# Supplementary material for: Poly(A)+ selection limits detection of long and alternatively spliced transcripts compared with rRNA depletion in RNA-Sequencing
Source: BMC Genomics. 2026 May 13;27:591. doi: 10.1186/s12864-026-12944-z (PMC13339413; doi:10.1186/s12864-026-12944-z)
Supplement: Supplementary file 1 — Supplementary Material 1. [file 12864_2026_12944_MOESM1_ESM.xlsx]

## Sheet: SM_23_polyA_GBC
	GeneSymbol	EnsemblGeneID	GeneName	Length	Sample	CV	FiveToThree_Ratio
A2M_polyA_1.geneBodyCoverage	A2M	ENSG00000175899.15	A2M	6318	polyA_1	1.25437	0.107667
A4GALT_polyA_1.geneBodyCoverage	A4GALT	ENSG00000128274.17	A4GALT	3358	polyA_1	0.68931	0.354978
AAAS_polyA_1.geneBodyCoverage	AAAS	ENSG00000094914.14	AAAS	4727	polyA_1	0.935119	0.236397
AACS_polyA_1.geneBodyCoverage	AACS	ENSG00000081760.17	AACS	16039	polyA_1	1.68046	0.0642458
AAGAB_polyA_1.geneBodyCoverage	AAGAB	ENSG00000103591.13	AAGAB	4138	polyA_1	1.07881	0.0810667
AAMP_polyA_1.geneBodyCoverage	AAMP	ENSG00000127837.10	AAMP	3055	polyA_1	0.582106	0.359006
AAR2_polyA_1.geneBodyCoverage	AAR2	ENSG00000131043.13	AAR2	7291	polyA_1	1.00325	0.153522
AARS1_polyA_1.geneBodyCoverage	AARS1	ENSG00000090861.17	AARS1	10248	polyA_1	0.957592	0.143829
AARSD1_polyA_1.geneBodyCoverage	AARSD1	ENSG00000266967.7	AARSD1	3704	polyA_1	1.03577	0.160245
AASDHPPT_polyA_1.geneBodyCoverage	AASDHPPT	ENSG00000149313.11	AASDHPPT	6003	polyA_1	1.34273	0.169585
AASS_polyA_1.geneBodyCoverage	AASS	ENSG00000008311.16	AASS	10816	polyA_1	0.995494	0.0673007
ABCA1_polyA_1.geneBodyCoverage	ABCA1	ENSG00000165029.17	ABCA1	11343	polyA_1	1.93148	0.0200267
ABCA10_polyA_1.geneBodyCoverage	ABCA10	ENSG00000154263.18	ABCA10	8405	polyA_1	1.11156	0.168391
ABCA11P_polyA_1.geneBodyCoverage	ABCA11P	ENSG00000251595.7	ABCA11P	2790	polyA_1	0.583287	0.263388
ABCA2_polyA_1.geneBodyCoverage	ABCA2	ENSG00000107331.18	ABCA2	11500	polyA_1	1.62972	0.0763359
ABCA5_polyA_1.geneBodyCoverage	ABCA5	ENSG00000154265.16	ABCA5	13158	polyA_1	1.59396	0.106557
ABCA6_polyA_1.geneBodyCoverage	ABCA6	ENSG00000154262.13	ABCA6	14158	polyA_1	1.41417	0.23261
ABCA7_polyA_1.geneBodyCoverage	ABCA7	ENSG00000064687.13	ABCA7	9591	polyA_1	1.42913	0.0172982
ABCA8_polyA_1.geneBodyCoverage	ABCA8	ENSG00000141338.15	ABCA8	11246	polyA_1	1.29515	0.129795
ABCA9_polyA_1.geneBodyCoverage	ABCA9	ENSG00000154258.17	ABCA9	9024	polyA_1	1.54453	0.0305226
ABCB10_polyA_1.geneBodyCoverage	ABCB10	ENSG00000135776.5	ABCB10	4268	polyA_1	0.754675	0.0946882
ABCB6_polyA_1.geneBodyCoverage	ABCB6	ENSG00000115657.14	ABCB6	5205	polyA_1	1.12464	0.0265091
ABCB8_polyA_1.geneBodyCoverage	ABCB8	ENSG00000197150.13	ABCB8	9336	polyA_1	1.27161	0.134518
ABCC10_polyA_1.geneBodyCoverage	ABCC10	ENSG00000124574.15	ABCC10	8087	polyA_1	1.11213	0.0776119
ABCC5_polyA_1.geneBodyCoverage	ABCC5	ENSG00000114770.17	ABCC5	11365	polyA_1	1.53801	0.1193
ABCC9_polyA_1.geneBodyCoverage	ABCC9	ENSG00000069431.14	ABCC9	17483	polyA_1	1.04718	0.179913
ABCD1_polyA_1.geneBodyCoverage	ABCD1	ENSG00000101986.12	ABCD1	4238	polyA_1	1.00983	0.132335
ABCD3_polyA_1.geneBodyCoverage	ABCD3	ENSG00000117528.14	ABCD3	7655	polyA_1	1.15139	0.179632
ABCD4_polyA_1.geneBodyCoverage	ABCD4	ENSG00000119688.21	ABCD4	8922	polyA_1	1.21146	0.085633
ABCE1_polyA_1.geneBodyCoverage	ABCE1	ENSG00000164163.11	ABCE1	6254	polyA_1	0.915009	1.03252
ABCF2_polyA_1.geneBodyCoverage	ABCF2	ENSG00000033050.9	ABCF2	5158	polyA_1	1.16238	0.261128
ABCF3_polyA_1.geneBodyCoverage	ABCF3	ENSG00000161204.12	ABCF3	5135	polyA_1	1.37418	0.0355711
ABCG1_polyA_1.geneBodyCoverage	ABCG1	ENSG00000160179.19	ABCG1	6121	polyA_1	0.821053	0.125163
ABHD1_polyA_1.geneBodyCoverage	ABHD1	ENSG00000143994.14	ABHD1	4630	polyA_1	1.46734	0.0597372
ABHD11_polyA_1.geneBodyCoverage	ABHD11	ENSG00000106077.19	ABHD11	2274	polyA_1	0.749535	0.336643
ABHD12_polyA_1.geneBodyCoverage	ABHD12	ENSG00000100997.20	ABHD12	4479	polyA_1	0.841623	0.508914
ABHD14A_polyA_1.geneBodyCoverage	ABHD14A	ENSG00000248487.10	ABHD14A	2313	polyA_1	0.702358	0.341141
ABHD14B_polyA_1.geneBodyCoverage	ABHD14B	ENSG00000114779.20	ABHD14B	3161	polyA_1	0.854588	0.0510502
ABHD17A_polyA_1.geneBodyCoverage	ABHD17A	ENSG00000129968.17	ABHD17A	6163	polyA_1	1.07184	0.038088
ABHD17B_polyA_1.geneBodyCoverage	ABHD17B	ENSG00000107362.14	ABHD17B	3221	polyA_1	0.921533	0.240188
ABHD18_polyA_1.geneBodyCoverage	ABHD18	ENSG00000164074.16	ABHD18	6733	polyA_1	0.84035	1.46502
ABHD2_polyA_1.geneBodyCoverage	ABHD2	ENSG00000140526.18	ABHD2	10068	polyA_1	1.71747	0.0236769
ABHD3_polyA_1.geneBodyCoverage	ABHD3	ENSG00000158201.10	ABHD3	4337	polyA_1	1.19678	0.0537084
ABHD4_polyA_1.geneBodyCoverage	ABHD4	ENSG00000100439.11	ABHD4	3765	polyA_1	1.1107	0.245693
ABHD5_polyA_1.geneBodyCoverage	ABHD5	ENSG00000011198.10	ABHD5	7539	polyA_1	1.34414	0.0800628
ABHD8_polyA_1.geneBodyCoverage	ABHD8	ENSG00000127220.6	ABHD8	2162	polyA_1	1.06031	0.0536761
ABI1_polyA_1.geneBodyCoverage	ABI1	ENSG00000136754.18	ABI1	4218	polyA_1	0.633596	0.598865
ABITRAM_polyA_1.geneBodyCoverage	ABITRAM	ENSG00000119328.12	ABITRAM	2525	polyA_1	0.829737	0.197655
ABL1_polyA_1.geneBodyCoverage	ABL1	ENSG00000097007.19	ABL1	7018	polyA_1	0.934539	0.0387913
ABLIM1_polyA_1.geneBodyCoverage	ABLIM1	ENSG00000099204.21	ABLIM1	10209	polyA_1	1.59006	0.107753
ABLIM2_polyA_1.geneBodyCoverage	ABLIM2	ENSG00000163995.21	ABLIM2	6166	polyA_1	1.57838	0.0442833
ABLIM3_polyA_1.geneBodyCoverage	ABLIM3	ENSG00000173210.20	ABLIM3	7225	polyA_1	0.743822	0.261125
ABRA_polyA_1.geneBodyCoverage	ABRA	ENSG00000174429.4	ABRA	2754	polyA_1	0.688745	0.238944
ABRAXAS1_polyA_1.geneBodyCoverage	ABRAXAS1	ENSG00000163322.14	ABRAXAS1	7699	polyA_1	1.45053	0.313386
ABRAXAS2_polyA_1.geneBodyCoverage	ABRAXAS2	ENSG00000165660.8	ABRAXAS2	2955	polyA_1	0.741982	0.17603
ABTB1_polyA_1.geneBodyCoverage	ABTB1	ENSG00000114626.18	ABTB1	6155	polyA_1	1.07146	0.133305
ACAA1_polyA_1.geneBodyCoverage	ACAA1	ENSG00000060971.19	ACAA1	7106	polyA_1	0.853199	0.294797
ACAA2_polyA_1.geneBodyCoverage	ACAA2	ENSG00000167315.18	ACAA2	4920	polyA_1	1.35857	0.18548
ACACB_polyA_1.geneBodyCoverage	ACACB	ENSG00000076555.16	ACACB	14513	polyA_1	1.6065	0.106374
ACAD10_polyA_1.geneBodyCoverage	ACAD10	ENSG00000111271.15	ACAD10	8934	polyA_1	1.41397	0.136876
ACAD11_polyA_1.geneBodyCoverage	ACAD11	ENSG00000240303.8	ACAD11	5033	polyA_1	0.806972	0.20285
ACAD8_polyA_1.geneBodyCoverage	ACAD8	ENSG00000151498.12	ACAD8	7121	polyA_1	1.09686	0.083167
ACAD9_polyA_1.geneBodyCoverage	ACAD9	ENSG00000177646.20	ACAD9	11841	polyA_1	1.19905	0.106159
ACADM_polyA_1.geneBodyCoverage	ACADM	ENSG00000117054.15	ACADM	13774	polyA_1	1.05889	0.11513
ACADS_polyA_1.geneBodyCoverage	ACADS	ENSG00000122971.9	ACADS	2609	polyA_1	0.962047	0.303144
ACADVL_polyA_1.geneBodyCoverage	ACADVL	ENSG00000072778.20	ACADVL	4820	polyA_1	1.11416	0.0671941
ACAP2_polyA_1.geneBodyCoverage	ACAP2	ENSG00000114331.16	ACAP2	11066	polyA_1	1.94697	0.0018018
ACAP3_polyA_1.geneBodyCoverage	ACAP3	ENSG00000131584.19	ACAP3	8707	polyA_1	0.768852	0.0867052
ACAT1_polyA_1.geneBodyCoverage	ACAT1	ENSG00000075239.14	ACAT1	5869	polyA_1	0.944272	0.0922713
ACBD3_polyA_1.geneBodyCoverage	ACBD3	ENSG00000182827.9	ACBD3	3589	polyA_1	0.997621	0.857876
ACBD4_polyA_1.geneBodyCoverage	ACBD4	ENSG00000181513.15	ACBD4	3776	polyA_1	0.846872	0.103209
ACBD5_polyA_1.geneBodyCoverage	ACBD5	ENSG00000107897.20	ACBD5	11794	polyA_1	1.28618	0.0621327
ACCS_polyA_1.geneBodyCoverage	ACCS	ENSG00000110455.14	ACCS	5841	polyA_1	1.03072	0.123351
ACD_polyA_1.geneBodyCoverage	ACD	ENSG00000102977.17	ACD	3223	polyA_1	0.728287	0.528398
ACER3_polyA_1.geneBodyCoverage	ACER3	ENSG00000078124.13	ACER3	23102	polyA_1	1.10041	0.0654545
ACHE_polyA_1.geneBodyCoverage	ACHE	ENSG00000087085.16	ACHE	4074	polyA_1	0.997204	0.141576
ACIN1_polyA_1.geneBodyCoverage	ACIN1	ENSG00000100813.15	ACIN1	9110	polyA_1	1.23868	0.095648
ACKR1_polyA_1.geneBodyCoverage	ACKR1	ENSG00000213088.12	ACKR1	2106	polyA_1	0.575916	0.217353
ACKR3_polyA_1.geneBodyCoverage	ACKR3	ENSG00000144476.6	ACKR3	2070	polyA_1	0.365516	0.604174
ACLY_polyA_1.geneBodyCoverage	ACLY	ENSG00000131473.17	ACLY	5208	polyA_1	0.882624	0.130778
ACO1_polyA_1.geneBodyCoverage	ACO1	ENSG00000122729.19	ACO1	7555	polyA_1	1.07008	0.293823
ACO2_polyA_1.geneBodyCoverage	ACO2	ENSG00000100412.17	ACO2	11812	polyA_1	1.23577	0.0660141
ACOT1_polyA_1.geneBodyCoverage	ACOT1	ENSG00000184227.8	ACOT1	1686	polyA_1	1.30523	0
ACOT8_polyA_1.geneBodyCoverage	ACOT8	ENSG00000101473.17	ACOT8	4354	polyA_1	0.833341	0.753912
ACOT9_polyA_1.geneBodyCoverage	ACOT9	ENSG00000123130.17	ACOT9	6244	polyA_1	0.669278	0.424474
ACOX1_polyA_1.geneBodyCoverage	ACOX1	ENSG00000161533.12	ACOX1	8286	polyA_1	1.24987	0.139355
ACOX2_polyA_1.geneBodyCoverage	ACOX2	ENSG00000168306.13	ACOX2	3823	polyA_1	0.617656	0.530864
ACOX3_polyA_1.geneBodyCoverage	ACOX3	ENSG00000087008.16	ACOX3	3846	polyA_1	0.599084	0.513648
ACP1_polyA_1.geneBodyCoverage	ACP1	ENSG00000143727.16	ACP1	4160	polyA_1	1.29483	0.465596
ACP2_polyA_1.geneBodyCoverage	ACP2	ENSG00000134575.13	ACP2	3484	polyA_1	0.909768	0.0691864
ACSF2_polyA_1.geneBodyCoverage	ACSF2	ENSG00000167107.13	ACSF2	5797	polyA_1	1.39104	0.0262661
ACSL1_polyA_1.geneBodyCoverage	ACSL1	ENSG00000151726.15	ACSL1	6134	polyA_1	1.64037	0.0312145
ACSL3_polyA_1.geneBodyCoverage	ACSL3	ENSG00000123983.15	ACSL3	14436	polyA_1	1.19356	0.0670773
ACSL4_polyA_1.geneBodyCoverage	ACSL4	ENSG00000068366.21	ACSL4	9971	polyA_1	1.11999	0.0322275
ACSM5_polyA_1.geneBodyCoverage	ACSM5	ENSG00000183549.10	ACSM5	3963	polyA_1	1.48308	0.0926471
ACSS1_polyA_1.geneBodyCoverage	ACSS1	ENSG00000154930.15	ACSS1	8691	polyA_1	1.83228	0.00797872
ACSS2_polyA_1.geneBodyCoverage	ACSS2	ENSG00000131069.20	ACSS2	5248	polyA_1	1.41835	0.225009
ACTA2_polyA_1.geneBodyCoverage	ACTA2	ENSG00000107796.13	ACTA2	2976	polyA_1	0.790665	0.182196
ACTB_polyA_1.geneBodyCoverage	ACTB	ENSG00000075624.17	ACTB	4405	polyA_1	0.579769	0.168738
ACTC1_polyA_1.geneBodyCoverage	ACTC1	ENSG00000159251.8	ACTC1	2290	polyA_1	1.18401	0.0264887
ACTG1_polyA_1.geneBodyCoverage	ACTG1	ENSG00000184009.13	ACTG1	4052	polyA_1	0.467024	0.411379
ACTL6A_polyA_1.geneBodyCoverage	ACTL6A	ENSG00000136518.17	ACTL6A	3668	polyA_1	0.718888	0.513315
ACTN1_polyA_1.geneBodyCoverage	ACTN1	ENSG00000072110.16	ACTN1	14320	polyA_1	0.617196	0.468178
ACTN2_polyA_1.geneBodyCoverage	ACTN2	ENSG00000077522.15	ACTN2	17976	polyA_1	1.17556	0.085866
ACTR10_polyA_1.geneBodyCoverage	ACTR10	ENSG00000131966.14	ACTR10	4039	polyA_1	0.710448	0.527295
ACTR1A_polyA_1.geneBodyCoverage	ACTR1A	ENSG00000138107.13	ACTR1A	4655	polyA_1	1.17849	0.132843
ACTR1B_polyA_1.geneBodyCoverage	ACTR1B	ENSG00000115073.8	ACTR1B	2853	polyA_1	0.933022	0.093619
ACTR2_polyA_1.geneBodyCoverage	ACTR2	ENSG00000138071.15	ACTR2	4041	polyA_1	0.738151	1.38307
ACTR3B_polyA_1.geneBodyCoverage	ACTR3B	ENSG00000133627.18	ACTR3B	6024	polyA_1	1.23271	0.150624
ACTR5_polyA_1.geneBodyCoverage	ACTR5	ENSG00000101442.10	ACTR5	2547	polyA_1	1.07898	0.144509
ACTR6_polyA_1.geneBodyCoverage	ACTR6	ENSG00000075089.10	ACTR6	3813	polyA_1	0.774352	0.218997
ACTR8_polyA_1.geneBodyCoverage	ACTR8	ENSG00000113812.14	ACTR8	4016	polyA_1	0.774249	0.724
ACVR1_polyA_1.geneBodyCoverage	ACVR1	ENSG00000115170.16	ACVR1	9842	polyA_1	0.981057	0.248337
ACVR1B_polyA_1.geneBodyCoverage	ACVR1B	ENSG00000135503.13	ACVR1B	5658	polyA_1	1.00547	0.728395
ACVRL1_polyA_1.geneBodyCoverage	ACVRL1	ENSG00000139567.13	ACVRL1	4961	polyA_1	0.668654	0.782022
ACY1_polyA_1.geneBodyCoverage	ACY1	ENSG00000243989.9	ACY1	4727	polyA_1	0.776002	0.271822
ACYP1_polyA_1.geneBodyCoverage	ACYP1	ENSG00000119640.9	ACYP1	1803	polyA_1	1.00217	0.744216
ACYP2_polyA_1.geneBodyCoverage	ACYP2	ENSG00000170634.13	ACYP2	4964	polyA_1	1.54928	0.096012
ADAL_polyA_1.geneBodyCoverage	ADAL	ENSG00000168803.16	ADAL	5734	polyA_1	0.989038	1.07203
ADAM10_polyA_1.geneBodyCoverage	ADAM10	ENSG00000137845.15	ADAM10	15979	polyA_1	1.43263	1.48276
ADAM15_polyA_1.geneBodyCoverage	ADAM15	ENSG00000143537.14	ADAM15	6584	polyA_1	0.918899	0.162664
ADAM17_polyA_1.geneBodyCoverage	ADAM17	ENSG00000151694.14	ADAM17	10728	polyA_1	1.27244	0.0684161
ADAMTS1_polyA_1.geneBodyCoverage	ADAMTS1	ENSG00000154734.16	ADAMTS1	7303	polyA_1	0.841895	0.258294
ADAMTS10_polyA_1.geneBodyCoverage	ADAMTS10	ENSG00000142303.14	ADAMTS10	5705	polyA_1	0.506377	0.44114
ADAMTS9_polyA_1.geneBodyCoverage	ADAMTS9	ENSG00000163638.13	ADAMTS9	10680	polyA_1	1.31842	0.0874068
ADAMTSL4_polyA_1.geneBodyCoverage	ADAMTSL4	ENSG00000143382.16	ADAMTSL4	6432	polyA_1	1.07078	0.0823649
ADAMTSL5_polyA_1.geneBodyCoverage	ADAMTSL5	ENSG00000185761.11	ADAMTSL5	3621	polyA_1	0.991636	0.0167224
ADAR_polyA_1.geneBodyCoverage	ADAR	ENSG00000160710.18	ADAR	12242	polyA_1	1.14775	0.822622
ADARB1_polyA_1.geneBodyCoverage	ADARB1	ENSG00000197381.17	ADARB1	10049	polyA_1	1.19987	0.0958522
ADCK1_polyA_1.geneBodyCoverage	ADCK1	ENSG00000063761.16	ADCK1	5293	polyA_1	1.03025	0.673077
ADCK2_polyA_1.geneBodyCoverage	ADCK2	ENSG00000133597.11	ADCK2	3110	polyA_1	0.9654	0.099793
ADCY3_polyA_1.geneBodyCoverage	ADCY3	ENSG00000138031.15	ADCY3	6456	polyA_1	1.16263	0.0583313
ADCY6_polyA_1.geneBodyCoverage	ADCY6	ENSG00000174233.12	ADCY6	8462	polyA_1	1.49349	0.0449808
ADCY9_polyA_1.geneBodyCoverage	ADCY9	ENSG00000162104.10	ADCY9	10613	polyA_1	1.60639	0.0657354
ADD1_polyA_1.geneBodyCoverage	ADD1	ENSG00000087274.19	ADD1	13240	polyA_1	1.49642	0.06744
ADGRA3_polyA_1.geneBodyCoverage	ADGRA3	ENSG00000152990.14	ADGRA3	9261	polyA_1	1.93561	0.00768836
ADGRE5_polyA_1.geneBodyCoverage	ADGRE5	ENSG00000123146.20	ADGRE5	5382	polyA_1	0.95184	0.210278
ADGRF5_polyA_1.geneBodyCoverage	ADGRF5	ENSG00000069122.19	ADGRF5	6601	polyA_1	1.00307	0.0318933
ADGRG1_polyA_1.geneBodyCoverage	ADGRG1	ENSG00000205336.14	ADGRG1	9011	polyA_1	1.01794	0.0593472
ADGRL4_polyA_1.geneBodyCoverage	ADGRL4	ENSG00000162618.15	ADGRL4	5798	polyA_1	0.757019	0.105941
ADH1B_polyA_1.geneBodyCoverage	ADH1B	ENSG00000196616.14	ADH1B	10770	polyA_1	1.02097	1.43613
ADH1C_polyA_1.geneBodyCoverage	ADH1C	ENSG00000248144.6	ADH1C	1574	polyA_1	0.360613	0.671909
ADH5_polyA_1.geneBodyCoverage	ADH5	ENSG00000197894.12	ADH5	4866	polyA_1	0.862965	0.313612
ADHFE1_polyA_1.geneBodyCoverage	ADHFE1	ENSG00000147576.17	ADHFE1	3378	polyA_1	1.17916	0.0392451
ADIPOR1_polyA_1.geneBodyCoverage	ADIPOR1	ENSG00000159346.13	ADIPOR1	3113	polyA_1	0.873322	0.129278
ADNP_polyA_1.geneBodyCoverage	ADNP	ENSG00000101126.18	ADNP	8482	polyA_1	0.878677	0.174812
ADO_polyA_1.geneBodyCoverage	ADO	ENSG00000181915.5	ADO	3760	polyA_1	0.642431	0.362543
ADPGK_polyA_1.geneBodyCoverage	ADPGK	ENSG00000159322.18	ADPGK	6006	polyA_1	0.883694	0.118644
ADPRM_polyA_1.geneBodyCoverage	ADPRM	ENSG00000170222.12	ADPRM	1945	polyA_1	0.602728	1.0871
ADPRS_polyA_1.geneBodyCoverage	ADPRS	ENSG00000116863.11	ADPRS	1651	polyA_1	0.747674	0.19806
ADRM1_polyA_1.geneBodyCoverage	ADRM1	ENSG00000130706.13	ADRM1	2142	polyA_1	0.645187	0.139178
ADSL_polyA_1.geneBodyCoverage	ADSL	ENSG00000239900.14	ADSL	12109	polyA_1	0.988883	1.32182
ADSS1_polyA_1.geneBodyCoverage	ADSS1	ENSG00000185100.11	ADSS1	5732	polyA_1	1.13193	0.0338978
ADSS2_polyA_1.geneBodyCoverage	ADSS2	ENSG00000035687.10	ADSS2	3441	polyA_1	0.754628	0.14069
AEBP2_polyA_1.geneBodyCoverage	AEBP2	ENSG00000139154.16	AEBP2	6768	polyA_1	0.837524	0.587719
AEN_polyA_1.geneBodyCoverage	AEN	ENSG00000181026.15	AEN	5976	polyA_1	1.68443	0.0342377
AFAP1L1_polyA_1.geneBodyCoverage	AFAP1L1	ENSG00000157510.14	AFAP1L1	6568	polyA_1	0.952708	1.13846
AFDN_polyA_1.geneBodyCoverage	AFDN	ENSG00000130396.21	AFDN	13731	polyA_1	1.02858	0.517779
AFG3L1P_polyA_1.geneBodyCoverage	AFG3L1P	ENSG00000223959.9	AFG3L1P	9537	polyA_1	0.658666	1.37394
AFG3L2_polyA_1.geneBodyCoverage	AFG3L2	ENSG00000141385.12	AFG3L2	7133	polyA_1	1.60283	0.128587
AFTPH_polyA_1.geneBodyCoverage	AFTPH	ENSG00000119844.16	AFTPH	5767	polyA_1	1.31251	0.137546
AGAP3_polyA_1.geneBodyCoverage	AGAP3	ENSG00000133612.19	AGAP3	11299	polyA_1	0.999194	0.197444
AGAP4_polyA_1.geneBodyCoverage	AGAP4	ENSG00000188234.15	AGAP4	3217	polyA_1	0.808353	0.327172
AGAP5_polyA_1.geneBodyCoverage	AGAP5	ENSG00000172650.15	AGAP5	3061	polyA_1	0.754134	0.23855
AGAP6_polyA_1.geneBodyCoverage	AGAP6	ENSG00000204149.15	AGAP6	5616	polyA_1	0.635746	0.183281
AGAP9_polyA_1.geneBodyCoverage	AGAP9	ENSG00000204172.12	AGAP9	2387	polyA_1	0.618479	0.216049
AGGF1_polyA_1.geneBodyCoverage	AGGF1	ENSG00000164252.13	AGGF1	5032	polyA_1	1.10651	0.127389
AGO2_polyA_1.geneBodyCoverage	AGO2	ENSG00000123908.12	AGO2	15847	polyA_1	1.76285	0.121013
AGPAT2_polyA_1.geneBodyCoverage	AGPAT2	ENSG00000169692.13	AGPAT2	1832	polyA_1	0.767743	0.181932
AGPS_polyA_1.geneBodyCoverage	AGPS	ENSG00000018510.18	AGPS	15223	polyA_1	0.985986	0.407035
AGRN_polyA_1.geneBodyCoverage	AGRN	ENSG00000188157.15	AGRN	10761	polyA_1	1.00954	0.102059
AGT_polyA_1.geneBodyCoverage	AGT	ENSG00000135744.9	AGT	12703	polyA_1	1.32016	0.27867
AGTPBP1_polyA_1.geneBodyCoverage	AGTPBP1	ENSG00000135049.16	AGTPBP1	4939	polyA_1	1.22782	0.0617284
AGTRAP_polyA_1.geneBodyCoverage	AGTRAP	ENSG00000177674.16	AGTRAP	2435	polyA_1	0.712475	0.116671
AHCTF1_polyA_1.geneBodyCoverage	AHCTF1	ENSG00000153207.16	AHCTF1	9579	polyA_1	1.35745	0.0304147
AHCY_polyA_1.geneBodyCoverage	AHCY	ENSG00000101444.13	AHCY	3894	polyA_1	0.994737	0.0662606
AHDC1_polyA_1.geneBodyCoverage	AHDC1	ENSG00000126705.15	AHDC1	8297	polyA_1	1.32271	0.115449
AHNAK_polyA_1.geneBodyCoverage	AHNAK	ENSG00000124942.14	AHNAK	19466	polyA_1	1.7628	0.183208
AHSA1_polyA_1.geneBodyCoverage	AHSA1	ENSG00000100591.8	AHSA1	2944	polyA_1	0.858132	0.178809
AIDA_polyA_1.geneBodyCoverage	AIDA	ENSG00000186063.13	AIDA	4232	polyA_1	0.596803	0.0833333
AIFM1_polyA_1.geneBodyCoverage	AIFM1	ENSG00000156709.15	AIFM1	13092	polyA_1	1.13845	0.128342
AIMP2_polyA_1.geneBodyCoverage	AIMP2	ENSG00000106305.10	AIMP2	1828	polyA_1	0.786822	0.151338
AIP_polyA_1.geneBodyCoverage	AIP	ENSG00000110711.11	AIP	2961	polyA_1	0.617024	0.397439
AK1_polyA_1.geneBodyCoverage	AK1	ENSG00000106992.19	AK1	2593	polyA_1	0.785052	0.765466
AKAP1_polyA_1.geneBodyCoverage	AKAP1	ENSG00000121057.13	AKAP1	5340	polyA_1	1.41686	0.0185932
AKAP10_polyA_1.geneBodyCoverage	AKAP10	ENSG00000108599.15	AKAP10	4839	polyA_1	0.738088	0.507143
AKAP17A_polyA_1.geneBodyCoverage	AKAP17A	ENSG00000197976.12	AKAP17A	4070	polyA_1	0.641468	0.258105
AKAP17A_polyA_1.geneBodyCoverage	AKAP17A	ENSG00000197976.12_PAR_Y	AKAP17A	4070	polyA_1	0.641468	0.258105
AKAP7_polyA_1.geneBodyCoverage	AKAP7	ENSG00000118507.18	AKAP7	4593	polyA_1	0.899371	0.741228
AKAP8_polyA_1.geneBodyCoverage	AKAP8	ENSG00000105127.10	AKAP8	6299	polyA_1	0.76197	0.345786
AKAP8L_polyA_1.geneBodyCoverage	AKAP8L	ENSG00000011243.19	AKAP8L	8576	polyA_1	1.148	0.0806543
AKIRIN2_polyA_1.geneBodyCoverage	AKIRIN2	ENSG00000135334.9	AKIRIN2	2235	polyA_1	1.21202	0
AKR1A1_polyA_1.geneBodyCoverage	AKR1A1	ENSG00000117448.14	AKR1A1	3121	polyA_1	0.615421	0.265464
AKR1B1_polyA_1.geneBodyCoverage	AKR1B1	ENSG00000085662.14	AKR1B1	3654	polyA_1	0.866831	0.247
AKR1C2_polyA_1.geneBodyCoverage	AKR1C2	ENSG00000151632.18	AKR1C2	6086	polyA_1	1.19421	0
AKR1C3_polyA_1.geneBodyCoverage	AKR1C3	ENSG00000196139.14	AKR1C3	3911	polyA_1	0.873266	0
AKR7A2_polyA_1.geneBodyCoverage	AKR7A2	ENSG00000053371.13	AKR7A2	1779	polyA_1	0.733425	0.199091
AKT1_polyA_1.geneBodyCoverage	AKT1	ENSG00000142208.18	AKT1	10955	polyA_1	1.29321	0.0497203
AKT1S1_polyA_1.geneBodyCoverage	AKT1S1	ENSG00000204673.11	AKT1S1	5737	polyA_1	1.66421	0.0324283
AKT2_polyA_1.geneBodyCoverage	AKT2	ENSG00000105221.18	AKT2	15902	polyA_1	0.936437	0.159624
AKTIP_polyA_1.geneBodyCoverage	AKTIP	ENSG00000166971.17	AKTIP	5195	polyA_1	0.942571	0.0940401
ALAD_polyA_1.geneBodyCoverage	ALAD	ENSG00000148218.16	ALAD	4945	polyA_1	0.982364	0.0627675
ALAS1_polyA_1.geneBodyCoverage	ALAS1	ENSG00000023330.15	ALAS1	2536	polyA_1	0.839237	0.175296
ALDH16A1_polyA_1.geneBodyCoverage	ALDH16A1	ENSG00000161618.10	ALDH16A1	4589	polyA_1	0.546798	1.23542
ALDH1A1_polyA_1.geneBodyCoverage	ALDH1A1	ENSG00000165092.13	ALDH1A1	2840	polyA_1	0.624263	0.189841
ALDH1L1_polyA_1.geneBodyCoverage	ALDH1L1	ENSG00000144908.14	ALDH1L1	13712	polyA_1	1.56093	0.0313271
ALDH3A2_polyA_1.geneBodyCoverage	ALDH3A2	ENSG00000072210.19	ALDH3A2	15331	polyA_1	1.64642	0.039768
ALDH4A1_polyA_1.geneBodyCoverage	ALDH4A1	ENSG00000159423.17	ALDH4A1	3632	polyA_1	1.58746	0.0179412
ALDH6A1_polyA_1.geneBodyCoverage	ALDH6A1	ENSG00000119711.13	ALDH6A1	6682	polyA_1	1.87319	0.262346
ALDH7A1_polyA_1.geneBodyCoverage	ALDH7A1	ENSG00000164904.18	ALDH7A1	17914	polyA_1	0.98025	0.58567
ALDH9A1_polyA_1.geneBodyCoverage	ALDH9A1	ENSG00000143149.13	ALDH9A1	3007	polyA_1	1.03992	0.0619779
ALDOA_polyA_1.geneBodyCoverage	ALDOA	ENSG00000149925.22	ALDOA	3829	polyA_1	0.530558	0.500278
ALG1_polyA_1.geneBodyCoverage	ALG1	ENSG00000033011.14	ALG1	10637	polyA_1	1.26645	0.0531915
ALG13_polyA_1.geneBodyCoverage	ALG13	ENSG00000101901.12	ALG13	8188	polyA_1	0.765252	0.458287
ALG2_polyA_1.geneBodyCoverage	ALG2	ENSG00000119523.10	ALG2	2970	polyA_1	0.766856	0.861345
ALG3_polyA_1.geneBodyCoverage	ALG3	ENSG00000214160.10	ALG3	3455	polyA_1	0.76557	0.23658
ALG5_polyA_1.geneBodyCoverage	ALG5	ENSG00000120697.10	ALG5	13831	polyA_1	1.07644	0.722222
ALG6_polyA_1.geneBodyCoverage	ALG6	ENSG00000088035.18	ALG6	5487	polyA_1	0.981191	0.379717
ALG8_polyA_1.geneBodyCoverage	ALG8	ENSG00000159063.14	ALG8	9465	polyA_1	0.932927	0.0360453
ALG9_polyA_1.geneBodyCoverage	ALG9	ENSG00000086848.15	ALG9	8070	polyA_1	1.49679	0.270833
ALKBH2_polyA_1.geneBodyCoverage	ALKBH2	ENSG00000189046.11	ALKBH2	2290	polyA_1	0.705473	0.564044
ALKBH3_polyA_1.geneBodyCoverage	ALKBH3	ENSG00000166199.13	ALKBH3	2380	polyA_1	0.734633	0.21452
ALKBH4_polyA_1.geneBodyCoverage	ALKBH4	ENSG00000160993.4	ALKBH4	2299	polyA_1	0.640368	0.417949
ALKBH5_polyA_1.geneBodyCoverage	ALKBH5	ENSG00000091542.9	ALKBH5	3601	polyA_1	1.39768	0.0260596
ALKBH6_polyA_1.geneBodyCoverage	ALKBH6	ENSG00000239382.11	ALKBH6	4293	polyA_1	0.775098	0.582557
ALS2_polyA_1.geneBodyCoverage	ALS2	ENSG00000003393.16	ALS2	33513	polyA_1	1.46477	0.14058
ALS2CL_polyA_1.geneBodyCoverage	ALS2CL	ENSG00000178038.17	ALS2CL	9059	polyA_1	0.981787	0.0671558
ALYREF_polyA_1.geneBodyCoverage	ALYREF	ENSG00000183684.8	ALYREF	1583	polyA_1	1.03444	0.0338889
AMBRA1_polyA_1.geneBodyCoverage	AMBRA1	ENSG00000110497.15	AMBRA1	7673	polyA_1	1.78573	0.0698182
AMFR_polyA_1.geneBodyCoverage	AMFR	ENSG00000159461.15	AMFR	5765	polyA_1	1.26508	0.0254575
AMMECR1L_polyA_1.geneBodyCoverage	AMMECR1L	ENSG00000144233.11	AMMECR1L	5413	polyA_1	1.16218	0.166667
AMOTL1_polyA_1.geneBodyCoverage	AMOTL1	ENSG00000166025.18	AMOTL1	10030	polyA_1	1.66217	0.0343034
AMPD1_polyA_1.geneBodyCoverage	AMPD1	ENSG00000116748.22	AMPD1	3082	polyA_1	1.12187	0.0364159
AMPD3_polyA_1.geneBodyCoverage	AMPD3	ENSG00000133805.16	AMPD3	6849	polyA_1	1.18277	1.19737
AMY2B_polyA_1.geneBodyCoverage	AMY2B	ENSG00000240038.7	AMY2B	7491	polyA_1	1.12143	0.138919
AMZ2_polyA_1.geneBodyCoverage	AMZ2	ENSG00000196704.14	AMZ2	5164	polyA_1	0.987682	0.0753651
AMZ2P1_polyA_1.geneBodyCoverage	AMZ2P1	ENSG00000214174.9	AMZ2P1	4115	polyA_1	0.887125	0.16047
ANAPC1_polyA_1.geneBodyCoverage	ANAPC1	ENSG00000153107.13	ANAPC1	13984	polyA_1	1.29507	0.17265
ANAPC10_polyA_1.geneBodyCoverage	ANAPC10	ENSG00000164162.14	ANAPC10	4522	polyA_1	0.909379	0.954839
ANAPC13_polyA_1.geneBodyCoverage	ANAPC13	ENSG00000129055.13	ANAPC13	2356	polyA_1	0.682697	0.0725872
ANAPC15_polyA_1.geneBodyCoverage	ANAPC15	ENSG00000110200.9	ANAPC15	2883	polyA_1	1.01096	0.61496
ANAPC1P2_polyA_1.geneBodyCoverage	ANAPC1P2	ENSG00000231259.5	ANAPC1P2	1331	polyA_1	0.982174	0.0916459
ANAPC1P2_polyA_1.geneBodyCoverage	ANAPC1P2	ENSG00000285793.1	ANAPC1P2	2217	polyA_1	0.982174	0.0916459
ANAPC2_polyA_1.geneBodyCoverage	ANAPC2	ENSG00000176248.9	ANAPC2	5458	polyA_1	0.916446	0.184166
ANAPC4_polyA_1.geneBodyCoverage	ANAPC4	ENSG00000053900.11	ANAPC4	7444	polyA_1	1.47861	0.368757
ANAPC5_polyA_1.geneBodyCoverage	ANAPC5	ENSG00000089053.13	ANAPC5	12259	polyA_1	1.06704	0.226235
ANAPC7_polyA_1.geneBodyCoverage	ANAPC7	ENSG00000196510.14	ANAPC7	6009	polyA_1	0.998663	0.133996
ANGEL1_polyA_1.geneBodyCoverage	ANGEL1	ENSG00000013523.11	ANGEL1	6525	polyA_1	1.24711	0.0528993
ANGEL2_polyA_1.geneBodyCoverage	ANGEL2	ENSG00000174606.14	ANGEL2	7317	polyA_1	0.879141	0.180276
ANGPTL1_polyA_1.geneBodyCoverage	ANGPTL1	ENSG00000116194.13	ANGPTL1	3598	polyA_1	0.731807	1.20863
ANGPTL2_polyA_1.geneBodyCoverage	ANGPTL2	ENSG00000136859.10	ANGPTL2	3625	polyA_1	0.645141	0.340696
ANK1_polyA_1.geneBodyCoverage	ANK1	ENSG00000029534.21	ANK1	10797	polyA_1	1.63788	0.00107822
ANKFY1_polyA_1.geneBodyCoverage	ANKFY1	ENSG00000185722.18	ANKFY1	14224	polyA_1	1.70327	0.107879
ANKH_polyA_1.geneBodyCoverage	ANKH	ENSG00000154122.14	ANKH	12695	polyA_1	1.22509	0.441176
ANKHD1-DT_polyA_1.geneBodyCoverage	ANKHD1-DT	ENSG00000249637.3	ANKHD1-DT	1582	polyA_1	0.847705	1.41667
ANKHD1-EIF4EBP3_polyA_1.geneBodyCoverage	ANKHD1-EIF4EBP3	ENSG00000254996.5	ANKHD1-EIF4EBP3	11385	polyA_1	1.84128	0.129374
ANKHD1_polyA_1.geneBodyCoverage	ANKHD1	ENSG00000131503.21	ANKHD1	11124	polyA_1	1.9275	0.317929
ANKLE2_polyA_1.geneBodyCoverage	ANKLE2	ENSG00000176915.15	ANKLE2	17461	polyA_1	1.40338	0.00326904
ANKRA2_polyA_1.geneBodyCoverage	ANKRA2	ENSG00000164331.10	ANKRA2	2785	polyA_1	0.996324	0.111319
ANKRD10-IT1_polyA_1.geneBodyCoverage	ANKRD10-IT1	ENSG00000229152.2	ANKRD10-IT1	800	polyA_1	0.380055	1.15212
ANKRD10_polyA_1.geneBodyCoverage	ANKRD10	ENSG00000088448.14	ANKRD10	4563	polyA_1	1.12002	0.0481172
ANKRD11_polyA_1.geneBodyCoverage	ANKRD11	ENSG00000167522.17	ANKRD11	19527	polyA_1	1.53887	0.439106
ANKRD12_polyA_1.geneBodyCoverage	ANKRD12	ENSG00000101745.17	ANKRD12	12248	polyA_1	1.80691	0.874402
ANKRD13B_polyA_1.geneBodyCoverage	ANKRD13B	ENSG00000198720.13	ANKRD13B	4307	polyA_1	0.927118	0.0967466
ANKRD13C_polyA_1.geneBodyCoverage	ANKRD13C	ENSG00000118454.13	ANKRD13C	6184	polyA_1	0.745389	0.703804
ANKRD13D_polyA_1.geneBodyCoverage	ANKRD13D	ENSG00000172932.16	ANKRD13D	5890	polyA_1	0.73161	0.356995
ANKRD2_polyA_1.geneBodyCoverage	ANKRD2	ENSG00000165887.12	ANKRD2	1451	polyA_1	0.448314	0.366047
ANKRD23_polyA_1.geneBodyCoverage	ANKRD23	ENSG00000163126.15	ANKRD23	4103	polyA_1	0.541795	0.610253
ANKRD26_polyA_1.geneBodyCoverage	ANKRD26	ENSG00000107890.17	ANKRD26	13564	polyA_1	1.43463	1.49099
ANKRD27_polyA_1.geneBodyCoverage	ANKRD27	ENSG00000105186.16	ANKRD27	7849	polyA_1	1.97271	0.0911628
ANKRD28_polyA_1.geneBodyCoverage	ANKRD28	ENSG00000206560.12	ANKRD28	11276	polyA_1	1.73667	0.0376766
ANKRD35_polyA_1.geneBodyCoverage	ANKRD35	ENSG00000198483.13	ANKRD35	3363	polyA_1	1.43724	0.000994036
ANKRD37_polyA_1.geneBodyCoverage	ANKRD37	ENSG00000186352.9	ANKRD37	2253	polyA_1	0.778963	0.805327
ANKRD39_polyA_1.geneBodyCoverage	ANKRD39	ENSG00000213337.9	ANKRD39	5246	polyA_1	1.17137	0.557329
ANKRD40_polyA_1.geneBodyCoverage	ANKRD40	ENSG00000154945.7	ANKRD40	4831	polyA_1	1.40821	0.0826895
ANKRD46_polyA_1.geneBodyCoverage	ANKRD46	ENSG00000186106.11	ANKRD46	5820	polyA_1	1.33483	0.00664137
ANKRD49_polyA_1.geneBodyCoverage	ANKRD49	ENSG00000168876.9	ANKRD49	3171	polyA_1	0.525518	0.788863
ANKRD54_polyA_1.geneBodyCoverage	ANKRD54	ENSG00000100124.15	ANKRD54	4390	polyA_1	1.15818	0.158433
ANKS3_polyA_1.geneBodyCoverage	ANKS3	ENSG00000168096.15	ANKS3	7868	polyA_1	1.05841	0.08143
ANKS6_polyA_1.geneBodyCoverage	ANKS6	ENSG00000165138.18	ANKS6	8862	polyA_1	1.38117	0.148301
ANKZF1_polyA_1.geneBodyCoverage	ANKZF1	ENSG00000163516.14	ANKZF1	6103	polyA_1	1.07579	0.0434473
ANO10_polyA_1.geneBodyCoverage	ANO10	ENSG00000160746.13	ANO10	5285	polyA_1	1.36749	0.0080573
ANO5_polyA_1.geneBodyCoverage	ANO5	ENSG00000171714.13	ANO5	19477	polyA_1	1.91093	0.0521368
ANO6_polyA_1.geneBodyCoverage	ANO6	ENSG00000177119.17	ANO6	8816	polyA_1	1.87056	0.0370671
ANP32A_polyA_1.geneBodyCoverage	ANP32A	ENSG00000140350.15	ANP32A	7544	polyA_1	0.914639	0.20704
ANP32B_polyA_1.geneBodyCoverage	ANP32B	ENSG00000136938.9	ANP32B	1870	polyA_1	1.09424	0.233639
ANP32E_polyA_1.geneBodyCoverage	ANP32E	ENSG00000143401.15	ANP32E	3605	polyA_1	0.925896	0.152142
ANTKMT_polyA_1.geneBodyCoverage	ANTKMT	ENSG00000103254.10	ANTKMT	1912	polyA_1	0.868696	0.184064
ANTXR2_polyA_1.geneBodyCoverage	ANTXR2	ENSG00000163297.18	ANTXR2	10149	polyA_1	1.13411	0.321138
ANXA1_polyA_1.geneBodyCoverage	ANXA1	ENSG00000135046.14	ANXA1	4453	polyA_1	0.901581	0.314951
ANXA2_polyA_1.geneBodyCoverage	ANXA2	ENSG00000182718.18	ANXA2	11574	polyA_1	0.868465	0.196788
ANXA3_polyA_1.geneBodyCoverage	ANXA3	ENSG00000138772.13	ANXA3	4895	polyA_1	0.980472	0.224742
ANXA4_polyA_1.geneBodyCoverage	ANXA4	ENSG00000196975.16	ANXA4	11060	polyA_1	1.32295	0.561758
ANXA5_polyA_1.geneBodyCoverage	ANXA5	ENSG00000164111.15	ANXA5	2925	polyA_1	0.651915	0.233559
ANXA6_polyA_1.geneBodyCoverage	ANXA6	ENSG00000197043.14	ANXA6	5478	polyA_1	1.39129	0.0313527
ANXA7_polyA_1.geneBodyCoverage	ANXA7	ENSG00000138279.16	ANXA7	2862	polyA_1	0.641018	0.246518
AP1B1_polyA_1.geneBodyCoverage	AP1B1	ENSG00000100280.17	AP1B1	6555	polyA_1	1.31028	0.108385
AP1G2_polyA_1.geneBodyCoverage	AP1G2	ENSG00000213983.12	AP1G2	6897	polyA_1	0.527251	1.29112
AP1S1_polyA_1.geneBodyCoverage	AP1S1	ENSG00000106367.15	AP1S1	1699	polyA_1	0.501384	0.518519
AP1S2_polyA_1.geneBodyCoverage	AP1S2	ENSG00000182287.15	AP1S2	5428	polyA_1	1.34245	0.151394
AP2A1_polyA_1.geneBodyCoverage	AP2A1	ENSG00000196961.13	AP2A1	8714	polyA_1	1.62874	0.106735
AP2B1_polyA_1.geneBodyCoverage	AP2B1	ENSG00000006125.18	AP2B1	7591	polyA_1	0.710227	0.474118
AP2M1_polyA_1.geneBodyCoverage	AP2M1	ENSG00000161203.14	AP2M1	6709	polyA_1	0.838689	0.316779
AP2S1_polyA_1.geneBodyCoverage	AP2S1	ENSG00000042753.12	AP2S1	1558	polyA_1	0.719186	0.312761
AP3B1_polyA_1.geneBodyCoverage	AP3B1	ENSG00000132842.14	AP3B1	5452	polyA_1	0.931107	0.108494
AP3D1_polyA_1.geneBodyCoverage	AP3D1	ENSG00000065000.19	AP3D1	8613	polyA_1	1.61885	0.0295757
AP3M1_polyA_1.geneBodyCoverage	AP3M1	ENSG00000185009.13	AP3M1	5691	polyA_1	0.686368	0.308707
AP3M2_polyA_1.geneBodyCoverage	AP3M2	ENSG00000070718.12	AP3M2	6276	polyA_1	0.825384	0.127854
AP3S1_polyA_1.geneBodyCoverage	AP3S1	ENSG00000177879.17	AP3S1	2929	polyA_1	0.720339	0.484282
AP3S2_polyA_1.geneBodyCoverage	AP3S2	ENSG00000157823.17	AP3S2	9237	polyA_1	1.596	0.0488281
AP4B1_polyA_1.geneBodyCoverage	AP4B1	ENSG00000134262.13	AP4B1	5847	polyA_1	1.16241	0.234727
AP4M1_polyA_1.geneBodyCoverage	AP4M1	ENSG00000221838.10	AP4M1	4722	polyA_1	0.877421	0.113677
AP5Z1_polyA_1.geneBodyCoverage	AP5Z1	ENSG00000242802.9	AP5Z1	8398	polyA_1	1.21468	0.566095
APBA3_polyA_1.geneBodyCoverage	APBA3	ENSG00000011132.12	APBA3	5596	polyA_1	0.661846	0.813765
APBB1_polyA_1.geneBodyCoverage	APBB1	ENSG00000166313.20	APBB1	5199	polyA_1	1.09324	0.106362
APBB2_polyA_1.geneBodyCoverage	APBB2	ENSG00000163697.17	APBB2	12956	polyA_1	0.884461	0.274678
APBB3_polyA_1.geneBodyCoverage	APBB3	ENSG00000113108.20	APBB3	3609	polyA_1	0.738954	0.334284
APEH_polyA_1.geneBodyCoverage	APEH	ENSG00000164062.13	APEH	4425	polyA_1	1.1448	0.109314
APEX1_polyA_1.geneBodyCoverage	APEX1	ENSG00000100823.12	APEX1	1886	polyA_1	0.384082	0.520803
APH1A_polyA_1.geneBodyCoverage	APH1A	ENSG00000117362.13	APH1A	3473	polyA_1	1.06855	0.0515118
APLNR_polyA_1.geneBodyCoverage	APLNR	ENSG00000134817.12	APLNR	3674	polyA_1	0.995656	0.202527
APLP2_polyA_1.geneBodyCoverage	APLP2	ENSG00000084234.18	APLP2	7463	polyA_1	0.837155	0.39779
APMAP_polyA_1.geneBodyCoverage	APMAP	ENSG00000101474.12	APMAP	2226	polyA_1	0.586345	0.205374
APOBEC2_polyA_1.geneBodyCoverage	APOBEC2	ENSG00000124701.6	APOBEC2	1633	polyA_1	0.89064	0.531544
APOC1_polyA_1.geneBodyCoverage	APOC1	ENSG00000130208.10	APOC1	1178	polyA_1	0.769938	0.516651
APOD_polyA_1.geneBodyCoverage	APOD	ENSG00000189058.9	APOD	2022	polyA_1	0.744881	0.30087
APOL1_polyA_1.geneBodyCoverage	APOL1	ENSG00000100342.21	APOL1	3458	polyA_1	0.822925	0.321073
APOL2_polyA_1.geneBodyCoverage	APOL2	ENSG00000128335.14	APOL2	3417	polyA_1	1.03813	0.0377877
APOL3_polyA_1.geneBodyCoverage	APOL3	ENSG00000128284.19	APOL3	5901	polyA_1	1.09421	0.0418111
APOO_polyA_1.geneBodyCoverage	APOO	ENSG00000184831.14	APOO	2357	polyA_1	0.820133	0.0949432
APP_polyA_1.geneBodyCoverage	APP	ENSG00000142192.21	APP	6316	polyA_1	0.690882	0.248591
APPL1_polyA_1.geneBodyCoverage	APPL1	ENSG00000157500.12	APPL1	7516	polyA_1	1.61474	0.0930233
APPL2_polyA_1.geneBodyCoverage	APPL2	ENSG00000136044.12	APPL2	5088	polyA_1	1.00378	0.0842199
APRT_polyA_1.geneBodyCoverage	APRT	ENSG00000198931.11	APRT	1796	polyA_1	0.561723	0.82543
APTX_polyA_1.geneBodyCoverage	APTX	ENSG00000137074.20	APTX	15614	polyA_1	0.732511	0.596264
AQP1_polyA_1.geneBodyCoverage	AQP1	ENSG00000240583.14	AQP1	3261	polyA_1	0.473715	0.316226
AQP7_polyA_1.geneBodyCoverage	AQP7	ENSG00000165269.13	AQP7	5253	polyA_1	0.771001	0.144033
AQR_polyA_1.geneBodyCoverage	AQR	ENSG00000021776.11	AQR	13431	polyA_1	1.34097	0.679775
ARAF_polyA_1.geneBodyCoverage	ARAF	ENSG00000078061.14	ARAF	3409	polyA_1	0.891375	0.276919
ARAP1_polyA_1.geneBodyCoverage	ARAP1	ENSG00000186635.15	ARAP1	9061	polyA_1	1.05079	0.0729994
ARAP3_polyA_1.geneBodyCoverage	ARAP3	ENSG00000120318.16	ARAP3	6195	polyA_1	0.904502	0.152638
ARCN1_polyA_1.geneBodyCoverage	ARCN1	ENSG00000095139.15	ARCN1	4177	polyA_1	0.971404	0.100094
AREL1_polyA_1.geneBodyCoverage	AREL1	ENSG00000119682.18	AREL1	7805	polyA_1	1.11637	0.0245203
ARF3_polyA_1.geneBodyCoverage	ARF3	ENSG00000134287.10	ARF3	4938	polyA_1	0.80645	0.426729
ARF4_polyA_1.geneBodyCoverage	ARF4	ENSG00000168374.11	ARF4	2595	polyA_1	0.640368	0.157573
ARF5_polyA_1.geneBodyCoverage	ARF5	ENSG00000004059.11	ARF5	1825	polyA_1	0.891924	0.142725
ARF6_polyA_1.geneBodyCoverage	ARF6	ENSG00000165527.8	ARF6	3976	polyA_1	0.717366	1.28243
ARFGAP1_polyA_1.geneBodyCoverage	ARFGAP1	ENSG00000101199.13	ARFGAP1	6610	polyA_1	0.963502	0.0772532
ARFGAP2_polyA_1.geneBodyCoverage	ARFGAP2	ENSG00000149182.15	ARFGAP2	5918	polyA_1	1.55611	0.0932997
ARFGAP3_polyA_1.geneBodyCoverage	ARFGAP3	ENSG00000242247.11	ARFGAP3	3273	polyA_1	0.903074	0.101815
ARFGEF1_polyA_1.geneBodyCoverage	ARFGEF1	ENSG00000066777.9	ARFGEF1	11059	polyA_1	1.32328	0.0243094
ARFGEF2_polyA_1.geneBodyCoverage	ARFGEF2	ENSG00000124198.10	ARFGEF2	12446	polyA_1	1.36593	0.0182403
ARFRP1_polyA_1.geneBodyCoverage	ARFRP1	ENSG00000101246.20	ARFRP1	7627	polyA_1	0.953941	0.892004
ARHGAP1_polyA_1.geneBodyCoverage	ARHGAP1	ENSG00000175220.12	ARHGAP1	6142	polyA_1	1.12283	0.177425
ARHGAP10_polyA_1.geneBodyCoverage	ARHGAP10	ENSG00000071205.12	ARHGAP10	10755	polyA_1	1.44007	0.170448
ARHGAP12_polyA_1.geneBodyCoverage	ARHGAP12	ENSG00000165322.18	ARHGAP12	5944	polyA_1	0.820867	0.134597
ARHGAP21_polyA_1.geneBodyCoverage	ARHGAP21	ENSG00000107863.20	ARHGAP21	11156	polyA_1	1.3426	0.0728726
ARHGAP22_polyA_1.geneBodyCoverage	ARHGAP22	ENSG00000128805.15	ARHGAP22	6776	polyA_1	0.852099	0.256944
ARHGAP24_polyA_1.geneBodyCoverage	ARHGAP24	ENSG00000138639.18	ARHGAP24	7870	polyA_1	0.696511	0.778781
ARHGAP26_polyA_1.geneBodyCoverage	ARHGAP26	ENSG00000145819.18	ARHGAP26	17158	polyA_1	1.55948	0.131363
ARHGAP27P1-BPTFP1-KPNA2P3_polyA_1.geneBodyCoverage	ARHGAP27P1-BPTFP1-KPNA2P3	ENSG00000215769.8	ARHGAP27P1-BPTFP1-KPNA2P3	3038	polyA_1	0.61386	0.34579
ARHGAP32_polyA_1.geneBodyCoverage	ARHGAP32	ENSG00000134909.19	ARHGAP32	12968	polyA_1	1.38294	0.0792079
ARHGAP35_polyA_1.geneBodyCoverage	ARHGAP35	ENSG00000160007.19	ARHGAP35	11646	polyA_1	0.977278	0.089568
ARHGDIA_polyA_1.geneBodyCoverage	ARHGDIA	ENSG00000141522.12	ARHGDIA	2875	polyA_1	0.448405	0.476772
ARHGDIB_polyA_1.geneBodyCoverage	ARHGDIB	ENSG00000111348.9	ARHGDIB	2042	polyA_1	0.531962	0.167429
ARHGEF1_polyA_1.geneBodyCoverage	ARHGEF1	ENSG00000076928.18	ARHGEF1	8624	polyA_1	0.857052	0.172263
ARHGEF10L_polyA_1.geneBodyCoverage	ARHGEF10L	ENSG00000074964.17	ARHGEF10L	7954	polyA_1	1.06202	0.0393649
ARHGEF11_polyA_1.geneBodyCoverage	ARHGEF11	ENSG00000132694.19	ARHGEF11	9322	polyA_1	1.11783	0.0830769
ARHGEF12_polyA_1.geneBodyCoverage	ARHGEF12	ENSG00000196914.9	ARHGEF12	24906	polyA_1	1.65293	0.0304397
ARHGEF15_polyA_1.geneBodyCoverage	ARHGEF15	ENSG00000198844.12	ARHGEF15	5292	polyA_1	0.947443	0.11914
ARHGEF17_polyA_1.geneBodyCoverage	ARHGEF17	ENSG00000110237.5	ARHGEF17	9921	polyA_1	1.05047	0.768817
ARHGEF2_polyA_1.geneBodyCoverage	ARHGEF2	ENSG00000116584.21	ARHGEF2	9155	polyA_1	0.976628	0.0894362
ARHGEF25_polyA_1.geneBodyCoverage	ARHGEF25	ENSG00000240771.8	ARHGEF25	3391	polyA_1	0.696599	0.455977
ARHGEF40_polyA_1.geneBodyCoverage	ARHGEF40	ENSG00000165801.10	ARHGEF40	8194	polyA_1	1.1006	0.11245
ARHGEF6_polyA_1.geneBodyCoverage	ARHGEF6	ENSG00000129675.16	ARHGEF6	5278	polyA_1	1.12963	0.031908
ARHGEF7_polyA_1.geneBodyCoverage	ARHGEF7	ENSG00000102606.19	ARHGEF7	11768	polyA_1	1.75702	0.0515222
ARID1A_polyA_1.geneBodyCoverage	ARID1A	ENSG00000117713.21	ARID1A	15939	polyA_1	1.43952	0.0403413
ARID2_polyA_1.geneBodyCoverage	ARID2	ENSG00000189079.17	ARID2	12086	polyA_1	1.70422	0.0474453
ARID4B_polyA_1.geneBodyCoverage	ARID4B	ENSG00000054267.22	ARID4B	11073	polyA_1	1.41605	0.287242
ARID5A_polyA_1.geneBodyCoverage	ARID5A	ENSG00000196843.17	ARID5A	3561	polyA_1	0.794765	0.123188
ARIH2_polyA_1.geneBodyCoverage	ARIH2	ENSG00000177479.20	ARIH2	8017	polyA_1	1.43426	0.122665
ARL1_polyA_1.geneBodyCoverage	ARL1	ENSG00000120805.14	ARL1	4935	polyA_1	0.679148	0.646422
ARL14EP_polyA_1.geneBodyCoverage	ARL14EP	ENSG00000152219.5	ARL14EP	5408	polyA_1	1.15461	0.0325694
ARL16_polyA_1.geneBodyCoverage	ARL16	ENSG00000214087.9	ARL16	2457	polyA_1	0.875182	0.216977
ARL17A_polyA_1.geneBodyCoverage	ARL17A	ENSG00000185829.18	ARL17A	6508	polyA_1	0.772308	1.03523
ARL2_polyA_1.geneBodyCoverage	ARL2	ENSG00000213465.8	ARL2	2037	polyA_1	0.65308	0.793836
ARL2BP_polyA_1.geneBodyCoverage	ARL2BP	ENSG00000102931.8	ARL2BP	1994	polyA_1	0.530148	0.633391
ARL5A_polyA_1.geneBodyCoverage	ARL5A	ENSG00000162980.17	ARL5A	6721	polyA_1	0.971429	0.769565
ARL6IP1_polyA_1.geneBodyCoverage	ARL6IP1	ENSG00000170540.15	ARL6IP1	3558	polyA_1	0.592433	0.503601
ARL6IP4_polyA_1.geneBodyCoverage	ARL6IP4	ENSG00000182196.14	ARL6IP4	2781	polyA_1	1.17302	0.0412256
ARL6IP5_polyA_1.geneBodyCoverage	ARL6IP5	ENSG00000144746.7	ARL6IP5	2555	polyA_1	0.475614	0.404738
ARL8A_polyA_1.geneBodyCoverage	ARL8A	ENSG00000143862.8	ARL8A	1975	polyA_1	0.748662	0.255414
ARMC1_polyA_1.geneBodyCoverage	ARMC1	ENSG00000104442.10	ARMC1	3419	polyA_1	1.31429	0.0512528
ARMC6_polyA_1.geneBodyCoverage	ARMC6	ENSG00000105676.14	ARMC6	4052	polyA_1	1.06369	0.0784161
ARMC8_polyA_1.geneBodyCoverage	ARMC8	ENSG00000114098.18	ARMC8	9843	polyA_1	1.21926	0.404948
ARMCX1_polyA_1.geneBodyCoverage	ARMCX1	ENSG00000126947.13	ARMCX1	2125	polyA_1	0.444824	0.471637
ARMCX3_polyA_1.geneBodyCoverage	ARMCX3	ENSG00000102401.20	ARMCX3	4239	polyA_1	0.855376	0.188999
ARMCX4_polyA_1.geneBodyCoverage	ARMCX4	ENSG00000196440.12	ARMCX4	13347	polyA_1	0.953745	0.774436
ARMCX6_polyA_1.geneBodyCoverage	ARMCX6	ENSG00000198960.11	ARMCX6	2489	polyA_1	0.847647	0.350081
ARMH3_polyA_1.geneBodyCoverage	ARMH3	ENSG00000120029.13	ARMH3	4747	polyA_1	0.945515	0.155681
ARNT_polyA_1.geneBodyCoverage	ARNT	ENSG00000143437.21	ARNT	6448	polyA_1	0.808511	0.16339
ARPC1A_polyA_1.geneBodyCoverage	ARPC1A	ENSG00000241685.10	ARPC1A	2065	polyA_1	0.662358	0.330866
ARPC1B_polyA_1.geneBodyCoverage	ARPC1B	ENSG00000130429.15	ARPC1B	3988	polyA_1	0.633266	0.505925
ARPC2_polyA_1.geneBodyCoverage	ARPC2	ENSG00000163466.16	ARPC2	6515	polyA_1	1.06418	0.211245
ARPC3_polyA_1.geneBodyCoverage	ARPC3	ENSG00000111229.16	ARPC3	3027	polyA_1	1.15118	0.365145
ARPC4_polyA_1.geneBodyCoverage	ARPC4	ENSG00000241553.13	ARPC4	2607	polyA_1	0.849046	0.516282
ARPC5L_polyA_1.geneBodyCoverage	ARPC5L	ENSG00000136950.13	ARPC5L	3610	polyA_1	1.10227	0.0225329
ARPIN_polyA_1.geneBodyCoverage	ARPIN	ENSG00000242498.8	ARPIN	8590	polyA_1	0.788819	1.28276
ARPP19_polyA_1.geneBodyCoverage	ARPP19	ENSG00000128989.11	ARPP19	6836	polyA_1	0.929438	0.64963
ARPP21_polyA_1.geneBodyCoverage	ARPP21	ENSG00000172995.17	ARPP21	10156	polyA_1	1.0702	0.381241
ARRB2_polyA_1.geneBodyCoverage	ARRB2	ENSG00000141480.18	ARRB2	4265	polyA_1	0.654754	0.653317
ARRDC1-AS1_polyA_1.geneBodyCoverage	ARRDC1-AS1	ENSG00000203993.7	ARRDC1-AS1	3551	polyA_1	1.16252	0.078896
ARRDC1_polyA_1.geneBodyCoverage	ARRDC1	ENSG00000197070.14	ARRDC1	3790	polyA_1	0.719041	0.0663695
ARRDC2_polyA_1.geneBodyCoverage	ARRDC2	ENSG00000105643.11	ARRDC2	4637	polyA_1	1.24634	0.0329243
ARRDC3_polyA_1.geneBodyCoverage	ARRDC3	ENSG00000113369.9	ARRDC3	4985	polyA_1	1.15697	0.0359358
ARRDC4_polyA_1.geneBodyCoverage	ARRDC4	ENSG00000140450.9	ARRDC4	4062	polyA_1	1.29939	0.0278384
ARSA_polyA_1.geneBodyCoverage	ARSA	ENSG00000100299.18	ARSA	4501	polyA_1	0.595475	0.496997
ART3_polyA_1.geneBodyCoverage	ART3	ENSG00000156219.17	ART3	3279	polyA_1	1.05866	0.240741
ART5_polyA_1.geneBodyCoverage	ART5	ENSG00000167311.14	ART5	1497	polyA_1	0.645818	0.12305
ARV1_polyA_1.geneBodyCoverage	ARV1	ENSG00000173409.14	ARV1	2125	polyA_1	0.823836	0.202423
ARVCF_polyA_1.geneBodyCoverage	ARVCF	ENSG00000099889.14	ARVCF	5636	polyA_1	1.4171	0.0593417
ASAP1_polyA_1.geneBodyCoverage	ASAP1	ENSG00000153317.15	ASAP1	8294	polyA_1	1.07459	0.105799
ASB1_polyA_1.geneBodyCoverage	ASB1	ENSG00000065802.12	ASB1	7407	polyA_1	1.34611	0.128462
ASB10_polyA_1.geneBodyCoverage	ASB10	ENSG00000146926.11	ASB10	2375	polyA_1	0.79305	0.0391292
ASB12_polyA_1.geneBodyCoverage	ASB12	ENSG00000198881.10	ASB12	1267	polyA_1	0.734381	0.152672
ASB13_polyA_1.geneBodyCoverage	ASB13	ENSG00000196372.13	ASB13	3003	polyA_1	1.21788	0.0257025
ASB16_polyA_1.geneBodyCoverage	ASB16	ENSG00000161664.7	ASB16	2233	polyA_1	0.687832	0.184651
ASB3_polyA_1.geneBodyCoverage	ASB3	ENSG00000115239.24	ASB3	6735	polyA_1	1.21604	0.0951009
ASB5_polyA_1.geneBodyCoverage	ASB5	ENSG00000164122.9	ASB5	4218	polyA_1	1.72844	0.00521086
ASB8_polyA_1.geneBodyCoverage	ASB8	ENSG00000177981.11	ASB8	4086	polyA_1	1.7052	0.0349634
ASCC1_polyA_1.geneBodyCoverage	ASCC1	ENSG00000138303.18	ASCC1	5916	polyA_1	0.696511	0.236324
ASCC2_polyA_1.geneBodyCoverage	ASCC2	ENSG00000100325.15	ASCC2	5415	polyA_1	1.39675	0.0380881
ASCC3_polyA_1.geneBodyCoverage	ASCC3	ENSG00000112249.14	ASCC3	11731	polyA_1	1.93469	0.265823
ASH1L_polyA_1.geneBodyCoverage	ASH1L	ENSG00000116539.14	ASH1L	13783	polyA_1	1.46191	0.0846561
ASH2L_polyA_1.geneBodyCoverage	ASH2L	ENSG00000129691.16	ASH2L	5659	polyA_1	0.96847	0.250388
ASIC3_polyA_1.geneBodyCoverage	ASIC3	ENSG00000213199.8	ASIC3	2748	polyA_1	0.828662	0.11784
ASL_polyA_1.geneBodyCoverage	ASL	ENSG00000126522.17	ASL	6031	polyA_1	0.935916	0.719836
ASMTL_polyA_1.geneBodyCoverage	ASMTL	ENSG00000169093.16	ASMTL	3506	polyA_1	0.912804	0.0702016
ASMTL_polyA_1.geneBodyCoverage	ASMTL	ENSG00000169093.16_PAR_Y	ASMTL	3506	polyA_1	0.912804	0.0702016
ASNSD1_polyA_1.geneBodyCoverage	ASNSD1	ENSG00000138381.10	ASNSD1	2485	polyA_1	1.14642	0.115595
ASPSCR1_polyA_1.geneBodyCoverage	ASPSCR1	ENSG00000169696.16	ASPSCR1	12097	polyA_1	1.17329	0.21764
ASRGL1_polyA_1.geneBodyCoverage	ASRGL1	ENSG00000162174.12	ASRGL1	4586	polyA_1	1.44753	0.426396
ASS1_polyA_1.geneBodyCoverage	ASS1	ENSG00000130707.18	ASS1	3018	polyA_1	0.733431	0.136781
ASXL1_polyA_1.geneBodyCoverage	ASXL1	ENSG00000171456.21	ASXL1	13676	polyA_1	0.915816	0.0554299
ATAD1_polyA_1.geneBodyCoverage	ATAD1	ENSG00000138138.14	ATAD1	5745	polyA_1	0.794442	0.395879
ATAD3A_polyA_1.geneBodyCoverage	ATAD3A	ENSG00000197785.14	ATAD3A	3344	polyA_1	1.41291	1.42918
ATF2_polyA_1.geneBodyCoverage	ATF2	ENSG00000115966.18	ATF2	5751	polyA_1	0.898275	0.258065
ATF3_polyA_1.geneBodyCoverage	ATF3	ENSG00000162772.17	ATF3	4040	polyA_1	0.774589	0.136822
ATF4_polyA_1.geneBodyCoverage	ATF4	ENSG00000128272.18	ATF4	2613	polyA_1	0.646722	0.187343
ATF6_polyA_1.geneBodyCoverage	ATF6	ENSG00000118217.7	ATF6	14263	polyA_1	1.32341	0.144501
ATF7_polyA_1.geneBodyCoverage	ATF7	ENSG00000170653.19	ATF7	7985	polyA_1	1.14383	1.15462
ATG101_polyA_1.geneBodyCoverage	ATG101	ENSG00000123395.15	ATG101	3195	polyA_1	0.887684	0.515643
ATG12_polyA_1.geneBodyCoverage	ATG12	ENSG00000145782.13	ATG12	8867	polyA_1	1.007	0.255353
ATG13_polyA_1.geneBodyCoverage	ATG13	ENSG00000175224.17	ATG13	7001	polyA_1	0.885482	0.143357
ATG14_polyA_1.geneBodyCoverage	ATG14	ENSG00000126775.9	ATG14	5025	polyA_1	0.775068	0.129826
ATG16L2_polyA_1.geneBodyCoverage	ATG16L2	ENSG00000168010.11	ATG16L2	8519	polyA_1	0.895312	0.181244
ATG2A_polyA_1.geneBodyCoverage	ATG2A	ENSG00000110046.13	ATG2A	7833	polyA_1	1.64256	0.0288321
ATG2B_polyA_1.geneBodyCoverage	ATG2B	ENSG00000066739.12	ATG2B	14256	polyA_1	1.58916	0.0469697
ATG3_polyA_1.geneBodyCoverage	ATG3	ENSG00000144848.11	ATG3	6110	polyA_1	1.1526	0.534983
ATG4B_polyA_1.geneBodyCoverage	ATG4B	ENSG00000168397.17	ATG4B	6638	polyA_1	0.865413	0.304606
ATG4D_polyA_1.geneBodyCoverage	ATG4D	ENSG00000130734.10	ATG4D	2278	polyA_1	0.88277	0.171627
ATG5_polyA_1.geneBodyCoverage	ATG5	ENSG00000057663.16	ATG5	5655	polyA_1	0.750301	0.378705
ATG7_polyA_1.geneBodyCoverage	ATG7	ENSG00000197548.13	ATG7	8833	polyA_1	1.16839	0.121611
ATG9A_polyA_1.geneBodyCoverage	ATG9A	ENSG00000198925.12	ATG9A	4724	polyA_1	1.75339	0.0195835
ATIC_polyA_1.geneBodyCoverage	ATIC	ENSG00000138363.15	ATIC	3789	polyA_1	0.898103	0.0736686
ATL2_polyA_1.geneBodyCoverage	ATL2	ENSG00000119787.14	ATL2	5810	polyA_1	0.884638	0.144108
ATL3_polyA_1.geneBodyCoverage	ATL3	ENSG00000184743.13	ATL3	7600	polyA_1	1.58337	0.0107741
ATM_polyA_1.geneBodyCoverage	ATM	ENSG00000149311.20	ATM	39184	polyA_1	1.52145	0.083612
ATMIN_polyA_1.geneBodyCoverage	ATMIN	ENSG00000166454.10	ATMIN	6259	polyA_1	1.23787	0.0704564
ATN1_polyA_1.geneBodyCoverage	ATN1	ENSG00000111676.15	ATN1	5116	polyA_1	0.61132	0.388062
ATOX1_polyA_1.geneBodyCoverage	ATOX1	ENSG00000177556.12	ATOX1	5239	polyA_1	1.42253	0.653244
ATP13A1_polyA_1.geneBodyCoverage	ATP13A1	ENSG00000105726.17	ATP13A1	8359	polyA_1	1.26721	0.172121
ATP13A2_polyA_1.geneBodyCoverage	ATP13A2	ENSG00000159363.19	ATP13A2	5253	polyA_1	1.07646	0.0764763
ATP13A3_polyA_1.geneBodyCoverage	ATP13A3	ENSG00000133657.17	ATP13A3	22838	polyA_1	1.65028	0.0431034
ATP1A1_polyA_1.geneBodyCoverage	ATP1A1	ENSG00000163399.16	ATP1A1	7277	polyA_1	1.24238	0.0539077
ATP1B1_polyA_1.geneBodyCoverage	ATP1B1	ENSG00000143153.14	ATP1B1	12290	polyA_1	1.4033	0.0114943
ATP2A1-AS1_polyA_1.geneBodyCoverage	ATP2A1-AS1	ENSG00000260442.6	ATP2A1-AS1	982	polyA_1	1.46608	0.664723
ATP2A1_polyA_1.geneBodyCoverage	ATP2A1	ENSG00000196296.14	ATP2A1	4544	polyA_1	1.24681	0.0830509
ATP2A2_polyA_1.geneBodyCoverage	ATP2A2	ENSG00000174437.18	ATP2A2	13745	polyA_1	1.89254	0.34733
ATP2B4_polyA_1.geneBodyCoverage	ATP2B4	ENSG00000058668.15	ATP2B4	9495	polyA_1	1.21997	0.0699482
ATP2C1_polyA_1.geneBodyCoverage	ATP2C1	ENSG00000017260.20	ATP2C1	8510	polyA_1	0.839912	0.20255
ATP5F1A_polyA_1.geneBodyCoverage	ATP5F1A	ENSG00000152234.16	ATP5F1A	10908	polyA_1	1.30756	0.103208
ATP5F1B_polyA_1.geneBodyCoverage	ATP5F1B	ENSG00000110955.9	ATP5F1B	2238	polyA_1	0.897857	0.108228
ATP5F1C_polyA_1.geneBodyCoverage	ATP5F1C	ENSG00000165629.20	ATP5F1C	2308	polyA_1	0.760911	0.164444
ATP5F1D_polyA_1.geneBodyCoverage	ATP5F1D	ENSG00000099624.8	ATP5F1D	2249	polyA_1	0.872444	1.36011
ATP5MC1_polyA_1.geneBodyCoverage	ATP5MC1	ENSG00000159199.14	ATP5MC1	2615	polyA_1	0.860455	0.127687
ATP5MC2_polyA_1.geneBodyCoverage	ATP5MC2	ENSG00000135390.21	ATP5MC2	3904	polyA_1	1.21914	0
ATP5ME_polyA_1.geneBodyCoverage	ATP5ME	ENSG00000169020.10	ATP5ME	932	polyA_1	0.910203	0.417362
ATP5MJ_polyA_1.geneBodyCoverage	ATP5MJ	ENSG00000156411.10	ATP5MJ	3415	polyA_1	1.32645	0.838405
ATP5MK_polyA_1.geneBodyCoverage	ATP5MK	ENSG00000173915.16	ATP5MK	924	polyA_1	0.990543	0.441059
ATP5PD_polyA_1.geneBodyCoverage	ATP5PD	ENSG00000167863.12	ATP5PD	3231	polyA_1	1.25365	0.809681
ATP5PF_polyA_1.geneBodyCoverage	ATP5PF	ENSG00000154723.13	ATP5PF	2009	polyA_1	0.912183	0.0378623
ATP5PO_polyA_1.geneBodyCoverage	ATP5PO	ENSG00000241837.7	ATP5PO	3170	polyA_1	1.10547	0.093832
ATP6AP1_polyA_1.geneBodyCoverage	ATP6AP1	ENSG00000071553.18	ATP6AP1	5683	polyA_1	0.829639	0.125569
ATP6AP2_polyA_1.geneBodyCoverage	ATP6AP2	ENSG00000182220.15	ATP6AP2	9541	polyA_1	0.723272	0.280513
ATP6V0A1_polyA_1.geneBodyCoverage	ATP6V0A1	ENSG00000033627.17	ATP6V0A1	10926	polyA_1	1.5973	0.185939
ATP6V0A2_polyA_1.geneBodyCoverage	ATP6V0A2	ENSG00000185344.15	ATP6V0A2	17214	polyA_1	1.34133	0.175676
ATP6V0B_polyA_1.geneBodyCoverage	ATP6V0B	ENSG00000117410.14	ATP6V0B	3239	polyA_1	0.896614	0.208426
ATP6V0C_polyA_1.geneBodyCoverage	ATP6V0C	ENSG00000185883.12	ATP6V0C	1416	polyA_1	0.541693	0.223967
ATP6V0D1_polyA_1.geneBodyCoverage	ATP6V0D1	ENSG00000159720.13	ATP6V0D1	8156	polyA_1	1.38806	0.054336
ATP6V0E2_polyA_1.geneBodyCoverage	ATP6V0E2	ENSG00000171130.19	ATP6V0E2	6749	polyA_1	1.51596	0.691489
ATP6V1B2_polyA_1.geneBodyCoverage	ATP6V1B2	ENSG00000147416.11	ATP6V1B2	7797	polyA_1	1.65611	0.161646
ATP6V1E1_polyA_1.geneBodyCoverage	ATP6V1E1	ENSG00000131100.13	ATP6V1E1	3143	polyA_1	0.917719	0.171944
ATP6V1E2_polyA_1.geneBodyCoverage	ATP6V1E2	ENSG00000250565.7	ATP6V1E2	5303	polyA_1	1.12164	0.894942
ATP6V1F_polyA_1.geneBodyCoverage	ATP6V1F	ENSG00000128524.5	ATP6V1F	762	polyA_1	0.517482	0.740371
ATP6V1H_polyA_1.geneBodyCoverage	ATP6V1H	ENSG00000047249.18	ATP6V1H	5104	polyA_1	1.14617	0.0623184
ATP8A1_polyA_1.geneBodyCoverage	ATP8A1	ENSG00000124406.16	ATP8A1	11199	polyA_1	1.72768	0.00629723
ATPAF1_polyA_1.geneBodyCoverage	ATPAF1	ENSG00000123472.12	ATPAF1	5677	polyA_1	0.972897	0.221525
ATR_polyA_1.geneBodyCoverage	ATR	ENSG00000175054.16	ATR	27234	polyA_1	1.90713	0.0148148
ATRAID_polyA_1.geneBodyCoverage	ATRAID	ENSG00000138085.18	ATRAID	2005	polyA_1	0.745889	0.369708
ATRN_polyA_1.geneBodyCoverage	ATRN	ENSG00000088812.18	ATRN	8771	polyA_1	0.894918	0.142649
ATRX_polyA_1.geneBodyCoverage	ATRX	ENSG00000085224.23	ATRX	22740	polyA_1	1.60353	0.102332
ATXN1_polyA_1.geneBodyCoverage	ATXN1	ENSG00000124788.19	ATXN1	19278	polyA_1	1.64409	0.166365
ATXN2_polyA_1.geneBodyCoverage	ATXN2	ENSG00000204842.18	ATXN2	16540	polyA_1	1.6477	0.0612574
ATXN2L_polyA_1.geneBodyCoverage	ATXN2L	ENSG00000168488.19	ATXN2L	6544	polyA_1	0.908542	0.072712
ATXN3_polyA_1.geneBodyCoverage	ATXN3	ENSG00000066427.25	ATXN3	9624	polyA_1	0.799268	0.450355
ATXN7L2_polyA_1.geneBodyCoverage	ATXN7L2	ENSG00000162650.17	ATXN7L2	5422	polyA_1	1.10919	0.0490216
ATXN7L3_polyA_1.geneBodyCoverage	ATXN7L3	ENSG00000087152.16	ATXN7L3	5333	polyA_1	0.954798	0.106098
AUH_polyA_1.geneBodyCoverage	AUH	ENSG00000148090.12	AUH	2263	polyA_1	0.770869	0.132509
AUP1_polyA_1.geneBodyCoverage	AUP1	ENSG00000115307.17	AUP1	2455	polyA_1	0.908959	0.0960741
AURKAIP1_polyA_1.geneBodyCoverage	AURKAIP1	ENSG00000175756.14	AURKAIP1	1381	polyA_1	0.614468	0.418579
AVEN_polyA_1.geneBodyCoverage	AVEN	ENSG00000169857.9	AVEN	4005	polyA_1	1.19935	0.018677
AVIL_polyA_1.geneBodyCoverage	AVIL	ENSG00000135407.11	AVIL	5919	polyA_1	1.14179	0.470052
AVL9_polyA_1.geneBodyCoverage	AVL9	ENSG00000105778.20	AVL9	14756	polyA_1	1.42412	0.019802
AVPI1_polyA_1.geneBodyCoverage	AVPI1	ENSG00000119986.7	AVPI1	1375	polyA_1	0.419609	0.438045
AXIN1_polyA_1.geneBodyCoverage	AXIN1	ENSG00000103126.15	AXIN1	7537	polyA_1	1.57448	0.056783
AXL_polyA_1.geneBodyCoverage	AXL	ENSG00000167601.12	AXL	5134	polyA_1	0.753895	1.48473
AZI2_polyA_1.geneBodyCoverage	AZI2	ENSG00000163512.14	AZI2	6272	polyA_1	0.713073	0.543269
AZIN1_polyA_1.geneBodyCoverage	AZIN1	ENSG00000155096.15	AZIN1	6130	polyA_1	0.680111	0.222389
B3GALT6_polyA_1.geneBodyCoverage	B3GALT6	ENSG00000176022.7	B3GALT6	2805	polyA_1	0.782233	0.0633803
B3GAT3_polyA_1.geneBodyCoverage	B3GAT3	ENSG00000149541.10	B3GAT3	2407	polyA_1	0.682206	0.244875
B3GNT5_polyA_1.geneBodyCoverage	B3GNT5	ENSG00000176597.12	B3GNT5	8125	polyA_1	1.92715	0.00847458
B4GALNT1_polyA_1.geneBodyCoverage	B4GALNT1	ENSG00000135454.14	B4GALNT1	7888	polyA_1	1.01347	0.0752249
B4GALT1_polyA_1.geneBodyCoverage	B4GALT1	ENSG00000086062.13	B4GALT1	4896	polyA_1	1.13691	0.105525
B4GALT2_polyA_1.geneBodyCoverage	B4GALT2	ENSG00000117411.18	B4GALT2	5472	polyA_1	1.12513	0.0496454
B4GALT3_polyA_1.geneBodyCoverage	B4GALT3	ENSG00000158850.15	B4GALT3	3890	polyA_1	0.902949	0.124247
B4GALT4_polyA_1.geneBodyCoverage	B4GALT4	ENSG00000121578.13	B4GALT4	6988	polyA_1	1.70632	0.104541
B4GALT5_polyA_1.geneBodyCoverage	B4GALT5	ENSG00000158470.5	B4GALT5	4722	polyA_1	1.14493	0.0597345
B4GALT7_polyA_1.geneBodyCoverage	B4GALT7	ENSG00000027847.14	B4GALT7	4878	polyA_1	1.40671	0.133406
B4GAT1_polyA_1.geneBodyCoverage	B4GAT1	ENSG00000174684.7	B4GAT1	2007	polyA_1	0.647115	0.184488
B9D1_polyA_1.geneBodyCoverage	B9D1	ENSG00000108641.20	B9D1	8488	polyA_1	1.68001	0.0515179
BABAM1_polyA_1.geneBodyCoverage	BABAM1	ENSG00000105393.16	BABAM1	2581	polyA_1	0.814394	0.178024
BABAM2_polyA_1.geneBodyCoverage	BABAM2	ENSG00000158019.21	BABAM2	3392	polyA_1	0.951331	0.180839
BACE1-AS_polyA_1.geneBodyCoverage	BACE1-AS	ENSG00000278768.3	BACE1-AS	4722	polyA_1	0.854791	0.444898
BACE1_polyA_1.geneBodyCoverage	BACE1	ENSG00000186318.18	BACE1	8689	polyA_1	0.813519	0.298951
BACH1_polyA_1.geneBodyCoverage	BACH1	ENSG00000156273.16	BACH1	7666	polyA_1	1.40489	0.227533
BAD_polyA_1.geneBodyCoverage	BAD	ENSG00000002330.14	BAD	1708	polyA_1	0.586363	0.659652
BAG5_polyA_1.geneBodyCoverage	BAG5	ENSG00000166170.12	BAG5	5096	polyA_1	0.825249	0.172035
BAK1_polyA_1.geneBodyCoverage	BAK1	ENSG00000030110.14	BAK1	2212	polyA_1	0.860367	0.0751806
BANF1_polyA_1.geneBodyCoverage	BANF1	ENSG00000175334.8	BANF1	1496	polyA_1	1.07066	0.44315
BANP_polyA_1.geneBodyCoverage	BANP	ENSG00000172530.21	BANP	8154	polyA_1	1.13424	0.11871
BAP1_polyA_1.geneBodyCoverage	BAP1	ENSG00000163930.10	BAP1	4718	polyA_1	1.13609	0.136737
BAX_polyA_1.geneBodyCoverage	BAX	ENSG00000087088.21	BAX	2587	polyA_1	0.753263	0.307004
BAZ1A_polyA_1.geneBodyCoverage	BAZ1A	ENSG00000198604.11	BAZ1A	7698	polyA_1	1.52986	1.05475
BAZ1B_polyA_1.geneBodyCoverage	BAZ1B	ENSG00000009954.11	BAZ1B	7060	polyA_1	1.92492	0.0713967
BAZ2A_polyA_1.geneBodyCoverage	BAZ2A	ENSG00000076108.12	BAZ2A	10936	polyA_1	1.76962	0.0401965
BBC3_polyA_1.geneBodyCoverage	BBC3	ENSG00000105327.18	BBC3	3185	polyA_1	0.97148	0.0417149
BBIP1_polyA_1.geneBodyCoverage	BBIP1	ENSG00000214413.9	BBIP1	8442	polyA_1	1.037	1.00333
BBLN_polyA_1.geneBodyCoverage	BBLN	ENSG00000171159.5	BBLN	1653	polyA_1	1.0812	1.46815
BBS1_polyA_1.geneBodyCoverage	BBS1	ENSG00000174483.20	BBS1	6131	polyA_1	0.732047	0.255591
BBS2_polyA_1.geneBodyCoverage	BBS2	ENSG00000125124.14	BBS2	16813	polyA_1	1.22987	0.0858772
BBS4_polyA_1.geneBodyCoverage	BBS4	ENSG00000140463.14	BBS4	4148	polyA_1	1.0891	0.546296
BBS5_polyA_1.geneBodyCoverage	BBS5	ENSG00000163093.12	BBS5	4254	polyA_1	0.882564	0.0562561
BCAM_polyA_1.geneBodyCoverage	BCAM	ENSG00000187244.12	BCAM	4997	polyA_1	0.826721	0.501685
BCAP31_polyA_1.geneBodyCoverage	BCAP31	ENSG00000185825.17	BCAP31	3301	polyA_1	0.815423	0.24772
BCAR1_polyA_1.geneBodyCoverage	BCAR1	ENSG00000050820.17	BCAR1	9199	polyA_1	1.10415	0.0345618
BCAR3_polyA_1.geneBodyCoverage	BCAR3	ENSG00000137936.18	BCAR3	6919	polyA_1	1.35684	0.0199225
BCAS2_polyA_1.geneBodyCoverage	BCAS2	ENSG00000116752.6	BCAS2	1289	polyA_1	0.409739	0.570254
BCAS3_polyA_1.geneBodyCoverage	BCAS3	ENSG00000141376.23	BCAS3	14101	polyA_1	1.25854	0.123106
BCAT2_polyA_1.geneBodyCoverage	BCAT2	ENSG00000105552.15	BCAT2	4553	polyA_1	1.15345	0.0561927
BCCIP_polyA_1.geneBodyCoverage	BCCIP	ENSG00000107949.17	BCCIP	4496	polyA_1	0.927774	0.636004
BCKDHA_polyA_1.geneBodyCoverage	BCKDHA	ENSG00000248098.12	BCKDHA	2251	polyA_1	0.958386	0.150094
BCKDK_polyA_1.geneBodyCoverage	BCKDK	ENSG00000103507.14	BCKDK	3873	polyA_1	1.06917	0.0789505
BCL2L1_polyA_1.geneBodyCoverage	BCL2L1	ENSG00000171552.14	BCL2L1	4197	polyA_1	0.79816	0.120419
BCL2L12_polyA_1.geneBodyCoverage	BCL2L12	ENSG00000126453.10	BCL2L12	2216	polyA_1	0.612077	0.767606
BCL2L2_polyA_1.geneBodyCoverage	BCL2L2	ENSG00000129473.11	BCL2L2	4840	polyA_1	0.828361	0.231405
BCL3_polyA_1.geneBodyCoverage	BCL3	ENSG00000069399.15	BCL3	3094	polyA_1	0.795627	0.237406
BCL6_polyA_1.geneBodyCoverage	BCL6	ENSG00000113916.18	BCL6	5936	polyA_1	1.29005	0.190018
BCL7A_polyA_1.geneBodyCoverage	BCL7A	ENSG00000110987.9	BCL7A	6565	polyA_1	1.19784	0.146656
BCL7B_polyA_1.geneBodyCoverage	BCL7B	ENSG00000106635.8	BCL7B	3230	polyA_1	0.927918	0.0886498
BCLAF1_polyA_1.geneBodyCoverage	BCLAF1	ENSG00000029363.17	BCLAF1	9533	polyA_1	0.944049	0.148571
BCO2_polyA_1.geneBodyCoverage	BCO2	ENSG00000197580.13	BCO2	6763	polyA_1	1.23956	0.00528634
BCOR_polyA_1.geneBodyCoverage	BCOR	ENSG00000183337.18	BCOR	9965	polyA_1	1.44533	0.0454545
BCS1L_polyA_1.geneBodyCoverage	BCS1L	ENSG00000074582.15	BCS1L	3379	polyA_1	0.64364	0.265763
BCYRN1_polyA_1.geneBodyCoverage	BCYRN1	ENSG00000236824.2	BCYRN1	200	polyA_1	0.291	1.12469
BDH2_polyA_1.geneBodyCoverage	BDH2	ENSG00000164039.15	BDH2	5213	polyA_1	0.927105	1.29404
BECN1_polyA_1.geneBodyCoverage	BECN1	ENSG00000126581.13	BECN1	6414	polyA_1	0.858835	0.327046
BEND7_polyA_1.geneBodyCoverage	BEND7	ENSG00000165626.19	BEND7	10070	polyA_1	1.1212	0.462085
BEST3_polyA_1.geneBodyCoverage	BEST3	ENSG00000127325.19	BEST3	6863	polyA_1	0.915956	0.587845
BET1L_polyA_1.geneBodyCoverage	BET1L	ENSG00000177951.18	BET1L	3839	polyA_1	0.574358	0.748414
BEX3_polyA_1.geneBodyCoverage	BEX3	ENSG00000166681.14	BEX3	1112	polyA_1	0.660505	0.339532
BHLHE40_polyA_1.geneBodyCoverage	BHLHE40	ENSG00000134107.5	BHLHE40	3516	polyA_1	0.870978	0.140707
BHLHE41_polyA_1.geneBodyCoverage	BHLHE41	ENSG00000123095.6	BHLHE41	3854	polyA_1	0.896946	0.191249
BHMT2_polyA_1.geneBodyCoverage	BHMT2	ENSG00000132840.10	BHMT2	3735	polyA_1	0.720047	0.169872
BICD2_polyA_1.geneBodyCoverage	BICD2	ENSG00000185963.14	BICD2	6448	polyA_1	1.43668	0.0642165
BIN1_polyA_1.geneBodyCoverage	BIN1	ENSG00000136717.15	BIN1	6862	polyA_1	0.983838	0.288709
BIN3_polyA_1.geneBodyCoverage	BIN3	ENSG00000147439.14	BIN3	5072	polyA_1	0.726882	0.341171
BIRC2_polyA_1.geneBodyCoverage	BIRC2	ENSG00000110330.10	BIRC2	4517	polyA_1	1.02992	0.0391802
BIVM_polyA_1.geneBodyCoverage	BIVM	ENSG00000134897.14	BIVM	7952	polyA_1	0.9073	0.0954198
BLCAP_polyA_1.geneBodyCoverage	BLCAP	ENSG00000166619.15	BLCAP	7869	polyA_1	1.91926	1.26899
BLMH_polyA_1.geneBodyCoverage	BLMH	ENSG00000108578.15	BLMH	5119	polyA_1	1.13185	0.17161
BLOC1S1_polyA_1.geneBodyCoverage	BLOC1S1	ENSG00000135441.8	BLOC1S1	1655	polyA_1	0.926358	1.25498
BLOC1S6_polyA_1.geneBodyCoverage	BLOC1S6	ENSG00000104164.12	BLOC1S6	6773	polyA_1	1.12797	0.0270492
BLVRA_polyA_1.geneBodyCoverage	BLVRA	ENSG00000106605.11	BLVRA	1821	polyA_1	0.639496	0.37431
BLVRB_polyA_1.geneBodyCoverage	BLVRB	ENSG00000090013.11	BLVRB	1613	polyA_1	0.691803	0.676946
BLZF1_polyA_1.geneBodyCoverage	BLZF1	ENSG00000117475.14	BLZF1	3820	polyA_1	0.784685	0.384913
BMP1_polyA_1.geneBodyCoverage	BMP1	ENSG00000168487.20	BMP1	7067	polyA_1	0.756588	0.184248
BMP4_polyA_1.geneBodyCoverage	BMP4	ENSG00000125378.16	BMP4	3096	polyA_1	0.625532	0.457498
BMPR1A_polyA_1.geneBodyCoverage	BMPR1A	ENSG00000107779.14	BMPR1A	9518	polyA_1	0.862467	0.47619
BMPR2_polyA_1.geneBodyCoverage	BMPR2	ENSG00000204217.16	BMPR2	12502	polyA_1	1.36748	0.128495
BMS1P23_polyA_1.geneBodyCoverage	BMS1P23	ENSG00000286156.2	BMS1P23	7330	polyA_1	0.833848	1.38095
BNIP1_polyA_1.geneBodyCoverage	BNIP1	ENSG00000113734.18	BNIP1	2440	polyA_1	0.998852	0.129587
BNIP2_polyA_1.geneBodyCoverage	BNIP2	ENSG00000140299.13	BNIP2	7969	polyA_1	1.06259	0.645113
BNIP3_polyA_1.geneBodyCoverage	BNIP3	ENSG00000176171.12	BNIP3	4050	polyA_1	1.10287	0.336835
BNIP3L_polyA_1.geneBodyCoverage	BNIP3L	ENSG00000104765.16	BNIP3L	4149	polyA_1	0.566411	0.320838
BOC_polyA_1.geneBodyCoverage	BOC	ENSG00000144857.15	BOC	10330	polyA_1	0.917122	0.357895
BOD1_polyA_1.geneBodyCoverage	BOD1	ENSG00000145919.11	BOD1	2386	polyA_1	0.942167	0.141447
BOD1L1_polyA_1.geneBodyCoverage	BOD1L1	ENSG00000038219.13	BOD1L1	15862	polyA_1	1.97339	0.021316
BOLA1_polyA_1.geneBodyCoverage	BOLA1	ENSG00000178096.9	BOLA1	1461	polyA_1	0.756884	0.135249
BOLA2_polyA_1.geneBodyCoverage	BOLA2	ENSG00000183336.9	BOLA2	402	polyA_1	0.457958	0.966727
BOLA2B_polyA_1.geneBodyCoverage	BOLA2B	ENSG00000169627.9	BOLA2B	1367	polyA_1	0.706105	0.978807
BOLA3_polyA_1.geneBodyCoverage	BOLA3	ENSG00000163170.12	BOLA3	3072	polyA_1	1.51189	0.168954
BOP1_polyA_1.geneBodyCoverage	BOP1	ENSG00000261236.8	BOP1	3841	polyA_1	0.949469	0.180658
BORCS6_polyA_1.geneBodyCoverage	BORCS6	ENSG00000196544.8	BORCS6	1836	polyA_1	0.861477	0.265888
BORCS8_polyA_1.geneBodyCoverage	BORCS8	ENSG00000254901.8	BORCS8	5372	polyA_1	1.12446	0.44884
BPGM_polyA_1.geneBodyCoverage	BPGM	ENSG00000172331.12	BPGM	2539	polyA_1	0.708923	0.0932476
BPHL_polyA_1.geneBodyCoverage	BPHL	ENSG00000137274.13	BPHL	5780	polyA_1	1.19018	0.0532044
BPNT1_polyA_1.geneBodyCoverage	BPNT1	ENSG00000162813.18	BPNT1	3113	polyA_1	0.818373	0.331967
BPNT2_polyA_1.geneBodyCoverage	BPNT2	ENSG00000104331.9	BPNT2	7619	polyA_1	1.10337	0.148908
BPTF_polyA_1.geneBodyCoverage	BPTF	ENSG00000171634.19	BPTF	15119	polyA_1	1.73034	0.822761
BRAF_polyA_1.geneBodyCoverage	BRAF	ENSG00000157764.14	BRAF	23433	polyA_1	1.69848	0.389041
BRAP_polyA_1.geneBodyCoverage	BRAP	ENSG00000089234.16	BRAP	4656	polyA_1	1.15368	0.256614
BRAT1_polyA_1.geneBodyCoverage	BRAT1	ENSG00000106009.16	BRAT1	6673	polyA_1	0.949564	0.174319
BRD1_polyA_1.geneBodyCoverage	BRD1	ENSG00000100425.19	BRD1	6211	polyA_1	1.28469	0.0350227
BRD3_polyA_1.geneBodyCoverage	BRD3	ENSG00000169925.17	BRD3	6885	polyA_1	1.1264	0.0519946
BRD8_polyA_1.geneBodyCoverage	BRD8	ENSG00000112983.18	BRD8	7009	polyA_1	0.864859	0.266221
BRD9_polyA_1.geneBodyCoverage	BRD9	ENSG00000028310.18	BRD9	9549	polyA_1	1.17314	1.48279
BRF1_polyA_1.geneBodyCoverage	BRF1	ENSG00000185024.18	BRF1	12962	polyA_1	1.32466	0.0723069
BRF2_polyA_1.geneBodyCoverage	BRF2	ENSG00000104221.13	BRF2	2717	polyA_1	1.03485	0.102765
BRICD5_polyA_1.geneBodyCoverage	BRICD5	ENSG00000182685.8	BRICD5	1038	polyA_1	0.423176	0.731806
BRMS1_polyA_1.geneBodyCoverage	BRMS1	ENSG00000174744.14	BRMS1	2514	polyA_1	0.696011	0.187448
BROX_polyA_1.geneBodyCoverage	BROX	ENSG00000162819.12	BROX	4980	polyA_1	1.12829	0.0821429
BRPF1_polyA_1.geneBodyCoverage	BRPF1	ENSG00000156983.17	BRPF1	7784	polyA_1	1.31821	0.0330411
BRWD1_polyA_1.geneBodyCoverage	BRWD1	ENSG00000185658.14	BRWD1	22595	polyA_1	1.51124	0.682353
BSCL2_polyA_1.geneBodyCoverage	BSCL2	ENSG00000168000.16	BSCL2	7855	polyA_1	1.23558	0.117705
BSDC1_polyA_1.geneBodyCoverage	BSDC1	ENSG00000160058.19	BSDC1	6741	polyA_1	0.824803	0.200355
BSG_polyA_1.geneBodyCoverage	BSG	ENSG00000172270.22	BSG	4418	polyA_1	0.838615	0.140008
BTAF1_polyA_1.geneBodyCoverage	BTAF1	ENSG00000095564.15	BTAF1	8679	polyA_1	1.49216	0.163474
BTBD1_polyA_1.geneBodyCoverage	BTBD1	ENSG00000064726.10	BTBD1	4066	polyA_1	1.39721	0.0337864
BTBD10_polyA_1.geneBodyCoverage	BTBD10	ENSG00000148925.11	BTBD10	3488	polyA_1	1.16325	0.0645412
BTBD2_polyA_1.geneBodyCoverage	BTBD2	ENSG00000133243.10	BTBD2	5934	polyA_1	1.26334	0.0371652
BTD_polyA_1.geneBodyCoverage	BTD	ENSG00000169814.16	BTD	17103	polyA_1	1.15038	0.234286
BTF3_polyA_1.geneBodyCoverage	BTF3	ENSG00000145741.17	BTF3	5584	polyA_1	1.28805	0.224201
BTG2_polyA_1.geneBodyCoverage	BTG2	ENSG00000159388.6	BTG2	2757	polyA_1	0.850702	0.1958
BTN2A1_polyA_1.geneBodyCoverage	BTN2A1	ENSG00000112763.17	BTN2A1	3787	polyA_1	0.830106	0.525346
BTN3A1_polyA_1.geneBodyCoverage	BTN3A1	ENSG00000026950.17	BTN3A1	5539	polyA_1	0.993918	0.668605
BTN3A2_polyA_1.geneBodyCoverage	BTN3A2	ENSG00000186470.14	BTN3A2	7042	polyA_1	0.674739	0.328181
BUD13_polyA_1.geneBodyCoverage	BUD13	ENSG00000137656.12	BUD13	2195	polyA_1	0.787794	0.172342
BUD23_polyA_1.geneBodyCoverage	BUD23	ENSG00000071462.12	BUD23	7943	polyA_1	1.11783	0.386754
BUD31_polyA_1.geneBodyCoverage	BUD31	ENSG00000106245.11	BUD31	2374	polyA_1	0.793301	0.16982
BVES-AS1_polyA_1.geneBodyCoverage	BVES-AS1	ENSG00000203808.13	BVES-AS1	7495	polyA_1	0.913763	0.898148
BVES_polyA_1.geneBodyCoverage	BVES	ENSG00000112276.14	BVES	5791	polyA_1	1.63635	0.0387289
BYSL_polyA_1.geneBodyCoverage	BYSL	ENSG00000112578.10	BYSL	1937	polyA_1	0.704708	0.228084
BZW2_polyA_1.geneBodyCoverage	BZW2	ENSG00000136261.16	BZW2	3662	polyA_1	1.2692	0.146437
C10ORF71_polyA_1.geneBodyCoverage	C10ORF71				polyA_1	1.53736	0.0948549
C10ORF95-AS1_polyA_1.geneBodyCoverage	C10ORF95-AS1				polyA_1	1.24821	0.0606897
C11ORF24_polyA_1.geneBodyCoverage	C11ORF24				polyA_1	0.65454	0.415813
C11ORF68_polyA_1.geneBodyCoverage	C11ORF68				polyA_1	0.501786	0.313127
C11ORF98_polyA_1.geneBodyCoverage	C11ORF98				polyA_1	0.579269	0.556384
C12ORF43_polyA_1.geneBodyCoverage	C12ORF43				polyA_1	1.18438	0.554965
C12ORF57_polyA_1.geneBodyCoverage	C12ORF57				polyA_1	1.06041	0.0176946
C12ORF73_polyA_1.geneBodyCoverage	C12ORF73				polyA_1	1.26163	0.698002
C12ORF75_polyA_1.geneBodyCoverage	C12ORF75				polyA_1	0.763644	0.418275
C12ORF76_polyA_1.geneBodyCoverage	C12ORF76				polyA_1	1.05145	0
C14ORF93_polyA_1.geneBodyCoverage	C14ORF93				polyA_1	0.754508	0.108051
C15ORF40_polyA_1.geneBodyCoverage	C15ORF40				polyA_1	1.08298	1.31068
C16ORF72_polyA_1.geneBodyCoverage	C16ORF72				polyA_1	1.37914	0.420343
C16ORF86_polyA_1.geneBodyCoverage	C16ORF86				polyA_1	0.587259	1.01096
C16ORF91_polyA_1.geneBodyCoverage	C16ORF91				polyA_1	0.514518	0.917127
C17ORF49_polyA_1.geneBodyCoverage	C17ORF49				polyA_1	0.758473	0.303575
C17ORF58_polyA_1.geneBodyCoverage	C17ORF58				polyA_1	0.750579	0.028169
C17ORF75_polyA_1.geneBodyCoverage	C17ORF75				polyA_1	0.873831	0.624138
C18ORF21_polyA_1.geneBodyCoverage	C18ORF21				polyA_1	0.744306	0.720588
C18ORF25_polyA_1.geneBodyCoverage	C18ORF25				polyA_1	1.69502	0.0862069
C19ORF12_polyA_1.geneBodyCoverage	C19ORF12				polyA_1	0.861585	0.320244
C19ORF25_polyA_1.geneBodyCoverage	C19ORF25				polyA_1	0.956888	1.47164
C19ORF48_polyA_1.geneBodyCoverage	C19ORF48				polyA_1	0.867287	0.0969863
C19ORF54_polyA_1.geneBodyCoverage	C19ORF54				polyA_1	1.26577	0.14661
C1ORF115_polyA_1.geneBodyCoverage	C1ORF115				polyA_1	0.743835	0.338398
C1ORF122_polyA_1.geneBodyCoverage	C1ORF122				polyA_1	1.20526	0.0079984
C1ORF131_polyA_1.geneBodyCoverage	C1ORF131				polyA_1	1.10411	0.374753
C1ORF162_polyA_1.geneBodyCoverage	C1ORF162				polyA_1	1.03315	0.0492327
C1ORF174_polyA_1.geneBodyCoverage	C1ORF174				polyA_1	0.75253	0.337143
C1ORF198_polyA_1.geneBodyCoverage	C1ORF198				polyA_1	1.23123	0.0348819
C1ORF216_polyA_1.geneBodyCoverage	C1ORF216				polyA_1	1.24789	0.0253613
C1ORF35_polyA_1.geneBodyCoverage	C1ORF35				polyA_1	0.888061	0.000269469
C1ORF43_polyA_1.geneBodyCoverage	C1ORF43				polyA_1	0.814086	0.189841
C1ORF54_polyA_1.geneBodyCoverage	C1ORF54				polyA_1	0.764392	0.0845341
C1QA_polyA_1.geneBodyCoverage	C1QA	ENSG00000173372.17	C1QA	1220	polyA_1	0.530985	0.414281
C1QBP_polyA_1.geneBodyCoverage	C1QBP	ENSG00000108561.8	C1QBP	2335	polyA_1	0.909489	0.163301
KLF10_polyA_1.geneBodyCoverage	KLF10	ENSG00000155090.15	KLF10	3821	polyA_1	0.719013	0.0482942
C1QTNF5_polyA_1.geneBodyCoverage	C1QTNF5	ENSG00000223953.6	C1QTNF5	1537	polyA_1	0.484205	0.225055
C20ORF27_polyA_1.geneBodyCoverage	C20ORF27				polyA_1	0.597494	0.155959
C2CD2L_polyA_1.geneBodyCoverage	C2CD2L	ENSG00000172375.14	C2CD2L	9216	polyA_1	1.51033	0.0910494
C2CD5_polyA_1.geneBodyCoverage	C2CD5	ENSG00000111731.13	C2CD5	6759	polyA_1	1.3185	0.0938104
C2ORF68_polyA_1.geneBodyCoverage	C2ORF68				polyA_1	0.701439	1.06034
C2ORF69_polyA_1.geneBodyCoverage	C2ORF69				polyA_1	1.37064	0.0625782
C2ORF74_polyA_1.geneBodyCoverage	C2ORF74				polyA_1	0.808546	0.327869
C2ORF76_polyA_1.geneBodyCoverage	C2ORF76				polyA_1	0.966046	0.0558659
C2ORF92_polyA_1.geneBodyCoverage	C2ORF92				polyA_1	1.301	0.0482574
C3_polyA_1.geneBodyCoverage	C3	ENSG00000125730.17	C3	8296	polyA_1	1.22328	0.0555827
C3ORF18_polyA_1.geneBodyCoverage	C3ORF18				polyA_1	1.19418	0.0606918
C3ORF33_polyA_1.geneBodyCoverage	C3ORF33				polyA_1	0.883807	0.0852018
C5ORF15_polyA_1.geneBodyCoverage	C5ORF15				polyA_1	0.583341	0.249039
C5ORF22_polyA_1.geneBodyCoverage	C5ORF22				polyA_1	1.59675	0
C6ORF120_polyA_1.geneBodyCoverage	C6ORF120				polyA_1	0.687676	0.332948
C6ORF62_polyA_1.geneBodyCoverage	C6ORF62				polyA_1	0.852746	0.0498853
C6ORF89_polyA_1.geneBodyCoverage	C6ORF89				polyA_1	0.7964	0.144737
C7ORF50_polyA_1.geneBodyCoverage	C7ORF50				polyA_1	0.925676	0.0743443
C8ORF58_polyA_1.geneBodyCoverage	C8ORF58				polyA_1	0.92047	0.075431
C8ORF76_polyA_1.geneBodyCoverage	C8ORF76				polyA_1	0.92024	0.0954003
C8ORF82_polyA_1.geneBodyCoverage	C8ORF82				polyA_1	0.726322	0.686373
C9ORF64_polyA_1.geneBodyCoverage	C9ORF64				polyA_1	0.639805	0.431078
C9ORF72_polyA_1.geneBodyCoverage	C9ORF72				polyA_1	1.15364	0.151042
C9ORF78_polyA_1.geneBodyCoverage	C9ORF78				polyA_1	1.23587	0.123519
CA2_polyA_1.geneBodyCoverage	CA2	ENSG00000104267.10	CA2	2007	polyA_1	0.858883	0.212733
CA3_polyA_1.geneBodyCoverage	CA3	ENSG00000164879.7	CA3	2279	polyA_1	1.12831	0.0575561
CA5BP1_polyA_1.geneBodyCoverage	CA5BP1	ENSG00000186312.10	CA5BP1	2409	polyA_1	1.15495	0.367347
CACNB1_polyA_1.geneBodyCoverage	CACNB1	ENSG00000067191.16	CACNB1	7097	polyA_1	1.70584	0.630996
CACNG1_polyA_1.geneBodyCoverage	CACNG1	ENSG00000108878.5	CACNG1	1302	polyA_1	0.603528	0.276829
CACNG6_polyA_1.geneBodyCoverage	CACNG6	ENSG00000130433.8	CACNG6	2501	polyA_1	1.4887	0.203213
CACTIN_polyA_1.geneBodyCoverage	CACTIN	ENSG00000105298.14	CACTIN	5948	polyA_1	0.829599	0.236567
CACUL1_polyA_1.geneBodyCoverage	CACUL1	ENSG00000151893.15	CACUL1	12406	polyA_1	1.59967	0.0436364
CAD_polyA_1.geneBodyCoverage	CAD	ENSG00000084774.14	CAD	8443	polyA_1	0.839422	0.190476
CAHM_polyA_1.geneBodyCoverage	CAHM	ENSG00000270419.1	CAHM	896	polyA_1	0.482886	0.5125
CALCOCO1_polyA_1.geneBodyCoverage	CALCOCO1	ENSG00000012822.16	CALCOCO1	8898	polyA_1	1.0001	0.889598
CALCOCO2_polyA_1.geneBodyCoverage	CALCOCO2	ENSG00000136436.15	CALCOCO2	8303	polyA_1	0.885284	0.277604
CALM2_polyA_1.geneBodyCoverage	CALM2	ENSG00000143933.20	CALM2	7113	polyA_1	0.931727	0.173119
CALM3_polyA_1.geneBodyCoverage	CALM3	ENSG00000160014.17	CALM3	5235	polyA_1	0.677071	0.24195
CALML4_polyA_1.geneBodyCoverage	CALML4	ENSG00000129007.16	CALML4	5007	polyA_1	1.33963	0.153608
CALML6_polyA_1.geneBodyCoverage	CALML6	ENSG00000169885.10	CALML6	2040	polyA_1	0.995529	0.145945
CALR_polyA_1.geneBodyCoverage	CALR	ENSG00000179218.15	CALR	2802	polyA_1	0.721156	0.240817
CALU_polyA_1.geneBodyCoverage	CALU	ENSG00000128595.17	CALU	6342	polyA_1	0.818255	0.168993
CAMK1_polyA_1.geneBodyCoverage	CAMK1	ENSG00000134072.11	CAMK1	2715	polyA_1	0.608624	0.776978
CAMK2A_polyA_1.geneBodyCoverage	CAMK2A	ENSG00000070808.17	CAMK2A	9481	polyA_1	1.88978	0
CAMK2B_polyA_1.geneBodyCoverage	CAMK2B	ENSG00000058404.20	CAMK2B	8159	polyA_1	1.518	0.00384287
CAMK2D_polyA_1.geneBodyCoverage	CAMK2D	ENSG00000145349.18	CAMK2D	8824	polyA_1	1.28521	0.12713
CAMK2G_polyA_1.geneBodyCoverage	CAMK2G	ENSG00000148660.21	CAMK2G	7273	polyA_1	1.32203	0.0414354
CAMK2N1_polyA_1.geneBodyCoverage	CAMK2N1	ENSG00000162545.6	CAMK2N1	2605	polyA_1	0.672551	0.539506
CAMKK2_polyA_1.geneBodyCoverage	CAMKK2	ENSG00000110931.19	CAMKK2	7173	polyA_1	1.10989	0.0868526
CAMKMT_polyA_1.geneBodyCoverage	CAMKMT	ENSG00000143919.15	CAMKMT	3994	polyA_1	1.09287	0.415504
CAMLG_polyA_1.geneBodyCoverage	CAMLG	ENSG00000164615.6	CAMLG	7414	polyA_1	1.3876	0.319679
CAMSAP1_polyA_1.geneBodyCoverage	CAMSAP1	ENSG00000130559.19	CAMSAP1	8960	polyA_1	1.35101	0.0513485
CAMTA2_polyA_1.geneBodyCoverage	CAMTA2	ENSG00000108509.21	CAMTA2	6022	polyA_1	1.10966	0.190458
CAND2_polyA_1.geneBodyCoverage	CAND2	ENSG00000144712.12	CAND2	5587	polyA_1	1.62245	0.0274178
CANT1_polyA_1.geneBodyCoverage	CANT1	ENSG00000171302.17	CANT1	4422	polyA_1	1.07513	0.0257038
CAP2_polyA_1.geneBodyCoverage	CAP2	ENSG00000112186.13	CAP2	3246	polyA_1	0.749859	1.1168
CAPN1_polyA_1.geneBodyCoverage	CAPN1	ENSG00000014216.16	CAPN1	7506	polyA_1	1.16878	0.0768645
CAPN10_polyA_1.geneBodyCoverage	CAPN10	ENSG00000142330.20	CAPN10	7456	polyA_1	0.891192	0.0968468
CAPN2_polyA_1.geneBodyCoverage	CAPN2	ENSG00000162909.18	CAPN2	8585	polyA_1	0.949647	0.261597
CAPN3_polyA_1.geneBodyCoverage	CAPN3	ENSG00000092529.25	CAPN3	12774	polyA_1	1.16987	0.0423177
CAPNS1_polyA_1.geneBodyCoverage	CAPNS1	ENSG00000126247.11	CAPNS1	3100	polyA_1	0.844272	0.00570399
CAPRIN2_polyA_1.geneBodyCoverage	CAPRIN2	ENSG00000110888.18	CAPRIN2	8882	polyA_1	1.48103	0.141119
CAPS_polyA_1.geneBodyCoverage	CAPS	ENSG00000105519.18	CAPS	2551	polyA_1	0.600348	0.995495
CAPZB_polyA_1.geneBodyCoverage	CAPZB	ENSG00000077549.19	CAPZB	19094	polyA_1	1.54436	0.064021
CARD10_polyA_1.geneBodyCoverage	CARD10	ENSG00000100065.15	CARD10	5754	polyA_1	0.631325	0.411842
CARD16_polyA_1.geneBodyCoverage	CARD16	ENSG00000204397.10	CARD16	1647	polyA_1	0.915284	0.268581
CARD19_polyA_1.geneBodyCoverage	CARD19	ENSG00000165233.18	CARD19	3082	polyA_1	0.881604	0.656116
CARD8_polyA_1.geneBodyCoverage	CARD8	ENSG00000105483.18	CARD8	13219	polyA_1	0.75917	1.33924
CARHSP1_polyA_1.geneBodyCoverage	CARHSP1	ENSG00000153048.11	CARHSP1	5577	polyA_1	0.950621	0.870299
CARM1_polyA_1.geneBodyCoverage	CARM1	ENSG00000142453.12	CARM1	4420	polyA_1	1.0679	0.961722
CARMN_polyA_1.geneBodyCoverage	CARMN	ENSG00000249669.11	CARMN	18217	polyA_1	1.05655	0.305221
CARNS1_polyA_1.geneBodyCoverage	CARNS1	ENSG00000172508.11	CARNS1	5670	polyA_1	1.5633	0.0370625
CARS2_polyA_1.geneBodyCoverage	CARS2	ENSG00000134905.17	CARS2	10436	polyA_1	1.30461	0.0986083
CASC3_polyA_1.geneBodyCoverage	CASC3	ENSG00000108349.17	CASC3	6368	polyA_1	1.52327	0.0674906
CASD1_polyA_1.geneBodyCoverage	CASD1	ENSG00000127995.17	CASD1	5260	polyA_1	0.934838	0.0423423
CASKIN2_polyA_1.geneBodyCoverage	CASKIN2	ENSG00000177303.10	CASKIN2	5777	polyA_1	1.12395	0.119417
CASP3_polyA_1.geneBodyCoverage	CASP3	ENSG00000164305.19	CASP3	2899	polyA_1	0.870927	0.171009
CASP4_polyA_1.geneBodyCoverage	CASP4	ENSG00000196954.14	CASP4	6665	polyA_1	0.773545	1.16507
CASP9_polyA_1.geneBodyCoverage	CASP9	ENSG00000132906.18	CASP9	5269	polyA_1	1.00042	0.505952
CASQ1_polyA_1.geneBodyCoverage	CASQ1	ENSG00000143318.13	CASQ1	2157	polyA_1	0.899258	0.162053
CASQ2_polyA_1.geneBodyCoverage	CASQ2	ENSG00000118729.12	CASQ2	2688	polyA_1	1.30239	0.0645031
CAST_polyA_1.geneBodyCoverage	CAST	ENSG00000153113.24	CAST	13341	polyA_1	0.725174	0.422725
CASTOR3_polyA_1.geneBodyCoverage	CASTOR3	ENSG00000239521.10	CASTOR3	5135	polyA_1	1.92699	0.0704523
CAT_polyA_1.geneBodyCoverage	CAT	ENSG00000121691.7	CAT	3579	polyA_1	0.962806	0.396292
CATSPER2_polyA_1.geneBodyCoverage	CATSPER2	ENSG00000166762.19	CATSPER2	8093	polyA_1	1.21804	0.110526
CAV1_polyA_1.geneBodyCoverage	CAV1	ENSG00000105974.13	CAV1	3868	polyA_1	0.566177	0.278767
CAV2_polyA_1.geneBodyCoverage	CAV2	ENSG00000105971.15	CAV2	6578	polyA_1	1.72108	0
CAVIN1_polyA_1.geneBodyCoverage	CAVIN1	ENSG00000177469.13	CAVIN1	3570	polyA_1	0.610415	0.223478
CAVIN2_polyA_1.geneBodyCoverage	CAVIN2	ENSG00000168497.5	CAVIN2	3054	polyA_1	0.579491	0.523245
CAVIN4_polyA_1.geneBodyCoverage	CAVIN4	ENSG00000170681.7	CAVIN4	3098	polyA_1	1.64586	0.0408573
CBLB_polyA_1.geneBodyCoverage	CBLB	ENSG00000114423.23	CBLB	12269	polyA_1	1.19869	0.142857
CBR1_polyA_1.geneBodyCoverage	CBR1	ENSG00000159228.13	CBR1	2450	polyA_1	0.885457	0.39802
CBR3_polyA_1.geneBodyCoverage	CBR3	ENSG00000159231.6	CBR3	998	polyA_1	0.372894	0.963303
CBR4_polyA_1.geneBodyCoverage	CBR4	ENSG00000145439.12	CBR4	5110	polyA_1	1.18903	0.19619
CBWD1_polyA_1.geneBodyCoverage	CBWD1	ENSG00000172785.18	CBWD1	14170	polyA_1	1.22199	1.29557
CBWD5_polyA_1.geneBodyCoverage	CBWD5	ENSG00000147996.17	CBWD5	12673	polyA_1	1.09035	0.57515
CBX1_polyA_1.geneBodyCoverage	CBX1	ENSG00000108468.15	CBX1	3044	polyA_1	0.875449	0.0414903
CBX5_polyA_1.geneBodyCoverage	CBX5	ENSG00000094916.16	CBX5	15038	polyA_1	1.54892	0.111697
CBX6_polyA_1.geneBodyCoverage	CBX6	ENSG00000183741.12	CBX6	7993	polyA_1	1.13893	0.0492986
CBX7_polyA_1.geneBodyCoverage	CBX7	ENSG00000100307.13	CBX7	7467	polyA_1	1.57558	0.0413709
CBY1_polyA_1.geneBodyCoverage	CBY1	ENSG00000100211.11	CBY1	2344	polyA_1	0.766531	0.104086
CC2D1B_polyA_1.geneBodyCoverage	CC2D1B	ENSG00000154222.15	CC2D1B	7507	polyA_1	1.15759	0.43099
CC2D2A_polyA_1.geneBodyCoverage	CC2D2A	ENSG00000048342.18	CC2D2A	14588	polyA_1	1.09533	0.733333
CCAR1_polyA_1.geneBodyCoverage	CCAR1	ENSG00000060339.14	CCAR1	6059	polyA_1	1.37698	0.0346314
CCAR2_polyA_1.geneBodyCoverage	CCAR2	ENSG00000158941.17	CCAR2	5859	polyA_1	1.23883	0.0578072
CCDC106_polyA_1.geneBodyCoverage	CCDC106	ENSG00000173581.8	CCDC106	2709	polyA_1	0.812467	0.221784
CCDC112_polyA_1.geneBodyCoverage	CCDC112	ENSG00000164221.13	CCDC112	3149	polyA_1	1.14902	0.130298
CCDC115_polyA_1.geneBodyCoverage	CCDC115	ENSG00000136710.10	CCDC115	4440	polyA_1	0.885987	0.37294
CCDC12_polyA_1.geneBodyCoverage	CCDC12	ENSG00000160799.12	CCDC12	4754	polyA_1	1.27482	0.315124
CCDC124_polyA_1.geneBodyCoverage	CCDC124	ENSG00000007080.11	CCDC124	1661	polyA_1	0.652367	1.01227
CCDC137_polyA_1.geneBodyCoverage	CCDC137	ENSG00000185298.13	CCDC137	2389	polyA_1	0.883313	0.142942
CCDC14_polyA_1.geneBodyCoverage	CCDC14	ENSG00000175455.16	CCDC14	11454	polyA_1	0.822765	0.0320102
CCDC149_polyA_1.geneBodyCoverage	CCDC149	ENSG00000181982.19	CCDC149	9670	polyA_1	1.20575	0.704626
CCDC18-AS1_polyA_1.geneBodyCoverage	CCDC18-AS1	ENSG00000223745.8	CCDC18-AS1	6284	polyA_1	0.979902	0.97076
CCDC22_polyA_1.geneBodyCoverage	CCDC22	ENSG00000101997.13	CCDC22	2507	polyA_1	1.50209	0.0247782
CCDC28A_polyA_1.geneBodyCoverage	CCDC28A	ENSG00000024862.18	CCDC28A	1247	polyA_1	0.518932	0.398688
CCDC32_polyA_1.geneBodyCoverage	CCDC32	ENSG00000128891.16	CCDC32	8648	polyA_1	0.869736	1.43846
CCDC34_polyA_1.geneBodyCoverage	CCDC34	ENSG00000109881.17	CCDC34	3101	polyA_1	1.34208	0.704174
CCDC43_polyA_1.geneBodyCoverage	CCDC43	ENSG00000180329.14	CCDC43	2855	polyA_1	1.04478	0.131396
CCDC47_polyA_1.geneBodyCoverage	CCDC47	ENSG00000108588.15	CCDC47	4354	polyA_1	0.898161	0.211997
CCDC50_polyA_1.geneBodyCoverage	CCDC50	ENSG00000152492.15	CCDC50	9183	polyA_1	0.874707	0.631488
CCDC57_polyA_1.geneBodyCoverage	CCDC57	ENSG00000176155.20	CCDC57	12391	polyA_1	1.48928	0.38015
CCDC6_polyA_1.geneBodyCoverage	CCDC6	ENSG00000108091.11	CCDC6	7261	polyA_1	1.78667	0.0862409
CCDC66_polyA_1.geneBodyCoverage	CCDC66	ENSG00000180376.17	CCDC66	9286	polyA_1	0.939952	0.258026
CCDC71_polyA_1.geneBodyCoverage	CCDC71	ENSG00000177352.10	CCDC71	1791	polyA_1	0.86803	0.242948
CCDC82_polyA_1.geneBodyCoverage	CCDC82	ENSG00000149231.16	CCDC82	21886	polyA_1	1.14113	0.0713578
CCDC85B_polyA_1.geneBodyCoverage	CCDC85B	ENSG00000175602.4	CCDC85B	963	polyA_1	0.425119	0.686555
CCDC9_polyA_1.geneBodyCoverage	CCDC9	ENSG00000105321.14	CCDC9	3781	polyA_1	0.77376	0.0891293
CCDC90B_polyA_1.geneBodyCoverage	CCDC90B	ENSG00000137500.10	CCDC90B	6560	polyA_1	0.892722	0.636559
CCDC91_polyA_1.geneBodyCoverage	CCDC91	ENSG00000123106.11	CCDC91	7535	polyA_1	1.63524	0.287912
CCDC93_polyA_1.geneBodyCoverage	CCDC93	ENSG00000125633.11	CCDC93	8065	polyA_1	1.04754	0.106097
CCDC97_polyA_1.geneBodyCoverage	CCDC97	ENSG00000142039.4	CCDC97	3828	polyA_1	0.690446	0.499409
CCDC9B_polyA_1.geneBodyCoverage	CCDC9B	ENSG00000188549.13	CCDC9B	7482	polyA_1	1.90724	0.0097041
CCL2_polyA_1.geneBodyCoverage	CCL2	ENSG00000108691.9	CCL2	1986	polyA_1	1.11534	1.05952
CCM2_polyA_1.geneBodyCoverage	CCM2	ENSG00000136280.17	CCM2	8193	polyA_1	1.18695	0.119392
CCN1_polyA_1.geneBodyCoverage	CCN1	ENSG00000142871.18	CCN1	3698	polyA_1	0.704168	0.795503
CCN2_polyA_1.geneBodyCoverage	CCN2	ENSG00000118523.6	CCN2	2338	polyA_1	0.533748	0.242063
CCN5_polyA_1.geneBodyCoverage	CCN5	ENSG00000064205.11	CCN5	4981	polyA_1	0.896695	0.620729
CCNB1IP1_polyA_1.geneBodyCoverage	CCNB1IP1	ENSG00000100814.18	CCNB1IP1	3680	polyA_1	1.32535	0.121413
CCNC_polyA_1.geneBodyCoverage	CCNC	ENSG00000112237.13	CCNC	5610	polyA_1	0.709294	0.256711
CCND3_polyA_1.geneBodyCoverage	CCND3	ENSG00000112576.13	CCND3	5761	polyA_1	1.08219	0.141096
CCNDBP1_polyA_1.geneBodyCoverage	CCNDBP1	ENSG00000166946.14	CCNDBP1	6655	polyA_1	0.908035	0.396664
CCNG1_polyA_1.geneBodyCoverage	CCNG1	ENSG00000113328.19	CCNG1	3096	polyA_1	0.918695	0.115419
CCNI_polyA_1.geneBodyCoverage	CCNI	ENSG00000118816.11	CCNI	4048	polyA_1	1.06549	0.0435577
CCNK_polyA_1.geneBodyCoverage	CCNK	ENSG00000090061.17	CCNK	8220	polyA_1	1.41709	0.145038
CCNL1_polyA_1.geneBodyCoverage	CCNL1	ENSG00000163660.12	CCNL1	8729	polyA_1	1.25555	0.0449822
CCNL2_polyA_1.geneBodyCoverage	CCNL2	ENSG00000221978.13	CCNL2	6842	polyA_1	0.74273	0.229374
CCNQ_polyA_1.geneBodyCoverage	CCNQ	ENSG00000262919.8	CCNQ	1677	polyA_1	0.718338	0.136535
CCPG1_polyA_1.geneBodyCoverage	CCPG1	ENSG00000260916.8	CCPG1	8790	polyA_1	1.09667	0.32998
CCS_polyA_1.geneBodyCoverage	CCS	ENSG00000173992.9	CCS	2142	polyA_1	0.75043	0.285393
CCT2_polyA_1.geneBodyCoverage	CCT2	ENSG00000166226.13	CCT2	4230	polyA_1	0.748607	0.273751
CCT3_polyA_1.geneBodyCoverage	CCT3	ENSG00000163468.15	CCT3	3864	polyA_1	1.28416	0.0299117
CCT4_polyA_1.geneBodyCoverage	CCT4	ENSG00000115484.15	CCT4	2701	polyA_1	0.934368	0.566329
CCT5_polyA_1.geneBodyCoverage	CCT5	ENSG00000150753.12	CCT5	5638	polyA_1	1.03134	0.230784
CCT6A_polyA_1.geneBodyCoverage	CCT6A	ENSG00000146731.11	CCT6A	3846	polyA_1	0.707612	0.761017
CCT6B_polyA_1.geneBodyCoverage	CCT6B	ENSG00000132141.14	CCT6B	4285	polyA_1	0.990935	0.153589
CCT7_polyA_1.geneBodyCoverage	CCT7	ENSG00000135624.17	CCT7	3585	polyA_1	0.902606	0.133575
CCT8_polyA_1.geneBodyCoverage	CCT8	ENSG00000156261.13	CCT8	3341	polyA_1	1.00487	0.0799485
CCZ1_polyA_1.geneBodyCoverage	CCZ1	ENSG00000122674.12	CCZ1	6431	polyA_1	1.56037	0.228448
CCZ1B_polyA_1.geneBodyCoverage	CCZ1B	ENSG00000146574.16	CCZ1B	6933	polyA_1	1.24203	0.808194
CD14_polyA_1.geneBodyCoverage	CD14	ENSG00000170458.14	CD14	1648	polyA_1	0.697539	0.0515807
CD151_polyA_1.geneBodyCoverage	CD151	ENSG00000177697.19	CD151	3894	polyA_1	0.921633	0.0698197
CD164_polyA_1.geneBodyCoverage	CD164	ENSG00000135535.17	CD164	6861	polyA_1	0.982174	0.144094
CD248_polyA_1.geneBodyCoverage	CD248	ENSG00000174807.4	CD248	2551	polyA_1	0.527735	0.249853
CD27-AS1_polyA_1.geneBodyCoverage	CD27-AS1	ENSG00000215039.8	CD27-AS1	3418	polyA_1	0.501855	0.814173
CD276_polyA_1.geneBodyCoverage	CD276	ENSG00000103855.18	CD276	5482	polyA_1	0.956108	0.180154
CD2AP_polyA_1.geneBodyCoverage	CD2AP	ENSG00000198087.7	CD2AP	6751	polyA_1	1.10383	0.0706179
CD2BP2_polyA_1.geneBodyCoverage	CD2BP2	ENSG00000169217.9	CD2BP2	3713	polyA_1	0.789926	0.632501
CD320_polyA_1.geneBodyCoverage	CD320	ENSG00000167775.11	CD320	2279	polyA_1	0.832098	0.22811
CD36_polyA_1.geneBodyCoverage	CD36	ENSG00000135218.19	CD36	10880	polyA_1	0.772102	0.328807
CD44_polyA_1.geneBodyCoverage	CD44	ENSG00000026508.21	CD44	9992	polyA_1	1.06369	1.17634
CD46_polyA_1.geneBodyCoverage	CD46	ENSG00000117335.20	CD46	8711	polyA_1	0.830205	0.109949
CD47_polyA_1.geneBodyCoverage	CD47	ENSG00000196776.17	CD47	8234	polyA_1	0.895536	0.521991
CD52_polyA_1.geneBodyCoverage	CD52	ENSG00000169442.9	CD52	934	polyA_1	0.985076	0.995041
CD55_polyA_1.geneBodyCoverage	CD55	ENSG00000196352.17	CD55	5752	polyA_1	0.710595	1.15062
CD63_polyA_1.geneBodyCoverage	CD63	ENSG00000135404.12	CD63	2422	polyA_1	0.548855	0.321301
CD74_polyA_1.geneBodyCoverage	CD74	ENSG00000019582.17	CD74	4526	polyA_1	0.857926	1.20561
CD81_polyA_1.geneBodyCoverage	CD81	ENSG00000110651.12	CD81	7356	polyA_1	0.956987	0.137502
CD82_polyA_1.geneBodyCoverage	CD82	ENSG00000085117.12	CD82	4039	polyA_1	0.836809	0.2138
CD9_polyA_1.geneBodyCoverage	CD9	ENSG00000010278.15	CD9	5829	polyA_1	0.953895	0.281655
CD93_polyA_1.geneBodyCoverage	CD93	ENSG00000125810.10	CD93	6681	polyA_1	0.717566	0.207709
CD99_polyA_1.geneBodyCoverage	CD99	ENSG00000002586.20	CD99	4858	polyA_1	0.92888	0.285833
CD99_polyA_1.geneBodyCoverage	CD99	ENSG00000002586.20_PAR_Y	CD99	4858	polyA_1	0.92888	0.285833
CD99L2_polyA_1.geneBodyCoverage	CD99L2	ENSG00000102181.21	CD99L2	5763	polyA_1	1.40613	0.0118384
CD99P1_polyA_1.geneBodyCoverage	CD99P1	ENSG00000223773.8	CD99P1	7001	polyA_1	1.32233	1.17241
CD99P1_polyA_1.geneBodyCoverage	CD99P1	ENSG00000223773.8_PAR_Y	CD99P1	7001	polyA_1	1.32233	1.17241
CDAN1_polyA_1.geneBodyCoverage	CDAN1	ENSG00000140326.13	CDAN1	5448	polyA_1	0.970172	0.104257
CDC123_polyA_1.geneBodyCoverage	CDC123	ENSG00000151465.14	CDC123	2298	polyA_1	0.716662	0.526467
CDC16_polyA_1.geneBodyCoverage	CDC16	ENSG00000130177.16	CDC16	3959	polyA_1	1.11606	0.0715354
CDC23_polyA_1.geneBodyCoverage	CDC23	ENSG00000094880.11	CDC23	4616	polyA_1	0.818504	0.375
CDC25B_polyA_1.geneBodyCoverage	CDC25B	ENSG00000101224.18	CDC25B	3903	polyA_1	0.613593	0.131633
CDC27_polyA_1.geneBodyCoverage	CDC27	ENSG00000004897.12	CDC27	6824	polyA_1	0.787654	0.251133
CDC37_polyA_1.geneBodyCoverage	CDC37	ENSG00000105401.9	CDC37	3042	polyA_1	0.574644	0.480809
CDC37L1_polyA_1.geneBodyCoverage	CDC37L1	ENSG00000106993.12	CDC37L1	3950	polyA_1	1.71297	0.564706
CDC40_polyA_1.geneBodyCoverage	CDC40	ENSG00000168438.15	CDC40	5955	polyA_1	1.16836	1.15819
CDC42BPA_polyA_1.geneBodyCoverage	CDC42BPA	ENSG00000143776.20	CDC42BPA	14233	polyA_1	1.00176	0.38143
CDC42BPB_polyA_1.geneBodyCoverage	CDC42BPB	ENSG00000198752.11	CDC42BPB	8095	polyA_1	1.14393	0.0678161
CDC42EP1_polyA_1.geneBodyCoverage	CDC42EP1	ENSG00000128283.7	CDC42EP1	2540	polyA_1	0.628691	0.167291
CDC42EP3_polyA_1.geneBodyCoverage	CDC42EP3	ENSG00000163171.8	CDC42EP3	9964	polyA_1	1.90498	0
CDC42EP4_polyA_1.geneBodyCoverage	CDC42EP4	ENSG00000179604.10	CDC42EP4	4837	polyA_1	1.00517	0.0369276
CDC42SE1_polyA_1.geneBodyCoverage	CDC42SE1	ENSG00000197622.13	CDC42SE1	4184	polyA_1	0.631797	0.316952
CDC42SE2_polyA_1.geneBodyCoverage	CDC42SE2	ENSG00000158985.14	CDC42SE2	6024	polyA_1	0.876317	0.123871
CDH15_polyA_1.geneBodyCoverage	CDH15	ENSG00000129910.8	CDH15	4647	polyA_1	1.55978	0.136341
CDIPT_polyA_1.geneBodyCoverage	CDIPT	ENSG00000103502.14	CDIPT	3003	polyA_1	0.560446	0.444234
CDK10_polyA_1.geneBodyCoverage	CDK10	ENSG00000185324.22	CDK10	6779	polyA_1	0.871611	0.2625
CDK11A_polyA_1.geneBodyCoverage	CDK11A	ENSG00000008128.23	CDK11A	5085	polyA_1	0.860461	0.760395
CDK11B_polyA_1.geneBodyCoverage	CDK11B	ENSG00000248333.9	CDK11B	3490	polyA_1	0.832193	1.16385
CDK12_polyA_1.geneBodyCoverage	CDK12	ENSG00000167258.15	CDK12	12196	polyA_1	0.801901	0.520619
CDK13_polyA_1.geneBodyCoverage	CDK13	ENSG00000065883.17	CDK13	24618	polyA_1	1.19036	0.0635226
CDK16_polyA_1.geneBodyCoverage	CDK16	ENSG00000102225.17	CDK16	6531	polyA_1	1.3238	0.0263934
CDK2_polyA_1.geneBodyCoverage	CDK2	ENSG00000123374.11	CDK2	3887	polyA_1	0.666424	0.939394
CDK2AP2_polyA_1.geneBodyCoverage	CDK2AP2	ENSG00000167797.8	CDK2AP2	2019	polyA_1	0.857328	0.114091
CDK4_polyA_1.geneBodyCoverage	CDK4	ENSG00000135446.17	CDK4	3094	polyA_1	0.698989	0.264831
CDK5_polyA_1.geneBodyCoverage	CDK5	ENSG00000164885.13	CDK5	2302	polyA_1	0.936969	0.146535
CDK5RAP1_polyA_1.geneBodyCoverage	CDK5RAP1	ENSG00000101391.21	CDK5RAP1	4567	polyA_1	1.18454	0.24263
CDK5RAP2_polyA_1.geneBodyCoverage	CDK5RAP2	ENSG00000136861.19	CDK5RAP2	27056	polyA_1	1.36656	0.352787
CDK5RAP3_polyA_1.geneBodyCoverage	CDK5RAP3	ENSG00000108465.15	CDK5RAP3	6077	polyA_1	0.746787	0.338573
CDK8_polyA_1.geneBodyCoverage	CDK8	ENSG00000132964.12	CDK8	3538	polyA_1	0.684843	0.172632
CDKL3_polyA_1.geneBodyCoverage	CDKL3	ENSG00000006837.12	CDKL3	3149	polyA_1	1.19096	0.230769
CDKN1B_polyA_1.geneBodyCoverage	CDKN1B	ENSG00000111276.12	CDKN1B	9255	polyA_1	1.84597	0.138211
CDKN2AIP_polyA_1.geneBodyCoverage	CDKN2AIP	ENSG00000168564.6	CDKN2AIP	4015	polyA_1	1.09474	0.94898
CDKN2AIPNL_polyA_1.geneBodyCoverage	CDKN2AIPNL	ENSG00000237190.4	CDKN2AIPNL	1762	polyA_1	0.941	0.261507
CDKN2C_polyA_1.geneBodyCoverage	CDKN2C	ENSG00000123080.12	CDKN2C	3018	polyA_1	0.970988	0.40665
CDKN2D_polyA_1.geneBodyCoverage	CDKN2D	ENSG00000129355.7	CDKN2D	1505	polyA_1	0.599065	0.0837766
CDNF_polyA_1.geneBodyCoverage	CDNF	ENSG00000185267.10	CDNF	1703	polyA_1	0.581417	0.956332
CDPF1_polyA_1.geneBodyCoverage	CDPF1	ENSG00000205643.11	CDPF1	1637	polyA_1	0.601643	0.154381
CEACAM19_polyA_1.geneBodyCoverage	CEACAM19	ENSG00000186567.14	CEACAM19	5173	polyA_1	0.983373	0.239768
CEBPA_polyA_1.geneBodyCoverage	CEBPA	ENSG00000245848.3	CEBPA	2601	polyA_1	1.06816	0.0935891
CEBPB_polyA_1.geneBodyCoverage	CEBPB	ENSG00000172216.6	CEBPB	1839	polyA_1	0.655749	0.172369
CEBPD_polyA_1.geneBodyCoverage	CEBPD	ENSG00000221869.5	CEBPD	1252	polyA_1	0.653881	0.419576
CEBPG_polyA_1.geneBodyCoverage	CEBPG	ENSG00000153879.9	CEBPG	4056	polyA_1	0.898786	0.212272
CEBPZ_polyA_1.geneBodyCoverage	CEBPZ	ENSG00000115816.15	CEBPZ	3512	polyA_1	1.22198	0.502969
CEBPZOS_polyA_1.geneBodyCoverage	CEBPZOS	ENSG00000218739.10	CEBPZOS	4700	polyA_1	1.32721	0.340385
CECR2_polyA_1.geneBodyCoverage	CECR2	ENSG00000099954.19	CECR2	10667	polyA_1	1.66368	0.102608
CELF1_polyA_1.geneBodyCoverage	CELF1	ENSG00000149187.19	CELF1	10555	polyA_1	1.83392	0.0221328
CEMIP2_polyA_1.geneBodyCoverage	CEMIP2	ENSG00000135048.14	CEMIP2	9254	polyA_1	1.15784	0.0659341
CENPB_polyA_1.geneBodyCoverage	CENPB	ENSG00000125817.8	CENPB	2890	polyA_1	1.02898	0.0539777
CENPBD1_polyA_1.geneBodyCoverage	CENPBD1	ENSG00000177946.7	CENPBD1	2744	polyA_1	1.03389	0.0686901
CENPS_polyA_1.geneBodyCoverage	CENPS	ENSG00000175279.22	CENPS	1748	polyA_1	0.812719	0.526667
CENPT_polyA_1.geneBodyCoverage	CENPT	ENSG00000102901.13	CENPT	5660	polyA_1	0.822077	0.0452794
CENPV_polyA_1.geneBodyCoverage	CENPV	ENSG00000166582.11	CENPV	2850	polyA_1	1.09551	0.249904
CENPX_polyA_1.geneBodyCoverage	CENPX	ENSG00000169689.15	CENPX	1531	polyA_1	0.599024	0.934375
CEP104_polyA_1.geneBodyCoverage	CEP104	ENSG00000116198.14	CEP104	11885	polyA_1	1.00001	1.05882
CEP112_polyA_1.geneBodyCoverage	CEP112	ENSG00000154240.17	CEP112	7899	polyA_1	0.804359	0.548813
CEP120_polyA_1.geneBodyCoverage	CEP120	ENSG00000168944.17	CEP120	13029	polyA_1	1.16785	1.21622
CEP131_polyA_1.geneBodyCoverage	CEP131	ENSG00000141577.14	CEP131	3966	polyA_1	1.22693	0.038125
CEP164_polyA_1.geneBodyCoverage	CEP164	ENSG00000110274.16	CEP164	12896	polyA_1	0.824968	1.28814
CEP250_polyA_1.geneBodyCoverage	CEP250	ENSG00000126001.16	CEP250	16215	polyA_1	1.42611	1.28302
CEP350_polyA_1.geneBodyCoverage	CEP350	ENSG00000135837.16	CEP350	14261	polyA_1	1.21725	0.0833333
CEP57_polyA_1.geneBodyCoverage	CEP57	ENSG00000166037.11	CEP57	7101	polyA_1	1.15728	1.25641
CEP68_polyA_1.geneBodyCoverage	CEP68	ENSG00000011523.14	CEP68	8623	polyA_1	0.880116	0.298935
CEP70_polyA_1.geneBodyCoverage	CEP70	ENSG00000114107.9	CEP70	4409	polyA_1	0.917704	0.0749574
CEP83_polyA_1.geneBodyCoverage	CEP83	ENSG00000173588.16	CEP83	6919	polyA_1	1.09043	0.146868
CEP85_polyA_1.geneBodyCoverage	CEP85	ENSG00000130695.16	CEP85	5145	polyA_1	1.24618	0.071952
CEP89_polyA_1.geneBodyCoverage	CEP89	ENSG00000121289.18	CEP89	9233	polyA_1	0.72674	0.612903
CEP95_polyA_1.geneBodyCoverage	CEP95	ENSG00000258890.8	CEP95	7771	polyA_1	1.44503	0.0467033
CEPT1_polyA_1.geneBodyCoverage	CEPT1	ENSG00000134255.15	CEPT1	8418	polyA_1	1.33064	0.176197
CERK_polyA_1.geneBodyCoverage	CERK	ENSG00000100422.14	CERK	4930	polyA_1	1.30098	0.108756
CERS2_polyA_1.geneBodyCoverage	CERS2	ENSG00000143418.20	CERS2	4643	polyA_1	0.617618	0.316331
CERS5_polyA_1.geneBodyCoverage	CERS5	ENSG00000139624.14	CERS5	6766	polyA_1	0.905783	0.154152
CERT1_polyA_1.geneBodyCoverage	CERT1	ENSG00000113163.19	CERT1	14492	polyA_1	1.81451	0.0176991
CES2_polyA_1.geneBodyCoverage	CES2	ENSG00000172831.14	CES2	5343	polyA_1	1.58497	0.200202
CES3_polyA_1.geneBodyCoverage	CES3	ENSG00000172828.13	CES3	4928	polyA_1	0.973247	0.03808
CFAP20_polyA_1.geneBodyCoverage	CFAP20	ENSG00000070761.8	CFAP20	2302	polyA_1	0.677254	0.507806
CFAP36_polyA_1.geneBodyCoverage	CFAP36	ENSG00000163001.12	CFAP36	2705	polyA_1	0.914993	0.333081
CFAP410_polyA_1.geneBodyCoverage	CFAP410	ENSG00000160226.16	CFAP410	6063	polyA_1	0.996314	0.189661
CFDP1_polyA_1.geneBodyCoverage	CFDP1	ENSG00000153774.9	CFDP1	3335	polyA_1	0.966102	0.204441
CFH_polyA_1.geneBodyCoverage	CFH	ENSG00000000971.16	CFH	7980	polyA_1	0.855645	0.630795
CFL2_polyA_1.geneBodyCoverage	CFL2	ENSG00000165410.15	CFL2	4942	polyA_1	0.764064	0.195527
CGGBP1_polyA_1.geneBodyCoverage	CGGBP1	ENSG00000163320.12	CGGBP1	6549	polyA_1	1.13902	0.0753824
CGRRF1_polyA_1.geneBodyCoverage	CGRRF1	ENSG00000100532.13	CGRRF1	4547	polyA_1	1.21061	0.51751
CH17-340M24.3_polyA_1.geneBodyCoverage	CH17-340M24.3	ENSG00000197180.3	CH17-340M24.3	633	polyA_1	0.512865	0.955882
CHAF1A_polyA_1.geneBodyCoverage	CHAF1A	ENSG00000167670.16	CHAF1A	4326	polyA_1	1.09939	0.442231
CHAMP1_polyA_1.geneBodyCoverage	CHAMP1	ENSG00000198824.7	CHAMP1	5615	polyA_1	1.10843	0.5
CHCHD2_polyA_1.geneBodyCoverage	CHCHD2	ENSG00000106153.13	CHCHD2	1028	polyA_1	0.583983	0.91177
CHCHD3_polyA_1.geneBodyCoverage	CHCHD3	ENSG00000106554.13	CHCHD3	3428	polyA_1	0.956614	0.142411
CHCHD4_polyA_1.geneBodyCoverage	CHCHD4	ENSG00000163528.13	CHCHD4	1772	polyA_1	0.652472	0.110936
CHCHD5_polyA_1.geneBodyCoverage	CHCHD5	ENSG00000125611.16	CHCHD5	3759	polyA_1	1.29072	1.10549
CHCHD6_polyA_1.geneBodyCoverage	CHCHD6	ENSG00000159685.11	CHCHD6	2757	polyA_1	0.970517	0.605042
CHD1_polyA_1.geneBodyCoverage	CHD1	ENSG00000153922.11	CHD1	10487	polyA_1	1.01784	0.107921
CHD1L_polyA_1.geneBodyCoverage	CHD1L	ENSG00000131778.20	CHD1L	4301	polyA_1	0.866832	0.0759832
CHD3_polyA_1.geneBodyCoverage	CHD3	ENSG00000170004.18	CHD3	11016	polyA_1	0.786833	0.165259
CHD4_polyA_1.geneBodyCoverage	CHD4	ENSG00000111642.16	CHD4	12713	polyA_1	1.45721	0.134339
CHD8_polyA_1.geneBodyCoverage	CHD8	ENSG00000100888.15	CHD8	20953	polyA_1	1.92929	0.0725327
CHERP_polyA_1.geneBodyCoverage	CHERP	ENSG00000085872.15	CHERP	6015	polyA_1	1.59688	0.0190715
CHKA_polyA_1.geneBodyCoverage	CHKA	ENSG00000110721.12	CHKA	3877	polyA_1	1.00914	0.0496314
CHKB-CPT1B_polyA_1.geneBodyCoverage	CHKB-CPT1B	ENSG00000254413.8	CHKB-CPT1B	5022	polyA_1	1.06361	0.114334
CHKB_polyA_1.geneBodyCoverage	CHKB	ENSG00000100288.20	CHKB	2866	polyA_1	0.830406	0.166407
CHM_polyA_1.geneBodyCoverage	CHM	ENSG00000188419.14	CHM	8644	polyA_1	1.47845	0.0345395
CHMP1A_polyA_1.geneBodyCoverage	CHMP1A	ENSG00000131165.16	CHMP1A	7228	polyA_1	0.812861	0.133954
CHMP1B_polyA_1.geneBodyCoverage	CHMP1B	ENSG00000255112.3	CHMP1B	3032	polyA_1	0.618858	0.603975
CHMP2A_polyA_1.geneBodyCoverage	CHMP2A	ENSG00000130724.10	CHMP2A	3654	polyA_1	1.09121	0.0373467
CHMP3_polyA_1.geneBodyCoverage	CHMP3	ENSG00000115561.16	CHMP3	7019	polyA_1	1.0135	0.437071
CHMP4B_polyA_1.geneBodyCoverage	CHMP4B	ENSG00000101421.4	CHMP4B	1602	polyA_1	0.681435	0.940052
CHMP6_polyA_1.geneBodyCoverage	CHMP6	ENSG00000176108.9	CHMP6	2118	polyA_1	0.595848	0.418305
CHP1_polyA_1.geneBodyCoverage	CHP1	ENSG00000187446.12	CHP1	3947	polyA_1	1.50693	0.0944056
CHPF_polyA_1.geneBodyCoverage	CHPF	ENSG00000123989.15	CHPF	3703	polyA_1	0.78419	0.166275
CHPT1_polyA_1.geneBodyCoverage	CHPT1	ENSG00000111666.11	CHPT1	5991	polyA_1	1.12857	0.842105
CHRD_polyA_1.geneBodyCoverage	CHRD	ENSG00000090539.15	CHRD	6620	polyA_1	0.997343	0.151169
CHRNA1_polyA_1.geneBodyCoverage	CHRNA1	ENSG00000138435.16	CHRNA1	4979	polyA_1	0.865446	0.0613763
CHTF18_polyA_1.geneBodyCoverage	CHTF18	ENSG00000127586.17	CHTF18	5916	polyA_1	0.820544	0.236097
CHTF8_polyA_1.geneBodyCoverage	CHTF8	ENSG00000168802.14	CHTF8	3382	polyA_1	0.856418	0.15435
CHUK_polyA_1.geneBodyCoverage	CHUK	ENSG00000213341.11	CHUK	6903	polyA_1	1.27637	0.120864
CIAO1_polyA_1.geneBodyCoverage	CIAO1	ENSG00000144021.3	CIAO1	4828	polyA_1	0.757995	0.223186
CIAO2A_polyA_1.geneBodyCoverage	CIAO2A	ENSG00000166797.11	CIAO2A	2260	polyA_1	0.782724	0.757724
CIAO2B_polyA_1.geneBodyCoverage	CIAO2B	ENSG00000166595.12	CIAO2B	1060	polyA_1	0.562205	0.62683
CIAO3_polyA_1.geneBodyCoverage	CIAO3	ENSG00000103245.14	CIAO3	8094	polyA_1	1.16258	0.0626543
CIAPIN1_polyA_1.geneBodyCoverage	CIAPIN1	ENSG00000005194.15	CIAPIN1	3383	polyA_1	0.851886	0.169178
CIART_polyA_1.geneBodyCoverage	CIART	ENSG00000159208.16	CIART	2849	polyA_1	1.19232	0.5
CIB2_polyA_1.geneBodyCoverage	CIB2	ENSG00000136425.14	CIB2	2137	polyA_1	0.726027	0.276867
CIC_polyA_1.geneBodyCoverage	CIC	ENSG00000079432.9	CIC	11031	polyA_1	1.24207	0.0782762
CINP_polyA_1.geneBodyCoverage	CINP	ENSG00000100865.15	CINP	5344	polyA_1	0.892305	0.45919
CIR1_polyA_1.geneBodyCoverage	CIR1	ENSG00000138433.16	CIR1	3178	polyA_1	1.28142	0.186088
CITED2_polyA_1.geneBodyCoverage	CITED2	ENSG00000164442.10	CITED2	2563	polyA_1	0.686707	0.718125
CITED4_polyA_1.geneBodyCoverage	CITED4	ENSG00000179862.7	CITED4	1310	polyA_1	0.537538	0.712809
CIZ1_polyA_1.geneBodyCoverage	CIZ1	ENSG00000148337.22	CIZ1	8690	polyA_1	1.3088	0.0301205
CKAP4_polyA_1.geneBodyCoverage	CKAP4	ENSG00000136026.14	CKAP4	3666	polyA_1	1.36896	0
CKAP5_polyA_1.geneBodyCoverage	CKAP5	ENSG00000175216.15	CKAP5	8538	polyA_1	1.58575	0.0492207
CKB_polyA_1.geneBodyCoverage	CKB	ENSG00000166165.14	CKB	2383	polyA_1	1.06644	0.0732555
CKM_polyA_1.geneBodyCoverage	CKM	ENSG00000104879.5	CKM	1556	polyA_1	0.186876	0.777573
CKMT2_polyA_1.geneBodyCoverage	CKMT2	ENSG00000131730.16	CKMT2	2702	polyA_1	1.02949	0.0971677
CKS1B_polyA_1.geneBodyCoverage	CKS1B	ENSG00000173207.13	CKS1B	2340	polyA_1	0.923299	1.14561
CLASP1_polyA_1.geneBodyCoverage	CLASP1	ENSG00000074054.20	CLASP1	10941	polyA_1	1.94201	0.0518648
CLASP2_polyA_1.geneBodyCoverage	CLASP2	ENSG00000163539.18	CLASP2	15214	polyA_1	1.73799	0.0191458
CLASRP_polyA_1.geneBodyCoverage	CLASRP	ENSG00000104859.15	CLASRP	4926	polyA_1	0.920079	0.140332
CLCN3_polyA_1.geneBodyCoverage	CLCN3	ENSG00000109572.15	CLCN3	8009	polyA_1	1.29686	0.1258
CLCN6_polyA_1.geneBodyCoverage	CLCN6	ENSG00000011021.23	CLCN6	8173	polyA_1	1.65723	0.247202
CLCN7_polyA_1.geneBodyCoverage	CLCN7	ENSG00000103249.18	CLCN7	7623	polyA_1	1.31013	0.0576817
CLDN12_polyA_1.geneBodyCoverage	CLDN12	ENSG00000157224.16	CLDN12	6708	polyA_1	1.73553	0.165312
CLDN5_polyA_1.geneBodyCoverage	CLDN5	ENSG00000184113.10	CLDN5	3429	polyA_1	0.821816	0.00326931
CLDND1_polyA_1.geneBodyCoverage	CLDND1	ENSG00000080822.17	CLDND1	5210	polyA_1	0.494341	0.395675
CLEC14A_polyA_1.geneBodyCoverage	CLEC14A	ENSG00000176435.7	CLEC14A	2094	polyA_1	0.510267	0.805219
CLEC16A_polyA_1.geneBodyCoverage	CLEC16A	ENSG00000038532.16	CLEC16A	12523	polyA_1	1.73451	0.0825838
CLIC4_polyA_1.geneBodyCoverage	CLIC4	ENSG00000169504.15	CLIC4	4467	polyA_1	0.790522	0.178577
CLIC5_polyA_1.geneBodyCoverage	CLIC5	ENSG00000112782.19	CLIC5	10432	polyA_1	1.93272	0.181337
CLINT1_polyA_1.geneBodyCoverage	CLINT1	ENSG00000113282.14	CLINT1	6338	polyA_1	0.843014	0.211947
CLIP1_polyA_1.geneBodyCoverage	CLIP1	ENSG00000130779.22	CLIP1	18596	polyA_1	1.78123	0.0855957
CLIP4_polyA_1.geneBodyCoverage	CLIP4	ENSG00000115295.21	CLIP4	23405	polyA_1	1.05736	0.0660689
CLK1_polyA_1.geneBodyCoverage	CLK1	ENSG00000013441.17	CLK1	5117	polyA_1	0.867689	0.139566
CLK4_polyA_1.geneBodyCoverage	CLK4	ENSG00000113240.14	CLK4	7922	polyA_1	1.00092	0.209687
CLN3_polyA_1.geneBodyCoverage	CLN3	ENSG00000188603.22	CLN3	9813	polyA_1	0.794396	0.0869781
CLN6_polyA_1.geneBodyCoverage	CLN6	ENSG00000128973.13	CLN6	7344	polyA_1	1.66727	0.0480591
CLOCK_polyA_1.geneBodyCoverage	CLOCK	ENSG00000134852.15	CLOCK	11533	polyA_1	1.83669	0.0431416
CLPB_polyA_1.geneBodyCoverage	CLPB	ENSG00000162129.14	CLPB	12428	polyA_1	1.20625	0.298561
CLPTM1_polyA_1.geneBodyCoverage	CLPTM1	ENSG00000104853.16	CLPTM1	5095	polyA_1	1.09318	0.611661
CLPX_polyA_1.geneBodyCoverage	CLPX	ENSG00000166855.9	CLPX	5461	polyA_1	0.909672	0.399527
CLSTN1_polyA_1.geneBodyCoverage	CLSTN1	ENSG00000171603.18	CLSTN1	5241	polyA_1	0.906773	0.0666506
CLTB_polyA_1.geneBodyCoverage	CLTB	ENSG00000175416.16	CLTB	1963	polyA_1	0.90022	0.18617
CLTC_polyA_1.geneBodyCoverage	CLTC	ENSG00000141367.12	CLTC	11836	polyA_1	1.44215	0.0692799
CLTCL1_polyA_1.geneBodyCoverage	CLTCL1	ENSG00000070371.16	CLTCL1	10052	polyA_1	1.93624	0.0211469
CLU_polyA_1.geneBodyCoverage	CLU	ENSG00000120885.22	CLU	6285	polyA_1	0.723747	0.245877
CLUH_polyA_1.geneBodyCoverage	CLUH	ENSG00000132361.18	CLUH	6900	polyA_1	1.67681	0.0262905
CMAS_polyA_1.geneBodyCoverage	CMAS	ENSG00000111726.13	CMAS	1974	polyA_1	0.618762	0.358417
CMC4_polyA_1.geneBodyCoverage	CMC4	ENSG00000182712.16	CMC4	1313	polyA_1	0.743569	0.473471
CMTM3_polyA_1.geneBodyCoverage	CMTM3	ENSG00000140931.20	CMTM3	3123	polyA_1	0.870246	0.327441
CMTM6_polyA_1.geneBodyCoverage	CMTM6	ENSG00000091317.8	CMTM6	3857	polyA_1	0.916032	0.0545755
CMTR1_polyA_1.geneBodyCoverage	CMTR1	ENSG00000137200.13	CMTR1	5276	polyA_1	1.01303	0.178538
CNBP_polyA_1.geneBodyCoverage	CNBP	ENSG00000169714.17	CNBP	3584	polyA_1	0.759425	0.736536
CNDP2_polyA_1.geneBodyCoverage	CNDP2	ENSG00000133313.15	CNDP2	11822	polyA_1	1.0547	0.286841
CNIH1_polyA_1.geneBodyCoverage	CNIH1	ENSG00000100528.12	CNIH1	5019	polyA_1	0.979663	1.3481
CNIH4_polyA_1.geneBodyCoverage	CNIH4	ENSG00000143771.12	CNIH4	5090	polyA_1	1.30728	1.39381
CNKSR1_polyA_1.geneBodyCoverage	CNKSR1	ENSG00000142675.18	CNKSR1	3960	polyA_1	1.33536	0.0180136
CNN3_polyA_1.geneBodyCoverage	CNN3	ENSG00000117519.16	CNN3	2783	polyA_1	0.612101	0.471308
CNNM3-DT_polyA_1.geneBodyCoverage	CNNM3-DT	ENSG00000273265.1	CNNM3-DT	415	polyA_1	0.512051	1.157
CNOT1_polyA_1.geneBodyCoverage	CNOT1	ENSG00000125107.19	CNOT1	10851	polyA_1	1.73028	0.0266544
CNOT10_polyA_1.geneBodyCoverage	CNOT10	ENSG00000182973.20	CNOT10	4846	polyA_1	1.02982	0.271754
CNOT11_polyA_1.geneBodyCoverage	CNOT11	ENSG00000158435.8	CNOT11	2702	polyA_1	1.15991	0.0623701
CNOT4_polyA_1.geneBodyCoverage	CNOT4	ENSG00000080802.20	CNOT4	6999	polyA_1	1.76002	0.0795848
CNOT7_polyA_1.geneBodyCoverage	CNOT7	ENSG00000198791.12	CNOT7	10941	polyA_1	1.21553	0.351675
CNOT9_polyA_1.geneBodyCoverage	CNOT9	ENSG00000144580.14	CNOT9	5289	polyA_1	1.36245	0.0458101
CNPPD1_polyA_1.geneBodyCoverage	CNPPD1	ENSG00000115649.16	CNPPD1	2719	polyA_1	1.004	0.0571753
CNPY3_polyA_1.geneBodyCoverage	CNPY3	ENSG00000137161.18	CNPY3	1431	polyA_1	0.438925	1.19149
CNPY4_polyA_1.geneBodyCoverage	CNPY4	ENSG00000166997.8	CNPY4	2451	polyA_1	0.79417	0.201449
CNRIP1_polyA_1.geneBodyCoverage	CNRIP1	ENSG00000119865.9	CNRIP1	3548	polyA_1	0.857084	0.185185
CNST_polyA_1.geneBodyCoverage	CNST	ENSG00000162852.14	CNST	5933	polyA_1	1.48576	0.157654
CNTFR_polyA_1.geneBodyCoverage	CNTFR	ENSG00000122756.15	CNTFR	2098	polyA_1	0.644545	0.396242
CNTROB_polyA_1.geneBodyCoverage	CNTROB	ENSG00000170037.14	CNTROB	6236	polyA_1	0.953153	0.170051
COA1_polyA_1.geneBodyCoverage	COA1	ENSG00000106603.20	COA1	11820	polyA_1	1.51739	0.577396
COA4_polyA_1.geneBodyCoverage	COA4	ENSG00000181924.7	COA4	2159	polyA_1	0.868382	0.196583
COA5_polyA_1.geneBodyCoverage	COA5	ENSG00000183513.9	COA5	2756	polyA_1	0.803769	1.20087
COA7_polyA_1.geneBodyCoverage	COA7	ENSG00000162377.6	COA7	4148	polyA_1	0.488375	0.512111
COA8_polyA_1.geneBodyCoverage	COA8	ENSG00000256053.9	COA8	3918	polyA_1	0.832857	0.832404
COASY_polyA_1.geneBodyCoverage	COASY	ENSG00000068120.15	COASY	4032	polyA_1	1.41812	0.023026
COG1_polyA_1.geneBodyCoverage	COG1	ENSG00000166685.13	COG1	4996	polyA_1	0.92575	0.185872
COG2_polyA_1.geneBodyCoverage	COG2	ENSG00000135775.14	COG2	10946	polyA_1	1.4691	0.129951
COG3_polyA_1.geneBodyCoverage	COG3	ENSG00000136152.15	COG3	6087	polyA_1	1.18646	0.654818
COG4_polyA_1.geneBodyCoverage	COG4	ENSG00000103051.20	COG4	4781	polyA_1	1.33393	0.090128
COG7_polyA_1.geneBodyCoverage	COG7	ENSG00000168434.13	COG7	4352	polyA_1	0.903801	0.0522755
COIL_polyA_1.geneBodyCoverage	COIL	ENSG00000121058.5	COIL	3014	polyA_1	1.13143	0.228117
COL15A1_polyA_1.geneBodyCoverage	COL15A1	ENSG00000204291.11	COL15A1	6653	polyA_1	0.919071	0.111102
COL16A1_polyA_1.geneBodyCoverage	COL16A1	ENSG00000084636.18	COL16A1	9253	polyA_1	0.909234	0.202505
COL1A1_polyA_1.geneBodyCoverage	COL1A1	ENSG00000108821.14	COL1A1	9007	polyA_1	0.846168	0.590658
COL1A2_polyA_1.geneBodyCoverage	COL1A2	ENSG00000164692.19	COL1A2	10812	polyA_1	1.13107	0.632941
COL4A1_polyA_1.geneBodyCoverage	COL4A1	ENSG00000187498.16	COL4A1	14662	polyA_1	1.33363	0.0116107
COL4A2_polyA_1.geneBodyCoverage	COL4A2	ENSG00000134871.19	COL4A2	19271	polyA_1	1.33309	0.156043
COL4A3_polyA_1.geneBodyCoverage	COL4A3	ENSG00000169031.21	COL4A3	12284	polyA_1	1.21503	0.381346
COL4A4_polyA_1.geneBodyCoverage	COL4A4	ENSG00000081052.14	COL4A4	11820	polyA_1	1.66211	0.415929
COL5A3_polyA_1.geneBodyCoverage	COL5A3	ENSG00000080573.7	COL5A3	6783	polyA_1	0.54278	0.289158
COL6A1_polyA_1.geneBodyCoverage	COL6A1	ENSG00000142156.16	COL6A1	5536	polyA_1	0.493214	0.376367
COL6A2_polyA_1.geneBodyCoverage	COL6A2	ENSG00000142173.16	COL6A2	5334	polyA_1	0.617861	0.880353
COL6A3_polyA_1.geneBodyCoverage	COL6A3	ENSG00000163359.17	COL6A3	21516	polyA_1	1.81892	0.0282236
COL7A1_polyA_1.geneBodyCoverage	COL7A1	ENSG00000114270.18	COL7A1	11133	polyA_1	1.47055	0.0455801
COLGALT1_polyA_1.geneBodyCoverage	COLGALT1	ENSG00000130309.12	COLGALT1	6108	polyA_1	0.960464	0.109495
COMMD2_polyA_1.geneBodyCoverage	COMMD2	ENSG00000114744.9	COMMD2	4895	polyA_1	0.670208	0.547945
COMMD3_polyA_1.geneBodyCoverage	COMMD3	ENSG00000148444.16	COMMD3	2903	polyA_1	0.859818	0.182082
COMMD4_polyA_1.geneBodyCoverage	COMMD4	ENSG00000140365.16	COMMD4	6650	polyA_1	1.05397	0.830652
COMMD5_polyA_1.geneBodyCoverage	COMMD5	ENSG00000170619.10	COMMD5	2917	polyA_1	0.753483	1.35055
COMMD7_polyA_1.geneBodyCoverage	COMMD7	ENSG00000149600.12	COMMD7	2046	polyA_1	0.810422	0.175602
COMTD1_polyA_1.geneBodyCoverage	COMTD1	ENSG00000165644.11	COMTD1	1908	polyA_1	0.642941	0.565152
COP1_polyA_1.geneBodyCoverage	COP1	ENSG00000143207.21	COP1	4177	polyA_1	1.09396	0.0704918
COPA_polyA_1.geneBodyCoverage	COPA	ENSG00000122218.16	COPA	7688	polyA_1	1.12256	0.0865852
COPB1_polyA_1.geneBodyCoverage	COPB1	ENSG00000129083.13	COPB1	5098	polyA_1	1.26855	0.0519126
COPB2_polyA_1.geneBodyCoverage	COPB2	ENSG00000184432.11	COPB2	18721	polyA_1	1.23848	0.696471
COPE_polyA_1.geneBodyCoverage	COPE	ENSG00000105669.14	COPE	2875	polyA_1	0.767692	0.554602
COPG1_polyA_1.geneBodyCoverage	COPG1	ENSG00000181789.14	COPG1	4425	polyA_1	1.32349	0.0543366
COPG2_polyA_1.geneBodyCoverage	COPG2	ENSG00000158623.14	COPG2	4139	polyA_1	1.31031	0.123634
COPRS_polyA_1.geneBodyCoverage	COPRS	ENSG00000172301.11	COPRS	1379	polyA_1	0.698192	0.217742
COPS3_polyA_1.geneBodyCoverage	COPS3	ENSG00000141030.13	COPS3	2972	polyA_1	1.16757	0.118675
COPS4_polyA_1.geneBodyCoverage	COPS4	ENSG00000138663.9	COPS4	3566	polyA_1	0.955147	0.0315789
COPS5_polyA_1.geneBodyCoverage	COPS5	ENSG00000121022.14	COPS5	7779	polyA_1	1.32366	0.676499
COPS6_polyA_1.geneBodyCoverage	COPS6	ENSG00000168090.10	COPS6	2779	polyA_1	0.757321	0.461555
COPS7A_polyA_1.geneBodyCoverage	COPS7A	ENSG00000111652.10	COPS7A	2840	polyA_1	0.852547	0.174025
COPS7B_polyA_1.geneBodyCoverage	COPS7B	ENSG00000144524.18	COPS7B	6066	polyA_1	0.883643	0.265689
COPS9_polyA_1.geneBodyCoverage	COPS9	ENSG00000172428.11	COPS9	2037	polyA_1	1.18019	0.283967
COPZ1_polyA_1.geneBodyCoverage	COPZ1	ENSG00000111481.10	COPZ1	3898	polyA_1	0.775687	0.791562
COPZ2_polyA_1.geneBodyCoverage	COPZ2	ENSG00000005243.10	COPZ2	1866	polyA_1	0.840067	0.46541
COQ10A_polyA_1.geneBodyCoverage	COQ10A	ENSG00000135469.14	COQ10A	3211	polyA_1	1.22384	0.0698659
COQ10B_polyA_1.geneBodyCoverage	COQ10B	ENSG00000115520.9	COQ10B	2654	polyA_1	0.771168	1.03378
COQ2_polyA_1.geneBodyCoverage	COQ2	ENSG00000173085.15	COQ2	2774	polyA_1	1.12288	0.0198198
COQ3_polyA_1.geneBodyCoverage	COQ3	ENSG00000132423.12	COQ3	1448	polyA_1	0.647671	0.617772
COQ4_polyA_1.geneBodyCoverage	COQ4	ENSG00000167113.11	COQ4	4806	polyA_1	0.995004	0.54979
COQ5_polyA_1.geneBodyCoverage	COQ5	ENSG00000110871.15	COQ5	2501	polyA_1	0.878152	0.104841
COQ6_polyA_1.geneBodyCoverage	COQ6	ENSG00000119723.17	COQ6	6686	polyA_1	1.15627	0.176589
COQ7_polyA_1.geneBodyCoverage	COQ7	ENSG00000167186.11	COQ7	4105	polyA_1	0.92553	0.12701
COQ8A_polyA_1.geneBodyCoverage	COQ8A	ENSG00000163050.18	COQ8A	4736	polyA_1	1.38084	0.0239174
COQ8B_polyA_1.geneBodyCoverage	COQ8B	ENSG00000123815.13	COQ8B	12278	polyA_1	0.77185	0.341567
COQ9_polyA_1.geneBodyCoverage	COQ9	ENSG00000088682.14	COQ9	4319	polyA_1	1.45283	0.049964
CORO1A_polyA_1.geneBodyCoverage	CORO1A	ENSG00000102879.16	CORO1A	4779	polyA_1	0.804748	0.285472
CORO1C_polyA_1.geneBodyCoverage	CORO1C	ENSG00000110880.11	CORO1C	6462	polyA_1	1.0173	0.109924
CORO6_polyA_1.geneBodyCoverage	CORO6	ENSG00000167549.19	CORO6	4310	polyA_1	1.30653	0.063765
COTL1_polyA_1.geneBodyCoverage	COTL1	ENSG00000103187.8	COTL1	6761	polyA_1	1.32881	0.0930488
COX14_polyA_1.geneBodyCoverage	COX14	ENSG00000178449.9	COX14	970	polyA_1	0.622881	0.899632
COX15_polyA_1.geneBodyCoverage	COX15	ENSG00000014919.13	COX15	5215	polyA_1	0.906004	0.379182
COX4I1_polyA_1.geneBodyCoverage	COX4I1	ENSG00000131143.10	COX4I1	4816	polyA_1	1.16427	0.692979
COX5B_polyA_1.geneBodyCoverage	COX5B	ENSG00000135940.7	COX5B	1419	polyA_1	1.04234	1.11519
COX6A2_polyA_1.geneBodyCoverage	COX6A2	ENSG00000156885.6	COX6A2	473	polyA_1	0.511438	0.702729
COX6B1_polyA_1.geneBodyCoverage	COX6B1	ENSG00000126267.11	COX6B1	1369	polyA_1	0.899847	0.0676467
COX6C_polyA_1.geneBodyCoverage	COX6C	ENSG00000164919.11	COX6C	2712	polyA_1	0.919814	0.965286
COX7A1_polyA_1.geneBodyCoverage	COX7A1	ENSG00000161281.11	COX7A1	586	polyA_1	0.635826	0.439196
COX7A2_polyA_1.geneBodyCoverage	COX7A2	ENSG00000112695.13	COX7A2	1922	polyA_1	0.827574	0.260183
CPE_polyA_1.geneBodyCoverage	CPE	ENSG00000109472.14	CPE	3119	polyA_1	0.708113	0.307025
CPEB3_polyA_1.geneBodyCoverage	CPEB3	ENSG00000107864.15	CPEB3	7919	polyA_1	1.90448	0
CPNE1_polyA_1.geneBodyCoverage	CPNE1	ENSG00000214078.13	CPNE1	3608	polyA_1	1.21622	0.11757
CPNE2_polyA_1.geneBodyCoverage	CPNE2	ENSG00000140848.17	CPNE2	7737	polyA_1	1.12611	0.169421
CPNE3_polyA_1.geneBodyCoverage	CPNE3	ENSG00000085719.13	CPNE3	6737	polyA_1	1.32318	0.0330368
CPSF3_polyA_1.geneBodyCoverage	CPSF3	ENSG00000119203.14	CPSF3	3686	polyA_1	0.938753	0.0414013
CPSF7_polyA_1.geneBodyCoverage	CPSF7	ENSG00000149532.16	CPSF7	6036	polyA_1	1.41656	0.0693172
CPT1A_polyA_1.geneBodyCoverage	CPT1A	ENSG00000110090.13	CPT1A	6571	polyA_1	1.20106	0.093185
CPT1B_polyA_1.geneBodyCoverage	CPT1B	ENSG00000205560.13	CPT1B	4102	polyA_1	1.1978	0.0361231
CPT2_polyA_1.geneBodyCoverage	CPT2	ENSG00000157184.7	CPT2	10089	polyA_1	1.38686	0.0315985
CRACR2B_polyA_1.geneBodyCoverage	CRACR2B	ENSG00000177685.17	CRACR2B	4224	polyA_1	0.900249	0.119424
CRAT_polyA_1.geneBodyCoverage	CRAT	ENSG00000095321.18	CRAT	7565	polyA_1	1.21199	0.044456
CRBN_polyA_1.geneBodyCoverage	CRBN	ENSG00000113851.16	CRBN	8052	polyA_1	0.886177	0.476448
CREB3_polyA_1.geneBodyCoverage	CREB3	ENSG00000107175.12	CREB3	1635	polyA_1	0.55857	0.907975
CREB3L4_polyA_1.geneBodyCoverage	CREB3L4	ENSG00000143578.16	CREB3L4	2902	polyA_1	0.819247	0.649886
CREBBP_polyA_1.geneBodyCoverage	CREBBP	ENSG00000005339.15	CREBBP	15479	polyA_1	1.45521	0.252711
CREBL2_polyA_1.geneBodyCoverage	CREBL2	ENSG00000111269.3	CREBL2	3922	polyA_1	0.555387	0.523292
CREBRF_polyA_1.geneBodyCoverage	CREBRF	ENSG00000164463.12	CREBRF	12333	polyA_1	1.42236	0.162257
CREBZF_polyA_1.geneBodyCoverage	CREBZF	ENSG00000137504.15	CREBZF	7580	polyA_1	0.534661	0.991266
CRELD1_polyA_1.geneBodyCoverage	CRELD1	ENSG00000163703.20	CRELD1	9266	polyA_1	1.01155	0.0642652
CRELD2_polyA_1.geneBodyCoverage	CRELD2	ENSG00000184164.15	CRELD2	5166	polyA_1	0.985825	0.361678
CRIP1_polyA_1.geneBodyCoverage	CRIP1	ENSG00000213145.10	CRIP1	2485	polyA_1	1.46329	0.00434311
CRIP2_polyA_1.geneBodyCoverage	CRIP2	ENSG00000182809.11	CRIP2	4165	polyA_1	0.68578	0.235687
CRK_polyA_1.geneBodyCoverage	CRK	ENSG00000167193.8	CRK	4064	polyA_1	1.04612	0.120892
CRKL_polyA_1.geneBodyCoverage	CRKL	ENSG00000099942.13	CRKL	5342	polyA_1	1.42293	0.0250554
CRLF1_polyA_1.geneBodyCoverage	CRLF1	ENSG00000006016.12	CRLF1	2967	polyA_1	0.775269	0.313055
CRNKL1_polyA_1.geneBodyCoverage	CRNKL1	ENSG00000101343.15	CRNKL1	4567	polyA_1	0.963384	0.72973
CROCC_polyA_1.geneBodyCoverage	CROCC	ENSG00000058453.17	CROCC	8875	polyA_1	0.968679	0.172214
CROCCP2_polyA_1.geneBodyCoverage	CROCCP2	ENSG00000215908.10	CROCCP2	5606	polyA_1	0.876064	0.190889
CROT_polyA_1.geneBodyCoverage	CROT	ENSG00000005469.12	CROT	4995	polyA_1	1.22604	0.322702
CRTC2_polyA_1.geneBodyCoverage	CRTC2	ENSG00000160741.17	CRTC2	3602	polyA_1	1.05979	0.117898
CRTC3_polyA_1.geneBodyCoverage	CRTC3	ENSG00000140577.17	CRTC3	10816	polyA_1	1.44365	0.0576827
CRYAB_polyA_1.geneBodyCoverage	CRYAB	ENSG00000109846.9	CRYAB	4388	polyA_1	1.17604	0.155646
CRYBG3_polyA_1.geneBodyCoverage	CRYBG3	ENSG00000080200.10	CRYBG3	10979	polyA_1	1.57856	0.015942
CRYL1_polyA_1.geneBodyCoverage	CRYL1	ENSG00000165475.15	CRYL1	4327	polyA_1	0.989854	0.306486
CRYZL1_polyA_1.geneBodyCoverage	CRYZL1	ENSG00000205758.12	CRYZL1	6177	polyA_1	0.717573	0.412088
CRYZL2P_polyA_1.geneBodyCoverage	CRYZL2P	ENSG00000242193.11	CRYZL2P	5499	polyA_1	1.08682	0.117988
CSAD_polyA_1.geneBodyCoverage	CSAD	ENSG00000139631.20	CSAD	4405	polyA_1	0.658315	0.436459
CSDE1_polyA_1.geneBodyCoverage	CSDE1	ENSG00000009307.17	CSDE1	9830	polyA_1	1.12183	0.18274
CSE1L_polyA_1.geneBodyCoverage	CSE1L	ENSG00000124207.17	CSE1L	3800	polyA_1	1.09177	0.0645
CSK_polyA_1.geneBodyCoverage	CSK	ENSG00000103653.17	CSK	4546	polyA_1	1.01845	0.0495213
CSKMT_polyA_1.geneBodyCoverage	CSKMT	ENSG00000214756.8	CSKMT	3185	polyA_1	0.873991	0.994118
CSNK1A1_polyA_1.geneBodyCoverage	CSNK1A1	ENSG00000113712.19	CSNK1A1	8505	polyA_1	0.928546	0.272424
CSNK1D_polyA_1.geneBodyCoverage	CSNK1D	ENSG00000141551.15	CSNK1D	10993	polyA_1	0.895838	0.131491
CSNK1E_polyA_1.geneBodyCoverage	CSNK1E	ENSG00000213923.13	CSNK1E	7098	polyA_1	0.728505	0.448037
CSNK1G2_polyA_1.geneBodyCoverage	CSNK1G2	ENSG00000133275.16	CSNK1G2	3781	polyA_1	0.6821	0.461125
CSNK2A1_polyA_1.geneBodyCoverage	CSNK2A1	ENSG00000101266.19	CSNK2A1	29523	polyA_1	0.918876	0.627796
CSNK2A2_polyA_1.geneBodyCoverage	CSNK2A2	ENSG00000070770.10	CSNK2A2	10363	polyA_1	1.3509	0.00738348
CSPG4_polyA_1.geneBodyCoverage	CSPG4	ENSG00000173546.7	CSPG4	8290	polyA_1	1.77954	0.0465506
CSPP1_polyA_1.geneBodyCoverage	CSPP1	ENSG00000104218.16	CSPP1	31717	polyA_1	1.70226	0.36758
CSRNP1_polyA_1.geneBodyCoverage	CSRNP1	ENSG00000144655.15	CSRNP1	3230	polyA_1	1.00749	0.121732
CSRNP2_polyA_1.geneBodyCoverage	CSRNP2	ENSG00000110925.7	CSRNP2	5230	polyA_1	0.908862	0.203219
CSRP1_polyA_1.geneBodyCoverage	CSRP1	ENSG00000159176.14	CSRP1	10318	polyA_1	1.11584	0.111879
CSRP2_polyA_1.geneBodyCoverage	CSRP2	ENSG00000175183.10	CSRP2	5842	polyA_1	1.24248	0.267261
CTBP1_polyA_1.geneBodyCoverage	CTBP1	ENSG00000159692.16	CTBP1	8364	polyA_1	1.18564	0.121245
CTBP2_polyA_1.geneBodyCoverage	CTBP2	ENSG00000175029.17	CTBP2	11056	polyA_1	1.15322	0.0673801
CTC-338M12.4_polyA_1.geneBodyCoverage	CTC-338M12.4	ENSG00000233937.8	CTC-338M12.4	3360	polyA_1	0.677659	0.483607
CTC1_polyA_1.geneBodyCoverage	CTC1	ENSG00000178971.16	CTC1	8533	polyA_1	0.90376	0.266272
CTCF_polyA_1.geneBodyCoverage	CTCF	ENSG00000102974.16	CTCF	10106	polyA_1	1.0948	0.169492
CTDNEP1_polyA_1.geneBodyCoverage	CTDNEP1	ENSG00000175826.12	CTDNEP1	2636	polyA_1	1.02752	0.0607772
CTDSP1_polyA_1.geneBodyCoverage	CTDSP1	ENSG00000144579.8	CTDSP1	4614	polyA_1	0.728153	0.193667
CTDSP2_polyA_1.geneBodyCoverage	CTDSP2	ENSG00000175215.11	CTDSP2	5432	polyA_1	0.74673	0.197515
CTDSPL_polyA_1.geneBodyCoverage	CTDSPL	ENSG00000144677.15	CTDSPL	5876	polyA_1	0.836771	0.0620658
CTF1_polyA_1.geneBodyCoverage	CTF1	ENSG00000150281.7	CTF1	1644	polyA_1	0.865165	0.186023
CTNNA1_polyA_1.geneBodyCoverage	CTNNA1	ENSG00000044115.21	CTNNA1	8830	polyA_1	1.02863	0.148764
CTNNAL1_polyA_1.geneBodyCoverage	CTNNAL1	ENSG00000119326.15	CTNNAL1	3124	polyA_1	0.945701	0.094012
CTNNB1_polyA_1.geneBodyCoverage	CTNNB1	ENSG00000168036.18	CTNNB1	11759	polyA_1	0.618445	0.23959
CTNNBIP1_polyA_1.geneBodyCoverage	CTNNBIP1	ENSG00000178585.15	CTNNBIP1	3339	polyA_1	0.624672	0.10431
CTNNBL1_polyA_1.geneBodyCoverage	CTNNBL1	ENSG00000132792.19	CTNNBL1	4148	polyA_1	0.970018	0.250123
CTNND1_polyA_1.geneBodyCoverage	CTNND1	ENSG00000198561.16	CTNND1	15212	polyA_1	1.00899	0.203259
CTNS_polyA_1.geneBodyCoverage	CTNS	ENSG00000040531.16	CTNS	4949	polyA_1	0.772874	0.523596
CTPS1_polyA_1.geneBodyCoverage	CTPS1	ENSG00000171793.16	CTPS1	11164	polyA_1	1.05215	1.03825
CTPS2_polyA_1.geneBodyCoverage	CTPS2	ENSG00000047230.15	CTPS2	5531	polyA_1	0.84748	0.120181
CTR9_polyA_1.geneBodyCoverage	CTR9	ENSG00000198730.9	CTR9	5770	polyA_1	1.95009	0.116255
CTSA_polyA_1.geneBodyCoverage	CTSA	ENSG00000064601.21	CTSA	8633	polyA_1	1.30133	0.0838639
CTSC_polyA_1.geneBodyCoverage	CTSC	ENSG00000109861.17	CTSC	24849	polyA_1	1.21212	0.212329
CTSD_polyA_1.geneBodyCoverage	CTSD	ENSG00000117984.15	CTSD	5697	polyA_1	1.26266	0.0381123
CTSF_polyA_1.geneBodyCoverage	CTSF	ENSG00000174080.12	CTSF	4249	polyA_1	1.01375	0.139854
CTSH_polyA_1.geneBodyCoverage	CTSH	ENSG00000103811.18	CTSH	13757	polyA_1	1.38925	0.289903
CTSK_polyA_1.geneBodyCoverage	CTSK	ENSG00000143387.14	CTSK	8447	polyA_1	0.894836	0.0239367
CTSL_polyA_1.geneBodyCoverage	CTSL	ENSG00000135047.16	CTSL	6113	polyA_1	1.02118	0.0373331
CTSS_polyA_1.geneBodyCoverage	CTSS	ENSG00000163131.12	CTSS	6888	polyA_1	0.873683	1.28333
CTU2_polyA_1.geneBodyCoverage	CTU2	ENSG00000174177.13	CTU2	3522	polyA_1	0.62488	0.381905
CUEDC1_polyA_1.geneBodyCoverage	CUEDC1	ENSG00000180891.13	CUEDC1	5666	polyA_1	0.942103	0.090515
CUEDC2_polyA_1.geneBodyCoverage	CUEDC2	ENSG00000107874.11	CUEDC2	1335	polyA_1	0.742936	0.378497
CUL1_polyA_1.geneBodyCoverage	CUL1	ENSG00000055130.18	CUL1	4152	polyA_1	1.40187	0.118705
CUL2_polyA_1.geneBodyCoverage	CUL2	ENSG00000108094.17	CUL2	14494	polyA_1	1.30178	0.123917
CUL3_polyA_1.geneBodyCoverage	CUL3	ENSG00000036257.14	CUL3	11505	polyA_1	1.42044	0.860927
CUL4B_polyA_1.geneBodyCoverage	CUL4B	ENSG00000158290.19	CUL4B	33815	polyA_1	0.949173	0.205934
CUL5_polyA_1.geneBodyCoverage	CUL5	ENSG00000166266.14	CUL5	6562	polyA_1	1.86672	0.440208
CUL7_polyA_1.geneBodyCoverage	CUL7	ENSG00000044090.13	CUL7	7873	polyA_1	1.09117	0.140537
CUL9_polyA_1.geneBodyCoverage	CUL9	ENSG00000112659.14	CUL9	12242	polyA_1	1.48244	0.07137
CUTC_polyA_1.geneBodyCoverage	CUTC	ENSG00000119929.13	CUTC	1792	polyA_1	1.04126	0.0753715
CUX1_polyA_1.geneBodyCoverage	CUX1	ENSG00000257923.12	CUX1	17765	polyA_1	1.81367	0.683453
CWC15_polyA_1.geneBodyCoverage	CWC15	ENSG00000150316.12	CWC15	2734	polyA_1	1.02821	0.899488
CWC22_polyA_1.geneBodyCoverage	CWC22	ENSG00000163510.14	CWC22	3524	polyA_1	1.14343	0.123829
CWF19L1_polyA_1.geneBodyCoverage	CWF19L1	ENSG00000095485.18	CWF19L1	3985	polyA_1	0.746128	0.152727
CX3CL1_polyA_1.geneBodyCoverage	CX3CL1	ENSG00000006210.7	CX3CL1	5960	polyA_1	1.00417	0.0369565
CXCL12_polyA_1.geneBodyCoverage	CXCL12	ENSG00000107562.17	CXCL12	6143	polyA_1	0.904983	1.00911
CXCL14_polyA_1.geneBodyCoverage	CXCL14	ENSG00000145824.13	CXCL14	1975	polyA_1	0.444628	0.567501
CXXC1_polyA_1.geneBodyCoverage	CXXC1	ENSG00000154832.16	CXXC1	3854	polyA_1	0.63819	0.745882
CXXC5_polyA_1.geneBodyCoverage	CXXC5	ENSG00000171604.12	CXXC5	3795	polyA_1	1.07607	0.0457841
CYB561A3_polyA_1.geneBodyCoverage	CYB561A3	ENSG00000162144.10	CYB561A3	10572	polyA_1	1.02708	0.22682
CYB5D2_polyA_1.geneBodyCoverage	CYB5D2	ENSG00000167740.10	CYB5D2	2182	polyA_1	0.502903	0.210461
CYB5R1_polyA_1.geneBodyCoverage	CYB5R1	ENSG00000159348.13	CYB5R1	4495	polyA_1	1.16844	0.121399
CYB5R3_polyA_1.geneBodyCoverage	CYB5R3	ENSG00000100243.22	CYB5R3	10450	polyA_1	0.741284	0.192133
CYBC1_polyA_1.geneBodyCoverage	CYBC1	ENSG00000178927.18	CYBC1	7237	polyA_1	0.902508	0.131661
CYC1_polyA_1.geneBodyCoverage	CYC1	ENSG00000179091.5	CYC1	1963	polyA_1	0.826117	0.149273
CYGB_polyA_1.geneBodyCoverage	CYGB	ENSG00000161544.10	CYGB	2753	polyA_1	0.604082	0.132078
CYHR1_polyA_1.geneBodyCoverage	CYHR1	ENSG00000187954.13	CYHR1	9787	polyA_1	1.13065	0.345699
CYLD_polyA_1.geneBodyCoverage	CYLD	ENSG00000083799.18	CYLD	12952	polyA_1	1.45257	0.0820513
CYP27A1_polyA_1.geneBodyCoverage	CYP27A1	ENSG00000135929.9	CYP27A1	2983	polyA_1	0.723837	0.155333
CYP2R1_polyA_1.geneBodyCoverage	CYP2R1	ENSG00000186104.11	CYP2R1	4495	polyA_1	0.686464	0.397284
CYRIA_polyA_1.geneBodyCoverage	CYRIA	ENSG00000197872.11	CYRIA	5448	polyA_1	0.922087	0.106073
CYRIB_polyA_1.geneBodyCoverage	CYRIB	ENSG00000153310.20	CYRIB	9129	polyA_1	0.805162	0.0975387
CYTH1_polyA_1.geneBodyCoverage	CYTH1	ENSG00000108669.17	CYTH1	7754	polyA_1	1.03415	0.0511214
CYTH3_polyA_1.geneBodyCoverage	CYTH3	ENSG00000008256.16	CYTH3	5808	polyA_1	0.951418	0.129941
CYYR1_polyA_1.geneBodyCoverage	CYYR1	ENSG00000166265.13	CYYR1	3271	polyA_1	0.461626	0.584728
CZIB_polyA_1.geneBodyCoverage	CZIB	ENSG00000162384.14	CZIB	4504	polyA_1	1.14878	0.238777
D2HGDH_polyA_1.geneBodyCoverage	D2HGDH	ENSG00000180902.18	D2HGDH	5256	polyA_1	0.71496	0.404206
DAAM1_polyA_1.geneBodyCoverage	DAAM1	ENSG00000100592.16	DAAM1	10712	polyA_1	1.10267	0.409091
DAAM2_polyA_1.geneBodyCoverage	DAAM2	ENSG00000146122.17	DAAM2	12955	polyA_1	1.34649	0.0817297
DAB2_polyA_1.geneBodyCoverage	DAB2	ENSG00000153071.15	DAB2	7717	polyA_1	0.909672	0.0422683
DAB2IP_polyA_1.geneBodyCoverage	DAB2IP	ENSG00000136848.18	DAB2IP	9127	polyA_1	1.97175	0.0116502
DAD1_polyA_1.geneBodyCoverage	DAD1	ENSG00000129562.11	DAD1	761	polyA_1	0.421313	1.12264
DAGLB_polyA_1.geneBodyCoverage	DAGLB	ENSG00000164535.15	DAGLB	5715	polyA_1	0.897749	0.363782
DAP3_polyA_1.geneBodyCoverage	DAP3	ENSG00000132676.16	DAP3	4588	polyA_1	0.849777	0.0887213
DAPK2_polyA_1.geneBodyCoverage	DAPK2	ENSG00000035664.11	DAPK2	13612	polyA_1	1.38949	0.0802276
DAPK3_polyA_1.geneBodyCoverage	DAPK3	ENSG00000167657.14	DAPK3	3549	polyA_1	0.623856	0.275276
DARS1_polyA_1.geneBodyCoverage	DARS1	ENSG00000115866.11	DARS1	4752	polyA_1	1.37735	0.0910442
DAZAP1_polyA_1.geneBodyCoverage	DAZAP1	ENSG00000071626.17	DAZAP1	9201	polyA_1	1.06972	0.0518767
DAZAP2_polyA_1.geneBodyCoverage	DAZAP2	ENSG00000183283.16	DAZAP2	5299	polyA_1	0.788862	0.408839
DBI_polyA_1.geneBodyCoverage	DBI	ENSG00000155368.18	DBI	2496	polyA_1	0.920343	0.122968
DBN1_polyA_1.geneBodyCoverage	DBN1	ENSG00000113758.14	DBN1	5119	polyA_1	0.621669	0.235827
DBNDD1_polyA_1.geneBodyCoverage	DBNDD1	ENSG00000003249.15	DBNDD1	4462	polyA_1	1.23784	0.0601288
DBNDD2_polyA_1.geneBodyCoverage	DBNDD2	ENSG00000244274.9	DBNDD2	2482	polyA_1	0.716141	0.0930778
DBP_polyA_1.geneBodyCoverage	DBP	ENSG00000105516.11	DBP	6485	polyA_1	1.2472	0.430988
DBT_polyA_1.geneBodyCoverage	DBT	ENSG00000137992.15	DBT	11616	polyA_1	1.77821	1.0318
DCAF1_polyA_1.geneBodyCoverage	DCAF1	ENSG00000145041.16	DCAF1	6909	polyA_1	1.16105	0.109859
DCAF12_polyA_1.geneBodyCoverage	DCAF12	ENSG00000198876.13	DCAF12	4315	polyA_1	1.32117	0.0548246
DCAF13_polyA_1.geneBodyCoverage	DCAF13	ENSG00000164934.14	DCAF13	9199	polyA_1	1.44945	0.68
DCAF16_polyA_1.geneBodyCoverage	DCAF16	ENSG00000163257.11	DCAF16	4816	polyA_1	1.14938	0.114695
DCAF4_polyA_1.geneBodyCoverage	DCAF4	ENSG00000119599.17	DCAF4	5536	polyA_1	0.98415	0.302932
DCAF5_polyA_1.geneBodyCoverage	DCAF5	ENSG00000139990.18	DCAF5	8295	polyA_1	1.33596	0.1529
DCAF6_polyA_1.geneBodyCoverage	DCAF6	ENSG00000143164.16	DCAF6	6306	polyA_1	1.50356	0.0262395
DCAF7_polyA_1.geneBodyCoverage	DCAF7	ENSG00000136485.16	DCAF7	12752	polyA_1	1.13939	0.355676
DCAF8_polyA_1.geneBodyCoverage	DCAF8	ENSG00000132716.19	DCAF8	7605	polyA_1	1.11969	0.109944
DCAKD_polyA_1.geneBodyCoverage	DCAKD	ENSG00000172992.13	DCAKD	6202	polyA_1	1.03319	0.28012
DCBLD1_polyA_1.geneBodyCoverage	DCBLD1	ENSG00000164465.19	DCBLD1	6819	polyA_1	1.09687	0.00502513
DCBLD2_polyA_1.geneBodyCoverage	DCBLD2	ENSG00000057019.16	DCBLD2	11280	polyA_1	1.38102	0.0345423
DCP1A_polyA_1.geneBodyCoverage	DCP1A	ENSG00000272886.6	DCP1A	6102	polyA_1	1.41304	0.00789474
DCTD_polyA_1.geneBodyCoverage	DCTD	ENSG00000129187.15	DCTD	3349	polyA_1	0.967168	0.0231953
DCTN1_polyA_1.geneBodyCoverage	DCTN1	ENSG00000204843.13	DCTN1	10439	polyA_1	1.11961	0.0646507
DCTN2_polyA_1.geneBodyCoverage	DCTN2	ENSG00000175203.17	DCTN2	9995	polyA_1	0.979353	0.0784545
DCTN3_polyA_1.geneBodyCoverage	DCTN3	ENSG00000137100.16	DCTN3	3740	polyA_1	1.06034	1.11425
DCTN4_polyA_1.geneBodyCoverage	DCTN4	ENSG00000132912.13	DCTN4	6403	polyA_1	1.94854	0.0283231
DCTN5_polyA_1.geneBodyCoverage	DCTN5	ENSG00000166847.10	DCTN5	12683	polyA_1	1.18936	0.710526
DCTN6_polyA_1.geneBodyCoverage	DCTN6	ENSG00000104671.8	DCTN6	1961	polyA_1	0.647654	0.805484
DCTPP1_polyA_1.geneBodyCoverage	DCTPP1	ENSG00000179958.10	DCTPP1	1564	polyA_1	0.45526	0.602804
DCUN1D2_polyA_1.geneBodyCoverage	DCUN1D2	ENSG00000150401.15	DCUN1D2	4345	polyA_1	1.55773	0.0403324
DCXR_polyA_1.geneBodyCoverage	DCXR	ENSG00000169738.8	DCXR	1879	polyA_1	0.575989	0.243449
DDB1_polyA_1.geneBodyCoverage	DDB1	ENSG00000167986.15	DDB1	15516	polyA_1	1.5513	0.0625078
DDB2_polyA_1.geneBodyCoverage	DDB2	ENSG00000134574.12	DDB2	4842	polyA_1	0.688939	0.183196
DDHD2_polyA_1.geneBodyCoverage	DDHD2	ENSG00000085788.14	DDHD2	10548	polyA_1	0.777581	0.322357
DDIT3_polyA_1.geneBodyCoverage	DDIT3	ENSG00000175197.13	DDIT3	1307	polyA_1	0.539341	0.390232
DDIT4_polyA_1.geneBodyCoverage	DDIT4	ENSG00000168209.6	DDIT4	2118	polyA_1	0.459939	0.475648
DDIT4L_polyA_1.geneBodyCoverage	DDIT4L	ENSG00000145358.6	DDIT4L	2994	polyA_1	1.17469	0.101044
DDN_polyA_1.geneBodyCoverage	DDN	ENSG00000181418.8	DDN	3815	polyA_1	1.37795	0.0441606
DDOST_polyA_1.geneBodyCoverage	DDOST	ENSG00000244038.11	DDOST	2721	polyA_1	0.630426	0.276701
DDX1_polyA_1.geneBodyCoverage	DDX1	ENSG00000079785.16	DDX1	10125	polyA_1	1.11675	0.0853242
DDX10_polyA_1.geneBodyCoverage	DDX10	ENSG00000178105.12	DDX10	18059	polyA_1	1.32662	0.0662489
DDX11_polyA_1.geneBodyCoverage	DDX11	ENSG00000013573.17	DDX11	8367	polyA_1	1.01277	0.0865438
DDX17_polyA_1.geneBodyCoverage	DDX17	ENSG00000100201.23	DDX17	9997	polyA_1	1.36963	0.130785
DDX19A_polyA_1.geneBodyCoverage	DDX19A	ENSG00000168872.17	DDX19A	7847	polyA_1	1.1526	0.164153
DDX19B_polyA_1.geneBodyCoverage	DDX19B	ENSG00000157349.17	DDX19B	4455	polyA_1	0.8785	0.184559
DDX23_polyA_1.geneBodyCoverage	DDX23	ENSG00000174243.10	DDX23	5427	polyA_1	0.84944	0.313397
DDX27_polyA_1.geneBodyCoverage	DDX27	ENSG00000124228.15	DDX27	5405	polyA_1	1.37019	0.246433
DDX28_polyA_1.geneBodyCoverage	DDX28	ENSG00000182810.7	DDX28	2317	polyA_1	1.30813	1.36937
DDX39A_polyA_1.geneBodyCoverage	DDX39A	ENSG00000123136.15	DDX39A	3861	polyA_1	0.593654	0.795841
DDX3X_polyA_1.geneBodyCoverage	DDX3X	ENSG00000215301.11	DDX3X	15828	polyA_1	1.04878	0.0340687
DDX41_polyA_1.geneBodyCoverage	DDX41	ENSG00000183258.12	DDX41	4177	polyA_1	0.798233	0.364212
DDX42_polyA_1.geneBodyCoverage	DDX42	ENSG00000198231.14	DDX42	8521	polyA_1	0.974214	0.0582832
DDX47_polyA_1.geneBodyCoverage	DDX47	ENSG00000213782.7	DDX47	5040	polyA_1	1.05175	0.203024
DDX49_polyA_1.geneBodyCoverage	DDX49	ENSG00000105671.12	DDX49	3306	polyA_1	1.16359	0.120784
DDX50_polyA_1.geneBodyCoverage	DDX50	ENSG00000107625.14	DDX50	2683	polyA_1	0.915736	0.162959
DDX55_polyA_1.geneBodyCoverage	DDX55	ENSG00000111364.16	DDX55	5716	polyA_1	1.70305	0.016297
DDX56_polyA_1.geneBodyCoverage	DDX56	ENSG00000136271.11	DDX56	3681	polyA_1	1.16453	0.0599779
DDX58_polyA_1.geneBodyCoverage	DDX58	ENSG00000107201.11	DDX58	10345	polyA_1	1.05982	0.532544
DDX6_polyA_1.geneBodyCoverage	DDX6	ENSG00000110367.14	DDX6	11462	polyA_1	1.84993	0.00660308
DECR1_polyA_1.geneBodyCoverage	DECR1	ENSG00000104325.7	DECR1	5048	polyA_1	0.909924	0.243714
DEDD_polyA_1.geneBodyCoverage	DEDD	ENSG00000158796.17	DEDD	2821	polyA_1	0.573145	0.498749
DEDD2_polyA_1.geneBodyCoverage	DEDD2	ENSG00000160570.14	DEDD2	2631	polyA_1	0.632498	0.462304
DEF8_polyA_1.geneBodyCoverage	DEF8	ENSG00000140995.17	DEF8	5793	polyA_1	0.876294	0.752577
DEGS1_polyA_1.geneBodyCoverage	DEGS1	ENSG00000143753.13	DEGS1	2446	polyA_1	0.796671	0.150072
DEK_polyA_1.geneBodyCoverage	DEK	ENSG00000124795.17	DEK	7249	polyA_1	0.725197	0.722276
DENND10_polyA_1.geneBodyCoverage	DENND10	ENSG00000119979.18	DENND10	6291	polyA_1	1.17207	0.35619
DENND1A_polyA_1.geneBodyCoverage	DENND1A	ENSG00000119522.17	DENND1A	10254	polyA_1	1.61959	0.289873
DENND2B_polyA_1.geneBodyCoverage	DENND2B	ENSG00000166444.19	DENND2B	14262	polyA_1	1.22515	0.0701754
DENND2C_polyA_1.geneBodyCoverage	DENND2C	ENSG00000175984.15	DENND2C	7413	polyA_1	1.56084	0.0666984
DENND3_polyA_1.geneBodyCoverage	DENND3	ENSG00000105339.11	DENND3	14693	polyA_1	1.0147	0.0712055
DENND4A_polyA_1.geneBodyCoverage	DENND4A	ENSG00000174485.16	DENND4A	10623	polyA_1	1.80758	0.0613409
DENND4B_polyA_1.geneBodyCoverage	DENND4B	ENSG00000198837.10	DENND4B	7606	polyA_1	1.74806	0.022449
DENND4C_polyA_1.geneBodyCoverage	DENND4C	ENSG00000137145.21	DENND4C	9481	polyA_1	1.77753	0.0236461
DENND5A_polyA_1.geneBodyCoverage	DENND5A	ENSG00000184014.9	DENND5A	21072	polyA_1	1.13194	0.250575
DENND6A_polyA_1.geneBodyCoverage	DENND6A	ENSG00000174839.13	DENND6A	5115	polyA_1	0.936308	0.0866373
DEPDC5_polyA_1.geneBodyCoverage	DEPDC5	ENSG00000100150.20	DEPDC5	17927	polyA_1	1.07828	0.275391
DERA_polyA_1.geneBodyCoverage	DERA	ENSG00000023697.13	DERA	2813	polyA_1	0.752004	0.480183
DERL1_polyA_1.geneBodyCoverage	DERL1	ENSG00000136986.10	DERL1	6954	polyA_1	0.949598	0.254275
DERL2_polyA_1.geneBodyCoverage	DERL2	ENSG00000072849.11	DERL2	6383	polyA_1	1.1782	1.45701
DERPC_polyA_1.geneBodyCoverage	DERPC	ENSG00000286140.2	DERPC	2866	polyA_1	0.74918	0.329506
DESI1_polyA_1.geneBodyCoverage	DESI1	ENSG00000100418.8	DESI1	4919	polyA_1	0.922364	0.612755
DESI2_polyA_1.geneBodyCoverage	DESI2	ENSG00000121644.19	DESI2	4936	polyA_1	1.5729	0.0707676
DEXI_polyA_1.geneBodyCoverage	DEXI	ENSG00000182108.11	DEXI	6692	polyA_1	1.79309	0.0375318
DFFA_polyA_1.geneBodyCoverage	DFFA	ENSG00000160049.12	DFFA	6625	polyA_1	0.63031	0.638502
DGCR2_polyA_1.geneBodyCoverage	DGCR2	ENSG00000070413.20	DGCR2	5605	polyA_1	1.39024	0.0806572
DGCR6L_polyA_1.geneBodyCoverage	DGCR6L	ENSG00000128185.10	DGCR6L	1192	polyA_1	0.479775	0.510602
DGCR8_polyA_1.geneBodyCoverage	DGCR8	ENSG00000128191.16	DGCR8	7315	polyA_1	1.13635	0.235892
DGKZ_polyA_1.geneBodyCoverage	DGKZ	ENSG00000149091.15	DGKZ	10787	polyA_1	1.31512	0.0201489
DGLUCY_polyA_1.geneBodyCoverage	DGLUCY	ENSG00000133943.21	DGLUCY	7212	polyA_1	1.29943	0.129915
DGUOK_polyA_1.geneBodyCoverage	DGUOK	ENSG00000114956.20	DGUOK	1455	polyA_1	0.746005	0.611166
DHCR24_polyA_1.geneBodyCoverage	DHCR24	ENSG00000116133.13	DHCR24	6214	polyA_1	1.85845	0.0312672
DHCR7_polyA_1.geneBodyCoverage	DHCR7	ENSG00000172893.18	DHCR7	6878	polyA_1	1.07496	0.127985
DHDDS_polyA_1.geneBodyCoverage	DHDDS	ENSG00000117682.17	DHDDS	5608	polyA_1	0.824228	0.191388
DHFR_polyA_1.geneBodyCoverage	DHFR	ENSG00000228716.7	DHFR	4411	polyA_1	1.5824	0.0716934
DHPS_polyA_1.geneBodyCoverage	DHPS	ENSG00000095059.17	DHPS	2984	polyA_1	0.727616	0.493243
DHRS12_polyA_1.geneBodyCoverage	DHRS12	ENSG00000102796.12	DHRS12	3531	polyA_1	0.821931	0.398359
DHRS3_polyA_1.geneBodyCoverage	DHRS3	ENSG00000162496.9	DHRS3	3515	polyA_1	1.06304	0.0892822
DHRS7_polyA_1.geneBodyCoverage	DHRS7	ENSG00000100612.14	DHRS7	3249	polyA_1	0.938116	0.172161
DHRS7B_polyA_1.geneBodyCoverage	DHRS7B	ENSG00000109016.18	DHRS7B	4946	polyA_1	1.07853	0.0437756
DHRS7C_polyA_1.geneBodyCoverage	DHRS7C	ENSG00000184544.12	DHRS7C	1301	polyA_1	0.564045	0.212033
DHRSX_polyA_1.geneBodyCoverage	DHRSX	ENSG00000169084.15	DHRSX	3628	polyA_1	0.941765	1.44706
DHRSX_polyA_1.geneBodyCoverage	DHRSX	ENSG00000169084.15_PAR_Y	DHRSX	3628	polyA_1	0.941765	1.44706
DHTKD1_polyA_1.geneBodyCoverage	DHTKD1	ENSG00000181192.12	DHTKD1	5295	polyA_1	1.5706	0.0794431
DHX15_polyA_1.geneBodyCoverage	DHX15	ENSG00000109606.13	DHX15	8166	polyA_1	1.08207	0.187242
DHX29_polyA_1.geneBodyCoverage	DHX29	ENSG00000067248.11	DHX29	4890	polyA_1	1.59186	0.217803
DHX30_polyA_1.geneBodyCoverage	DHX30	ENSG00000132153.15	DHX30	7744	polyA_1	1.29323	0.0315051
DHX32_polyA_1.geneBodyCoverage	DHX32	ENSG00000089876.12	DHX32	3925	polyA_1	1.19423	0.0350422
DHX33_polyA_1.geneBodyCoverage	DHX33	ENSG00000005100.13	DHX33	5789	polyA_1	1.56349	0.114352
DHX34_polyA_1.geneBodyCoverage	DHX34	ENSG00000134815.19	DHX34	5662	polyA_1	1.02683	0.225122
DHX37_polyA_1.geneBodyCoverage	DHX37	ENSG00000150990.9	DHX37	6908	polyA_1	1.34919	0.0845018
DHX38_polyA_1.geneBodyCoverage	DHX38	ENSG00000140829.12	DHX38	6310	polyA_1	1.08	0.0918752
DHX40_polyA_1.geneBodyCoverage	DHX40	ENSG00000108406.10	DHX40	5906	polyA_1	1.02269	0.292225
DHX57_polyA_1.geneBodyCoverage	DHX57	ENSG00000163214.21	DHX57	7985	polyA_1	1.57209	0.0376176
DHX58_polyA_1.geneBodyCoverage	DHX58	ENSG00000108771.13	DHX58	3824	polyA_1	0.973719	0.228448
DHX8_polyA_1.geneBodyCoverage	DHX8	ENSG00000067596.12	DHX8	10439	polyA_1	1.12971	0.44586
DHX9_polyA_1.geneBodyCoverage	DHX9	ENSG00000135829.17	DHX9	5898	polyA_1	1.0134	0.0622969
DIABLO_polyA_1.geneBodyCoverage	DIABLO	ENSG00000184047.20	DIABLO	6960	polyA_1	1.06713	0.0222976
DIAPH1_polyA_1.geneBodyCoverage	DIAPH1	ENSG00000131504.18	DIAPH1	7364	polyA_1	1.48808	0.0258467
DIAPH2_polyA_1.geneBodyCoverage	DIAPH2	ENSG00000147202.19	DIAPH2	9475	polyA_1	1.01063	0.603675
DICER1-AS1_polyA_1.geneBodyCoverage	DICER1-AS1	ENSG00000235706.9	DICER1-AS1	5264	polyA_1	1.13292	0.802419
DICER1_polyA_1.geneBodyCoverage	DICER1	ENSG00000100697.15	DICER1	12680	polyA_1	1.55302	0.0636492
DIDO1_polyA_1.geneBodyCoverage	DIDO1	ENSG00000101191.17	DIDO1	13283	polyA_1	0.997541	0.872881
DIMT1_polyA_1.geneBodyCoverage	DIMT1	ENSG00000086189.11	DIMT1	10981	polyA_1	0.971369	1.37765
DIP2A_polyA_1.geneBodyCoverage	DIP2A	ENSG00000160305.18	DIP2A	13758	polyA_1	1.40938	0.0507766
DIP2C_polyA_1.geneBodyCoverage	DIP2C	ENSG00000151240.17	DIP2C	8563	polyA_1	1.99034	0.0251397
DIPK2B_polyA_1.geneBodyCoverage	DIPK2B	ENSG00000147113.17	DIPK2B	6721	polyA_1	0.677843	0.311893
DIS3L_polyA_1.geneBodyCoverage	DIS3L	ENSG00000166938.13	DIS3L	5436	polyA_1	1.30796	0.161563
DIS3L2_polyA_1.geneBodyCoverage	DIS3L2	ENSG00000144535.20	DIS3L2	11337	polyA_1	0.961548	0.412311
DISP1_polyA_1.geneBodyCoverage	DISP1	ENSG00000154309.9	DISP1	13030	polyA_1	1.04465	0.646688
DKC1_polyA_1.geneBodyCoverage	DKC1	ENSG00000130826.18	DKC1	4203	polyA_1	1.40651	0.146186
DLAT_polyA_1.geneBodyCoverage	DLAT	ENSG00000150768.17	DLAT	7550	polyA_1	0.963727	0.106633
DLD_polyA_1.geneBodyCoverage	DLD	ENSG00000091140.15	DLD	5102	polyA_1	1.02973	0.160472
DLEU2_polyA_1.geneBodyCoverage	DLEU2	ENSG00000231607.14	DLEU2	12775	polyA_1	1.41823	0.398374
DLG1_polyA_1.geneBodyCoverage	DLG1	ENSG00000075711.21	DLG1	16552	polyA_1	1.17126	0.0859321
DLST_polyA_1.geneBodyCoverage	DLST	ENSG00000119689.15	DLST	4548	polyA_1	1.1319	0.135102
DMAC2_polyA_1.geneBodyCoverage	DMAC2	ENSG00000105341.19	DMAC2	4381	polyA_1	1.04698	0.0499391
DMAC2L_polyA_1.geneBodyCoverage	DMAC2L	ENSG00000125375.18	DMAC2L	4564	polyA_1	0.902156	0.0285714
DMAP1_polyA_1.geneBodyCoverage	DMAP1	ENSG00000178028.14	DMAP1	5599	polyA_1	0.859331	0.300864
DMPK_polyA_1.geneBodyCoverage	DMPK	ENSG00000104936.20	DMPK	8322	polyA_1	1.02983	0.958891
DMTF1_polyA_1.geneBodyCoverage	DMTF1	ENSG00000135164.19	DMTF1	9369	polyA_1	0.930125	0.0526786
DMTN_polyA_1.geneBodyCoverage	DMTN	ENSG00000158856.19	DMTN	4525	polyA_1	0.935646	0.0324699
DMWD_polyA_1.geneBodyCoverage	DMWD	ENSG00000185800.12	DMWD	5701	polyA_1	0.718318	0.40051
DMXL1_polyA_1.geneBodyCoverage	DMXL1	ENSG00000172869.15	DMXL1	13929	polyA_1	1.29442	0.630021
DNAAF10_polyA_1.geneBodyCoverage	DNAAF10	ENSG00000243667.7	DNAAF10	4066	polyA_1	1.16131	0.116352
DNAAF9_polyA_1.geneBodyCoverage	DNAAF9	ENSG00000088854.13	DNAAF9	8584	polyA_1	1.60576	0.015382
DNAJA1_polyA_1.geneBodyCoverage	DNAJA1	ENSG00000086061.16	DNAJA1	2668	polyA_1	0.779292	1.45565
DNAJA2_polyA_1.geneBodyCoverage	DNAJA2	ENSG00000069345.12	DNAJA2	4951	polyA_1	0.986178	0.0999306
DNAJA4_polyA_1.geneBodyCoverage	DNAJA4	ENSG00000140403.13	DNAJA4	6591	polyA_1	1.06531	0.0594882
DNAJB1_polyA_1.geneBodyCoverage	DNAJB1	ENSG00000132002.9	DNAJB1	8188	polyA_1	0.819688	0.492
DNAJB11_polyA_1.geneBodyCoverage	DNAJB11	ENSG00000090520.12	DNAJB11	9385	polyA_1	1.50661	0.391659
DNAJB12_polyA_1.geneBodyCoverage	DNAJB12	ENSG00000148719.16	DNAJB12	5568	polyA_1	0.895361	0.266144
DNAJB2_polyA_1.geneBodyCoverage	DNAJB2	ENSG00000135924.17	DNAJB2	5841	polyA_1	1.85875	0.0228129
DNAJB4_polyA_1.geneBodyCoverage	DNAJB4	ENSG00000162616.9	DNAJB4	3702	polyA_1	0.484764	0.19322
DNAJB5_polyA_1.geneBodyCoverage	DNAJB5	ENSG00000137094.16	DNAJB5	5891	polyA_1	1.25073	0.00298646
DNAJB6_polyA_1.geneBodyCoverage	DNAJB6	ENSG00000105993.15	DNAJB6	14981	polyA_1	1.60509	0.27085
DNAJB9_polyA_1.geneBodyCoverage	DNAJB9	ENSG00000128590.5	DNAJB9	2538	polyA_1	0.99724	0.733432
DNAJC1_polyA_1.geneBodyCoverage	DNAJC1	ENSG00000136770.11	DNAJC1	2490	polyA_1	0.839549	0.166512
DNAJC11_polyA_1.geneBodyCoverage	DNAJC11	ENSG00000007923.17	DNAJC11	12182	polyA_1	0.965309	0.0845266
DNAJC12_polyA_1.geneBodyCoverage	DNAJC12	ENSG00000108176.15	DNAJC12	2139	polyA_1	0.635997	0.683761
DNAJC14_polyA_1.geneBodyCoverage	DNAJC14	ENSG00000135392.19	DNAJC14	4190	polyA_1	0.677294	0.245007
DNAJC18_polyA_1.geneBodyCoverage	DNAJC18	ENSG00000170464.10	DNAJC18	6498	polyA_1	0.773477	0.370079
DNAJC2_polyA_1.geneBodyCoverage	DNAJC2	ENSG00000105821.15	DNAJC2	6706	polyA_1	1.43602	0.276362
DNAJC25_polyA_1.geneBodyCoverage	DNAJC25	ENSG00000059769.20	DNAJC25	2604	polyA_1	0.632521	0.272727
DNAJC30_polyA_1.geneBodyCoverage	DNAJC30	ENSG00000176410.8	DNAJC30	2536	polyA_1	0.8229	0.868085
DNAJC4_polyA_1.geneBodyCoverage	DNAJC4	ENSG00000110011.14	DNAJC4	2807	polyA_1	0.803223	0.266449
DNAJC5_polyA_1.geneBodyCoverage	DNAJC5	ENSG00000101152.11	DNAJC5	5343	polyA_1	0.802276	0.481997
DNAJC7_polyA_1.geneBodyCoverage	DNAJC7	ENSG00000168259.17	DNAJC7	12944	polyA_1	1.37286	0.0269536
DNAJC8_polyA_1.geneBodyCoverage	DNAJC8	ENSG00000126698.11	DNAJC8	2892	polyA_1	0.846194	0.957475
DNAL4_polyA_1.geneBodyCoverage	DNAL4	ENSG00000100246.13	DNAL4	2430	polyA_1	0.943946	0.0753927
DNASE1L1_polyA_1.geneBodyCoverage	DNASE1L1	ENSG00000013563.14	DNASE1L1	4132	polyA_1	1.36244	0.0528278
DNASE2_polyA_1.geneBodyCoverage	DNASE2	ENSG00000105612.9	DNASE2	2389	polyA_1	0.652896	0.740668
DNHD1_polyA_1.geneBodyCoverage	DNHD1	ENSG00000179532.13	DNHD1	19629	polyA_1	1.32956	0.308772
DNMBP_polyA_1.geneBodyCoverage	DNMBP	ENSG00000107554.17	DNMBP	8489	polyA_1	1.50188	0.093046
DNMT1_polyA_1.geneBodyCoverage	DNMT1	ENSG00000130816.17	DNMT1	15379	polyA_1	0.74673	0.856517
DNMT3A_polyA_1.geneBodyCoverage	DNMT3A	ENSG00000119772.19	DNMT3A	13781	polyA_1	1.28792	0.311377
DNPEP_polyA_1.geneBodyCoverage	DNPEP	ENSG00000123992.20	DNPEP	6154	polyA_1	0.896417	0.214371
DNTTIP1_polyA_1.geneBodyCoverage	DNTTIP1	ENSG00000101457.13	DNTTIP1	1866	polyA_1	0.665669	0.284817
DOCK6_polyA_1.geneBodyCoverage	DOCK6	ENSG00000130158.14	DOCK6	12478	polyA_1	1.4364	0.0746583
DOCK7_polyA_1.geneBodyCoverage	DOCK7	ENSG00000116641.18	DOCK7	24890	polyA_1	1.6191	0.0661157
DOCK9_polyA_1.geneBodyCoverage	DOCK9	ENSG00000088387.21	DOCK9	14808	polyA_1	1.24012	0.0907604
DOHH_polyA_1.geneBodyCoverage	DOHH	ENSG00000129932.10	DOHH	2121	polyA_1	0.593354	0.40561
DOK7_polyA_1.geneBodyCoverage	DOK7	ENSG00000175920.18	DOK7	4036	polyA_1	1.21138	0.0857836
DONSON_polyA_1.geneBodyCoverage	DONSON	ENSG00000159147.18	DONSON	3511	polyA_1	1.15039	0.182062
DOT1L_polyA_1.geneBodyCoverage	DOT1L	ENSG00000104885.19	DOT1L	11488	polyA_1	0.91707	0.763485
DPAGT1_polyA_1.geneBodyCoverage	DPAGT1	ENSG00000172269.20	DPAGT1	6440	polyA_1	0.902153	0.846821
DPCD_polyA_1.geneBodyCoverage	DPCD	ENSG00000166171.13	DPCD	1691	polyA_1	0.575351	0.298831
DPF2_polyA_1.geneBodyCoverage	DPF2	ENSG00000133884.10	DPF2	8630	polyA_1	0.882163	0.68476
DPH1_polyA_1.geneBodyCoverage	DPH1	ENSG00000108963.19	DPH1	6198	polyA_1	0.925731	0.933333
DPH2_polyA_1.geneBodyCoverage	DPH2	ENSG00000132768.14	DPH2	2930	polyA_1	1.30996	0.154861
DPH3_polyA_1.geneBodyCoverage	DPH3	ENSG00000154813.10	DPH3	4476	polyA_1	0.817195	1.43912
DPH5_polyA_1.geneBodyCoverage	DPH5	ENSG00000117543.22	DPH5	5951	polyA_1	0.797059	0.455081
DPH7_polyA_1.geneBodyCoverage	DPH7	ENSG00000148399.13	DPH7	4925	polyA_1	1.13304	0.107273
DPM1_polyA_1.geneBodyCoverage	DPM1	ENSG00000000419.14	DPM1	9276	polyA_1	1.38182	0.4098
DPM2_polyA_1.geneBodyCoverage	DPM2	ENSG00000136908.18	DPM2	2503	polyA_1	0.802964	0.298259
DPM3_polyA_1.geneBodyCoverage	DPM3	ENSG00000179085.8	DPM3	622	polyA_1	0.622927	0.190351
DPP3_polyA_1.geneBodyCoverage	DPP3	ENSG00000254986.8	DPP3	3977	polyA_1	1.21522	0.0872193
DPP7_polyA_1.geneBodyCoverage	DPP7	ENSG00000176978.14	DPP7	2823	polyA_1	0.796456	0.139413
DPP8_polyA_1.geneBodyCoverage	DPP8	ENSG00000074603.19	DPP8	10211	polyA_1	1.78073	0.0738523
DPT_polyA_1.geneBodyCoverage	DPT	ENSG00000143196.5	DPT	1719	polyA_1	0.621138	0.337729
DPY30_polyA_1.geneBodyCoverage	DPY30	ENSG00000162961.14	DPY30	2725	polyA_1	0.826643	1.42041
DPYSL3_polyA_1.geneBodyCoverage	DPYSL3	ENSG00000113657.13	DPYSL3	7179	polyA_1	0.950747	0.0907037
DRAM2_polyA_1.geneBodyCoverage	DRAM2	ENSG00000156171.15	DRAM2	3295	polyA_1	0.693284	0.972973
DRAP1_polyA_1.geneBodyCoverage	DRAP1	ENSG00000175550.8	DRAP1	1722	polyA_1	0.661146	1.18102
DRG2_polyA_1.geneBodyCoverage	DRG2	ENSG00000108591.10	DRG2	7404	polyA_1	1.04077	0.219928
DROSHA_polyA_1.geneBodyCoverage	DROSHA	ENSG00000113360.17	DROSHA	7782	polyA_1	1.23651	0.0826211
DSTYK_polyA_1.geneBodyCoverage	DSTYK	ENSG00000133059.17	DSTYK	8475	polyA_1	1.24892	0.016756
DTNA_polyA_1.geneBodyCoverage	DTNA	ENSG00000134769.23	DTNA	14445	polyA_1	1.38477	0.211443
DTNBP1_polyA_1.geneBodyCoverage	DTNBP1	ENSG00000047579.20	DTNBP1	3046	polyA_1	0.850048	0.188399
DTX2P1-UPK3BP1-PMS2P11_polyA_1.geneBodyCoverage	DTX2P1-UPK3BP1-PMS2P11	ENSG00000265479.7	DTX2P1-UPK3BP1-PMS2P11	5327	polyA_1	0.918174	0.884615
DTX3_polyA_1.geneBodyCoverage	DTX3	ENSG00000178498.16	DTX3	4087	polyA_1	0.616869	0.447528
DTYMK_polyA_1.geneBodyCoverage	DTYMK	ENSG00000168393.13	DTYMK	2399	polyA_1	0.715645	0.449931
DUS1L_polyA_1.geneBodyCoverage	DUS1L	ENSG00000169718.18	DUS1L	5999	polyA_1	0.938638	0.106031
DUS2_polyA_1.geneBodyCoverage	DUS2	ENSG00000167264.18	DUS2	4175	polyA_1	1.02219	0.695312
DUS3L_polyA_1.geneBodyCoverage	DUS3L	ENSG00000141994.16	DUS3L	3629	polyA_1	0.691059	0.341893
DUSP1_polyA_1.geneBodyCoverage	DUSP1	ENSG00000120129.6	DUSP1	2013	polyA_1	0.4655	0.706836
DUSP11_polyA_1.geneBodyCoverage	DUSP11	ENSG00000144048.10	DUSP11	3544	polyA_1	0.883004	0.402412
DUSP12_polyA_1.geneBodyCoverage	DUSP12	ENSG00000081721.12	DUSP12	1762	polyA_1	0.535368	0.921456
DUSP13_polyA_1.geneBodyCoverage	DUSP13	ENSG00000079393.21	DUSP13	2339	polyA_1	0.956023	0.147444
DUSP22_polyA_1.geneBodyCoverage	DUSP22	ENSG00000112679.15	DUSP22	5686	polyA_1	1.16893	0.237545
DUSP23_polyA_1.geneBodyCoverage	DUSP23	ENSG00000158716.9	DUSP23	827	polyA_1	0.441697	0.928757
DUSP26_polyA_1.geneBodyCoverage	DUSP26	ENSG00000133878.9	DUSP26	1971	polyA_1	1.13598	0.0308852
DUSP3_polyA_1.geneBodyCoverage	DUSP3	ENSG00000108861.9	DUSP3	4997	polyA_1	1.13511	0.0691751
DUSP6_polyA_1.geneBodyCoverage	DUSP6	ENSG00000139318.8	DUSP6	3859	polyA_1	0.711824	0.576789
DUSP7_polyA_1.geneBodyCoverage	DUSP7	ENSG00000164086.10	DUSP7	5669	polyA_1	1.35034	0.0773438
DVL1_polyA_1.geneBodyCoverage	DVL1	ENSG00000107404.21	DVL1	3882	polyA_1	0.918048	0.0814585
DVL2_polyA_1.geneBodyCoverage	DVL2	ENSG00000004975.12	DVL2	5321	polyA_1	0.689109	0.431484
DYM_polyA_1.geneBodyCoverage	DYM	ENSG00000141627.14	DYM	12343	polyA_1	1.47737	0.273273
DYNC1LI1_polyA_1.geneBodyCoverage	DYNC1LI1	ENSG00000144635.9	DYNC1LI1	6113	polyA_1	1.24068	0.230059
DYNC1LI2_polyA_1.geneBodyCoverage	DYNC1LI2	ENSG00000135720.13	DYNC1LI2	8089	polyA_1	1.09035	0.346306
DYNC2I2_polyA_1.geneBodyCoverage	DYNC2I2	ENSG00000119333.12	DYNC2I2	2672	polyA_1	0.634599	0.400251
DYNC2LI1_polyA_1.geneBodyCoverage	DYNC2LI1	ENSG00000138036.18	DYNC2LI1	4618	polyA_1	1.28876	0.124006
DYNLL1_polyA_1.geneBodyCoverage	DYNLL1	ENSG00000088986.11	DYNLL1	2931	polyA_1	1.03986	0.109683
DYNLRB1_polyA_1.geneBodyCoverage	DYNLRB1	ENSG00000125971.17	DYNLRB1	2455	polyA_1	1.15415	0.549001
DYNLT1_polyA_1.geneBodyCoverage	DYNLT1	ENSG00000146425.11	DYNLT1	2953	polyA_1	1.23464	0.0807271
DYNLT3_polyA_1.geneBodyCoverage	DYNLT3	ENSG00000165169.11	DYNLT3	3120	polyA_1	0.977534	0.655949
DYRK4_polyA_1.geneBodyCoverage	DYRK4	ENSG00000010219.14	DYRK4	7050	polyA_1	1.81475	0.00575264
DZIP3_polyA_1.geneBodyCoverage	DZIP3	ENSG00000198919.13	DZIP3	6943	polyA_1	1.88509	0.0524781
E2F4_polyA_1.geneBodyCoverage	E2F4	ENSG00000205250.9	E2F4	3596	polyA_1	0.813479	0.359601
E2F6_polyA_1.geneBodyCoverage	E2F6	ENSG00000169016.17	E2F6	4067	polyA_1	0.960152	0.0847953
E4F1_polyA_1.geneBodyCoverage	E4F1	ENSG00000167967.16	E4F1	6388	polyA_1	1.07376	0.0804378
EAPP_polyA_1.geneBodyCoverage	EAPP	ENSG00000129518.10	EAPP	2007	polyA_1	0.675905	0.203091
EARS2_polyA_1.geneBodyCoverage	EARS2	ENSG00000103356.18	EARS2	6990	polyA_1	1.23018	0.157651
EBF1_polyA_1.geneBodyCoverage	EBF1	ENSG00000164330.17	EBF1	6333	polyA_1	1.20479	0.101253
EBNA1BP2_polyA_1.geneBodyCoverage	EBNA1BP2	ENSG00000117395.13	EBNA1BP2	3561	polyA_1	0.988282	0.0010986
EBPL_polyA_1.geneBodyCoverage	EBPL	ENSG00000123179.14	EBPL	1560	polyA_1	0.531565	1.34929
ECD_polyA_1.geneBodyCoverage	ECD	ENSG00000122882.11	ECD	3675	polyA_1	0.607168	0.430684
ECE1_polyA_1.geneBodyCoverage	ECE1	ENSG00000117298.16	ECE1	7308	polyA_1	0.940412	0.166379
ECHDC1_polyA_1.geneBodyCoverage	ECHDC1	ENSG00000093144.19	ECHDC1	5676	polyA_1	0.789691	0.304959
ECHDC2_polyA_1.geneBodyCoverage	ECHDC2	ENSG00000121310.17	ECHDC2	11572	polyA_1	0.998798	0.155352
ECHS1_polyA_1.geneBodyCoverage	ECHS1	ENSG00000127884.5	ECHS1	1277	polyA_1	0.662556	0.19773
ECI1_polyA_1.geneBodyCoverage	ECI1	ENSG00000167969.13	ECI1	3204	polyA_1	0.801959	0.34156
ECI2_polyA_1.geneBodyCoverage	ECI2	ENSG00000198721.13	ECI2	4575	polyA_1	1.06324	0.185872
ECM1_polyA_1.geneBodyCoverage	ECM1	ENSG00000143369.15	ECM1	3360	polyA_1	1.01199	0.148372
ECPAS_polyA_1.geneBodyCoverage	ECPAS	ENSG00000136813.15	ECPAS	8456	polyA_1	1.82934	0.030036
ECSIT_polyA_1.geneBodyCoverage	ECSIT	ENSG00000130159.15	ECSIT	6294	polyA_1	1.48555	0.0595238
EDC3_polyA_1.geneBodyCoverage	EDC3	ENSG00000179151.13	EDC3	5089	polyA_1	0.756268	0.272242
EDC4_polyA_1.geneBodyCoverage	EDC4	ENSG00000038358.15	EDC4	6140	polyA_1	1.24532	0.0527801
EDEM2_polyA_1.geneBodyCoverage	EDEM2	ENSG00000088298.13	EDEM2	1884	polyA_1	0.760479	0.101286
EDEM3_polyA_1.geneBodyCoverage	EDEM3	ENSG00000116406.20	EDEM3	18576	polyA_1	1.50679	0.0560224
EDF1_polyA_1.geneBodyCoverage	EDF1	ENSG00000107223.13	EDF1	1222	polyA_1	0.783305	0.552861
EDRF1_polyA_1.geneBodyCoverage	EDRF1	ENSG00000107938.18	EDRF1	7741	polyA_1	1.25849	0.109434
EEA1_polyA_1.geneBodyCoverage	EEA1	ENSG00000102189.17	EEA1	10150	polyA_1	1.81206	0.134301
EEF1A2_polyA_1.geneBodyCoverage	EEF1A2	ENSG00000101210.13	EEF1A2	4826	polyA_1	1.0109	0.0536728
EEF1AKMT1_polyA_1.geneBodyCoverage	EEF1AKMT1	ENSG00000150456.11	EEF1AKMT1	1342	polyA_1	0.811962	0.26178
EEF1E1_polyA_1.geneBodyCoverage	EEF1E1	ENSG00000124802.12	EEF1E1	2088	polyA_1	0.859745	1.48311
EEF1G_polyA_1.geneBodyCoverage	EEF1G	ENSG00000254772.10	EEF1G	2639	polyA_1	0.713204	0.0103386
EEF2_polyA_1.geneBodyCoverage	EEF2	ENSG00000167658.16	EEF2	4021	polyA_1	0.947754	0.0991772
EFCAB14_polyA_1.geneBodyCoverage	EFCAB14	ENSG00000159658.15	EFCAB14	16312	polyA_1	1.24968	0.0833719
EFCAB7_polyA_1.geneBodyCoverage	EFCAB7	ENSG00000203965.13	EFCAB7	5704	polyA_1	1.4608	0.0455487
EFEMP2_polyA_1.geneBodyCoverage	EFEMP2	ENSG00000172638.13	EFEMP2	5397	polyA_1	0.853365	0.29603
EFHD1_polyA_1.geneBodyCoverage	EFHD1	ENSG00000115468.13	EFHD1	2671	polyA_1	0.620205	0.153739
EFNB1_polyA_1.geneBodyCoverage	EFNB1	ENSG00000090776.6	EFNB1	3303	polyA_1	0.802493	0.284957
EFNB2_polyA_1.geneBodyCoverage	EFNB2	ENSG00000125266.8	EFNB2	5005	polyA_1	0.733207	0.145941
EFTUD2_polyA_1.geneBodyCoverage	EFTUD2	ENSG00000108883.13	EFTUD2	10153	polyA_1	1.02833	0.0810277
EGF_polyA_1.geneBodyCoverage	EGF	ENSG00000138798.13	EGF	7628	polyA_1	1.32148	0.292115
EGFL7_polyA_1.geneBodyCoverage	EGFL7	ENSG00000172889.16	EGFL7	2564	polyA_1	0.722516	0.169178
EGFLAM_polyA_1.geneBodyCoverage	EGFLAM	ENSG00000164318.18	EGFLAM	6183	polyA_1	1.20363	0.0520141
EGLN1_polyA_1.geneBodyCoverage	EGLN1	ENSG00000135766.9	EGLN1	5381	polyA_1	1.18436	0.0723555
EGLN2_polyA_1.geneBodyCoverage	EGLN2	ENSG00000269858.6	EGLN2	6574	polyA_1	1.01522	0.143502
EGLN3_polyA_1.geneBodyCoverage	EGLN3	ENSG00000129521.15	EGLN3	7363	polyA_1	1.23805	0.00388853
EHBP1_polyA_1.geneBodyCoverage	EHBP1	ENSG00000115504.15	EHBP1	8224	polyA_1	1.30136	0.132251
EHBP1L1_polyA_1.geneBodyCoverage	EHBP1L1	ENSG00000173442.13	EHBP1L1	6733	polyA_1	1.27126	0.0516746
EHD1_polyA_1.geneBodyCoverage	EHD1	ENSG00000110047.18	EHD1	7084	polyA_1	1.07883	0.127927
EHMT1_polyA_1.geneBodyCoverage	EHMT1	ENSG00000181090.21	EHMT1	22188	polyA_1	1.28326	0.294862
EI24_polyA_1.geneBodyCoverage	EI24	ENSG00000149547.15	EI24	3491	polyA_1	1.43922	0.0523581
EID2_polyA_1.geneBodyCoverage	EID2	ENSG00000176396.11	EID2	1455	polyA_1	0.47749	0.743182
EIF1AD_polyA_1.geneBodyCoverage	EIF1AD	ENSG00000175376.9	EIF1AD	3327	polyA_1	0.711524	0.446471
EIF1AX_polyA_1.geneBodyCoverage	EIF1AX	ENSG00000173674.11	EIF1AX	4414	polyA_1	0.815486	0.921451
EIF1B_polyA_1.geneBodyCoverage	EIF1B	ENSG00000114784.4	EIF1B	1889	polyA_1	0.857131	0.550469
EIF2A_polyA_1.geneBodyCoverage	EIF2A	ENSG00000144895.12	EIF2A	5905	polyA_1	1.17709	0.917275
EIF2AK1_polyA_1.geneBodyCoverage	EIF2AK1	ENSG00000086232.13	EIF2AK1	5492	polyA_1	1.59562	0.0707851
EIF2AK3_polyA_1.geneBodyCoverage	EIF2AK3	ENSG00000172071.15	EIF2AK3	20691	polyA_1	1.3961	0.0449438
EIF2AK4_polyA_1.geneBodyCoverage	EIF2AK4	ENSG00000128829.12	EIF2AK4	11988	polyA_1	1.44562	0.738403
EIF2B1_polyA_1.geneBodyCoverage	EIF2B1	ENSG00000111361.13	EIF2B1	3627	polyA_1	0.870036	0.418286
EIF2B3_polyA_1.geneBodyCoverage	EIF2B3	ENSG00000070785.17	EIF2B3	3411	polyA_1	1.0103	0.133167
EIF2B4_polyA_1.geneBodyCoverage	EIF2B4	ENSG00000115211.17	EIF2B4	5193	polyA_1	0.984615	0.175499
EIF2B5_polyA_1.geneBodyCoverage	EIF2B5	ENSG00000145191.15	EIF2B5	7203	polyA_1	1.10225	0.0840446
EIF2D_polyA_1.geneBodyCoverage	EIF2D	ENSG00000143486.16	EIF2D	8066	polyA_1	1.40161	0.315254
EIF3A_polyA_1.geneBodyCoverage	EIF3A	ENSG00000107581.13	EIF3A	7101	polyA_1	1.07027	0.104167
EIF3B_polyA_1.geneBodyCoverage	EIF3B	ENSG00000106263.19	EIF3B	8989	polyA_1	1.4985	0.0636206
EIF3C_polyA_1.geneBodyCoverage	EIF3C	ENSG00000184110.15	EIF3C	6925	polyA_1	1.21032	0.0848015
EIF3D_polyA_1.geneBodyCoverage	EIF3D	ENSG00000100353.18	EIF3D	3813	polyA_1	0.803809	0.136206
EIF3E_polyA_1.geneBodyCoverage	EIF3E	ENSG00000104408.11	EIF3E	37761	polyA_1	1.38261	0.0301256
EIF3G_polyA_1.geneBodyCoverage	EIF3G	ENSG00000130811.12	EIF3G	3489	polyA_1	0.79591	0.464964
EIF3I_polyA_1.geneBodyCoverage	EIF3I	ENSG00000084623.12	EIF3I	9756	polyA_1	0.773232	0.716952
EIF3J-DT_polyA_1.geneBodyCoverage	EIF3J-DT	ENSG00000179523.6	EIF3J-DT	3463	polyA_1	0.702564	0.377892
EIF3L_polyA_1.geneBodyCoverage	EIF3L	ENSG00000100129.18	EIF3L	4296	polyA_1	0.968713	0.172339
EIF4A1_polyA_1.geneBodyCoverage	EIF4A1	ENSG00000161960.16	EIF4A1	5199	polyA_1	0.914264	0.356209
EIF4A2_polyA_1.geneBodyCoverage	EIF4A2	ENSG00000156976.17	EIF4A2	6130	polyA_1	1.30505	0.336295
EIF4A3_polyA_1.geneBodyCoverage	EIF4A3	ENSG00000141543.12	EIF4A3	5780	polyA_1	1.09077	0.573228
EIF4B_polyA_1.geneBodyCoverage	EIF4B	ENSG00000063046.18	EIF4B	6028	polyA_1	0.702017	0.890251
EIF4E_polyA_1.geneBodyCoverage	EIF4E	ENSG00000151247.13	EIF4E	4971	polyA_1	0.714784	0.259446
EIF4E3_polyA_1.geneBodyCoverage	EIF4E3	ENSG00000163412.13	EIF4E3	10808	polyA_1	1.19094	1.2129
EIF4EBP1_polyA_1.geneBodyCoverage	EIF4EBP1	ENSG00000187840.5	EIF4EBP1	880	polyA_1	0.430316	1.07962
EIF4EBP2_polyA_1.geneBodyCoverage	EIF4EBP2	ENSG00000148730.7	EIF4EBP2	7491	polyA_1	0.998831	0.365778
EIF4EBP3_polyA_1.geneBodyCoverage	EIF4EBP3	ENSG00000243056.2	EIF4EBP3	693	polyA_1	0.510495	0.683337
EIF4ENIF1_polyA_1.geneBodyCoverage	EIF4ENIF1	ENSG00000184708.18	EIF4ENIF1	6102	polyA_1	0.653444	0.40359
EIF4G1_polyA_1.geneBodyCoverage	EIF4G1	ENSG00000114867.22	EIF4G1	8752	polyA_1	1.68766	0.0280151
EIF4G2_polyA_1.geneBodyCoverage	EIF4G2	ENSG00000110321.19	EIF4G2	8485	polyA_1	1.08647	0.0716178
EIF4G3_polyA_1.geneBodyCoverage	EIF4G3	ENSG00000075151.24	EIF4G3	11885	polyA_1	1.21472	0.118714
EIF4H_polyA_1.geneBodyCoverage	EIF4H	ENSG00000106682.16	EIF4H	5807	polyA_1	0.898972	0.106488
EIF5_polyA_1.geneBodyCoverage	EIF5	ENSG00000100664.11	EIF5	8318	polyA_1	1.67032	1.3609
EIF6_polyA_1.geneBodyCoverage	EIF6	ENSG00000242372.9	EIF6	1637	polyA_1	0.666644	0.345825
EIPR1_polyA_1.geneBodyCoverage	EIPR1	ENSG00000032389.13	EIPR1	5723	polyA_1	0.857452	0.358333
ELAC2_polyA_1.geneBodyCoverage	ELAC2	ENSG00000006744.19	ELAC2	7002	polyA_1	1.18954	0.0711545
ELF1_polyA_1.geneBodyCoverage	ELF1	ENSG00000120690.16	ELF1	4441	polyA_1	0.766906	0.116129
ELF2_polyA_1.geneBodyCoverage	ELF2	ENSG00000109381.21	ELF2	8560	polyA_1	0.795356	0.364991
ELK1_polyA_1.geneBodyCoverage	ELK1	ENSG00000126767.18	ELK1	3398	polyA_1	1.16431	0.0778098
ELK4_polyA_1.geneBodyCoverage	ELK4	ENSG00000158711.14	ELK4	12191	polyA_1	1.75471	0.0439147
ELL_polyA_1.geneBodyCoverage	ELL	ENSG00000105656.13	ELL	4918	polyA_1	0.903454	0.195542
ELL2_polyA_1.geneBodyCoverage	ELL2	ENSG00000118985.16	ELL2	7108	polyA_1	1.16248	0.208861
ELMO2_polyA_1.geneBodyCoverage	ELMO2	ENSG00000062598.18	ELMO2	6597	polyA_1	1.18787	0.113382
ELMOD3_polyA_1.geneBodyCoverage	ELMOD3	ENSG00000115459.18	ELMOD3	7259	polyA_1	1.3405	0.643478
ELOA_polyA_1.geneBodyCoverage	ELOA	ENSG00000011007.13	ELOA	5348	polyA_1	0.910006	0.225436
ELOVL1_polyA_1.geneBodyCoverage	ELOVL1	ENSG00000066322.15	ELOVL1	2506	polyA_1	0.609223	0.24576
ELP1_polyA_1.geneBodyCoverage	ELP1	ENSG00000070061.16	ELP1	24261	polyA_1	0.974174	0.136452
ELP6_polyA_1.geneBodyCoverage	ELP6	ENSG00000163832.16	ELP6	3264	polyA_1	0.738783	0.113531
EMC1_polyA_1.geneBodyCoverage	EMC1	ENSG00000127463.16	EMC1	15030	polyA_1	0.991279	0.416667
EMC4_polyA_1.geneBodyCoverage	EMC4	ENSG00000128463.13	EMC4	4445	polyA_1	0.794381	0.79168
EMC6_polyA_1.geneBodyCoverage	EMC6	ENSG00000127774.7	EMC6	772	polyA_1	0.44251	0.949335
EMC7_polyA_1.geneBodyCoverage	EMC7	ENSG00000134153.10	EMC7	1452	polyA_1	0.83436	0.121143
EMC8_polyA_1.geneBodyCoverage	EMC8	ENSG00000131148.9	EMC8	4021	polyA_1	0.797413	0.403701
EMCN_polyA_1.geneBodyCoverage	EMCN	ENSG00000164035.10	EMCN	5172	polyA_1	0.768861	0.559249
EMD_polyA_1.geneBodyCoverage	EMD	ENSG00000102119.12	EMD	1995	polyA_1	0.762106	0.891151
EML2_polyA_1.geneBodyCoverage	EML2	ENSG00000125746.18	EML2	8173	polyA_1	0.955846	0.168582
EML3_polyA_1.geneBodyCoverage	EML3	ENSG00000149499.12	EML3	5500	polyA_1	0.81206	0.197897
EML4_polyA_1.geneBodyCoverage	EML4	ENSG00000143924.19	EML4	8354	polyA_1	1.0233	0.1072
EMP2_polyA_1.geneBodyCoverage	EMP2	ENSG00000213853.10	EMP2	8652	polyA_1	1.08528	0.242974
EMP3_polyA_1.geneBodyCoverage	EMP3	ENSG00000142227.11	EMP3	1645	polyA_1	0.697234	0.426132
EMSY-DT_polyA_1.geneBodyCoverage	EMSY-DT	ENSG00000255135.5	EMSY-DT	1064	polyA_1	0.706744	1.0806
ENAH_polyA_1.geneBodyCoverage	ENAH	ENSG00000154380.18	ENAH	15050	polyA_1	1.84944	1.02473
ENDOD1_polyA_1.geneBodyCoverage	ENDOD1	ENSG00000149218.5	ENDOD1	4651	polyA_1	0.978792	0.0348506
ENDOG_polyA_1.geneBodyCoverage	ENDOG	ENSG00000167136.7	ENDOG	1145	polyA_1	0.725546	0.194599
ENDOV_polyA_1.geneBodyCoverage	ENDOV	ENSG00000173818.17	ENDOV	7253	polyA_1	0.974406	1.08247
ENG_polyA_1.geneBodyCoverage	ENG	ENSG00000106991.14	ENG	3836	polyA_1	0.578506	0.271225
ENKD1_polyA_1.geneBodyCoverage	ENKD1	ENSG00000124074.12	ENKD1	2665	polyA_1	0.64299	0.241436
ENO1_polyA_1.geneBodyCoverage	ENO1	ENSG00000074800.16	ENO1	5216	polyA_1	0.98871	0.0636602
ENO3_polyA_1.geneBodyCoverage	ENO3	ENSG00000108515.18	ENO3	4292	polyA_1	0.747485	0.346942
ENOPH1_polyA_1.geneBodyCoverage	ENOPH1	ENSG00000145293.17	ENOPH1	2083	polyA_1	0.491703	0.502896
ENOSF1_polyA_1.geneBodyCoverage	ENOSF1	ENSG00000132199.20	ENOSF1	11390	polyA_1	0.778976	0.826439
ENPP2_polyA_1.geneBodyCoverage	ENPP2	ENSG00000136960.13	ENPP2	6729	polyA_1	0.880609	0.213802
ENSA_polyA_1.geneBodyCoverage	ENSA	ENSG00000143420.19	ENSA	4619	polyA_1	0.89897	0.782758
ENSG00000093100_polyA_1.geneBodyCoverage	ENSG00000093100	ENSG00000093100.13	ENSG00000093100	4328	polyA_1	1.17851	0.0157456
ENSG00000165121_polyA_1.geneBodyCoverage	ENSG00000165121	ENSG00000165121.12	ENSG00000165121	2311	polyA_1	1.10772	0.0390921
ENSG00000170089_polyA_1.geneBodyCoverage	ENSG00000170089	ENSG00000170089.16	ENSG00000170089	3855	polyA_1	1.19747	0.29375
ENSG00000170846_polyA_1.geneBodyCoverage	ENSG00000170846	ENSG00000170846.17	ENSG00000170846	3599	polyA_1	1.02449	0.301301
ENSG00000173727_polyA_1.geneBodyCoverage	ENSG00000173727	ENSG00000173727.13	ENSG00000173727	2034	polyA_1	0.725202	0.616792
ENSG00000183889_polyA_1.geneBodyCoverage	ENSG00000183889	ENSG00000183889.12	ENSG00000183889	7897	polyA_1	1.09869	0.0951009
ENSG00000188002_polyA_1.geneBodyCoverage	ENSG00000188002	ENSG00000188002.11	ENSG00000188002	3612	polyA_1	0.858944	0.896175
ENSG00000205485_polyA_1.geneBodyCoverage	ENSG00000205485	ENSG00000205485.13	ENSG00000205485	3110	polyA_1	1.13622	1.17978
ENSG00000213144_polyA_1.geneBodyCoverage	ENSG00000213144	ENSG00000213144.2	ENSG00000213144	545	polyA_1	0.306319	0.494935
ENSG00000213519_polyA_1.geneBodyCoverage	ENSG00000213519	ENSG00000213519.2	ENSG00000213519	286	polyA_1	0.264651	0.627512
ENSG00000214135_polyA_1.geneBodyCoverage	ENSG00000214135	ENSG00000214135.9	ENSG00000214135	4092	polyA_1	0.540038	0.804124
ENSG00000215068_polyA_1.geneBodyCoverage	ENSG00000215068	ENSG00000215068.9	ENSG00000215068	6104	polyA_1	0.878524	0.369478
ENSG00000215861_polyA_1.geneBodyCoverage	ENSG00000215861	ENSG00000215861.7	ENSG00000215861	1687	polyA_1	0.974387	0.0121016
ENSG00000225032_polyA_1.geneBodyCoverage	ENSG00000225032	ENSG00000225032.5	ENSG00000225032	2247	polyA_1	1.43293	1.11213
ENSG00000226824_polyA_1.geneBodyCoverage	ENSG00000226824	ENSG00000226824.8	ENSG00000226824	3300	polyA_1	1.08423	0.56391
ENSG00000228107_polyA_1.geneBodyCoverage	ENSG00000228107	ENSG00000228107.1	ENSG00000228107	596	polyA_1	0.34244	0.916427
ENSG00000228327_polyA_1.geneBodyCoverage	ENSG00000228327	ENSG00000228327.4	ENSG00000228327	6495	polyA_1	1.52616	0.0694789
ENSG00000228434_polyA_1.geneBodyCoverage	ENSG00000228434	ENSG00000228434.1	ENSG00000228434	1866	polyA_1	1.12362	0.0140187
ENSG00000230551_polyA_1.geneBodyCoverage	ENSG00000230551	ENSG00000230551.4	ENSG00000230551	8636	polyA_1	1.35268	0.0386753
ENSG00000230715_polyA_1.geneBodyCoverage	ENSG00000230715	ENSG00000230715.3	ENSG00000230715	403	polyA_1	0.294349	1.03147
ENSG00000230896_polyA_1.geneBodyCoverage	ENSG00000230896	ENSG00000230896.1	ENSG00000230896	598	polyA_1	0.457767	0.842697
ENSG00000232611_polyA_1.geneBodyCoverage	ENSG00000232611	ENSG00000232611.1	ENSG00000232611	3018	polyA_1	1.22106	0.0911975
ENSG00000233184_polyA_1.geneBodyCoverage	ENSG00000233184	ENSG00000233184.8	ENSG00000233184	9868	polyA_1	1.29803	0.386139
ENSG00000233223_polyA_1.geneBodyCoverage	ENSG00000233223	ENSG00000233223.4	ENSG00000233223	1995	polyA_1	1.06473	0.255319
ENSG00000234072_polyA_1.geneBodyCoverage	ENSG00000234072	ENSG00000234072.1	ENSG00000234072	3412	polyA_1	1.95393	0.0365591
ENSG00000234160_polyA_1.geneBodyCoverage	ENSG00000234160	ENSG00000234160.1	ENSG00000234160	289	polyA_1	0.184644	1.47926
ENSG00000235859_polyA_1.geneBodyCoverage	ENSG00000235859	ENSG00000235859.5	ENSG00000235859	1234	polyA_1	0.701504	0.221731
ENSG00000237550_polyA_1.geneBodyCoverage	ENSG00000237550	ENSG00000237550.6	ENSG00000237550	721	polyA_1	0.608332	0.390586
ENSG00000237742_polyA_1.geneBodyCoverage	ENSG00000237742	ENSG00000237742.8	ENSG00000237742	4126	polyA_1	1.61231	0.538462
ENSG00000238142_polyA_1.geneBodyCoverage	ENSG00000238142	ENSG00000238142.3	ENSG00000238142	2149	polyA_1	0.833084	0.738235
ENSG00000239665_polyA_1.geneBodyCoverage	ENSG00000239665	ENSG00000239665.8	ENSG00000239665	15012	polyA_1	1.28126	0.121406
ENSG00000239763_polyA_1.geneBodyCoverage	ENSG00000239763	ENSG00000239763.2	ENSG00000239763	473	polyA_1	0.36632	1.49661
ENSG00000242861_polyA_1.geneBodyCoverage	ENSG00000242861	ENSG00000242861.1	ENSG00000242861	348	polyA_1	0.653472	1.30907
ENSG00000243679_polyA_1.geneBodyCoverage	ENSG00000243679	ENSG00000243679.1	ENSG00000243679	754	polyA_1	0.120072	0.969767
ENSG00000244560_polyA_1.geneBodyCoverage	ENSG00000244560	ENSG00000244560.7	ENSG00000244560	4288	polyA_1	1.02914	0.144
ENSG00000249592_polyA_1.geneBodyCoverage	ENSG00000249592	ENSG00000249592.7	ENSG00000249592	6092	polyA_1	1.50572	0.185012
ENSG00000249731_polyA_1.geneBodyCoverage	ENSG00000249731	ENSG00000249731.1	ENSG00000249731	560	polyA_1	0.802399	0
ENSG00000250041_polyA_1.geneBodyCoverage	ENSG00000250041	ENSG00000250041.3	ENSG00000250041	2227	polyA_1	1.49892	0.0404006
ENSG00000250222_polyA_1.geneBodyCoverage	ENSG00000250222	ENSG00000250222.3	ENSG00000250222	545	polyA_1	1.13497	0.0839612
ENSG00000250899_polyA_1.geneBodyCoverage	ENSG00000250899	ENSG00000250899.3	ENSG00000250899	3514	polyA_1	1.74306	0.0537326
ENSG00000254343_polyA_1.geneBodyCoverage	ENSG00000254343	ENSG00000254343.2	ENSG00000254343	752	polyA_1	0.501594	1.04545
ENSG00000254539_polyA_1.geneBodyCoverage	ENSG00000254539	ENSG00000254539.1	ENSG00000254539	869	polyA_1	0.857723	0.0906921
ENSG00000254614_polyA_1.geneBodyCoverage	ENSG00000254614	ENSG00000254614.2	ENSG00000254614	1791	polyA_1	0.837725	0.101047
ENSG00000255284_polyA_1.geneBodyCoverage	ENSG00000255284	ENSG00000255284.3	ENSG00000255284	1494	polyA_1	0.843889	0.280259
ENSG00000256514_polyA_1.geneBodyCoverage	ENSG00000256514	ENSG00000256514.1	ENSG00000256514	711	polyA_1	0.428258	0.630369
ENSG00000256591_polyA_1.geneBodyCoverage	ENSG00000256591	ENSG00000256591.5	ENSG00000256591	7522	polyA_1	1.6631	0.262806
ENSG00000257337_polyA_1.geneBodyCoverage	ENSG00000257337	ENSG00000257337.8	ENSG00000257337	7762	polyA_1	1.54233	0.665114
ENSG00000257524_polyA_1.geneBodyCoverage	ENSG00000257524	ENSG00000257524.6	ENSG00000257524	3815	polyA_1	1.58277	0.04004
ENSG00000258461_polyA_1.geneBodyCoverage	ENSG00000258461	ENSG00000258461.5	ENSG00000258461	4670	polyA_1	1.59865	0.0208624
ENSG00000258472_polyA_1.geneBodyCoverage	ENSG00000258472	ENSG00000258472.9	ENSG00000258472	2625	polyA_1	0.930398	1.05556
ENSG00000259065_polyA_1.geneBodyCoverage	ENSG00000259065	ENSG00000259065.2	ENSG00000259065	2178	polyA_1	0.962577	0.152147
ENSG00000259244_polyA_1.geneBodyCoverage	ENSG00000259244	ENSG00000259244.1	ENSG00000259244	492	polyA_1	0.289044	1.13109
ENSG00000259972_polyA_1.geneBodyCoverage	ENSG00000259972	ENSG00000259972.3	ENSG00000259972	4384	polyA_1	1.89392	0.00655461
ENSG00000260563_polyA_1.geneBodyCoverage	ENSG00000260563	ENSG00000260563.3	ENSG00000260563	1195	polyA_1	0.475793	0.635193
ENSG00000260751_polyA_1.geneBodyCoverage	ENSG00000260751	ENSG00000260751.2	ENSG00000260751	1024	polyA_1	0.279808	0.71028
ENSG00000260772_polyA_1.geneBodyCoverage	ENSG00000260772	ENSG00000260772.1	ENSG00000260772	1588	polyA_1	0.487805	0.379801
ENSG00000260914_polyA_1.geneBodyCoverage	ENSG00000260914	ENSG00000260914.3	ENSG00000260914	1284	polyA_1	0.592037	0.119242
ENSG00000261168_polyA_1.geneBodyCoverage	ENSG00000261168	ENSG00000261168.1	ENSG00000261168	1536	polyA_1	0.659989	0.205446
ENSG00000261613_polyA_1.geneBodyCoverage	ENSG00000261613	ENSG00000261613.2	ENSG00000261613	2001	polyA_1	0.78685	1.15584
ENSG00000262370_polyA_1.geneBodyCoverage	ENSG00000262370	ENSG00000262370.6	ENSG00000262370	2124	polyA_1	0.542137	1.02817
ENSG00000262879_polyA_1.geneBodyCoverage	ENSG00000262879	ENSG00000262879.6	ENSG00000262879	16607	polyA_1	0.932382	1.35294
ENSG00000263244_polyA_1.geneBodyCoverage	ENSG00000263244	ENSG00000263244.2	ENSG00000263244	8334	polyA_1	1.3645	0.150189
ENSG00000263620_polyA_1.geneBodyCoverage	ENSG00000263620	ENSG00000263620.1	ENSG00000263620	460	polyA_1	0.510761	0.289474
ENSG00000264112_polyA_1.geneBodyCoverage	ENSG00000264112	ENSG00000264112.1	ENSG00000264112	5812	polyA_1	1.69284	0.0305794
ENSG00000265751_polyA_1.geneBodyCoverage	ENSG00000265751	ENSG00000265751.1	ENSG00000265751	679	polyA_1	0.511298	0.274105
ENSG00000266086_polyA_1.geneBodyCoverage	ENSG00000266086	ENSG00000266086.3	ENSG00000266086	2270	polyA_1	0.63654	0.600854
ENSG00000266340_polyA_1.geneBodyCoverage	ENSG00000266340	ENSG00000266340.1	ENSG00000266340	668	polyA_1	1.05751	0
ENSG00000267002_polyA_1.geneBodyCoverage	ENSG00000267002	ENSG00000267002.4	ENSG00000267002	8785	polyA_1	1.21287	0.398773
ENSG00000267385_polyA_1.geneBodyCoverage	ENSG00000267385	ENSG00000267385.1	ENSG00000267385	1803	polyA_1	0.82946	0.585958
ENSG00000267423_polyA_1.geneBodyCoverage	ENSG00000267423	ENSG00000267423.1	ENSG00000267423	579	polyA_1	0.860225	0.0932056
ENSG00000267520_polyA_1.geneBodyCoverage	ENSG00000267520	ENSG00000267520.2	ENSG00000267520	5702	polyA_1	0.943309	0.0412371
ENSG00000267904_polyA_1.geneBodyCoverage	ENSG00000267904	ENSG00000267904.1	ENSG00000267904	546	polyA_1	0.561476	0.234649
ENSG00000267939_polyA_1.geneBodyCoverage	ENSG00000267939	ENSG00000267939.1	ENSG00000267939	421	polyA_1	0.444282	1.43548
ENSG00000268205_polyA_1.geneBodyCoverage	ENSG00000268205	ENSG00000268205.1	ENSG00000268205	4258	polyA_1	0.958771	0.188883
ENSG00000269044_polyA_1.geneBodyCoverage	ENSG00000269044	ENSG00000269044.2	ENSG00000269044	1473	polyA_1	0.597504	0.200155
ENSG00000269194_polyA_1.geneBodyCoverage	ENSG00000269194	ENSG00000269194.1	ENSG00000269194	520	polyA_1	0.600625	0.83479
ENSG00000269514_polyA_1.geneBodyCoverage	ENSG00000269514	ENSG00000269514.3	ENSG00000269514	7091	polyA_1	1.98102	0
ENSG00000269958_polyA_1.geneBodyCoverage	ENSG00000269958	ENSG00000269958.1	ENSG00000269958	811	polyA_1	0.465465	0.678619
ENSG00000270060_polyA_1.geneBodyCoverage	ENSG00000270060	ENSG00000270060.1	ENSG00000270060	574	polyA_1	0.296005	0.425557
ENSG00000270175_polyA_1.geneBodyCoverage	ENSG00000270175	ENSG00000270175.1	ENSG00000270175	775	polyA_1	0.591127	0.87037
ENSG00000271452_polyA_1.geneBodyCoverage	ENSG00000271452	ENSG00000271452.1	ENSG00000271452	466	polyA_1	0.986466	0.548057
ENSG00000271870_polyA_1.geneBodyCoverage	ENSG00000271870	ENSG00000271870.1	ENSG00000271870	494	polyA_1	0.72159	1.02512
ENSG00000272106_polyA_1.geneBodyCoverage	ENSG00000272106	ENSG00000272106.1	ENSG00000272106	2038	polyA_1	0.69602	0.337225
ENSG00000272335_polyA_1.geneBodyCoverage	ENSG00000272335	ENSG00000272335.1	ENSG00000272335	2517	polyA_1	1.12413	0.0464306
ENSG00000272447_polyA_1.geneBodyCoverage	ENSG00000272447	ENSG00000272447.1	ENSG00000272447	1701	polyA_1	0.549857	0.24838
ENSG00000272501_polyA_1.geneBodyCoverage	ENSG00000272501	ENSG00000272501.1	ENSG00000272501	2838	polyA_1	0.988587	0.0904645
ENSG00000272578_polyA_1.geneBodyCoverage	ENSG00000272578	ENSG00000272578.5	ENSG00000272578	7012	polyA_1	1.28695	0.415707
ENSG00000272688_polyA_1.geneBodyCoverage	ENSG00000272688	ENSG00000272688.1	ENSG00000272688	686	polyA_1	0.259056	1.30097
ENSG00000272990_polyA_1.geneBodyCoverage	ENSG00000272990	ENSG00000272990.1	ENSG00000272990	508	polyA_1	0.304265	1.13458
ENSG00000273080_polyA_1.geneBodyCoverage	ENSG00000273080	ENSG00000273080.1	ENSG00000273080	460	polyA_1	0.418126	0.46875
ENSG00000273373_polyA_1.geneBodyCoverage	ENSG00000273373	ENSG00000273373.1	ENSG00000273373	2850	polyA_1	0.736272	0.264085
ENSG00000273448_polyA_1.geneBodyCoverage	ENSG00000273448	ENSG00000273448.1	ENSG00000273448	1337	polyA_1	0.597083	0.922272
ENSG00000273702_polyA_1.geneBodyCoverage	ENSG00000273702	ENSG00000273702.1	ENSG00000273702	1162	polyA_1	0.890734	0.132231
ENSG00000274828_polyA_1.geneBodyCoverage	ENSG00000274828	ENSG00000274828.1	ENSG00000274828	2072	polyA_1	1.00192	0
ENSG00000275155_polyA_1.geneBodyCoverage	ENSG00000275155	ENSG00000275155.1	ENSG00000275155	615	polyA_1	0.484192	0.606684
ENSG00000275464_polyA_1.geneBodyCoverage	ENSG00000275464	ENSG00000275464.5	ENSG00000275464	7589	polyA_1	1.23218	0.293924
ENSG00000275764_polyA_1.geneBodyCoverage	ENSG00000275764	ENSG00000275764.1	ENSG00000275764	1861	polyA_1	0.59959	0.498724
ENSG00000276997_polyA_1.geneBodyCoverage	ENSG00000276997	ENSG00000276997.4	ENSG00000276997	1588	polyA_1	1.82971	0
ENSG00000277476_polyA_1.geneBodyCoverage	ENSG00000277476	ENSG00000277476.1	ENSG00000277476	2735	polyA_1	0.534118	0.676005
ENSG00000278126_polyA_1.geneBodyCoverage	ENSG00000278126	ENSG00000278126.1	ENSG00000278126	898	polyA_1	0.405801	1.14694
ENSG00000278133_polyA_1.geneBodyCoverage	ENSG00000278133	ENSG00000278133.1	ENSG00000278133	756	polyA_1	0.470856	1.41489
ENSG00000278464_polyA_1.geneBodyCoverage	ENSG00000278464	ENSG00000278464.2	ENSG00000278464	1660	polyA_1	0.873334	0
ENSG00000278703_polyA_1.geneBodyCoverage	ENSG00000278703	ENSG00000278703.1	ENSG00000278703	481	polyA_1	0.271239	1.22992
ENSG00000278730_polyA_1.geneBodyCoverage	ENSG00000278730	ENSG00000278730.1	ENSG00000278730	2921	polyA_1	0.809441	0.167276
ENSG00000278834_polyA_1.geneBodyCoverage	ENSG00000278834	ENSG00000278834.1	ENSG00000278834	1419	polyA_1	0.479527	1.25271
ENSG00000279088_polyA_1.geneBodyCoverage	ENSG00000279088	ENSG00000279088.1	ENSG00000279088	1236	polyA_1	0.434073	0.366497
ENSG00000279453_polyA_1.geneBodyCoverage	ENSG00000279453	ENSG00000279453.1	ENSG00000279453	2435	polyA_1	1.02783	0.0676157
ENSG00000279573_polyA_1.geneBodyCoverage	ENSG00000279573	ENSG00000279573.1	ENSG00000279573	1978	polyA_1	0.797868	0.552941
ENSG00000279799_polyA_1.geneBodyCoverage	ENSG00000279799	ENSG00000279799.1	ENSG00000279799	457	polyA_1	0.485678	1.38265
ENSG00000279861_polyA_1.geneBodyCoverage	ENSG00000279861	ENSG00000279861.1	ENSG00000279861	1882	polyA_1	1.28969	0.0125737
ENSG00000280088_polyA_1.geneBodyCoverage	ENSG00000280088	ENSG00000280088.1	ENSG00000280088	1750	polyA_1	0.508248	0.998839
ENSG00000280323_polyA_1.geneBodyCoverage	ENSG00000280323	ENSG00000280323.1	ENSG00000280323	1843	polyA_1	0.871107	0.0850331
ENSG00000280332_polyA_1.geneBodyCoverage	ENSG00000280332	ENSG00000280332.1	ENSG00000280332	1999	polyA_1	1.10098	0.121076
ENSG00000280433_polyA_1.geneBodyCoverage	ENSG00000280433	ENSG00000280433.1	ENSG00000280433	5411	polyA_1	1.02152	0
ENSG00000280800_polyA_1.geneBodyCoverage	ENSG00000280800	ENSG00000280800.1	ENSG00000280800	923	polyA_1	0.138466	0.969624
ENSG00000282033_polyA_1.geneBodyCoverage	ENSG00000282033	ENSG00000282033.1	ENSG00000282033	823	polyA_1	0.737111	0.137761
ENSG00000282034_polyA_1.geneBodyCoverage	ENSG00000282034	ENSG00000282034.1	ENSG00000282034	11692	polyA_1	1.25576	0.27336
ENSG00000282339_polyA_1.geneBodyCoverage	ENSG00000282339	ENSG00000282339.1	ENSG00000282339	676	polyA_1	0.838605	0
ENSG00000283633_polyA_1.geneBodyCoverage	ENSG00000283633	ENSG00000283633.1	ENSG00000283633	3071	polyA_1	1.0517	0.389163
ENSG00000284740_polyA_1.geneBodyCoverage	ENSG00000284740	ENSG00000284740.2	ENSG00000284740	740	polyA_1	0.846252	0.222973
ENSG00000284968_polyA_1.geneBodyCoverage	ENSG00000284968	ENSG00000284968.1	ENSG00000284968	2801	polyA_1	1.11521	0.286517
ENSG00000285043_polyA_1.geneBodyCoverage	ENSG00000285043	ENSG00000285043.3	ENSG00000285043	3318	polyA_1	1.3083	0.000386815
ENSG00000285805_polyA_1.geneBodyCoverage	ENSG00000285805	ENSG00000285805.1	ENSG00000285805	663	polyA_1	0.636579	0
ENSG00000286190_polyA_1.geneBodyCoverage	ENSG00000286190	ENSG00000286190.2	ENSG00000286190	1500	polyA_1	0.547131	0.597765
ENSG00000286264_polyA_1.geneBodyCoverage	ENSG00000286264	ENSG00000286264.2	ENSG00000286264	1655	polyA_1	1.20775	0.013916
ENSG00000287024_polyA_1.geneBodyCoverage	ENSG00000287024	ENSG00000287024.1	ENSG00000287024	351	polyA_1	0.361241	1.10543
ENSG00000287104_polyA_1.geneBodyCoverage	ENSG00000287104	ENSG00000287104.1	ENSG00000287104	1111	polyA_1	0.506433	0.271429
ENSG00000287839_polyA_1.geneBodyCoverage	ENSG00000287839	ENSG00000287839.1	ENSG00000287839	1259	polyA_1	0.837021	0.558559
ENSG00000288009_polyA_1.geneBodyCoverage	ENSG00000288009	ENSG00000288009.1	ENSG00000288009	1759	polyA_1	0.937693	0.0248146
ENSG00000288012_polyA_1.geneBodyCoverage	ENSG00000288012	ENSG00000288012.1	ENSG00000288012	605	polyA_1	0.384788	1.20205
ENSG00000288075_polyA_1.geneBodyCoverage	ENSG00000288075	ENSG00000288075.1	ENSG00000288075	10095	polyA_1	1.81909	0
ENSG00000288777_polyA_1.geneBodyCoverage	ENSG00000288777	ENSG00000288777.1	ENSG00000288777	923	polyA_1	0.781303	0.0526316
ENSG00000288829_polyA_1.geneBodyCoverage	ENSG00000288829	ENSG00000288829.1	ENSG00000288829	474	polyA_1	0.321995	1.05755
ENSG00000288849_polyA_1.geneBodyCoverage	ENSG00000288849	ENSG00000288849.1	ENSG00000288849	3454	polyA_1	1.25308	0.480415
ENSG00000288880_polyA_1.geneBodyCoverage	ENSG00000288880	ENSG00000288880.1	ENSG00000288880	1082	polyA_1	0.655658	0.168831
ENSG00000288884_polyA_1.geneBodyCoverage	ENSG00000288884	ENSG00000288884.1	ENSG00000288884	2385	polyA_1	0.463032	0.475593
ENSG00000288973_polyA_1.geneBodyCoverage	ENSG00000288973	ENSG00000288973.1	ENSG00000288973	3048	polyA_1	0.630153	0.208333
ENSG00000289100_polyA_1.geneBodyCoverage	ENSG00000289100	ENSG00000289100.1	ENSG00000289100	1612	polyA_1	0.774815	0.714286
ENSG00000289106_polyA_1.geneBodyCoverage	ENSG00000289106	ENSG00000289106.1	ENSG00000289106	525	polyA_1	0.417687	0.954286
ENSG00000289135_polyA_1.geneBodyCoverage	ENSG00000289135	ENSG00000289135.1	ENSG00000289135	819	polyA_1	0.409987	1.38045
ENSG00000289171_polyA_1.geneBodyCoverage	ENSG00000289171	ENSG00000289171.1	ENSG00000289171	310	polyA_1	0.455195	0.881579
ENSG00000289272_polyA_1.geneBodyCoverage	ENSG00000289272	ENSG00000289272.1	ENSG00000289272	1008	polyA_1	0.819978	0.165138
ENSG00000289515_polyA_1.geneBodyCoverage	ENSG00000289515	ENSG00000289515.1	ENSG00000289515	639	polyA_1	0.240074	1.38337
ENSG00000289579_polyA_1.geneBodyCoverage	ENSG00000289579	ENSG00000289579.1	ENSG00000289579	1318	polyA_1	0.778608	0.101645
ENSG00000289615_polyA_1.geneBodyCoverage	ENSG00000289615	ENSG00000289615.1	ENSG00000289615	713	polyA_1	0.564638	0.64977
ENSG00000289626_polyA_1.geneBodyCoverage	ENSG00000289626	ENSG00000289626.1	ENSG00000289626	512	polyA_1	0.261423	1.44167
ENTPD4_polyA_1.geneBodyCoverage	ENTPD4	ENSG00000197217.13	ENTPD4	7054	polyA_1	0.715292	0.328189
ENTPD6_polyA_1.geneBodyCoverage	ENTPD6	ENSG00000197586.13	ENTPD6	6673	polyA_1	1.15541	0.076581
ENTR1_polyA_1.geneBodyCoverage	ENTR1	ENSG00000165689.17	ENTR1	3138	polyA_1	0.740218	0.090636
EOGT_polyA_1.geneBodyCoverage	EOGT	ENSG00000163378.14	EOGT	5365	polyA_1	1.31875	0.0422898
EOLA2_polyA_1.geneBodyCoverage	EOLA2	ENSG00000197021.9	EOLA2	2398	polyA_1	0.690995	0.753717
EP400_polyA_1.geneBodyCoverage	EP400	ENSG00000183495.14	EP400	18041	polyA_1	1.59997	0.0353669
EPAS1_polyA_1.geneBodyCoverage	EPAS1	ENSG00000116016.14	EPAS1	7291	polyA_1	1.07012	0.113699
EPB41L2_polyA_1.geneBodyCoverage	EPB41L2	ENSG00000079819.19	EPB41L2	10320	polyA_1	1.10604	0.369255
EPB41L5_polyA_1.geneBodyCoverage	EPB41L5	ENSG00000115109.14	EPB41L5	9209	polyA_1	1.75257	0.0266667
EPC1_polyA_1.geneBodyCoverage	EPC1	ENSG00000120616.16	EPC1	11286	polyA_1	1.15893	0.637138
EPC2_polyA_1.geneBodyCoverage	EPC2	ENSG00000135999.12	EPC2	5816	polyA_1	0.676034	0.450178
EPG5_polyA_1.geneBodyCoverage	EPG5	ENSG00000152223.15	EPG5	13730	polyA_1	1.66526	0.0313808
EPHB4_polyA_1.geneBodyCoverage	EPHB4	ENSG00000196411.10	EPHB4	6437	polyA_1	0.84826	0.136704
EPHX1_polyA_1.geneBodyCoverage	EPHX1	ENSG00000143819.13	EPHX1	2476	polyA_1	0.743842	0.0896668
EPHX2_polyA_1.geneBodyCoverage	EPHX2	ENSG00000120915.14	EPHX2	4185	polyA_1	1.03247	0.0687204
EPM2A_polyA_1.geneBodyCoverage	EPM2A	ENSG00000112425.16	EPM2A	18282	polyA_1	1.53901	0.0723643
EPN2_polyA_1.geneBodyCoverage	EPN2	ENSG00000072134.16	EPN2	8492	polyA_1	1.25573	0.074361
EPRS1_polyA_1.geneBodyCoverage	EPRS1	ENSG00000136628.18	EPRS1	5323	polyA_1	1.81155	0.0691748
EPS15_polyA_1.geneBodyCoverage	EPS15	ENSG00000085832.17	EPS15	7378	polyA_1	1.0682	0.186869
EPS15L1_polyA_1.geneBodyCoverage	EPS15L1	ENSG00000127527.14	EPS15L1	8431	polyA_1	1.74922	0.0563558
EPS8_polyA_1.geneBodyCoverage	EPS8	ENSG00000151491.14	EPS8	8540	polyA_1	0.877101	0.121842
ERAL1_polyA_1.geneBodyCoverage	ERAL1	ENSG00000132591.12	ERAL1	2240	polyA_1	0.808711	0.19697
ERBB2_polyA_1.geneBodyCoverage	ERBB2	ENSG00000141736.14	ERBB2	10321	polyA_1	1.30744	0.0194604
ERC1_polyA_1.geneBodyCoverage	ERC1	ENSG00000082805.21	ERC1	15826	polyA_1	1.1852	0.280864
ERCC1_polyA_1.geneBodyCoverage	ERCC1	ENSG00000012061.16	ERCC1	5575	polyA_1	0.692255	0.975173
ERCC2_polyA_1.geneBodyCoverage	ERCC2	ENSG00000104884.17	ERCC2	6937	polyA_1	1.41989	0.72093
ERCC3_polyA_1.geneBodyCoverage	ERCC3	ENSG00000163161.14	ERCC3	8412	polyA_1	1.1917	0.27821
ERCC5_polyA_1.geneBodyCoverage	ERCC5	ENSG00000134899.24	ERCC5	11043	polyA_1	1.23833	0.0499343
ERCC6L2_polyA_1.geneBodyCoverage	ERCC6L2	ENSG00000182150.19	ERCC6L2	28973	polyA_1	0.905019	0.484848
ERF_polyA_1.geneBodyCoverage	ERF	ENSG00000105722.10	ERF	3269	polyA_1	0.559399	1.08551
ERGIC1_polyA_1.geneBodyCoverage	ERGIC1	ENSG00000113719.17	ERGIC1	16736	polyA_1	1.00816	0.139722
ERGIC3_polyA_1.geneBodyCoverage	ERGIC3	ENSG00000125991.21	ERGIC3	5995	polyA_1	0.938542	0.49006
ERH_polyA_1.geneBodyCoverage	ERH	ENSG00000100632.11	ERH	1113	polyA_1	0.626369	1.16945
ERI3_polyA_1.geneBodyCoverage	ERI3	ENSG00000117419.16	ERI3	2785	polyA_1	0.929434	0.0939039
ERLEC1_polyA_1.geneBodyCoverage	ERLEC1	ENSG00000068912.15	ERLEC1	16419	polyA_1	0.932401	0.304
ERLIN1_polyA_1.geneBodyCoverage	ERLIN1	ENSG00000107566.14	ERLIN1	3491	polyA_1	0.68742	0.284078
ERO1A_polyA_1.geneBodyCoverage	ERO1A	ENSG00000197930.13	ERO1A	7549	polyA_1	0.915495	0.187261
ERO1B_polyA_1.geneBodyCoverage	ERO1B	ENSG00000086619.15	ERO1B	15361	polyA_1	1.11121	0.352632
ERRFI1_polyA_1.geneBodyCoverage	ERRFI1	ENSG00000116285.13	ERRFI1	4179	polyA_1	1.25825	0.149935
ERVK13-1_polyA_1.geneBodyCoverage	ERVK13-1	ENSG00000260565.8	ERVK13-1	11545	polyA_1	1.37618	0.0521376
ERVK3-1_polyA_1.geneBodyCoverage	ERVK3-1	ENSG00000142396.10	ERVK3-1	5023	polyA_1	1.14849	0.219344
ESAM_polyA_1.geneBodyCoverage	ESAM	ENSG00000149564.12	ESAM	2920	polyA_1	0.647887	0.185627
ESCO1_polyA_1.geneBodyCoverage	ESCO1	ENSG00000141446.11	ESCO1	5285	polyA_1	1.12603	0.0260618
ESYT1_polyA_1.geneBodyCoverage	ESYT1	ENSG00000139641.13	ESYT1	5285	polyA_1	0.943707	0.0758886
ESYT2_polyA_1.geneBodyCoverage	ESYT2	ENSG00000117868.18	ESYT2	7094	polyA_1	0.92452	0.0733546
ETF1_polyA_1.geneBodyCoverage	ETF1	ENSG00000120705.13	ETF1	4537	polyA_1	0.862375	0.177801
ETFB_polyA_1.geneBodyCoverage	ETFB	ENSG00000105379.10	ETFB	6496	polyA_1	1.51632	0.31914
ETFDH_polyA_1.geneBodyCoverage	ETFDH	ENSG00000171503.13	ETFDH	23865	polyA_1	1.11484	0.316332
ETFRF1_polyA_1.geneBodyCoverage	ETFRF1	ENSG00000205707.11	ETFRF1	2474	polyA_1	0.762022	0.129944
ETHE1_polyA_1.geneBodyCoverage	ETHE1	ENSG00000105755.8	ETHE1	1590	polyA_1	0.678875	0.977117
ETS1_polyA_1.geneBodyCoverage	ETS1	ENSG00000134954.14	ETS1	7149	polyA_1	1.09567	0.0530822
EVA1B_polyA_1.geneBodyCoverage	EVA1B	ENSG00000142694.7	EVA1B	1242	polyA_1	0.526363	0.370555
EVA1C_polyA_1.geneBodyCoverage	EVA1C	ENSG00000166979.13	EVA1C	4353	polyA_1	0.856047	0.182085
EVL_polyA_1.geneBodyCoverage	EVL	ENSG00000196405.13	EVL	10482	polyA_1	1.46664	0.0456014
EWSR1_polyA_1.geneBodyCoverage	EWSR1	ENSG00000182944.18	EWSR1	10326	polyA_1	1.29658	0.0525296
EXD3_polyA_1.geneBodyCoverage	EXD3	ENSG00000187609.16	EXD3	7575	polyA_1	0.913383	0.199085
EXOC1_polyA_1.geneBodyCoverage	EXOC1	ENSG00000090989.18	EXOC1	5367	polyA_1	1.17279	0.203488
EXOC3_polyA_1.geneBodyCoverage	EXOC3	ENSG00000180104.16	EXOC3	8165	polyA_1	1.50377	0.760652
EXOC7_polyA_1.geneBodyCoverage	EXOC7	ENSG00000182473.22	EXOC7	10116	polyA_1	0.763206	0.495945
EXOG_polyA_1.geneBodyCoverage	EXOG	ENSG00000157036.13	EXOG	5575	polyA_1	0.854172	0.182266
EXOSC1_polyA_1.geneBodyCoverage	EXOSC1	ENSG00000171311.13	EXOSC1	3578	polyA_1	0.906962	0.807128
EXOSC10_polyA_1.geneBodyCoverage	EXOSC10	ENSG00000171824.14	EXOSC10	5991	polyA_1	0.990648	0.164726
EXOSC2_polyA_1.geneBodyCoverage	EXOSC2	ENSG00000130713.17	EXOSC2	8594	polyA_1	0.889975	0.387556
EXOSC4_polyA_1.geneBodyCoverage	EXOSC4	ENSG00000178896.9	EXOSC4	1386	polyA_1	0.630603	0.76188
EXOSC6_polyA_1.geneBodyCoverage	EXOSC6	ENSG00000223496.3	EXOSC6	5163	polyA_1	0.799443	0.649945
EXOSC7_polyA_1.geneBodyCoverage	EXOSC7	ENSG00000075914.13	EXOSC7	4429	polyA_1	1.2255	0.225636
EXOSC8_polyA_1.geneBodyCoverage	EXOSC8	ENSG00000120699.14	EXOSC8	13092	polyA_1	1.34743	0.00556174
EXOSC9_polyA_1.geneBodyCoverage	EXOSC9	ENSG00000123737.13	EXOSC9	4710	polyA_1	1.08316	0.235738
EYA3_polyA_1.geneBodyCoverage	EYA3	ENSG00000158161.16	EYA3	6424	polyA_1	1.43432	0.199697
EYA4_polyA_1.geneBodyCoverage	EYA4	ENSG00000112319.20	EYA4	14674	polyA_1	1.37542	0.435115
EZH1_polyA_1.geneBodyCoverage	EZH1	ENSG00000108799.13	EZH1	6988	polyA_1	1.29927	0.207103
EZR_polyA_1.geneBodyCoverage	EZR	ENSG00000092820.19	EZR	3286	polyA_1	0.755124	0.105246
F11R_polyA_1.geneBodyCoverage	F11R	ENSG00000158769.18	F11R	5061	polyA_1	0.65484	0.778393
F8_polyA_1.geneBodyCoverage	F8	ENSG00000185010.15	F8	10956	polyA_1	1.20213	0.123904
F8A1_polyA_1.geneBodyCoverage	F8A1	ENSG00000288722.1	F8A1	1707	polyA_1	1.13911	0.0555403
FAAH_polyA_1.geneBodyCoverage	FAAH	ENSG00000117480.16	FAAH	2724	polyA_1	1.08159	0.0501739
FAAP100_polyA_1.geneBodyCoverage	FAAP100	ENSG00000185504.17	FAAP100	5353	polyA_1	0.987355	0.0982143
FAAP20_polyA_1.geneBodyCoverage	FAAP20	ENSG00000162585.17	FAAP20	10916	polyA_1	1.38233	0.150376
FABP3_polyA_1.geneBodyCoverage	FABP3	ENSG00000121769.8	FABP3	1398	polyA_1	0.656081	1.01588
FABP5_polyA_1.geneBodyCoverage	FABP5	ENSG00000164687.11	FABP5	1904	polyA_1	0.992739	0.237133
FADD_polyA_1.geneBodyCoverage	FADD	ENSG00000168040.5	FADD	1708	polyA_1	0.610002	1.33759
FADS3_polyA_1.geneBodyCoverage	FADS3	ENSG00000221968.9	FADS3	6294	polyA_1	1.23734	0.0379988
FAF2_polyA_1.geneBodyCoverage	FAF2	ENSG00000113194.13	FAF2	5924	polyA_1	1.51602	0.0181227
FAH_polyA_1.geneBodyCoverage	FAH	ENSG00000103876.14	FAH	10161	polyA_1	1.51127	0.0601221
FAHD2B_polyA_1.geneBodyCoverage	FAHD2B	ENSG00000144199.12	FAHD2B	2662	polyA_1	0.958504	0.186834
FAHD2CP_polyA_1.geneBodyCoverage	FAHD2CP	ENSG00000231584.9	FAHD2CP	2594	polyA_1	0.817408	0.0870044
FAIM_polyA_1.geneBodyCoverage	FAIM	ENSG00000158234.13	FAIM	4072	polyA_1	1.26933	0.187747
FAM104A_polyA_1.geneBodyCoverage	FAM104A	ENSG00000133193.13	FAM104A	3162	polyA_1	0.816206	0.299351
FAM114A2_polyA_1.geneBodyCoverage	FAM114A2	ENSG00000055147.19	FAM114A2	6523	polyA_1	1.01413	0.0354839
FAM118A_polyA_1.geneBodyCoverage	FAM118A	ENSG00000100376.12	FAM118A	6425	polyA_1	1.41564	0.0901099
FAM118B_polyA_1.geneBodyCoverage	FAM118B	ENSG00000197798.9	FAM118B	3534	polyA_1	0.669156	0.942779
FAM120A_polyA_1.geneBodyCoverage	FAM120A	ENSG00000048828.17	FAM120A	7246	polyA_1	1.22513	0.391617
FAM120AOS_polyA_1.geneBodyCoverage	FAM120AOS	ENSG00000188938.17	FAM120AOS	10144	polyA_1	0.993641	0.632219
FAM120C_polyA_1.geneBodyCoverage	FAM120C	ENSG00000184083.12	FAM120C	8799	polyA_1	1.68883	0.276243
FAM126A_polyA_1.geneBodyCoverage	FAM126A	ENSG00000122591.13	FAM126A	18606	polyA_1	1.17673	0.213986
FAM131A_polyA_1.geneBodyCoverage	FAM131A	ENSG00000175182.15	FAM131A	8925	polyA_1	0.900365	0.161125
FAM135A_polyA_1.geneBodyCoverage	FAM135A	ENSG00000082269.17	FAM135A	10476	polyA_1	1.44536	0.107018
FAM136A_polyA_1.geneBodyCoverage	FAM136A	ENSG00000035141.8	FAM136A	3086	polyA_1	0.810558	0.301706
FAM13A-AS1_polyA_1.geneBodyCoverage	FAM13A-AS1	ENSG00000248019.3	FAM13A-AS1	9781	polyA_1	1.29554	0.355972
FAM13A_polyA_1.geneBodyCoverage	FAM13A	ENSG00000138640.15	FAM13A	13215	polyA_1	1.23425	0.0449438
FAM149A_polyA_1.geneBodyCoverage	FAM149A	ENSG00000109794.14	FAM149A	8261	polyA_1	0.954459	1.11111
FAM156A_polyA_1.geneBodyCoverage	FAM156A	ENSG00000268350.8	FAM156A	6608	polyA_1	0.561932	0.428969
FAM156B_polyA_1.geneBodyCoverage	FAM156B	ENSG00000179304.18	FAM156B	4456	polyA_1	0.569722	0.272405
FAM157C_polyA_1.geneBodyCoverage	FAM157C	ENSG00000260528.6	FAM157C	9037	polyA_1	1.78798	0.0163934
FAM166B_polyA_1.geneBodyCoverage	FAM166B	ENSG00000215187.13	FAM166B	1372	polyA_1	0.697688	0.371139
FAM168A_polyA_1.geneBodyCoverage	FAM168A	ENSG00000054965.11	FAM168A	7887	polyA_1	1.34252	0.0999351
FAM168B_polyA_1.geneBodyCoverage	FAM168B	ENSG00000152102.18	FAM168B	5435	polyA_1	1.56682	0.0376029
FAM174A_polyA_1.geneBodyCoverage	FAM174A	ENSG00000174132.9	FAM174A	1347	polyA_1	0.503314	0.332467
FAM174B_polyA_1.geneBodyCoverage	FAM174B	ENSG00000185442.13	FAM174B	4469	polyA_1	1.9732	0.0215517
FAM174C_polyA_1.geneBodyCoverage	FAM174C	ENSG00000228300.14	FAM174C	2096	polyA_1	1.00435	0.242342
FAM189A2_polyA_1.geneBodyCoverage	FAM189A2	ENSG00000135063.20	FAM189A2	9559	polyA_1	1.16613	0.0681525
FAM193A_polyA_1.geneBodyCoverage	FAM193A	ENSG00000125386.16	FAM193A	6951	polyA_1	1.15291	0.0988636
FAM193B_polyA_1.geneBodyCoverage	FAM193B	ENSG00000146067.16	FAM193B	5825	polyA_1	1.03134	0.113437
FAM20B_polyA_1.geneBodyCoverage	FAM20B	ENSG00000116199.12	FAM20B	6046	polyA_1	1.34715	0.0324846
FAM210A_polyA_1.geneBodyCoverage	FAM210A	ENSG00000177150.13	FAM210A	4681	polyA_1	0.743994	0.234165
FAM210B_polyA_1.geneBodyCoverage	FAM210B	ENSG00000124098.10	FAM210B	3518	polyA_1	1.61603	0.033059
FAM214A_polyA_1.geneBodyCoverage	FAM214A	ENSG00000047346.13	FAM214A	9848	polyA_1	1.5878	0.0583747
FAM214B_polyA_1.geneBodyCoverage	FAM214B	ENSG00000005238.20	FAM214B	6375	polyA_1	1.82813	0.0361871
FAM219A_polyA_1.geneBodyCoverage	FAM219A	ENSG00000164970.15	FAM219A	3782	polyA_1	1.23854	0.0209691
FAM219B_polyA_1.geneBodyCoverage	FAM219B	ENSG00000178761.15	FAM219B	5015	polyA_1	1.06513	0.127864
FAM220A_polyA_1.geneBodyCoverage	FAM220A	ENSG00000178397.13	FAM220A	2393	polyA_1	1.35096	0.0153427
FAM222B_polyA_1.geneBodyCoverage	FAM222B	ENSG00000173065.14	FAM222B	5490	polyA_1	1.02978	0.497222
FAM227B_polyA_1.geneBodyCoverage	FAM227B	ENSG00000166262.16	FAM227B	6018	polyA_1	1.30822	0.345725
FAM228B_polyA_1.geneBodyCoverage	FAM228B	ENSG00000219626.9	FAM228B	4927	polyA_1	1.06696	0.236569
FAM229A_polyA_1.geneBodyCoverage	FAM229A	ENSG00000225828.2	FAM229A	2845	polyA_1	0.638433	0.278204
FAM234A_polyA_1.geneBodyCoverage	FAM234A	ENSG00000167930.17	FAM234A	6132	polyA_1	1.50754	0.0955963
FAM3A_polyA_1.geneBodyCoverage	FAM3A	ENSG00000071889.17	FAM3A	5098	polyA_1	1.19015	0.101555
FAM3C_polyA_1.geneBodyCoverage	FAM3C	ENSG00000196937.11	FAM3C	3395	polyA_1	0.670156	0.498892
FAM47E_polyA_1.geneBodyCoverage	FAM47E	ENSG00000189157.14	FAM47E	9511	polyA_1	1.70294	0.127358
FAM50A_polyA_1.geneBodyCoverage	FAM50A	ENSG00000071859.15	FAM50A	2552	polyA_1	0.773879	0.0922086
FAM50B_polyA_1.geneBodyCoverage	FAM50B	ENSG00000145945.7	FAM50B	1948	polyA_1	0.513778	0.373995
FAM53B_polyA_1.geneBodyCoverage	FAM53B	ENSG00000189319.14	FAM53B	6533	polyA_1	1.99495	0.0352605
FAM76B_polyA_1.geneBodyCoverage	FAM76B	ENSG00000077458.13	FAM76B	6031	polyA_1	0.930463	0.251852
FAM89B_polyA_1.geneBodyCoverage	FAM89B	ENSG00000176973.8	FAM89B	1458	polyA_1	0.608608	0.280637
FAM98A_polyA_1.geneBodyCoverage	FAM98A	ENSG00000119812.20	FAM98A	17840	polyA_1	1.52858	0.454248
FANCG_polyA_1.geneBodyCoverage	FANCG	ENSG00000221829.10	FANCG	3540	polyA_1	1.38315	0.0135659
FANCL_polyA_1.geneBodyCoverage	FANCL	ENSG00000115392.12	FANCL	2412	polyA_1	1.22894	0.0551364
FAR1_polyA_1.geneBodyCoverage	FAR1	ENSG00000197601.13	FAR1	7503	polyA_1	0.999042	0.104563
FARP1_polyA_1.geneBodyCoverage	FARP1	ENSG00000152767.17	FARP1	36232	polyA_1	1.41527	0.103896
FARP2_polyA_1.geneBodyCoverage	FARP2	ENSG00000006607.14	FARP2	14371	polyA_1	1.97688	0.0535862
FARSA_polyA_1.geneBodyCoverage	FARSA	ENSG00000179115.11	FARSA	2434	polyA_1	0.739172	0.325896
FASN_polyA_1.geneBodyCoverage	FASN	ENSG00000169710.9	FASN	9321	polyA_1	1.3022	0.0197861
FASTK_polyA_1.geneBodyCoverage	FASTK	ENSG00000164896.21	FASTK	3774	polyA_1	1.13723	0.0814982
FASTKD1_polyA_1.geneBodyCoverage	FASTKD1	ENSG00000138399.18	FASTKD1	5692	polyA_1	1.22542	0.0592885
FASTKD2_polyA_1.geneBodyCoverage	FASTKD2	ENSG00000118246.14	FASTKD2	9759	polyA_1	1.11647	0.128906
FASTKD5_polyA_1.geneBodyCoverage	FASTKD5	ENSG00000215251.5	FASTKD5	5477	polyA_1	1.24506	0.0109395
FAU_polyA_1.geneBodyCoverage	FAU	ENSG00000149806.11	FAU	1548	polyA_1	1.04557	0.188986
FAXDC2_polyA_1.geneBodyCoverage	FAXDC2	ENSG00000170271.11	FAXDC2	6928	polyA_1	0.847236	0.216993
FBH1_polyA_1.geneBodyCoverage	FBH1	ENSG00000134452.20	FBH1	6676	polyA_1	1.15068	0.099558
FBLN1_polyA_1.geneBodyCoverage	FBLN1	ENSG00000077942.19	FBLN1	7285	polyA_1	0.699135	0.529095
FBLN2_polyA_1.geneBodyCoverage	FBLN2	ENSG00000163520.14	FBLN2	4818	polyA_1	0.722063	0.1579
FBLN5_polyA_1.geneBodyCoverage	FBLN5	ENSG00000140092.15	FBLN5	4845	polyA_1	0.823919	0.130546
FBN1_polyA_1.geneBodyCoverage	FBN1	ENSG00000166147.15	FBN1	18525	polyA_1	1.25175	0.0315437
FBP2_polyA_1.geneBodyCoverage	FBP2	ENSG00000130957.5	FBP2	1336	polyA_1	0.843924	0.167641
FBRS_polyA_1.geneBodyCoverage	FBRS	ENSG00000156860.16	FBRS	7214	polyA_1	1.32101	0.0441247
FBRSL1_polyA_1.geneBodyCoverage	FBRSL1	ENSG00000112787.14	FBRSL1	9393	polyA_1	1.00815	0.0570571
FBXL12_polyA_1.geneBodyCoverage	FBXL12	ENSG00000127452.9	FBXL12	2913	polyA_1	0.994817	0.0799145
FBXL15_polyA_1.geneBodyCoverage	FBXL15	ENSG00000107872.14	FBXL15	2455	polyA_1	1.01495	0
FBXL18_polyA_1.geneBodyCoverage	FBXL18	ENSG00000155034.20	FBXL18	9753	polyA_1	1.74079	0.0506823
FBXL5_polyA_1.geneBodyCoverage	FBXL5	ENSG00000118564.15	FBXL5	4701	polyA_1	1.22083	0.0378715
FBXL8_polyA_1.geneBodyCoverage	FBXL8	ENSG00000135722.9	FBXL8	3129	polyA_1	0.582095	0.704981
FBXO10_polyA_1.geneBodyCoverage	FBXO10	ENSG00000147912.13	FBXO10	6028	polyA_1	1.48603	0.0393479
FBXO11_polyA_1.geneBodyCoverage	FBXO11	ENSG00000138081.22	FBXO11	12759	polyA_1	1.04034	0.045235
FBXO3_polyA_1.geneBodyCoverage	FBXO3	ENSG00000110429.14	FBXO3	12446	polyA_1	1.50744	0.0150493
FBXO31_polyA_1.geneBodyCoverage	FBXO31	ENSG00000103264.18	FBXO31	6910	polyA_1	1.36732	0.119476
FBXO32_polyA_1.geneBodyCoverage	FBXO32	ENSG00000156804.7	FBXO32	7395	polyA_1	1.16928	0.187738
FBXO34_polyA_1.geneBodyCoverage	FBXO34	ENSG00000178974.11	FBXO34	5580	polyA_1	1.24678	0.0460282
FBXO38_polyA_1.geneBodyCoverage	FBXO38	ENSG00000145868.17	FBXO38	8722	polyA_1	1.38634	0.118588
FBXO40_polyA_1.geneBodyCoverage	FBXO40	ENSG00000163833.8	FBXO40	5669	polyA_1	1.53183	0.0240385
FBXO42_polyA_1.geneBodyCoverage	FBXO42	ENSG00000037637.11	FBXO42	9009	polyA_1	1.02389	0.673575
FBXO44_polyA_1.geneBodyCoverage	FBXO44	ENSG00000132879.14	FBXO44	3527	polyA_1	0.507133	0.879725
FBXO46_polyA_1.geneBodyCoverage	FBXO46	ENSG00000177051.6	FBXO46	3527	polyA_1	1.08437	0.150365
FBXO6_polyA_1.geneBodyCoverage	FBXO6	ENSG00000116663.11	FBXO6	1735	polyA_1	1.00533	0.0906618
FBXO7_polyA_1.geneBodyCoverage	FBXO7	ENSG00000100225.18	FBXO7	8521	polyA_1	1.09549	0.123153
FBXW11_polyA_1.geneBodyCoverage	FBXW11	ENSG00000072803.18	FBXW11	5577	polyA_1	0.985323	0.0630573
FBXW4_polyA_1.geneBodyCoverage	FBXW4	ENSG00000107829.15	FBXW4	5038	polyA_1	1.01298	0.102127
FBXW5_polyA_1.geneBodyCoverage	FBXW5	ENSG00000159069.14	FBXW5	3294	polyA_1	1.24443	0.0416875
FCGRT_polyA_1.geneBodyCoverage	FCGRT	ENSG00000104870.13	FCGRT	4052	polyA_1	0.688477	0.412184
FCSK_polyA_1.geneBodyCoverage	FCSK	ENSG00000157353.17	FCSK	7231	polyA_1	1.16106	0.0737066
FDPS_polyA_1.geneBodyCoverage	FDPS	ENSG00000160752.15	FDPS	3718	polyA_1	0.655296	0.072249
FDX2_polyA_1.geneBodyCoverage	FDX2	ENSG00000267673.6	FDX2	1371	polyA_1	0.69486	0.138148
FDXR_polyA_1.geneBodyCoverage	FDXR	ENSG00000161513.12	FDXR	3599	polyA_1	0.922391	0.401316
FECH_polyA_1.geneBodyCoverage	FECH	ENSG00000066926.13	FECH	11128	polyA_1	1.1137	1.33103
FEM1C_polyA_1.geneBodyCoverage	FEM1C	ENSG00000145780.8	FEM1C	5697	polyA_1	0.97315	0.176803
FEN1_polyA_1.geneBodyCoverage	FEN1	ENSG00000168496.4	FEN1	2198	polyA_1	0.864159	0.104063
FERMT2_polyA_1.geneBodyCoverage	FERMT2	ENSG00000073712.15	FERMT2	8463	polyA_1	0.84762	0.32531
FERMT3_polyA_1.geneBodyCoverage	FERMT3	ENSG00000149781.13	FERMT3	3071	polyA_1	0.827881	0.0681668
FES_polyA_1.geneBodyCoverage	FES	ENSG00000182511.12	FES	4202	polyA_1	0.786564	0.237756
FEZ2_polyA_1.geneBodyCoverage	FEZ2	ENSG00000171055.15	FEZ2	8938	polyA_1	0.93128	0.0928016
FGD5-AS1_polyA_1.geneBodyCoverage	FGD5-AS1	ENSG00000225733.7	FGD5-AS1	6045	polyA_1	0.911306	0.0436526
FGFR1_polyA_1.geneBodyCoverage	FGFR1	ENSG00000077782.22	FGFR1	17201	polyA_1	0.718129	0.197715
FGFRL1_polyA_1.geneBodyCoverage	FGFRL1	ENSG00000127418.15	FGFRL1	4342	polyA_1	1.63295	0.00898204
FH_polyA_1.geneBodyCoverage	FH	ENSG00000091483.8	FH	9350	polyA_1	1.51754	0.168568
FHIP1B_polyA_1.geneBodyCoverage	FHIP1B	ENSG00000051009.11	FHIP1B	4726	polyA_1	1.12918	0.05922
FHIP2A_polyA_1.geneBodyCoverage	FHIP2A	ENSG00000151553.15	FHIP2A	6216	polyA_1	1.42671	0.0128586
FHIP2B_polyA_1.geneBodyCoverage	FHIP2B	ENSG00000158863.22	FHIP2B	8300	polyA_1	1.22503	0.0600901
FHL2_polyA_1.geneBodyCoverage	FHL2	ENSG00000115641.19	FHL2	6626	polyA_1	0.829162	0.9875
FHL3_polyA_1.geneBodyCoverage	FHL3	ENSG00000183386.10	FHL3	2004	polyA_1	0.669955	0.133033
FHOD1_polyA_1.geneBodyCoverage	FHOD1	ENSG00000135723.14	FHOD1	5230	polyA_1	1.51326	0.0362284
FHOD3_polyA_1.geneBodyCoverage	FHOD3	ENSG00000134775.16	FHOD3	8131	polyA_1	1.59249	0.0626195
FIBP_polyA_1.geneBodyCoverage	FIBP	ENSG00000172500.13	FIBP	3346	polyA_1	0.893277	0.170575
FIG4_polyA_1.geneBodyCoverage	FIG4	ENSG00000112367.12	FIG4	28959	polyA_1	1.47246	0.199063
FILIP1_polyA_1.geneBodyCoverage	FILIP1	ENSG00000118407.15	FILIP1	8964	polyA_1	1.86059	0.296791
FILIP1L_polyA_1.geneBodyCoverage	FILIP1L	ENSG00000168386.19	FILIP1L	7233	polyA_1	0.855684	0.464
FIP1L1_polyA_1.geneBodyCoverage	FIP1L1	ENSG00000145216.16	FIP1L1	5639	polyA_1	1.25114	1.21154
FIS1_polyA_1.geneBodyCoverage	FIS1	ENSG00000214253.9	FIS1	1791	polyA_1	0.855917	0.145969
FIZ1_polyA_1.geneBodyCoverage	FIZ1	ENSG00000179943.8	FIZ1	6785	polyA_1	1.65883	0
FKBP15_polyA_1.geneBodyCoverage	FKBP15	ENSG00000119321.10	FKBP15	18557	polyA_1	1.14807	0.381053
FKBP1A_polyA_1.geneBodyCoverage	FKBP1A	ENSG00000088832.18	FKBP1A	5973	polyA_1	1.16827	0.516607
FKBP2_polyA_1.geneBodyCoverage	FKBP2	ENSG00000173486.14	FKBP2	1390	polyA_1	0.715981	0.257748
[truncated: 119,866 more rows]

## Sheet: SM_23_riboD_GBC
OriginalGene	GeneSymbol	EnsemblGeneID	GeneName	Length	Sample	CV	FiveToThree_Ratio
A4GALT_4974_R1Aligned.sortedByCoord.out.geneBodyCoverage	A4GALT	ENSG00000128274.17	A4GALT	3358	riboD_1	0.652806	1.17667
AAAS_4974_R1Aligned.sortedByCoord.out.geneBodyCoverage	AAAS	ENSG00000094914.14	AAAS	4727	riboD_1	0.71116	0.810663
AACS_4974_R1Aligned.sortedByCoord.out.geneBodyCoverage	AACS	ENSG00000081760.17	AACS	16039	riboD_1	1.08844	0.502075
AAGAB_4974_R1Aligned.sortedByCoord.out.geneBodyCoverage	AAGAB	ENSG00000103591.13	AAGAB	4138	riboD_1	0.593064	1.36926
AAMP_4974_R1Aligned.sortedByCoord.out.geneBodyCoverage	AAMP	ENSG00000127837.10	AAMP	3055	riboD_1	0.691316	0.656273
AAR2_4974_R1Aligned.sortedByCoord.out.geneBodyCoverage	AAR2	ENSG00000131043.13	AAR2	7291	riboD_1	0.63283	0.931523
AARS1_4974_R1Aligned.sortedByCoord.out.geneBodyCoverage	AARS1	ENSG00000090861.17	AARS1	10248	riboD_1	0.500788	0.955738
AARSD1_4974_R1Aligned.sortedByCoord.out.geneBodyCoverage	AARSD1	ENSG00000266967.7	AARSD1	3704	riboD_1	0.858405	1.38099
ABCA11P_4974_R1Aligned.sortedByCoord.out.geneBodyCoverage	ABCA11P	ENSG00000251595.7	ABCA11P	2790	riboD_1	0.547865	1.47608
ABCA2_4974_R1Aligned.sortedByCoord.out.geneBodyCoverage	ABCA2	ENSG00000107331.18	ABCA2	11500	riboD_1	0.427003	1.16831
ABCA3_4974_R1Aligned.sortedByCoord.out.geneBodyCoverage	ABCA3	ENSG00000167972.14	ABCA3	7804	riboD_1	0.501965	0.716332
ABCA6_4974_R1Aligned.sortedByCoord.out.geneBodyCoverage	ABCA6	ENSG00000154262.13	ABCA6	14158	riboD_1	0.773993	0.70681
ABCB10_4974_R1Aligned.sortedByCoord.out.geneBodyCoverage	ABCB10	ENSG00000135776.5	ABCB10	4268	riboD_1	0.659994	1.06317
ABCB4_4974_R1Aligned.sortedByCoord.out.geneBodyCoverage	ABCB4	ENSG00000005471.19	ABCB4	7728	riboD_1	0.561924	0.718631
ABCB6_4974_R1Aligned.sortedByCoord.out.geneBodyCoverage	ABCB6	ENSG00000115657.14	ABCB6	5205	riboD_1	0.750665	0.553903
ABCC10_4974_R1Aligned.sortedByCoord.out.geneBodyCoverage	ABCC10	ENSG00000124574.15	ABCC10	8087	riboD_1	0.549529	1.31507
ABCC4_4974_R1Aligned.sortedByCoord.out.geneBodyCoverage	ABCC4	ENSG00000125257.16	ABCC4	8629	riboD_1	0.485449	1.41747
ABCD1_4974_R1Aligned.sortedByCoord.out.geneBodyCoverage	ABCD1	ENSG00000101986.12	ABCD1	4238	riboD_1	0.525424	1.20513
ABCD4_4974_R1Aligned.sortedByCoord.out.geneBodyCoverage	ABCD4	ENSG00000119688.21	ABCD4	8922	riboD_1	0.521802	0.980494
ABCF2-H2BE1_4974_R1Aligned.sortedByCoord.out.geneBodyCoverage	ABCF2-H2BE1	ENSG00000285292.1	ABCF2-H2BE1	2185	riboD_1	0.424368	1.17083
ABCF3_4974_R1Aligned.sortedByCoord.out.geneBodyCoverage	ABCF3	ENSG00000161204.12	ABCF3	5135	riboD_1	0.69235	0.767008
ABCG1_4974_R1Aligned.sortedByCoord.out.geneBodyCoverage	ABCG1	ENSG00000160179.19	ABCG1	6121	riboD_1	0.504014	0.747265
ABHD1_4974_R1Aligned.sortedByCoord.out.geneBodyCoverage	ABHD1	ENSG00000143994.14	ABHD1	4630	riboD_1	0.833067	0.235145
ABHD11_4974_R1Aligned.sortedByCoord.out.geneBodyCoverage	ABHD11	ENSG00000106077.19	ABHD11	2274	riboD_1	0.489543	0.617
ABHD14A_4974_R1Aligned.sortedByCoord.out.geneBodyCoverage	ABHD14A	ENSG00000248487.10	ABHD14A	2313	riboD_1	0.825748	0.309339
ABHD14B_4974_R1Aligned.sortedByCoord.out.geneBodyCoverage	ABHD14B	ENSG00000114779.20	ABHD14B	3161	riboD_1	0.67236	0.0807584
ABHD17A_4974_R1Aligned.sortedByCoord.out.geneBodyCoverage	ABHD17A	ENSG00000129968.17	ABHD17A	6163	riboD_1	1.13024	0.0962528
ABHD17B_4974_R1Aligned.sortedByCoord.out.geneBodyCoverage	ABHD17B	ENSG00000107362.14	ABHD17B	3221	riboD_1	0.44533	0.553369
ABHD2_4974_R1Aligned.sortedByCoord.out.geneBodyCoverage	ABHD2	ENSG00000140526.18	ABHD2	10068	riboD_1	0.570456	1.47402
ABHD3_4974_R1Aligned.sortedByCoord.out.geneBodyCoverage	ABHD3	ENSG00000158201.10	ABHD3	4337	riboD_1	0.560169	1.45777
ABHD5_4974_R1Aligned.sortedByCoord.out.geneBodyCoverage	ABHD5	ENSG00000011198.10	ABHD5	7539	riboD_1	0.604843	1.13494
ABHD6_4974_R1Aligned.sortedByCoord.out.geneBodyCoverage	ABHD6	ENSG00000163686.15	ABHD6	3563	riboD_1	0.572168	0.818182
ABHD8_4974_R1Aligned.sortedByCoord.out.geneBodyCoverage	ABHD8	ENSG00000127220.6	ABHD8	2162	riboD_1	0.644947	0.267427
ABI3BP_4974_R1Aligned.sortedByCoord.out.geneBodyCoverage	ABI3BP	ENSG00000154175.18	ABI3BP	10978	riboD_1	0.867204	1.04417
ABITRAM_4974_R1Aligned.sortedByCoord.out.geneBodyCoverage	ABITRAM	ENSG00000119328.12	ABITRAM	2525	riboD_1	0.58074	0.663424
ABL1_4974_R1Aligned.sortedByCoord.out.geneBodyCoverage	ABL1	ENSG00000097007.19	ABL1	7018	riboD_1	0.399241	0.839477
ABL2_4974_R1Aligned.sortedByCoord.out.geneBodyCoverage	ABL2	ENSG00000143322.21	ABL2	16689	riboD_1	0.536591	0.533898
ABLIM1_4974_R1Aligned.sortedByCoord.out.geneBodyCoverage	ABLIM1	ENSG00000099204.21	ABLIM1	10209	riboD_1	0.459154	0.780772
ABRA_4974_R1Aligned.sortedByCoord.out.geneBodyCoverage	ABRA	ENSG00000174429.4	ABRA	2754	riboD_1	0.536711	1.05226
ABRAXAS1_4974_R1Aligned.sortedByCoord.out.geneBodyCoverage	ABRAXAS1	ENSG00000163322.14	ABRAXAS1	7699	riboD_1	0.685139	0.311174
ABTB1_4974_R1Aligned.sortedByCoord.out.geneBodyCoverage	ABTB1	ENSG00000114626.18	ABTB1	6155	riboD_1	0.660407	0.7341
ABTB2_4974_R1Aligned.sortedByCoord.out.geneBodyCoverage	ABTB2	ENSG00000166016.6	ABTB2	4976	riboD_1	0.335097	0.743838
ACAA1_4974_R1Aligned.sortedByCoord.out.geneBodyCoverage	ACAA1	ENSG00000060971.19	ACAA1	7106	riboD_1	0.921088	0.442667
ACAD11_4974_R1Aligned.sortedByCoord.out.geneBodyCoverage	ACAD11	ENSG00000240303.8	ACAD11	5033	riboD_1	0.438298	1.42647
ACAD8_4974_R1Aligned.sortedByCoord.out.geneBodyCoverage	ACAD8	ENSG00000151498.12	ACAD8	7121	riboD_1	0.860355	1.12669
ACAD9_4974_R1Aligned.sortedByCoord.out.geneBodyCoverage	ACAD9	ENSG00000177646.20	ACAD9	11841	riboD_1	0.616832	0.831153
ACADM_4974_R1Aligned.sortedByCoord.out.geneBodyCoverage	ACADM	ENSG00000117054.15	ACADM	13774	riboD_1	1.03075	1.29439
ACADVL_4974_R1Aligned.sortedByCoord.out.geneBodyCoverage	ACADVL	ENSG00000072778.20	ACADVL	4820	riboD_1	0.693824	0.277436
ACAP3_4974_R1Aligned.sortedByCoord.out.geneBodyCoverage	ACAP3	ENSG00000131584.19	ACAP3	8707	riboD_1	0.715771	0.947977
ACAT1_4974_R1Aligned.sortedByCoord.out.geneBodyCoverage	ACAT1	ENSG00000075239.14	ACAT1	5869	riboD_1	0.602469	0.539025
ACBD3_4974_R1Aligned.sortedByCoord.out.geneBodyCoverage	ACBD3	ENSG00000182827.9	ACBD3	3589	riboD_1	0.735135	0.342726
ACBD4_4974_R1Aligned.sortedByCoord.out.geneBodyCoverage	ACBD4	ENSG00000181513.15	ACBD4	3776	riboD_1	0.657409	1.14222
ACBD5_4974_R1Aligned.sortedByCoord.out.geneBodyCoverage	ACBD5	ENSG00000107897.20	ACBD5	11794	riboD_1	0.58987	1.27116
ACD_4974_R1Aligned.sortedByCoord.out.geneBodyCoverage	ACD	ENSG00000102977.17	ACD	3223	riboD_1	0.724585	0.790164
ACE_4974_R1Aligned.sortedByCoord.out.geneBodyCoverage	ACE	ENSG00000159640.17	ACE	8365	riboD_1	0.678459	1.49622
ACER3_4974_R1Aligned.sortedByCoord.out.geneBodyCoverage	ACER3	ENSG00000078124.13	ACER3	23102	riboD_1	0.622774	1.34234
ACHE_4974_R1Aligned.sortedByCoord.out.geneBodyCoverage	ACHE	ENSG00000087085.16	ACHE	4074	riboD_1	0.578438	1.25654
ACKR1_4974_R1Aligned.sortedByCoord.out.geneBodyCoverage	ACKR1	ENSG00000213088.12	ACKR1	2106	riboD_1	0.650888	0.0769231
ACOT1_4974_R1Aligned.sortedByCoord.out.geneBodyCoverage	ACOT1	ENSG00000184227.8	ACOT1	1686	riboD_1	1.18467	0.106667
ACOT8_4974_R1Aligned.sortedByCoord.out.geneBodyCoverage	ACOT8	ENSG00000101473.17	ACOT8	4354	riboD_1	0.580598	0.559263
ACOT9_4974_R1Aligned.sortedByCoord.out.geneBodyCoverage	ACOT9	ENSG00000123130.17	ACOT9	6244	riboD_1	0.654733	0.891743
ACOX1_4974_R1Aligned.sortedByCoord.out.geneBodyCoverage	ACOX1	ENSG00000161533.12	ACOX1	8286	riboD_1	0.488143	1.37578
ACOX2_4974_R1Aligned.sortedByCoord.out.geneBodyCoverage	ACOX2	ENSG00000168306.13	ACOX2	3823	riboD_1	0.576349	0.95599
ACP1_4974_R1Aligned.sortedByCoord.out.geneBodyCoverage	ACP1	ENSG00000143727.16	ACP1	4160	riboD_1	1.12958	0.729624
ACP2_4974_R1Aligned.sortedByCoord.out.geneBodyCoverage	ACP2	ENSG00000134575.13	ACP2	3484	riboD_1	0.483305	0.569791
ACSF2_4974_R1Aligned.sortedByCoord.out.geneBodyCoverage	ACSF2	ENSG00000167107.13	ACSF2	5797	riboD_1	0.586471	0.837791
ACSL1_4974_R1Aligned.sortedByCoord.out.geneBodyCoverage	ACSL1	ENSG00000151726.15	ACSL1	6134	riboD_1	0.475088	1.17604
ACSL4_4974_R1Aligned.sortedByCoord.out.geneBodyCoverage	ACSL4	ENSG00000068366.21	ACSL4	9971	riboD_1	0.632227	0.979497
ACSM5_4974_R1Aligned.sortedByCoord.out.geneBodyCoverage	ACSM5	ENSG00000183549.10	ACSM5	3963	riboD_1	0.429118	0.940063
ACSS1_4974_R1Aligned.sortedByCoord.out.geneBodyCoverage	ACSS1	ENSG00000154930.15	ACSS1	8691	riboD_1	0.909362	0.149115
ACSS2_4974_R1Aligned.sortedByCoord.out.geneBodyCoverage	ACSS2	ENSG00000131069.20	ACSS2	5248	riboD_1	0.679273	0.731566
ACTA2_4974_R1Aligned.sortedByCoord.out.geneBodyCoverage	ACTA2	ENSG00000107796.13	ACTA2	2976	riboD_1	0.776764	0.263573
ACTB_4974_R1Aligned.sortedByCoord.out.geneBodyCoverage	ACTB	ENSG00000075624.17	ACTB	4405	riboD_1	0.656303	1.26243
ACTC1_4974_R1Aligned.sortedByCoord.out.geneBodyCoverage	ACTC1	ENSG00000159251.8	ACTC1	2290	riboD_1	0.625011	0.288447
ACTL6A_4974_R1Aligned.sortedByCoord.out.geneBodyCoverage	ACTL6A	ENSG00000136518.17	ACTL6A	3668	riboD_1	0.706154	0.322621
ACTN2_4974_R1Aligned.sortedByCoord.out.geneBodyCoverage	ACTN2	ENSG00000077522.15	ACTN2	17976	riboD_1	0.662348	1.2469
ACTN3_4974_R1Aligned.sortedByCoord.out.geneBodyCoverage	ACTN3	ENSG00000248746.6	ACTN3	3460	riboD_1	0.490052	0.597271
ACTR1B_4974_R1Aligned.sortedByCoord.out.geneBodyCoverage	ACTR1B	ENSG00000115073.8	ACTR1B	2853	riboD_1	0.607472	0.396749
ACTR6_4974_R1Aligned.sortedByCoord.out.geneBodyCoverage	ACTR6	ENSG00000075089.10	ACTR6	3813	riboD_1	0.606489	0.767355
ACTR8_4974_R1Aligned.sortedByCoord.out.geneBodyCoverage	ACTR8	ENSG00000113812.14	ACTR8	4016	riboD_1	0.501294	1.35311
ACVR2B-AS1_4974_R1Aligned.sortedByCoord.out.geneBodyCoverage	ACVR2B-AS1	ENSG00000229589.1	ACVR2B-AS1	2517	riboD_1	0.378911	0.449694
ACY1_4974_R1Aligned.sortedByCoord.out.geneBodyCoverage	ACY1	ENSG00000243989.9	ACY1	4727	riboD_1	0.633148	0.539985
ACYP2_4974_R1Aligned.sortedByCoord.out.geneBodyCoverage	ACYP2	ENSG00000170634.13	ACYP2	4964	riboD_1	1.435	0.108822
ADA_4974_R1Aligned.sortedByCoord.out.geneBodyCoverage	ADA	ENSG00000196839.13	ADA	2809	riboD_1	0.490222	0.569512
ADA2_4974_R1Aligned.sortedByCoord.out.geneBodyCoverage	ADA2	ENSG00000093072.18	ADA2	8704	riboD_1	0.814941	0.361905
ADAM17_4974_R1Aligned.sortedByCoord.out.geneBodyCoverage	ADAM17	ENSG00000151694.14	ADAM17	10728	riboD_1	0.605509	1.05674
ADAM19_4974_R1Aligned.sortedByCoord.out.geneBodyCoverage	ADAM19	ENSG00000135074.16	ADAM19	7704	riboD_1	0.490505	0.780279
ADAMTSL2_4974_R1Aligned.sortedByCoord.out.geneBodyCoverage	ADAMTSL2	ENSG00000197859.11	ADAMTSL2	4677	riboD_1	0.474439	1.14087
ADAMTSL4_4974_R1Aligned.sortedByCoord.out.geneBodyCoverage	ADAMTSL4	ENSG00000143382.16	ADAMTSL4	6432	riboD_1	0.417576	0.564706
ADAMTSL5_4974_R1Aligned.sortedByCoord.out.geneBodyCoverage	ADAMTSL5	ENSG00000185761.11	ADAMTSL5	3621	riboD_1	0.51484	0.48184
ADCK2_4974_R1Aligned.sortedByCoord.out.geneBodyCoverage	ADCK2	ENSG00000133597.11	ADCK2	3110	riboD_1	0.407205	0.986405
ADCY1_4974_R1Aligned.sortedByCoord.out.geneBodyCoverage	ADCY1	ENSG00000164742.16	ADCY1	13966	riboD_1	0.532978	0.749191
ADCY3_4974_R1Aligned.sortedByCoord.out.geneBodyCoverage	ADCY3	ENSG00000138031.15	ADCY3	6456	riboD_1	0.491099	0.411348
ADCY6_4974_R1Aligned.sortedByCoord.out.geneBodyCoverage	ADCY6	ENSG00000174233.12	ADCY6	8462	riboD_1	0.475158	1.04941
ADD1_4974_R1Aligned.sortedByCoord.out.geneBodyCoverage	ADD1	ENSG00000087274.19	ADD1	13240	riboD_1	0.657669	0.745768
ADGRA2_4974_R1Aligned.sortedByCoord.out.geneBodyCoverage	ADGRA2	ENSG00000020181.18	ADGRA2	7084	riboD_1	0.683769	0.249058
ADGRA3_4974_R1Aligned.sortedByCoord.out.geneBodyCoverage	ADGRA3	ENSG00000152990.14	ADGRA3	9261	riboD_1	0.675904	0.791018
ADGRE5_4974_R1Aligned.sortedByCoord.out.geneBodyCoverage	ADGRE5	ENSG00000123146.20	ADGRE5	5382	riboD_1	0.597679	0.96789
ADGRG1_4974_R1Aligned.sortedByCoord.out.geneBodyCoverage	ADGRG1	ENSG00000205336.14	ADGRG1	9011	riboD_1	0.541039	0.479922
ADGRL4_4974_R1Aligned.sortedByCoord.out.geneBodyCoverage	ADGRL4	ENSG00000162618.15	ADGRL4	5798	riboD_1	0.636397	0.614874
ADH1C_4974_R1Aligned.sortedByCoord.out.geneBodyCoverage	ADH1C	ENSG00000248144.6	ADH1C	1574	riboD_1	0.356566	1.07922
ADH5_4974_R1Aligned.sortedByCoord.out.geneBodyCoverage	ADH5	ENSG00000197894.12	ADH5	4866	riboD_1	0.651433	1.1731
ADHFE1_4974_R1Aligned.sortedByCoord.out.geneBodyCoverage	ADHFE1	ENSG00000147576.17	ADHFE1	3378	riboD_1	0.624771	1.29958
ADIPOR1_4974_R1Aligned.sortedByCoord.out.geneBodyCoverage	ADIPOR1	ENSG00000159346.13	ADIPOR1	3113	riboD_1	0.533553	1.0984
ADO_4974_R1Aligned.sortedByCoord.out.geneBodyCoverage	ADO	ENSG00000181915.5	ADO	3760	riboD_1	0.558569	1.21158
ADPGK_4974_R1Aligned.sortedByCoord.out.geneBodyCoverage	ADPGK	ENSG00000159322.18	ADPGK	6006	riboD_1	0.384939	0.640961
ADPRM_4974_R1Aligned.sortedByCoord.out.geneBodyCoverage	ADPRM	ENSG00000170222.12	ADPRM	1945	riboD_1	0.452341	1.34168
ADPRS_4974_R1Aligned.sortedByCoord.out.geneBodyCoverage	ADPRS	ENSG00000116863.11	ADPRS	1651	riboD_1	0.416327	1.48195
ADRB2_4974_R1Aligned.sortedByCoord.out.geneBodyCoverage	ADRB2	ENSG00000169252.6	ADRB2	2013	riboD_1	0.416385	0.903387
ADRM1_4974_R1Aligned.sortedByCoord.out.geneBodyCoverage	ADRM1	ENSG00000130706.13	ADRM1	2142	riboD_1	0.608626	0.293477
ADSS1_4974_R1Aligned.sortedByCoord.out.geneBodyCoverage	ADSS1	ENSG00000185100.11	ADSS1	5732	riboD_1	0.826538	0.232512
AEBP1_4974_R1Aligned.sortedByCoord.out.geneBodyCoverage	AEBP1	ENSG00000106624.11	AEBP1	4971	riboD_1	0.638195	0.388372
AFDN_4974_R1Aligned.sortedByCoord.out.geneBodyCoverage	AFDN	ENSG00000130396.21	AFDN	13731	riboD_1	0.691783	0.639175
AFF1_4974_R1Aligned.sortedByCoord.out.geneBodyCoverage	AFF1	ENSG00000172493.23	AFF1	10953	riboD_1	0.560711	1.25054
AFF3_4974_R1Aligned.sortedByCoord.out.geneBodyCoverage	AFF3	ENSG00000144218.21	AFF3	15701	riboD_1	0.796462	0.247312
AFF4_4974_R1Aligned.sortedByCoord.out.geneBodyCoverage	AFF4	ENSG00000072364.13	AFF4	11281	riboD_1	0.578895	0.783473
AFG3L2_4974_R1Aligned.sortedByCoord.out.geneBodyCoverage	AFG3L2	ENSG00000141385.12	AFG3L2	7133	riboD_1	0.811251	1.26923
AGAP1-IT1_4974_R1Aligned.sortedByCoord.out.geneBodyCoverage	AGAP1-IT1	ENSG00000235529.2	AGAP1-IT1	746	riboD_1	0.315643	1.36062
AGAP2_4974_R1Aligned.sortedByCoord.out.geneBodyCoverage	AGAP2	ENSG00000135439.12	AGAP2	7224	riboD_1	0.663875	1.08021
AGAP9_4974_R1Aligned.sortedByCoord.out.geneBodyCoverage	AGAP9	ENSG00000204172.12	AGAP9	2387	riboD_1	0.294566	1.0347
AGGF1_4974_R1Aligned.sortedByCoord.out.geneBodyCoverage	AGGF1	ENSG00000164252.13	AGGF1	5032	riboD_1	0.614234	1.4991
AGPAT2_4974_R1Aligned.sortedByCoord.out.geneBodyCoverage	AGPAT2	ENSG00000169692.13	AGPAT2	1832	riboD_1	0.429856	0.702984
AGRN_4974_R1Aligned.sortedByCoord.out.geneBodyCoverage	AGRN	ENSG00000188157.15	AGRN	10761	riboD_1	0.56488	0.949704
AGTPBP1_4974_R1Aligned.sortedByCoord.out.geneBodyCoverage	AGTPBP1	ENSG00000135049.16	AGTPBP1	4939	riboD_1	0.389927	1.42047
AGTRAP_4974_R1Aligned.sortedByCoord.out.geneBodyCoverage	AGTRAP	ENSG00000177674.16	AGTRAP	2435	riboD_1	0.534208	1.02948
AHCY_4974_R1Aligned.sortedByCoord.out.geneBodyCoverage	AHCY	ENSG00000101444.13	AHCY	3894	riboD_1	0.604911	0.650433
AHDC1_4974_R1Aligned.sortedByCoord.out.geneBodyCoverage	AHDC1	ENSG00000126705.15	AHDC1	8297	riboD_1	0.450419	1.11805
AHNAK_4974_R1Aligned.sortedByCoord.out.geneBodyCoverage	AHNAK	ENSG00000124942.14	AHNAK	19466	riboD_1	0.483664	0.893441
AHR_4974_R1Aligned.sortedByCoord.out.geneBodyCoverage	AHR	ENSG00000106546.14	AHR	8051	riboD_1	0.573141	0.846377
AHSA1_4974_R1Aligned.sortedByCoord.out.geneBodyCoverage	AHSA1	ENSG00000100591.8	AHSA1	2944	riboD_1	0.768429	1.01308
AIDA_4974_R1Aligned.sortedByCoord.out.geneBodyCoverage	AIDA	ENSG00000186063.13	AIDA	4232	riboD_1	0.706959	0.246351
AIMP2_4974_R1Aligned.sortedByCoord.out.geneBodyCoverage	AIMP2	ENSG00000106305.10	AIMP2	1828	riboD_1	0.501824	0.615128
AIP_4974_R1Aligned.sortedByCoord.out.geneBodyCoverage	AIP	ENSG00000110711.11	AIP	2961	riboD_1	0.63957	0.285805
AKAP1_4974_R1Aligned.sortedByCoord.out.geneBodyCoverage	AKAP1	ENSG00000121057.13	AKAP1	5340	riboD_1	0.492875	0.480011
AKAP10_4974_R1Aligned.sortedByCoord.out.geneBodyCoverage	AKAP10	ENSG00000108599.15	AKAP10	4839	riboD_1	0.474993	1.06061
AKAP12_4974_R1Aligned.sortedByCoord.out.geneBodyCoverage	AKAP12	ENSG00000131016.17	AKAP12	8775	riboD_1	0.533969	1.03777
AKAP13_4974_R1Aligned.sortedByCoord.out.geneBodyCoverage	AKAP13	ENSG00000170776.22	AKAP13	20280	riboD_1	0.716653	0.141807
AKAP17A_4974_R1Aligned.sortedByCoord.out.geneBodyCoverage	AKAP17A	ENSG00000197976.12	AKAP17A	4070	riboD_1	0.425144	0.657391
AKAP17A_4974_R1Aligned.sortedByCoord.out.geneBodyCoverage	AKAP17A	ENSG00000197976.12_PAR_Y	AKAP17A	4070	riboD_1	0.425144	0.657391
AKAP9_4974_R1Aligned.sortedByCoord.out.geneBodyCoverage	AKAP9	ENSG00000127914.19	AKAP9	26515	riboD_1	0.48981	1.40831
AKIRIN2_4974_R1Aligned.sortedByCoord.out.geneBodyCoverage	AKIRIN2	ENSG00000135334.9	AKIRIN2	2235	riboD_1	0.995278	0
AKR1A1_4974_R1Aligned.sortedByCoord.out.geneBodyCoverage	AKR1A1	ENSG00000117448.14	AKR1A1	3121	riboD_1	0.606467	1.0408
AKR1B1_4974_R1Aligned.sortedByCoord.out.geneBodyCoverage	AKR1B1	ENSG00000085662.14	AKR1B1	3654	riboD_1	0.713079	0.907476
AKR1B15_4974_R1Aligned.sortedByCoord.out.geneBodyCoverage	AKR1B15	ENSG00000227471.9	AKR1B15	3351	riboD_1	0.660859	0.578629
AKR1B1P3_4974_R1Aligned.sortedByCoord.out.geneBodyCoverage	AKR1B1P3	ENSG00000213785.3	AKR1B1P3	588	riboD_1	0.242118	0.655425
AKR1C2_4974_R1Aligned.sortedByCoord.out.geneBodyCoverage	AKR1C2	ENSG00000151632.18	AKR1C2	6086	riboD_1	1.27112	0.0618557
AKR1C3_4974_R1Aligned.sortedByCoord.out.geneBodyCoverage	AKR1C3	ENSG00000196139.14	AKR1C3	3911	riboD_1	0.843771	0.00880445
AKR7A2_4974_R1Aligned.sortedByCoord.out.geneBodyCoverage	AKR7A2	ENSG00000053371.13	AKR7A2	1779	riboD_1	0.604252	0.254825
AKT1_4974_R1Aligned.sortedByCoord.out.geneBodyCoverage	AKT1	ENSG00000142208.18	AKT1	10955	riboD_1	0.918305	0.403621
AKT1S1_4974_R1Aligned.sortedByCoord.out.geneBodyCoverage	AKT1S1	ENSG00000204673.11	AKT1S1	5737	riboD_1	0.824684	0.742699
AKT3-IT1_4974_R1Aligned.sortedByCoord.out.geneBodyCoverage	AKT3-IT1	ENSG00000228939.1	AKT3-IT1	517	riboD_1	0.238624	0.730539
AKTIP_4974_R1Aligned.sortedByCoord.out.geneBodyCoverage	AKTIP	ENSG00000166971.17	AKTIP	5195	riboD_1	0.783242	0.317473
ALAD_4974_R1Aligned.sortedByCoord.out.geneBodyCoverage	ALAD	ENSG00000148218.16	ALAD	4945	riboD_1	0.723843	0.317169
ALAS1_4974_R1Aligned.sortedByCoord.out.geneBodyCoverage	ALAS1	ENSG00000023330.15	ALAS1	2536	riboD_1	0.447559	1.10493
ALDH1A1_4974_R1Aligned.sortedByCoord.out.geneBodyCoverage	ALDH1A1	ENSG00000165092.13	ALDH1A1	2840	riboD_1	0.549926	0.55373
ALDH1A2_4974_R1Aligned.sortedByCoord.out.geneBodyCoverage	ALDH1A2	ENSG00000128918.15	ALDH1A2	8127	riboD_1	0.731925	0.0164063
ALDH1A3_4974_R1Aligned.sortedByCoord.out.geneBodyCoverage	ALDH1A3	ENSG00000184254.17	ALDH1A3	5335	riboD_1	0.737152	0.173021
ALDH1L1_4974_R1Aligned.sortedByCoord.out.geneBodyCoverage	ALDH1L1	ENSG00000144908.14	ALDH1L1	13712	riboD_1	0.727422	0.702088
ALDH3A2_4974_R1Aligned.sortedByCoord.out.geneBodyCoverage	ALDH3A2	ENSG00000072210.19	ALDH3A2	15331	riboD_1	0.616781	0.928939
ALDH4A1_4974_R1Aligned.sortedByCoord.out.geneBodyCoverage	ALDH4A1	ENSG00000159423.17	ALDH4A1	3632	riboD_1	0.388859	0.969755
ALDH7A1_4974_R1Aligned.sortedByCoord.out.geneBodyCoverage	ALDH7A1	ENSG00000164904.18	ALDH7A1	17914	riboD_1	0.882187	0.725044
ALDH9A1_4974_R1Aligned.sortedByCoord.out.geneBodyCoverage	ALDH9A1	ENSG00000143149.13	ALDH9A1	3007	riboD_1	0.475634	0.501104
ALDOA_4974_R1Aligned.sortedByCoord.out.geneBodyCoverage	ALDOA	ENSG00000149925.22	ALDOA	3829	riboD_1	0.524891	0.538117
ALG1_4974_R1Aligned.sortedByCoord.out.geneBodyCoverage	ALG1	ENSG00000033011.14	ALG1	10637	riboD_1	0.904053	0.243662
ALG11_4974_R1Aligned.sortedByCoord.out.geneBodyCoverage	ALG11	ENSG00000253710.5	ALG11	15689	riboD_1	0.480632	0.944719
ALG5_4974_R1Aligned.sortedByCoord.out.geneBodyCoverage	ALG5	ENSG00000120697.10	ALG5	13831	riboD_1	0.868031	1.22601
ALG8_4974_R1Aligned.sortedByCoord.out.geneBodyCoverage	ALG8	ENSG00000159063.14	ALG8	9465	riboD_1	0.532504	1.02674
ALKBH2_4974_R1Aligned.sortedByCoord.out.geneBodyCoverage	ALKBH2	ENSG00000189046.11	ALKBH2	2290	riboD_1	0.594626	1.4449
ALKBH3_4974_R1Aligned.sortedByCoord.out.geneBodyCoverage	ALKBH3	ENSG00000166199.13	ALKBH3	2380	riboD_1	0.483075	0.981716
ALKBH4_4974_R1Aligned.sortedByCoord.out.geneBodyCoverage	ALKBH4	ENSG00000160993.4	ALKBH4	2299	riboD_1	0.544405	1.07193
ALKBH5_4974_R1Aligned.sortedByCoord.out.geneBodyCoverage	ALKBH5	ENSG00000091542.9	ALKBH5	3601	riboD_1	0.487458	0.603182
ALKBH8_4974_R1Aligned.sortedByCoord.out.geneBodyCoverage	ALKBH8	ENSG00000137760.15	ALKBH8	4501	riboD_1	0.473061	1.17538
ALS2CL_4974_R1Aligned.sortedByCoord.out.geneBodyCoverage	ALS2CL	ENSG00000178038.17	ALS2CL	9059	riboD_1	0.373789	1.49945
ALYREF_4974_R1Aligned.sortedByCoord.out.geneBodyCoverage	ALYREF	ENSG00000183684.8	ALYREF	1583	riboD_1	0.882566	0.0677254
AMDHD1_4974_R1Aligned.sortedByCoord.out.geneBodyCoverage	AMDHD1	ENSG00000139344.8	AMDHD1	2652	riboD_1	0.677142	1.12
AMFR_4974_R1Aligned.sortedByCoord.out.geneBodyCoverage	AMFR	ENSG00000159461.15	AMFR	5765	riboD_1	0.639316	0.491483
AMIGO1_4974_R1Aligned.sortedByCoord.out.geneBodyCoverage	AMIGO1	ENSG00000181754.7	AMIGO1	5141	riboD_1	0.491019	0.446352
AMN1_4974_R1Aligned.sortedByCoord.out.geneBodyCoverage	AMN1	ENSG00000151743.11	AMN1	3137	riboD_1	0.659772	0.337479
AMOT_4974_R1Aligned.sortedByCoord.out.geneBodyCoverage	AMOT	ENSG00000126016.17	AMOT	8518	riboD_1	0.484072	1.02801
AMOTL1_4974_R1Aligned.sortedByCoord.out.geneBodyCoverage	AMOTL1	ENSG00000166025.18	AMOTL1	10030	riboD_1	0.371023	1.45322
AMY2B_4974_R1Aligned.sortedByCoord.out.geneBodyCoverage	AMY2B	ENSG00000240038.7	AMY2B	7491	riboD_1	0.744286	0.893625
AMZ2_4974_R1Aligned.sortedByCoord.out.geneBodyCoverage	AMZ2	ENSG00000196704.14	AMZ2	5164	riboD_1	0.598043	0.47949
AMZ2P1_4974_R1Aligned.sortedByCoord.out.geneBodyCoverage	AMZ2P1	ENSG00000214174.9	AMZ2P1	4115	riboD_1	0.675782	0.486529
ANAPC1_4974_R1Aligned.sortedByCoord.out.geneBodyCoverage	ANAPC1	ENSG00000153107.13	ANAPC1	13984	riboD_1	0.685376	0.623601
ANAPC10_4974_R1Aligned.sortedByCoord.out.geneBodyCoverage	ANAPC10	ENSG00000164162.14	ANAPC10	4522	riboD_1	0.890808	1.4214
ANAPC13_4974_R1Aligned.sortedByCoord.out.geneBodyCoverage	ANAPC13	ENSG00000129055.13	ANAPC13	2356	riboD_1	0.780486	0.485963
ANAPC2_4974_R1Aligned.sortedByCoord.out.geneBodyCoverage	ANAPC2	ENSG00000176248.9	ANAPC2	5458	riboD_1	0.656427	1.20158
ANAPC5_4974_R1Aligned.sortedByCoord.out.geneBodyCoverage	ANAPC5	ENSG00000089053.13	ANAPC5	12259	riboD_1	0.816047	0.903823
ANGEL1_4974_R1Aligned.sortedByCoord.out.geneBodyCoverage	ANGEL1	ENSG00000013523.11	ANGEL1	6525	riboD_1	0.503282	1.18209
ANK1_4974_R1Aligned.sortedByCoord.out.geneBodyCoverage	ANK1	ENSG00000029534.21	ANK1	10797	riboD_1	1.56224	0.0708181
ANK3_4974_R1Aligned.sortedByCoord.out.geneBodyCoverage	ANK3	ENSG00000151150.22	ANK3	25759	riboD_1	1.04127	0.334758
ANKAR_4974_R1Aligned.sortedByCoord.out.geneBodyCoverage	ANKAR	ENSG00000151687.15	ANKAR	5758	riboD_1	0.606051	0.896926
ANKFY1_4974_R1Aligned.sortedByCoord.out.geneBodyCoverage	ANKFY1	ENSG00000185722.18	ANKFY1	14224	riboD_1	0.547421	1.41122
ANKH_4974_R1Aligned.sortedByCoord.out.geneBodyCoverage	ANKH	ENSG00000154122.14	ANKH	12695	riboD_1	1.26756	1.06186
ANKLE2_4974_R1Aligned.sortedByCoord.out.geneBodyCoverage	ANKLE2	ENSG00000176915.15	ANKLE2	17461	riboD_1	1.03676	0.0741563
ANKMY2_4974_R1Aligned.sortedByCoord.out.geneBodyCoverage	ANKMY2	ENSG00000106524.9	ANKMY2	2851	riboD_1	0.598343	0.246458
ANKRA2_4974_R1Aligned.sortedByCoord.out.geneBodyCoverage	ANKRA2	ENSG00000164331.10	ANKRA2	2785	riboD_1	0.729476	0.736111
ANKRD10_4974_R1Aligned.sortedByCoord.out.geneBodyCoverage	ANKRD10	ENSG00000088448.14	ANKRD10	4563	riboD_1	0.58823	0.920927
ANKRD11_4974_R1Aligned.sortedByCoord.out.geneBodyCoverage	ANKRD11	ENSG00000167522.17	ANKRD11	19527	riboD_1	0.598383	0.787079
ANKRD13B_4974_R1Aligned.sortedByCoord.out.geneBodyCoverage	ANKRD13B	ENSG00000198720.13	ANKRD13B	4307	riboD_1	0.434489	0.686364
ANKRD13D_4974_R1Aligned.sortedByCoord.out.geneBodyCoverage	ANKRD13D	ENSG00000172932.16	ANKRD13D	5890	riboD_1	0.598618	1.39572
ANKRD16_4974_R1Aligned.sortedByCoord.out.geneBodyCoverage	ANKRD16	ENSG00000134461.16	ANKRD16	3060	riboD_1	0.645062	1.21407
ANKRD2_4974_R1Aligned.sortedByCoord.out.geneBodyCoverage	ANKRD2	ENSG00000165887.12	ANKRD2	1451	riboD_1	0.668712	0.306844
ANKRD20A5P_4974_R1Aligned.sortedByCoord.out.geneBodyCoverage	ANKRD20A5P	ENSG00000186481.16	ANKRD20A5P	6302	riboD_1	0.522673	0.839207
ANKRD23_4974_R1Aligned.sortedByCoord.out.geneBodyCoverage	ANKRD23	ENSG00000163126.15	ANKRD23	4103	riboD_1	0.475	0.923734
ANKRD29_4974_R1Aligned.sortedByCoord.out.geneBodyCoverage	ANKRD29	ENSG00000154065.17	ANKRD29	6417	riboD_1	0.565634	1.28758
ANKRD36_4974_R1Aligned.sortedByCoord.out.geneBodyCoverage	ANKRD36	ENSG00000135976.21	ANKRD36	10670	riboD_1	0.56339	1.43761
ANKRD37_4974_R1Aligned.sortedByCoord.out.geneBodyCoverage	ANKRD37	ENSG00000186352.9	ANKRD37	2253	riboD_1	0.514643	1.07836
ANKRD39_4974_R1Aligned.sortedByCoord.out.geneBodyCoverage	ANKRD39	ENSG00000213337.9	ANKRD39	5246	riboD_1	1.00366	0.062848
ANKRD40_4974_R1Aligned.sortedByCoord.out.geneBodyCoverage	ANKRD40	ENSG00000154945.7	ANKRD40	4831	riboD_1	0.573642	0.664633
ANKRD42-DT_4974_R1Aligned.sortedByCoord.out.geneBodyCoverage	ANKRD42-DT	ENSG00000247137.9	ANKRD42-DT	3418	riboD_1	0.417545	1.11832
ANKRD44_4974_R1Aligned.sortedByCoord.out.geneBodyCoverage	ANKRD44	ENSG00000065413.20	ANKRD44	12826	riboD_1	0.665092	1.3125
ANKRD46_4974_R1Aligned.sortedByCoord.out.geneBodyCoverage	ANKRD46	ENSG00000186106.11	ANKRD46	5820	riboD_1	0.826379	0.194693
ANKRD52_4974_R1Aligned.sortedByCoord.out.geneBodyCoverage	ANKRD52	ENSG00000139645.11	ANKRD52	11096	riboD_1	0.59875	0.685979
ANKRD54_4974_R1Aligned.sortedByCoord.out.geneBodyCoverage	ANKRD54	ENSG00000100124.15	ANKRD54	4390	riboD_1	0.778133	0.0813476
ANKS1A_4974_R1Aligned.sortedByCoord.out.geneBodyCoverage	ANKS1A	ENSG00000064999.15	ANKS1A	8498	riboD_1	0.570882	0.42286
ANKS3_4974_R1Aligned.sortedByCoord.out.geneBodyCoverage	ANKS3	ENSG00000168096.15	ANKS3	7868	riboD_1	0.516987	0.374598
ANKS6_4974_R1Aligned.sortedByCoord.out.geneBodyCoverage	ANKS6	ENSG00000165138.18	ANKS6	8862	riboD_1	0.562228	1.02597
ANKZF1_4974_R1Aligned.sortedByCoord.out.geneBodyCoverage	ANKZF1	ENSG00000163516.14	ANKZF1	6103	riboD_1	0.504628	1.00241
ANO10_4974_R1Aligned.sortedByCoord.out.geneBodyCoverage	ANO10	ENSG00000160746.13	ANO10	5285	riboD_1	0.594114	0.303831
ANO5_4974_R1Aligned.sortedByCoord.out.geneBodyCoverage	ANO5	ENSG00000171714.13	ANO5	19477	riboD_1	0.651413	0.730592
ANP32A_4974_R1Aligned.sortedByCoord.out.geneBodyCoverage	ANP32A	ENSG00000140350.15	ANP32A	7544	riboD_1	1.17575	0.219543
ANP32E_4974_R1Aligned.sortedByCoord.out.geneBodyCoverage	ANP32E	ENSG00000143401.15	ANP32E	3605	riboD_1	0.591029	0.496234
ANTKMT_4974_R1Aligned.sortedByCoord.out.geneBodyCoverage	ANTKMT	ENSG00000103254.10	ANTKMT	1912	riboD_1	0.9811	0.0151976
ANTXR1_4974_R1Aligned.sortedByCoord.out.geneBodyCoverage	ANTXR1	ENSG00000169604.21	ANTXR1	17891	riboD_1	1.02964	0.575849
ANXA1_4974_R1Aligned.sortedByCoord.out.geneBodyCoverage	ANXA1	ENSG00000135046.14	ANXA1	4453	riboD_1	0.818992	0.6737
ANXA2_4974_R1Aligned.sortedByCoord.out.geneBodyCoverage	ANXA2	ENSG00000182718.18	ANXA2	11574	riboD_1	0.815539	0.590423
ANXA3_4974_R1Aligned.sortedByCoord.out.geneBodyCoverage	ANXA3	ENSG00000138772.13	ANXA3	4895	riboD_1	0.795161	0.63993
ANXA4_4974_R1Aligned.sortedByCoord.out.geneBodyCoverage	ANXA4	ENSG00000196975.16	ANXA4	11060	riboD_1	0.994796	1.48972
ANXA5_4974_R1Aligned.sortedByCoord.out.geneBodyCoverage	ANXA5	ENSG00000164111.15	ANXA5	2925	riboD_1	0.540064	0.837458
ANXA6_4974_R1Aligned.sortedByCoord.out.geneBodyCoverage	ANXA6	ENSG00000197043.14	ANXA6	5478	riboD_1	0.722917	0.230937
AOPEP_4974_R1Aligned.sortedByCoord.out.geneBodyCoverage	AOPEP	ENSG00000148120.18	AOPEP	10685	riboD_1	1.73955	0.0741174
AP1B1_4974_R1Aligned.sortedByCoord.out.geneBodyCoverage	AP1B1	ENSG00000100280.17	AP1B1	6555	riboD_1	0.532901	1.36827
AP1G1_4974_R1Aligned.sortedByCoord.out.geneBodyCoverage	AP1G1	ENSG00000166747.13	AP1G1	10980	riboD_1	0.518414	0.568829
AP1G2_4974_R1Aligned.sortedByCoord.out.geneBodyCoverage	AP1G2	ENSG00000213983.12	AP1G2	6897	riboD_1	0.646403	0.446809
AP1S1_4974_R1Aligned.sortedByCoord.out.geneBodyCoverage	AP1S1	ENSG00000106367.15	AP1S1	1699	riboD_1	0.54557	1.19643
AP1S2_4974_R1Aligned.sortedByCoord.out.geneBodyCoverage	AP1S2	ENSG00000182287.15	AP1S2	5428	riboD_1	0.983353	0.651742
AP2M1_4974_R1Aligned.sortedByCoord.out.geneBodyCoverage	AP2M1	ENSG00000161203.14	AP2M1	6709	riboD_1	0.831513	1.27097
AP2S1_4974_R1Aligned.sortedByCoord.out.geneBodyCoverage	AP2S1	ENSG00000042753.12	AP2S1	1558	riboD_1	0.597654	1.1484
AP3D1_4974_R1Aligned.sortedByCoord.out.geneBodyCoverage	AP3D1	ENSG00000065000.19	AP3D1	8613	riboD_1	0.627497	1.10735
AP3M1_4974_R1Aligned.sortedByCoord.out.geneBodyCoverage	AP3M1	ENSG00000185009.13	AP3M1	5691	riboD_1	0.455022	1.20932
AP3M2_4974_R1Aligned.sortedByCoord.out.geneBodyCoverage	AP3M2	ENSG00000070718.12	AP3M2	6276	riboD_1	0.573562	0.84456
AP3S1_4974_R1Aligned.sortedByCoord.out.geneBodyCoverage	AP3S1	ENSG00000177879.17	AP3S1	2929	riboD_1	0.663356	0.64355
AP3S2_4974_R1Aligned.sortedByCoord.out.geneBodyCoverage	AP3S2	ENSG00000157823.17	AP3S2	9237	riboD_1	0.747072	0.698402
AP4B1_4974_R1Aligned.sortedByCoord.out.geneBodyCoverage	AP4B1	ENSG00000134262.13	AP4B1	5847	riboD_1	0.684342	0.756289
AP4M1_4974_R1Aligned.sortedByCoord.out.geneBodyCoverage	AP4M1	ENSG00000221838.10	AP4M1	4722	riboD_1	1.11669	0.24633
AP5B1_4974_R1Aligned.sortedByCoord.out.geneBodyCoverage	AP5B1	ENSG00000254470.3	AP5B1	6980	riboD_1	0.484951	0.743719
APBB1_4974_R1Aligned.sortedByCoord.out.geneBodyCoverage	APBB1	ENSG00000166313.20	APBB1	5199	riboD_1	0.559883	0.789618
APEH_4974_R1Aligned.sortedByCoord.out.geneBodyCoverage	APEH	ENSG00000164062.13	APEH	4425	riboD_1	0.504037	0.843324
APEX1_4974_R1Aligned.sortedByCoord.out.geneBodyCoverage	APEX1	ENSG00000100823.12	APEX1	1886	riboD_1	0.730343	0.234854
APH1A_4974_R1Aligned.sortedByCoord.out.geneBodyCoverage	APH1A	ENSG00000117362.13	APH1A	3473	riboD_1	0.793245	0.112907
APLNR_4974_R1Aligned.sortedByCoord.out.geneBodyCoverage	APLNR	ENSG00000134817.12	APLNR	3674	riboD_1	0.302623	1.05675
APLP2_4974_R1Aligned.sortedByCoord.out.geneBodyCoverage	APLP2	ENSG00000084234.18	APLP2	7463	riboD_1	0.650118	1.1866
APMAP_4974_R1Aligned.sortedByCoord.out.geneBodyCoverage	APMAP	ENSG00000101474.12	APMAP	2226	riboD_1	0.287942	1.1653
APOC1_4974_R1Aligned.sortedByCoord.out.geneBodyCoverage	APOC1	ENSG00000130208.10	APOC1	1178	riboD_1	0.710025	0.321357
APOD_4974_R1Aligned.sortedByCoord.out.geneBodyCoverage	APOD	ENSG00000189058.9	APOD	2022	riboD_1	0.900603	0.345548
APOL2_4974_R1Aligned.sortedByCoord.out.geneBodyCoverage	APOL2	ENSG00000128335.14	APOL2	3417	riboD_1	0.724597	0.521792
APOL3_4974_R1Aligned.sortedByCoord.out.geneBodyCoverage	APOL3	ENSG00000128284.19	APOL3	5901	riboD_1	0.750706	0.159011
APOLD1_4974_R1Aligned.sortedByCoord.out.geneBodyCoverage	APOLD1	ENSG00000178878.13	APOLD1	7191	riboD_1	0.624079	0.875156
APOO_4974_R1Aligned.sortedByCoord.out.geneBodyCoverage	APOO	ENSG00000184831.14	APOO	2357	riboD_1	0.996552	0.580518
APOOL_4974_R1Aligned.sortedByCoord.out.geneBodyCoverage	APOOL	ENSG00000155008.16	APOOL	6480	riboD_1	0.460876	1.37318
APPL1_4974_R1Aligned.sortedByCoord.out.geneBodyCoverage	APPL1	ENSG00000157500.12	APPL1	7516	riboD_1	0.603457	0.684204
APPL2_4974_R1Aligned.sortedByCoord.out.geneBodyCoverage	APPL2	ENSG00000136044.12	APPL2	5088	riboD_1	0.459933	0.523536
APRT_4974_R1Aligned.sortedByCoord.out.geneBodyCoverage	APRT	ENSG00000198931.11	APRT	1796	riboD_1	0.637974	0.636574
APTX_4974_R1Aligned.sortedByCoord.out.geneBodyCoverage	APTX	ENSG00000137074.20	APTX	15614	riboD_1	0.687889	1.17598
AQP1_4974_R1Aligned.sortedByCoord.out.geneBodyCoverage	AQP1	ENSG00000240583.14	AQP1	3261	riboD_1	0.356652	1.02976
AQP4_4974_R1Aligned.sortedByCoord.out.geneBodyCoverage	AQP4	ENSG00000171885.18	AQP4	5943	riboD_1	0.40244	1.06624
AQP7_4974_R1Aligned.sortedByCoord.out.geneBodyCoverage	AQP7	ENSG00000165269.13	AQP7	5253	riboD_1	0.786219	1.01432
AR_4974_R1Aligned.sortedByCoord.out.geneBodyCoverage	AR	ENSG00000169083.18	AR	12818	riboD_1	0.701395	0.710932
ARAP1_4974_R1Aligned.sortedByCoord.out.geneBodyCoverage	ARAP1	ENSG00000186635.15	ARAP1	9061	riboD_1	0.512198	0.902381
ARAP3_4974_R1Aligned.sortedByCoord.out.geneBodyCoverage	ARAP3	ENSG00000120318.16	ARAP3	6195	riboD_1	0.369755	1.31552
ARCN1_4974_R1Aligned.sortedByCoord.out.geneBodyCoverage	ARCN1	ENSG00000095139.15	ARCN1	4177	riboD_1	0.414555	0.832493
AREL1_4974_R1Aligned.sortedByCoord.out.geneBodyCoverage	AREL1	ENSG00000119682.18	AREL1	7805	riboD_1	0.365021	1.10556
ARF1P2_4974_R1Aligned.sortedByCoord.out.geneBodyCoverage	ARF1P2	ENSG00000213137.3	ARF1P2	538	riboD_1	0.322721	0.376471
ARF3_4974_R1Aligned.sortedByCoord.out.geneBodyCoverage	ARF3	ENSG00000134287.10	ARF3	4938	riboD_1	0.703341	0.184164
ARF4_4974_R1Aligned.sortedByCoord.out.geneBodyCoverage	ARF4	ENSG00000168374.11	ARF4	2595	riboD_1	0.604947	0.216555
ARF5_4974_R1Aligned.sortedByCoord.out.geneBodyCoverage	ARF5	ENSG00000004059.11	ARF5	1825	riboD_1	0.789439	0.421639
ARFGAP1_4974_R1Aligned.sortedByCoord.out.geneBodyCoverage	ARFGAP1	ENSG00000101199.13	ARFGAP1	6610	riboD_1	0.521019	1.13641
ARFGAP2_4974_R1Aligned.sortedByCoord.out.geneBodyCoverage	ARFGAP2	ENSG00000149182.15	ARFGAP2	5918	riboD_1	0.532322	0.670566
ARFGAP3_4974_R1Aligned.sortedByCoord.out.geneBodyCoverage	ARFGAP3	ENSG00000242247.11	ARFGAP3	3273	riboD_1	0.506446	1.12017
ARFIP1_4974_R1Aligned.sortedByCoord.out.geneBodyCoverage	ARFIP1	ENSG00000164144.16	ARFIP1	4269	riboD_1	0.589972	1.25783
ARGLU1_4974_R1Aligned.sortedByCoord.out.geneBodyCoverage	ARGLU1	ENSG00000134884.15	ARGLU1	5783	riboD_1	0.78266	1.24408
ARHGAP1_4974_R1Aligned.sortedByCoord.out.geneBodyCoverage	ARHGAP1	ENSG00000175220.12	ARHGAP1	6142	riboD_1	0.705206	0.791223
ARHGAP10_4974_R1Aligned.sortedByCoord.out.geneBodyCoverage	ARHGAP10	ENSG00000071205.12	ARHGAP10	10755	riboD_1	0.954902	1.13952
ARHGAP22_4974_R1Aligned.sortedByCoord.out.geneBodyCoverage	ARHGAP22	ENSG00000128805.15	ARHGAP22	6776	riboD_1	0.647836	0.574803
ARHGAP24_4974_R1Aligned.sortedByCoord.out.geneBodyCoverage	ARHGAP24	ENSG00000138639.18	ARHGAP24	7870	riboD_1	0.697719	0.859779
ARHGAP25_4974_R1Aligned.sortedByCoord.out.geneBodyCoverage	ARHGAP25	ENSG00000163219.12	ARHGAP25	5476	riboD_1	0.756931	0.181818
ARHGAP28_4974_R1Aligned.sortedByCoord.out.geneBodyCoverage	ARHGAP28	ENSG00000088756.13	ARHGAP28	11912	riboD_1	0.619712	1.01222
ARHGAP6_4974_R1Aligned.sortedByCoord.out.geneBodyCoverage	ARHGAP6	ENSG00000047648.23	ARHGAP6	8893	riboD_1	0.665757	1.21779
ARHGDIA_4974_R1Aligned.sortedByCoord.out.geneBodyCoverage	ARHGDIA	ENSG00000141522.12	ARHGDIA	2875	riboD_1	0.580524	1.02391
ARHGDIB_4974_R1Aligned.sortedByCoord.out.geneBodyCoverage	ARHGDIB	ENSG00000111348.9	ARHGDIB	2042	riboD_1	0.620384	0.154148
ARHGEF10L_4974_R1Aligned.sortedByCoord.out.geneBodyCoverage	ARHGEF10L	ENSG00000074964.17	ARHGEF10L	7954	riboD_1	0.595876	0.795726
ARHGEF11_4974_R1Aligned.sortedByCoord.out.geneBodyCoverage	ARHGEF11	ENSG00000132694.19	ARHGEF11	9322	riboD_1	0.525375	1.44533
ARHGEF12_4974_R1Aligned.sortedByCoord.out.geneBodyCoverage	ARHGEF12	ENSG00000196914.9	ARHGEF12	24906	riboD_1	0.77578	1.15169
ARHGEF15_4974_R1Aligned.sortedByCoord.out.geneBodyCoverage	ARHGEF15	ENSG00000198844.12	ARHGEF15	5292	riboD_1	0.637773	0.252427
ARHGEF18_4974_R1Aligned.sortedByCoord.out.geneBodyCoverage	ARHGEF18	ENSG00000104880.19	ARHGEF18	7671	riboD_1	0.538202	0.519886
ARHGEF2_4974_R1Aligned.sortedByCoord.out.geneBodyCoverage	ARHGEF2	ENSG00000116584.21	ARHGEF2	9155	riboD_1	0.623761	0.369154
ARHGEF3_4974_R1Aligned.sortedByCoord.out.geneBodyCoverage	ARHGEF3	ENSG00000163947.12	ARHGEF3	6576	riboD_1	0.663522	0.151297
ARHGEF35-AS1_4974_R1Aligned.sortedByCoord.out.geneBodyCoverage	ARHGEF35-AS1	ENSG00000244198.7	ARHGEF35-AS1	9504	riboD_1	0.891581	0.150685
ARHGEF4_4974_R1Aligned.sortedByCoord.out.geneBodyCoverage	ARHGEF4	ENSG00000136002.20	ARHGEF4	10613	riboD_1	1.18264	0.0021322
ARHGEF7_4974_R1Aligned.sortedByCoord.out.geneBodyCoverage	ARHGEF7	ENSG00000102606.19	ARHGEF7	11768	riboD_1	0.766162	0.953366
ARID1A_4974_R1Aligned.sortedByCoord.out.geneBodyCoverage	ARID1A	ENSG00000117713.21	ARID1A	15939	riboD_1	0.650748	0.747242
ARID1B_4974_R1Aligned.sortedByCoord.out.geneBodyCoverage	ARID1B	ENSG00000049618.24	ARID1B	45931	riboD_1	0.813282	0.277447
ARID5A_4974_R1Aligned.sortedByCoord.out.geneBodyCoverage	ARID5A	ENSG00000196843.17	ARID5A	3561	riboD_1	0.666294	0.778191
ARL1_4974_R1Aligned.sortedByCoord.out.geneBodyCoverage	ARL1	ENSG00000120805.14	ARL1	4935	riboD_1	0.604608	1.09692
ARL14EP_4974_R1Aligned.sortedByCoord.out.geneBodyCoverage	ARL14EP	ENSG00000152219.5	ARL14EP	5408	riboD_1	0.987448	0.143406
ARL16_4974_R1Aligned.sortedByCoord.out.geneBodyCoverage	ARL16	ENSG00000214087.9	ARL16	2457	riboD_1	0.816376	0.333333
ARL6IP1_4974_R1Aligned.sortedByCoord.out.geneBodyCoverage	ARL6IP1	ENSG00000170540.15	ARL6IP1	3558	riboD_1	0.582475	0.462081
ARL6IP4_4974_R1Aligned.sortedByCoord.out.geneBodyCoverage	ARL6IP4	ENSG00000182196.14	ARL6IP4	2781	riboD_1	0.976285	0.0510204
ARMC1_4974_R1Aligned.sortedByCoord.out.geneBodyCoverage	ARMC1	ENSG00000104442.10	ARMC1	3419	riboD_1	0.400181	0.968895
ARMC6_4974_R1Aligned.sortedByCoord.out.geneBodyCoverage	ARMC6	ENSG00000105676.14	ARMC6	4052	riboD_1	0.550268	0.709242
ARMCX2_4974_R1Aligned.sortedByCoord.out.geneBodyCoverage	ARMCX2	ENSG00000184867.14	ARMCX2	3548	riboD_1	0.498253	1.03546
ARMCX3_4974_R1Aligned.sortedByCoord.out.geneBodyCoverage	ARMCX3	ENSG00000102401.20	ARMCX3	4239	riboD_1	0.557272	0.206561
ARMCX6_4974_R1Aligned.sortedByCoord.out.geneBodyCoverage	ARMCX6	ENSG00000198960.11	ARMCX6	2489	riboD_1	0.75689	1.21033
ARNT_4974_R1Aligned.sortedByCoord.out.geneBodyCoverage	ARNT	ENSG00000143437.21	ARNT	6448	riboD_1	0.57545	0.795362
ARNT2_4974_R1Aligned.sortedByCoord.out.geneBodyCoverage	ARNT2	ENSG00000172379.22	ARNT2	7737	riboD_1	0.452306	1.21081
ARPC1B_4974_R1Aligned.sortedByCoord.out.geneBodyCoverage	ARPC1B	ENSG00000130429.15	ARPC1B	3988	riboD_1	0.680476	0.545455
ARPC2_4974_R1Aligned.sortedByCoord.out.geneBodyCoverage	ARPC2	ENSG00000163466.16	ARPC2	6515	riboD_1	0.990765	0.963436
ARPC5L_4974_R1Aligned.sortedByCoord.out.geneBodyCoverage	ARPC5L	ENSG00000136950.13	ARPC5L	3610	riboD_1	1.18973	0.0355289
ARPIN-AP3S2_4974_R1Aligned.sortedByCoord.out.geneBodyCoverage	ARPIN-AP3S2	ENSG00000250021.7	ARPIN-AP3S2	2673	riboD_1	0.594269	0.422657
ARRDC1-AS1_4974_R1Aligned.sortedByCoord.out.geneBodyCoverage	ARRDC1-AS1	ENSG00000203993.7	ARRDC1-AS1	3551	riboD_1	0.653737	0.750636
ARRDC1_4974_R1Aligned.sortedByCoord.out.geneBodyCoverage	ARRDC1	ENSG00000197070.14	ARRDC1	3790	riboD_1	0.55006	0.626274
ARRDC2_4974_R1Aligned.sortedByCoord.out.geneBodyCoverage	ARRDC2	ENSG00000105643.11	ARRDC2	4637	riboD_1	0.571213	0.171728
ARRDC3_4974_R1Aligned.sortedByCoord.out.geneBodyCoverage	ARRDC3	ENSG00000113369.9	ARRDC3	4985	riboD_1	0.58048	0.672434
ARRDC4_4974_R1Aligned.sortedByCoord.out.geneBodyCoverage	ARRDC4	ENSG00000140450.9	ARRDC4	4062	riboD_1	0.531312	0.828077
ARSB_4974_R1Aligned.sortedByCoord.out.geneBodyCoverage	ARSB	ENSG00000113273.17	ARSB	8899	riboD_1	0.878408	0.344304
ART1_4974_R1Aligned.sortedByCoord.out.geneBodyCoverage	ART1	ENSG00000129744.3	ART1	1467	riboD_1	0.284477	0.515937
ART5_4974_R1Aligned.sortedByCoord.out.geneBodyCoverage	ART5	ENSG00000167311.14	ART5	1497	riboD_1	0.426288	1.03835
ARV1_4974_R1Aligned.sortedByCoord.out.geneBodyCoverage	ARV1	ENSG00000173409.14	ARV1	2125	riboD_1	0.551696	1.30018
ARVCF_4974_R1Aligned.sortedByCoord.out.geneBodyCoverage	ARVCF	ENSG00000099889.14	ARVCF	5636	riboD_1	0.431981	1.09873
ARX_4974_R1Aligned.sortedByCoord.out.geneBodyCoverage	ARX	ENSG00000004848.8	ARX	3114	riboD_1	0.764378	0.212841
AS3MT_4974_R1Aligned.sortedByCoord.out.geneBodyCoverage	AS3MT	ENSG00000214435.9	AS3MT	2450	riboD_1	0.415894	1.23885
ASB1_4974_R1Aligned.sortedByCoord.out.geneBodyCoverage	ASB1	ENSG00000065802.12	ASB1	7407	riboD_1	0.479035	0.961924
ASB10_4974_R1Aligned.sortedByCoord.out.geneBodyCoverage	ASB10	ENSG00000146926.11	ASB10	2375	riboD_1	0.547689	0.338361
ASB11_4974_R1Aligned.sortedByCoord.out.geneBodyCoverage	ASB11	ENSG00000165192.14	ASB11	3124	riboD_1	0.485447	1.0494
ASB12_4974_R1Aligned.sortedByCoord.out.geneBodyCoverage	ASB12	ENSG00000198881.10	ASB12	1267	riboD_1	0.477859	1.45777
ASB13_4974_R1Aligned.sortedByCoord.out.geneBodyCoverage	ASB13	ENSG00000196372.13	ASB13	3003	riboD_1	0.475863	0.861199
ASB16-AS1_4974_R1Aligned.sortedByCoord.out.geneBodyCoverage	ASB16-AS1	ENSG00000267080.7	ASB16-AS1	3838	riboD_1	1.36539	1.41586
ASB16_4974_R1Aligned.sortedByCoord.out.geneBodyCoverage	ASB16	ENSG00000161664.7	ASB16	2233	riboD_1	0.424607	1.19644
ASB18_4974_R1Aligned.sortedByCoord.out.geneBodyCoverage	ASB18	ENSG00000182177.15	ASB18	6967	riboD_1	1.144	0.26475
ASB5_4974_R1Aligned.sortedByCoord.out.geneBodyCoverage	ASB5	ENSG00000164122.9	ASB5	4218	riboD_1	0.527491	0.463807
ASB6_4974_R1Aligned.sortedByCoord.out.geneBodyCoverage	ASB6	ENSG00000148331.12	ASB6	4622	riboD_1	1.85543	0.201652
ASB8_4974_R1Aligned.sortedByCoord.out.geneBodyCoverage	ASB8	ENSG00000177981.11	ASB8	4086	riboD_1	0.583965	0.460296
ASCC2_4974_R1Aligned.sortedByCoord.out.geneBodyCoverage	ASCC2	ENSG00000100325.15	ASCC2	5415	riboD_1	0.662693	0.240353
ASCC3_4974_R1Aligned.sortedByCoord.out.geneBodyCoverage	ASCC3	ENSG00000112249.14	ASCC3	11731	riboD_1	0.649315	0.862319
ASH2L_4974_R1Aligned.sortedByCoord.out.geneBodyCoverage	ASH2L	ENSG00000129691.16	ASH2L	5659	riboD_1	0.643862	1.43586
ASMTL-AS1_4974_R1Aligned.sortedByCoord.out.geneBodyCoverage	ASMTL-AS1	ENSG00000236017.8	ASMTL-AS1	1335	riboD_1	0.468509	0.865741
ASMTL-AS1_4974_R1Aligned.sortedByCoord.out.geneBodyCoverage	ASMTL-AS1	ENSG00000236017.8_PAR_Y	ASMTL-AS1	1335	riboD_1	0.468509	0.865741
ASMTL_4974_R1Aligned.sortedByCoord.out.geneBodyCoverage	ASMTL	ENSG00000169093.16	ASMTL	3506	riboD_1	0.56453	0.530583
ASMTL_4974_R1Aligned.sortedByCoord.out.geneBodyCoverage	ASMTL	ENSG00000169093.16_PAR_Y	ASMTL	3506	riboD_1	0.56453	0.530583
ASNSD1_4974_R1Aligned.sortedByCoord.out.geneBodyCoverage	ASNSD1	ENSG00000138381.10	ASNSD1	2485	riboD_1	0.436574	0.768312
ASS1_4974_R1Aligned.sortedByCoord.out.geneBodyCoverage	ASS1	ENSG00000130707.18	ASS1	3018	riboD_1	0.635138	1.07048
ASTN2_4974_R1Aligned.sortedByCoord.out.geneBodyCoverage	ASTN2	ENSG00000148219.18	ASTN2	10403	riboD_1	1.1066	0.185185
ASXL1_4974_R1Aligned.sortedByCoord.out.geneBodyCoverage	ASXL1	ENSG00000171456.21	ASXL1	13676	riboD_1	0.546189	0.874472
ATF3_4974_R1Aligned.sortedByCoord.out.geneBodyCoverage	ATF3	ENSG00000162772.17	ATF3	4040	riboD_1	0.564756	0.61659
ATF4_4974_R1Aligned.sortedByCoord.out.geneBodyCoverage	ATF4	ENSG00000128272.18	ATF4	2613	riboD_1	0.540545	0.344851
ATF7_4974_R1Aligned.sortedByCoord.out.geneBodyCoverage	ATF7	ENSG00000170653.19	ATF7	7985	riboD_1	0.433873	1.05231
ATG101_4974_R1Aligned.sortedByCoord.out.geneBodyCoverage	ATG101	ENSG00000123395.15	ATG101	3195	riboD_1	0.97527	0.666185
ATG12_4974_R1Aligned.sortedByCoord.out.geneBodyCoverage	ATG12	ENSG00000145782.13	ATG12	8867	riboD_1	0.597891	0.528992
ATG14_4974_R1Aligned.sortedByCoord.out.geneBodyCoverage	ATG14	ENSG00000126775.9	ATG14	5025	riboD_1	0.332289	0.942935
ATP2A1_4974_R1Aligned.sortedByCoord.out.geneBodyCoverage	ATP2A1	ENSG00000196296.14	ATP2A1	4544	riboD_1	0.39899	1.05964
ATG16L2_4974_R1Aligned.sortedByCoord.out.geneBodyCoverage	ATG16L2	ENSG00000168010.11	ATG16L2	8519	riboD_1	0.610125	1.13678
ATG2A_4974_R1Aligned.sortedByCoord.out.geneBodyCoverage	ATG2A	ENSG00000110046.13	ATG2A	7833	riboD_1	0.563922	0.998165
ATG3_4974_R1Aligned.sortedByCoord.out.geneBodyCoverage	ATG3	ENSG00000144848.11	ATG3	6110	riboD_1	1.03489	1.17968
ATG4D_4974_R1Aligned.sortedByCoord.out.geneBodyCoverage	ATG4D	ENSG00000130734.10	ATG4D	2278	riboD_1	0.6382	0.248295
ATG7_4974_R1Aligned.sortedByCoord.out.geneBodyCoverage	ATG7	ENSG00000197548.13	ATG7	8833	riboD_1	0.584958	1.02005
ATG9A_4974_R1Aligned.sortedByCoord.out.geneBodyCoverage	ATG9A	ENSG00000198925.12	ATG9A	4724	riboD_1	0.50986	0.490473
ATIC_4974_R1Aligned.sortedByCoord.out.geneBodyCoverage	ATIC	ENSG00000138363.15	ATIC	3789	riboD_1	0.529148	0.506827
ATL1_4974_R1Aligned.sortedByCoord.out.geneBodyCoverage	ATL1	ENSG00000198513.14	ATL1	16489	riboD_1	1.03938	0.729167
ATL2_4974_R1Aligned.sortedByCoord.out.geneBodyCoverage	ATL2	ENSG00000119787.14	ATL2	5810	riboD_1	0.452616	0.586696
ATL3_4974_R1Aligned.sortedByCoord.out.geneBodyCoverage	ATL3	ENSG00000184743.13	ATL3	7600	riboD_1	0.539043	0.66151
ATM_4974_R1Aligned.sortedByCoord.out.geneBodyCoverage	ATM	ENSG00000149311.20	ATM	39184	riboD_1	0.695441	1.35849
ATN1_4974_R1Aligned.sortedByCoord.out.geneBodyCoverage	ATN1	ENSG00000111676.15	ATN1	5116	riboD_1	0.663878	1.04217
ATOX1_4974_R1Aligned.sortedByCoord.out.geneBodyCoverage	ATOX1	ENSG00000177556.12	ATOX1	5239	riboD_1	1.08396	1.11808
ATP13A2_4974_R1Aligned.sortedByCoord.out.geneBodyCoverage	ATP13A2	ENSG00000159363.19	ATP13A2	5253	riboD_1	0.462416	1.4127
ATP13A3_4974_R1Aligned.sortedByCoord.out.geneBodyCoverage	ATP13A3	ENSG00000133657.17	ATP13A3	22838	riboD_1	0.727964	1.4987
ATP13A5-AS1_4974_R1Aligned.sortedByCoord.out.geneBodyCoverage	ATP13A5-AS1	ENSG00000236508.1	ATP13A5-AS1	476	riboD_1	0.519487	0.214112
ATP1A1-AS1_4974_R1Aligned.sortedByCoord.out.geneBodyCoverage	ATP1A1-AS1	ENSG00000203865.12	ATP1A1-AS1	14104	riboD_1	1.92758	0.212435
ATP1A1_4974_R1Aligned.sortedByCoord.out.geneBodyCoverage	ATP1A1	ENSG00000163399.16	ATP1A1	7277	riboD_1	0.671982	0.516515
ATP1B1_4974_R1Aligned.sortedByCoord.out.geneBodyCoverage	ATP1B1	ENSG00000143153.14	ATP1B1	12290	riboD_1	0.834269	0.985966
ATP5F1A_4974_R1Aligned.sortedByCoord.out.geneBodyCoverage	ATP5F1A	ENSG00000152234.16	ATP5F1A	10908	riboD_1	0.790572	1.45802
ATP5F1B_4974_R1Aligned.sortedByCoord.out.geneBodyCoverage	ATP5F1B	ENSG00000110955.9	ATP5F1B	2238	riboD_1	0.319568	0.975638
ATP5F1C_4974_R1Aligned.sortedByCoord.out.geneBodyCoverage	ATP5F1C	ENSG00000165629.20	ATP5F1C	2308	riboD_1	0.745857	0.723746
ATP5F1D_4974_R1Aligned.sortedByCoord.out.geneBodyCoverage	ATP5F1D	ENSG00000099624.8	ATP5F1D	2249	riboD_1	1.00889	0.615843
ATP5MC1_4974_R1Aligned.sortedByCoord.out.geneBodyCoverage	ATP5MC1	ENSG00000159199.14	ATP5MC1	2615	riboD_1	0.888688	0.14037
ATP5MC2_4974_R1Aligned.sortedByCoord.out.geneBodyCoverage	ATP5MC2	ENSG00000135390.21	ATP5MC2	3904	riboD_1	1.19788	0
ATP5ME_4974_R1Aligned.sortedByCoord.out.geneBodyCoverage	ATP5ME	ENSG00000169020.10	ATP5ME	932	riboD_1	0.883324	0.235985
ATP5MJ_4974_R1Aligned.sortedByCoord.out.geneBodyCoverage	ATP5MJ	ENSG00000156411.10	ATP5MJ	3415	riboD_1	1.26112	0.48002
ATP5MK_4974_R1Aligned.sortedByCoord.out.geneBodyCoverage	ATP5MK	ENSG00000173915.16	ATP5MK	924	riboD_1	0.969683	0.415297
ATP5PF_4974_R1Aligned.sortedByCoord.out.geneBodyCoverage	ATP5PF	ENSG00000154723.13	ATP5PF	2009	riboD_1	0.974247	0.0716652
ATP5PO_4974_R1Aligned.sortedByCoord.out.geneBodyCoverage	ATP5PO	ENSG00000241837.7	ATP5PO	3170	riboD_1	1.11944	0.124383
ATP6AP1_4974_R1Aligned.sortedByCoord.out.geneBodyCoverage	ATP6AP1	ENSG00000071553.18	ATP6AP1	5683	riboD_1	0.666234	0.330172
ATP6AP2_4974_R1Aligned.sortedByCoord.out.geneBodyCoverage	ATP6AP2	ENSG00000182220.15	ATP6AP2	9541	riboD_1	0.665445	0.729299
ATP6V0A2_4974_R1Aligned.sortedByCoord.out.geneBodyCoverage	ATP6V0A2	ENSG00000185344.15	ATP6V0A2	17214	riboD_1	0.894061	1.09655
ATP6V0B_4974_R1Aligned.sortedByCoord.out.geneBodyCoverage	ATP6V0B	ENSG00000117410.14	ATP6V0B	3239	riboD_1	0.809017	0.994809
ATP6V0D1_4974_R1Aligned.sortedByCoord.out.geneBodyCoverage	ATP6V0D1	ENSG00000159720.13	ATP6V0D1	8156	riboD_1	0.908787	0.194319
ATP6V1B2_4974_R1Aligned.sortedByCoord.out.geneBodyCoverage	ATP6V1B2	ENSG00000147416.11	ATP6V1B2	7797	riboD_1	0.88833	1.47282
ATP6V1E1_4974_R1Aligned.sortedByCoord.out.geneBodyCoverage	ATP6V1E1	ENSG00000131100.13	ATP6V1E1	3143	riboD_1	0.664698	0.621337
ATP6V1E2_4974_R1Aligned.sortedByCoord.out.geneBodyCoverage	ATP6V1E2	ENSG00000250565.7	ATP6V1E2	5303	riboD_1	0.766997	1.07347
ATP6V1G1_4974_R1Aligned.sortedByCoord.out.geneBodyCoverage	ATP6V1G1	ENSG00000136888.8	ATP6V1G1	3455	riboD_1	0.934485	1.14477
ATP6V1G1P4_4974_R1Aligned.sortedByCoord.out.geneBodyCoverage	ATP6V1G1P4	ENSG00000233343.1	ATP6V1G1P4	335	riboD_1	0.167356	0.865699
ATP6V1H_4974_R1Aligned.sortedByCoord.out.geneBodyCoverage	ATP6V1H	ENSG00000047249.18	ATP6V1H	5104	riboD_1	0.636789	0.816007
ATP7A_4974_R1Aligned.sortedByCoord.out.geneBodyCoverage	ATP7A	ENSG00000165240.22	ATP7A	28126	riboD_1	0.602524	1.30536
ATP8A1_4974_R1Aligned.sortedByCoord.out.geneBodyCoverage	ATP8A1	ENSG00000124406.16	ATP8A1	11199	riboD_1	0.602008	1.39318
ATP8B1_4974_R1Aligned.sortedByCoord.out.geneBodyCoverage	ATP8B1	ENSG00000081923.15	ATP8B1	7028	riboD_1	0.460025	1.06701
ATPAF1_4974_R1Aligned.sortedByCoord.out.geneBodyCoverage	ATPAF1	ENSG00000123472.12	ATPAF1	5677	riboD_1	0.660134	0.312064
ATRAID_4974_R1Aligned.sortedByCoord.out.geneBodyCoverage	ATRAID	ENSG00000138085.18	ATRAID	2005	riboD_1	0.702154	0.622048
ATXN1_4974_R1Aligned.sortedByCoord.out.geneBodyCoverage	ATXN1	ENSG00000124788.19	ATXN1	19278	riboD_1	0.860987	0.304683
ATXN1L_4974_R1Aligned.sortedByCoord.out.geneBodyCoverage	ATXN1L	ENSG00000224470.9	ATXN1L	9316	riboD_1	0.384134	1.23992
ATXN7L2_4974_R1Aligned.sortedByCoord.out.geneBodyCoverage	ATXN7L2	ENSG00000162650.17	ATXN7L2	5422	riboD_1	0.376863	1.04193
ATXN7L3_4974_R1Aligned.sortedByCoord.out.geneBodyCoverage	ATXN7L3	ENSG00000087152.16	ATXN7L3	5333	riboD_1	0.50752	0.89881
AUH_4974_R1Aligned.sortedByCoord.out.geneBodyCoverage	AUH	ENSG00000148090.12	AUH	2263	riboD_1	0.777016	0.843792
AUP1_4974_R1Aligned.sortedByCoord.out.geneBodyCoverage	AUP1	ENSG00000115307.17	AUP1	2455	riboD_1	0.566904	1.21187
AURKA_4974_R1Aligned.sortedByCoord.out.geneBodyCoverage	AURKA	ENSG00000087586.18	AURKA	2928	riboD_1	0.544267	0.437861
AURKAIP1_4974_R1Aligned.sortedByCoord.out.geneBodyCoverage	AURKAIP1	ENSG00000175756.14	AURKAIP1	1381	riboD_1	0.664153	0.552149
AVEN_4974_R1Aligned.sortedByCoord.out.geneBodyCoverage	AVEN	ENSG00000169857.9	AVEN	4005	riboD_1	1.15087	0.0408357
AVIL_4974_R1Aligned.sortedByCoord.out.geneBodyCoverage	AVIL	ENSG00000135407.11	AVIL	5919	riboD_1	0.403894	1.0108
AXIN1_4974_R1Aligned.sortedByCoord.out.geneBodyCoverage	AXIN1	ENSG00000103126.15	AXIN1	7537	riboD_1	0.813917	0.938158
AXIN2_4974_R1Aligned.sortedByCoord.out.geneBodyCoverage	AXIN2	ENSG00000168646.14	AXIN2	5197	riboD_1	0.443656	0.925997
B3GALT1_4974_R1Aligned.sortedByCoord.out.geneBodyCoverage	B3GALT1	ENSG00000172318.6	B3GALT1	5850	riboD_1	0.542396	1.32834
B3GALT6_4974_R1Aligned.sortedByCoord.out.geneBodyCoverage	B3GALT6	ENSG00000176022.7	B3GALT6	2805	riboD_1	0.756167	0
B3GAT3_4974_R1Aligned.sortedByCoord.out.geneBodyCoverage	B3GAT3	ENSG00000149541.10	B3GAT3	2407	riboD_1	0.568185	0.33033
B3GNT5_4974_R1Aligned.sortedByCoord.out.geneBodyCoverage	B3GNT5	ENSG00000176597.12	B3GNT5	8125	riboD_1	0.568544	0.238363
B4GALT2_4974_R1Aligned.sortedByCoord.out.geneBodyCoverage	B4GALT2	ENSG00000117411.18	B4GALT2	5472	riboD_1	0.728018	0.397959
B4GALT3_4974_R1Aligned.sortedByCoord.out.geneBodyCoverage	B4GALT3	ENSG00000158850.15	B4GALT3	3890	riboD_1	0.666404	0.119338
B4GALT5_4974_R1Aligned.sortedByCoord.out.geneBodyCoverage	B4GALT5	ENSG00000158470.5	B4GALT5	4722	riboD_1	0.508564	0.92577
B4GALT7_4974_R1Aligned.sortedByCoord.out.geneBodyCoverage	B4GALT7	ENSG00000027847.14	B4GALT7	4878	riboD_1	0.694085	0.974126
B9D1_4974_R1Aligned.sortedByCoord.out.geneBodyCoverage	B9D1	ENSG00000108641.20	B9D1	8488	riboD_1	1.3137	0.0736842
BABAM1_4974_R1Aligned.sortedByCoord.out.geneBodyCoverage	BABAM1	ENSG00000105393.16	BABAM1	2581	riboD_1	0.506882	0.677483
BABAM2_4974_R1Aligned.sortedByCoord.out.geneBodyCoverage	BABAM2	ENSG00000158019.21	BABAM2	3392	riboD_1	0.530309	0.838182
BACE1_4974_R1Aligned.sortedByCoord.out.geneBodyCoverage	BACE1	ENSG00000186318.18	BACE1	8689	riboD_1	0.482433	0.457931
BACH1-IT1_4974_R1Aligned.sortedByCoord.out.geneBodyCoverage	BACH1-IT1	ENSG00000248476.1	BACH1-IT1	821	riboD_1	0.238751	1.48562
BACH1-IT2_4974_R1Aligned.sortedByCoord.out.geneBodyCoverage	BACH1-IT2	ENSG00000228817.4	BACH1-IT2	1291	riboD_1	0.268556	0.888466
BAD_4974_R1Aligned.sortedByCoord.out.geneBodyCoverage	BAD	ENSG00000002330.14	BAD	1708	riboD_1	0.57367	0.785506
BAG4_4974_R1Aligned.sortedByCoord.out.geneBodyCoverage	BAG4	ENSG00000156735.11	BAG4	4809	riboD_1	0.487661	0.535714
BAG5_4974_R1Aligned.sortedByCoord.out.geneBodyCoverage	BAG5	ENSG00000166170.12	BAG5	5096	riboD_1	0.533916	1.31429
BAK1_4974_R1Aligned.sortedByCoord.out.geneBodyCoverage	BAK1	ENSG00000030110.14	BAK1	2212	riboD_1	0.420702	1.16377
BANF1_4974_R1Aligned.sortedByCoord.out.geneBodyCoverage	BANF1	ENSG00000175334.8	BANF1	1496	riboD_1	1.05867	0.589335
BANP_4974_R1Aligned.sortedByCoord.out.geneBodyCoverage	BANP	ENSG00000172530.21	BANP	8154	riboD_1	0.633362	1.19558
BAX_4974_R1Aligned.sortedByCoord.out.geneBodyCoverage	BAX	ENSG00000087088.21	BAX	2587	riboD_1	0.740623	0.615542
BAZ1B_4974_R1Aligned.sortedByCoord.out.geneBodyCoverage	BAZ1B	ENSG00000009954.11	BAZ1B	7060	riboD_1	0.540197	0.992967
BAZ2A_4974_R1Aligned.sortedByCoord.out.geneBodyCoverage	BAZ2A	ENSG00000076108.12	BAZ2A	10936	riboD_1	0.519598	1.19904
BAZ2B_4974_R1Aligned.sortedByCoord.out.geneBodyCoverage	BAZ2B	ENSG00000123636.19	BAZ2B	20247	riboD_1	0.833773	0.83975
BBIP1_4974_R1Aligned.sortedByCoord.out.geneBodyCoverage	BBIP1	ENSG00000214413.9	BBIP1	8442	riboD_1	0.70113	0.838972
BBS1_4974_R1Aligned.sortedByCoord.out.geneBodyCoverage	BBS1	ENSG00000174483.20	BBS1	6131	riboD_1	0.541438	1.44993
BBS2_4974_R1Aligned.sortedByCoord.out.geneBodyCoverage	BBS2	ENSG00000125124.14	BBS2	16813	riboD_1	0.773713	1.26683
BCAP31_4974_R1Aligned.sortedByCoord.out.geneBodyCoverage	BCAP31	ENSG00000185825.17	BCAP31	3301	riboD_1	0.710552	0.448516
BCAP31P2_4974_R1Aligned.sortedByCoord.out.geneBodyCoverage	BCAP31P2	ENSG00000260047.2	BCAP31P2	399	riboD_1	0.351844	0.51455
BCAR1_4974_R1Aligned.sortedByCoord.out.geneBodyCoverage	BCAR1	ENSG00000050820.17	BCAR1	9199	riboD_1	0.500799	0.407125
BCAR3_4974_R1Aligned.sortedByCoord.out.geneBodyCoverage	BCAR3	ENSG00000137936.18	BCAR3	6919	riboD_1	0.742759	0.131621
BCAT2_4974_R1Aligned.sortedByCoord.out.geneBodyCoverage	BCAT2	ENSG00000105552.15	BCAT2	4553	riboD_1	0.792412	0.307692
BCCIP_4974_R1Aligned.sortedByCoord.out.geneBodyCoverage	BCCIP	ENSG00000107949.17	BCCIP	4496	riboD_1	0.977	0.609185
BCKDK_4974_R1Aligned.sortedByCoord.out.geneBodyCoverage	BCKDK	ENSG00000103507.14	BCKDK	3873	riboD_1	0.653598	0.48781
BCL10_4974_R1Aligned.sortedByCoord.out.geneBodyCoverage	BCL10	ENSG00000142867.14	BCL10	4346	riboD_1	0.842776	0.799443
BCL2_4974_R1Aligned.sortedByCoord.out.geneBodyCoverage	BCL2	ENSG00000171791.14	BCL2	12612	riboD_1	0.601592	0.709391
BCL2L1_4974_R1Aligned.sortedByCoord.out.geneBodyCoverage	BCL2L1	ENSG00000171552.14	BCL2L1	4197	riboD_1	0.66927	1.00785
BCL2L12_4974_R1Aligned.sortedByCoord.out.geneBodyCoverage	BCL2L12	ENSG00000126453.10	BCL2L12	2216	riboD_1	0.916631	0.109079
BCL2L2_4974_R1Aligned.sortedByCoord.out.geneBodyCoverage	BCL2L2	ENSG00000129473.11	BCL2L2	4840	riboD_1	0.588752	0.672414
BCL3_4974_R1Aligned.sortedByCoord.out.geneBodyCoverage	BCL3	ENSG00000069399.15	BCL3	3094	riboD_1	1.06551	0.682927
BCL6_4974_R1Aligned.sortedByCoord.out.geneBodyCoverage	BCL6	ENSG00000113916.18	BCL6	5936	riboD_1	0.646142	0.697917
BCL7A_4974_R1Aligned.sortedByCoord.out.geneBodyCoverage	BCL7A	ENSG00000110987.9	BCL7A	6565	riboD_1	0.849646	0.0938124
BCL7B_4974_R1Aligned.sortedByCoord.out.geneBodyCoverage	BCL7B	ENSG00000106635.8	BCL7B	3230	riboD_1	0.63296	0.310584
BCL9L_4974_R1Aligned.sortedByCoord.out.geneBodyCoverage	BCL9L	ENSG00000186174.13	BCL9L	10788	riboD_1	0.708532	1.25834
BCOR_4974_R1Aligned.sortedByCoord.out.geneBodyCoverage	BCOR	ENSG00000183337.18	BCOR	9965	riboD_1	0.513595	1.32294
BCR_4974_R1Aligned.sortedByCoord.out.geneBodyCoverage	BCR	ENSG00000186716.21	BCR	12234	riboD_1	0.841032	1.48361
BCS1L_4974_R1Aligned.sortedByCoord.out.geneBodyCoverage	BCS1L	ENSG00000074582.15	BCS1L	3379	riboD_1	0.575032	0.344349
BECN1_4974_R1Aligned.sortedByCoord.out.geneBodyCoverage	BECN1	ENSG00000126581.13	BECN1	6414	riboD_1	0.761374	1.23592
BEND5_4974_R1Aligned.sortedByCoord.out.geneBodyCoverage	BEND5	ENSG00000162373.13	BEND5	2142	riboD_1	0.825382	0.802469
BET1L_4974_R1Aligned.sortedByCoord.out.geneBodyCoverage	BET1L	ENSG00000177951.18	BET1L	3839	riboD_1	0.586648	1.1904
BEX3_4974_R1Aligned.sortedByCoord.out.geneBodyCoverage	BEX3	ENSG00000166681.14	BEX3	1112	riboD_1	0.766185	0.135071
BHLHE40_4974_R1Aligned.sortedByCoord.out.geneBodyCoverage	BHLHE40	ENSG00000134107.5	BHLHE40	3516	riboD_1	0.762912	0.942888
BHLHE41_4974_R1Aligned.sortedByCoord.out.geneBodyCoverage	BHLHE41	ENSG00000123095.6	BHLHE41	3854	riboD_1	0.895992	1.39062
BHMT2_4974_R1Aligned.sortedByCoord.out.geneBodyCoverage	BHMT2	ENSG00000132840.10	BHMT2	3735	riboD_1	0.592394	0.474227
BICC1_4974_R1Aligned.sortedByCoord.out.geneBodyCoverage	BICC1	ENSG00000122870.12	BICC1	6835	riboD_1	0.600401	0.935401
BICD2_4974_R1Aligned.sortedByCoord.out.geneBodyCoverage	BICD2	ENSG00000185963.14	BICD2	6448	riboD_1	0.501348	1.11009
BIN1_4974_R1Aligned.sortedByCoord.out.geneBodyCoverage	BIN1	ENSG00000136717.15	BIN1	6862	riboD_1	0.828784	1.05272
BIN3_4974_R1Aligned.sortedByCoord.out.geneBodyCoverage	BIN3	ENSG00000147439.14	BIN3	5072	riboD_1	0.573283	0.804511
BIRC2_4974_R1Aligned.sortedByCoord.out.geneBodyCoverage	BIRC2	ENSG00000110330.10	BIRC2	4517	riboD_1	0.474114	0.637337
BIVM_4974_R1Aligned.sortedByCoord.out.geneBodyCoverage	BIVM	ENSG00000134897.14	BIVM	7952	riboD_1	0.653734	1.14678
BLMH_4974_R1Aligned.sortedByCoord.out.geneBodyCoverage	BLMH	ENSG00000108578.15	BLMH	5119	riboD_1	0.684156	0.545258
BLOC1S1_4974_R1Aligned.sortedByCoord.out.geneBodyCoverage	BLOC1S1	ENSG00000135441.8	BLOC1S1	1655	riboD_1	0.758636	0.864137
BLOC1S4_4974_R1Aligned.sortedByCoord.out.geneBodyCoverage	BLOC1S4	ENSG00000186222.5	BLOC1S4	1491	riboD_1	0.834092	0.428571
BLOC1S5_4974_R1Aligned.sortedByCoord.out.geneBodyCoverage	BLOC1S5	ENSG00000188428.20	BLOC1S5	3297	riboD_1	0.38176	0.756822
BLOC1S6_4974_R1Aligned.sortedByCoord.out.geneBodyCoverage	BLOC1S6	ENSG00000104164.12	BLOC1S6	6773	riboD_1	0.616154	0.533394
BLVRA_4974_R1Aligned.sortedByCoord.out.geneBodyCoverage	BLVRA	ENSG00000106605.11	BLVRA	1821	riboD_1	0.790618	0.677273
BMF_4974_R1Aligned.sortedByCoord.out.geneBodyCoverage	BMF	ENSG00000104081.14	BMF	5447	riboD_1	0.625917	0.427632
BMP1_4974_R1Aligned.sortedByCoord.out.geneBodyCoverage	BMP1	ENSG00000168487.20	BMP1	7067	riboD_1	0.590502	1.05699
BMP2K_4974_R1Aligned.sortedByCoord.out.geneBodyCoverage	BMP2K	ENSG00000138756.19	BMP2K	9931	riboD_1	0.671466	1.33284
BMP4_4974_R1Aligned.sortedByCoord.out.geneBodyCoverage	BMP4	ENSG00000125378.16	BMP4	3096	riboD_1	0.627404	0.945289
BNIP1_4974_R1Aligned.sortedByCoord.out.geneBodyCoverage	BNIP1	ENSG00000113734.18	BNIP1	2440	riboD_1	0.622917	1.24968
BNIP2_4974_R1Aligned.sortedByCoord.out.geneBodyCoverage	BNIP2	ENSG00000140299.13	BNIP2	7969	riboD_1	0.561175	1.26728
BNIP3_4974_R1Aligned.sortedByCoord.out.geneBodyCoverage	BNIP3	ENSG00000176171.12	BNIP3	4050	riboD_1	0.955635	1.19184
BOD1_4974_R1Aligned.sortedByCoord.out.geneBodyCoverage	BOD1	ENSG00000145919.11	BOD1	2386	riboD_1	0.755745	0.357448
BOD1L1_4974_R1Aligned.sortedByCoord.out.geneBodyCoverage	BOD1L1	ENSG00000038219.13	BOD1L1	15862	riboD_1	0.786836	0.157486
BOLA1_4974_R1Aligned.sortedByCoord.out.geneBodyCoverage	BOLA1	ENSG00000178096.9	BOLA1	1461	riboD_1	0.606285	0.480315
BOLA2-SMG1P6_4974_R1Aligned.sortedByCoord.out.geneBodyCoverage	BOLA2-SMG1P6	ENSG00000261740.7	BOLA2-SMG1P6	3417	riboD_1	0.772997	0.695342
BOLA2B_4974_R1Aligned.sortedByCoord.out.geneBodyCoverage	BOLA2B	ENSG00000169627.9	BOLA2B	1367	riboD_1	0.64508	0.974826
BOLA3_4974_R1Aligned.sortedByCoord.out.geneBodyCoverage	BOLA3	ENSG00000163170.12	BOLA3	3072	riboD_1	1.38489	0.255912
BOP1_4974_R1Aligned.sortedByCoord.out.geneBodyCoverage	BOP1	ENSG00000261236.8	BOP1	3841	riboD_1	0.755434	0.824544
BORCS6_4974_R1Aligned.sortedByCoord.out.geneBodyCoverage	BORCS6	ENSG00000196544.8	BORCS6	1836	riboD_1	0.498656	0.657265
BORCS8_4974_R1Aligned.sortedByCoord.out.geneBodyCoverage	BORCS8	ENSG00000254901.8	BORCS8	5372	riboD_1	0.950483	1.23019
BPGM_4974_R1Aligned.sortedByCoord.out.geneBodyCoverage	BPGM	ENSG00000172331.12	BPGM	2539	riboD_1	0.568449	0.405151
BPHL_4974_R1Aligned.sortedByCoord.out.geneBodyCoverage	BPHL	ENSG00000137274.13	BPHL	5780	riboD_1	0.826468	0.353659
BPNT2_4974_R1Aligned.sortedByCoord.out.geneBodyCoverage	BPNT2	ENSG00000104331.9	BPNT2	7619	riboD_1	0.568668	1.0112
BRCC3_4974_R1Aligned.sortedByCoord.out.geneBodyCoverage	BRCC3	ENSG00000185515.16	BRCC3	3166	riboD_1	0.530894	1.43595
BRD3_4974_R1Aligned.sortedByCoord.out.geneBodyCoverage	BRD3	ENSG00000169925.17	BRD3	6885	riboD_1	0.536263	0.389568
BRD8_4974_R1Aligned.sortedByCoord.out.geneBodyCoverage	BRD8	ENSG00000112983.18	BRD8	7009	riboD_1	0.514168	0.912481
BRD9_4974_R1Aligned.sortedByCoord.out.geneBodyCoverage	BRD9	ENSG00000028310.18	BRD9	9549	riboD_1	0.689707	0.465304
BRF1_4974_R1Aligned.sortedByCoord.out.geneBodyCoverage	BRF1	ENSG00000185024.18	BRF1	12962	riboD_1	0.727091	0.742259
BRICD5_4974_R1Aligned.sortedByCoord.out.geneBodyCoverage	BRICD5	ENSG00000182685.8	BRICD5	1038	riboD_1	0.373363	0.945652
BRMS1_4974_R1Aligned.sortedByCoord.out.geneBodyCoverage	BRMS1	ENSG00000174744.14	BRMS1	2514	riboD_1	0.742318	0.21728
BRMS1L_4974_R1Aligned.sortedByCoord.out.geneBodyCoverage	BRMS1L	ENSG00000100916.14	BRMS1L	3877	riboD_1	0.696944	0.864379
BROX_4974_R1Aligned.sortedByCoord.out.geneBodyCoverage	BROX	ENSG00000162819.12	BROX	4980	riboD_1	0.516541	0.902423
BRPF1_4974_R1Aligned.sortedByCoord.out.geneBodyCoverage	BRPF1	ENSG00000156983.17	BRPF1	7784	riboD_1	0.477923	1.29779
BRPF3-AS1_4974_R1Aligned.sortedByCoord.out.geneBodyCoverage	BRPF3-AS1	ENSG00000246982.7	BRPF3-AS1	1846	riboD_1	0.604414	0.303846
BSCL2_4974_R1Aligned.sortedByCoord.out.geneBodyCoverage	BSCL2	ENSG00000168000.16	BSCL2	7855	riboD_1	0.7319	1.04539
BSDC1_4974_R1Aligned.sortedByCoord.out.geneBodyCoverage	BSDC1	ENSG00000160058.19	BSDC1	6741	riboD_1	0.614061	0.814037
BSG_4974_R1Aligned.sortedByCoord.out.geneBodyCoverage	BSG	ENSG00000172270.22	BSG	4418	riboD_1	0.541809	0.956974
BTBD1_4974_R1Aligned.sortedByCoord.out.geneBodyCoverage	BTBD1	ENSG00000064726.10	BTBD1	4066	riboD_1	0.614592	0.462532
BTBD10_4974_R1Aligned.sortedByCoord.out.geneBodyCoverage	BTBD10	ENSG00000148925.11	BTBD10	3488	riboD_1	0.533007	0.425505
BTBD2_4974_R1Aligned.sortedByCoord.out.geneBodyCoverage	BTBD2	ENSG00000133243.10	BTBD2	5934	riboD_1	0.871502	0.256043
BTD_4974_R1Aligned.sortedByCoord.out.geneBodyCoverage	BTD	ENSG00000169814.16	BTD	17103	riboD_1	0.686043	1.2642
BTF3_4974_R1Aligned.sortedByCoord.out.geneBodyCoverage	BTF3	ENSG00000145741.17	BTF3	5584	riboD_1	1.36897	0.274741
BTF3P3_4974_R1Aligned.sortedByCoord.out.geneBodyCoverage	BTF3P3	ENSG00000254272.1	BTF3P3	414	riboD_1	0.162636	0.736358
BTG1P1_4974_R1Aligned.sortedByCoord.out.geneBodyCoverage	BTG1P1	ENSG00000256720.1	BTG1P1	508	riboD_1	0.236155	0.648289
BTN3A2_4974_R1Aligned.sortedByCoord.out.geneBodyCoverage	BTN3A2	ENSG00000186470.14	BTN3A2	7042	riboD_1	0.575068	0.85099
BUD23_4974_R1Aligned.sortedByCoord.out.geneBodyCoverage	BUD23	ENSG00000071462.12	BUD23	7943	riboD_1	1.2308	0.590547
BUD31_4974_R1Aligned.sortedByCoord.out.geneBodyCoverage	BUD31	ENSG00000106245.11	BUD31	2374	riboD_1	0.734411	0.240919
BVES_4974_R1Aligned.sortedByCoord.out.geneBodyCoverage	BVES	ENSG00000112276.14	BVES	5791	riboD_1	0.374591	1.04683
BYSL_4974_R1Aligned.sortedByCoord.out.geneBodyCoverage	BYSL	ENSG00000112578.10	BYSL	1937	riboD_1	0.589045	0.134553
BZW2_4974_R1Aligned.sortedByCoord.out.geneBodyCoverage	BZW2	ENSG00000136261.16	BZW2	3662	riboD_1	0.615912	1.22195
C10ORF71-AS1_4974_R1Aligned.sortedByCoord.out.geneBodyCoverage	C10ORF71-AS1				riboD_1	0.548376	0.463332
C10ORF95-AS1_4974_R1Aligned.sortedByCoord.out.geneBodyCoverage	C10ORF95-AS1				riboD_1	0.818391	0.0855019
C11ORF24_4974_R1Aligned.sortedByCoord.out.geneBodyCoverage	C11ORF24				riboD_1	0.783013	0.606838
C11ORF49_4974_R1Aligned.sortedByCoord.out.geneBodyCoverage	C11ORF49				riboD_1	0.637422	0.307034
C11ORF96_4974_R1Aligned.sortedByCoord.out.geneBodyCoverage	C11ORF96				riboD_1	1.1592	0.291525
C11ORF98_4974_R1Aligned.sortedByCoord.out.geneBodyCoverage	C11ORF98				riboD_1	0.591886	0.159019
C12ORF4_4974_R1Aligned.sortedByCoord.out.geneBodyCoverage	C12ORF4				riboD_1	0.493865	1.42665
C12ORF57_4974_R1Aligned.sortedByCoord.out.geneBodyCoverage	C12ORF57				riboD_1	1.11531	0.0613333
C12ORF73_4974_R1Aligned.sortedByCoord.out.geneBodyCoverage	C12ORF73				riboD_1	1.51973	1.18098
C12ORF75_4974_R1Aligned.sortedByCoord.out.geneBodyCoverage	C12ORF75				riboD_1	1.0328	0.48
C12ORF76_4974_R1Aligned.sortedByCoord.out.geneBodyCoverage	C12ORF76				riboD_1	0.758487	0.0198511
C14ORF93_4974_R1Aligned.sortedByCoord.out.geneBodyCoverage	C14ORF93				riboD_1	0.602901	0.892857
C15ORF40_4974_R1Aligned.sortedByCoord.out.geneBodyCoverage	C15ORF40				riboD_1	1.48626	1.44541
C17ORF49_4974_R1Aligned.sortedByCoord.out.geneBodyCoverage	C17ORF49				riboD_1	0.741009	0.573389
C17ORF75_4974_R1Aligned.sortedByCoord.out.geneBodyCoverage	C17ORF75				riboD_1	0.724159	1.32955
C18ORF21_4974_R1Aligned.sortedByCoord.out.geneBodyCoverage	C18ORF21				riboD_1	0.691448	0.843416
C19ORF12_4974_R1Aligned.sortedByCoord.out.geneBodyCoverage	C19ORF12				riboD_1	0.763455	1.41635
C19ORF25_4974_R1Aligned.sortedByCoord.out.geneBodyCoverage	C19ORF25				riboD_1	0.70546	0.888525
C19ORF48_4974_R1Aligned.sortedByCoord.out.geneBodyCoverage	C19ORF48				riboD_1	0.658576	0.417391
C19ORF54_4974_R1Aligned.sortedByCoord.out.geneBodyCoverage	C19ORF54				riboD_1	0.573774	0.554585
C1GALT1_4974_R1Aligned.sortedByCoord.out.geneBodyCoverage	C1GALT1	ENSG00000106392.11	C1GALT1	7773	riboD_1	0.53438	1.23401
C1ORF109_4974_R1Aligned.sortedByCoord.out.geneBodyCoverage	C1ORF109				riboD_1	0.565907	1.10899
C1ORF115_4974_R1Aligned.sortedByCoord.out.geneBodyCoverage	C1ORF115				riboD_1	0.473001	0.774749
C1ORF122_4974_R1Aligned.sortedByCoord.out.geneBodyCoverage	C1ORF122				riboD_1	1.24065	0.0523007
C1ORF127_4974_R1Aligned.sortedByCoord.out.geneBodyCoverage	C1ORF127				riboD_1	0.678745	0.618026
C1ORF131_4974_R1Aligned.sortedByCoord.out.geneBodyCoverage	C1ORF131				riboD_1	0.739232	0.826303
C1ORF162_4974_R1Aligned.sortedByCoord.out.geneBodyCoverage	C1ORF162				riboD_1	0.416808	0.974093
C1ORF174_4974_R1Aligned.sortedByCoord.out.geneBodyCoverage	C1ORF174				riboD_1	0.662323	0.647706
C1ORF198_4974_R1Aligned.sortedByCoord.out.geneBodyCoverage	C1ORF198				riboD_1	0.596461	0.273389
C1ORF216_4974_R1Aligned.sortedByCoord.out.geneBodyCoverage	C1ORF216				riboD_1	0.721189	0.141614
C1ORF35_4974_R1Aligned.sortedByCoord.out.geneBodyCoverage	C1ORF35				riboD_1	1.11909	0.004
C1ORF43_4974_R1Aligned.sortedByCoord.out.geneBodyCoverage	C1ORF43				riboD_1	0.536184	1.15284
C1ORF54_4974_R1Aligned.sortedByCoord.out.geneBodyCoverage	C1ORF54				riboD_1	0.683667	0.498375
C1ORF56_4974_R1Aligned.sortedByCoord.out.geneBodyCoverage	C1ORF56				riboD_1	0.439463	0.519231
C1QA_4974_R1Aligned.sortedByCoord.out.geneBodyCoverage	C1QA	ENSG00000173372.17	C1QA	1220	riboD_1	0.573656	0.61809
C1QBP_4974_R1Aligned.sortedByCoord.out.geneBodyCoverage	C1QBP	ENSG00000108561.8	C1QBP	2335	riboD_1	0.870724	0.0809546
C1QTNF5_4974_R1Aligned.sortedByCoord.out.geneBodyCoverage	C1QTNF5	ENSG00000223953.6	C1QTNF5	1537	riboD_1	1.00016	0.0705467
C20ORF27_4974_R1Aligned.sortedByCoord.out.geneBodyCoverage	C20ORF27				riboD_1	0.550799	0.34185
C2CD2L_4974_R1Aligned.sortedByCoord.out.geneBodyCoverage	C2CD2L	ENSG00000172375.14	C2CD2L	9216	riboD_1	1.09519	0.75
C2ORF42_4974_R1Aligned.sortedByCoord.out.geneBodyCoverage	C2ORF42				riboD_1	0.644784	0.424635
C2ORF69_4974_R1Aligned.sortedByCoord.out.geneBodyCoverage	C2ORF69				riboD_1	0.581858	0.965187
C2ORF76_4974_R1Aligned.sortedByCoord.out.geneBodyCoverage	C2ORF76				riboD_1	0.781799	0.235294
C3_4974_R1Aligned.sortedByCoord.out.geneBodyCoverage	C3	ENSG00000125730.17	C3	8296	riboD_1	0.602958	0.75457
C3ORF18_4974_R1Aligned.sortedByCoord.out.geneBodyCoverage	C3ORF18				riboD_1	0.612258	0.322442
C3ORF33_4974_R1Aligned.sortedByCoord.out.geneBodyCoverage	C3ORF33				riboD_1	0.437899	0.743307
C3ORF38_4974_R1Aligned.sortedByCoord.out.geneBodyCoverage	C3ORF38				riboD_1	0.563933	1.32483
C4ORF54_4974_R1Aligned.sortedByCoord.out.geneBodyCoverage	C4ORF54				riboD_1	0.583548	0.105326
C5AR1_4974_R1Aligned.sortedByCoord.out.geneBodyCoverage	C5AR1	ENSG00000197405.8	C5AR1	2964	riboD_1	1.13753	0.104478
C5ORF15_4974_R1Aligned.sortedByCoord.out.geneBodyCoverage	C5ORF15				riboD_1	0.453184	0.869007
C5ORF22_4974_R1Aligned.sortedByCoord.out.geneBodyCoverage	C5ORF22				riboD_1	0.572536	1.17131
C5ORF51_4974_R1Aligned.sortedByCoord.out.geneBodyCoverage	C5ORF51				riboD_1	0.445947	1.42801
C6ORF120_4974_R1Aligned.sortedByCoord.out.geneBodyCoverage	C6ORF120				riboD_1	0.29394	1.02616
C6ORF141_4974_R1Aligned.sortedByCoord.out.geneBodyCoverage	C6ORF141				riboD_1	0.668015	0.313043
C6ORF226_4974_R1Aligned.sortedByCoord.out.geneBodyCoverage	C6ORF226				riboD_1	0.438542	0.593123
C6ORF62_4974_R1Aligned.sortedByCoord.out.geneBodyCoverage	C6ORF62				riboD_1	0.360319	1.32949
C6ORF89_4974_R1Aligned.sortedByCoord.out.geneBodyCoverage	C6ORF89				riboD_1	0.498582	1.12905
C7ORF25_4974_R1Aligned.sortedByCoord.out.geneBodyCoverage	C7ORF25				riboD_1	0.521509	0.366702
C7ORF50_4974_R1Aligned.sortedByCoord.out.geneBodyCoverage	C7ORF50				riboD_1	0.955092	0.0691531
C8ORF58_4974_R1Aligned.sortedByCoord.out.geneBodyCoverage	C8ORF58				riboD_1	0.610041	0.367308
C8ORF76_4974_R1Aligned.sortedByCoord.out.geneBodyCoverage	C8ORF76				riboD_1	0.480713	0.617684
C8ORF82_4974_R1Aligned.sortedByCoord.out.geneBodyCoverage	C8ORF82				riboD_1	0.980428	0.627413
C9ORF78_4974_R1Aligned.sortedByCoord.out.geneBodyCoverage	C9ORF78				riboD_1	1.2337	0.107035
CA11_4974_R1Aligned.sortedByCoord.out.geneBodyCoverage	CA11	ENSG00000063180.9	CA11	1946	riboD_1	0.81741	1.09483
CA14_4974_R1Aligned.sortedByCoord.out.geneBodyCoverage	CA14	ENSG00000118298.12	CA14	3296	riboD_1	0.716805	0.320856
CA2_4974_R1Aligned.sortedByCoord.out.geneBodyCoverage	CA2	ENSG00000104267.10	CA2	2007	riboD_1	0.6317	0.696635
CA3_4974_R1Aligned.sortedByCoord.out.geneBodyCoverage	CA3	ENSG00000164879.7	CA3	2279	riboD_1	0.558426	0.537422
CA5BP1_4974_R1Aligned.sortedByCoord.out.geneBodyCoverage	CA5BP1	ENSG00000186312.10	CA5BP1	2409	riboD_1	0.754308	1.5
CAAP1_4974_R1Aligned.sortedByCoord.out.geneBodyCoverage	CAAP1	ENSG00000120159.13	CAAP1	3160	riboD_1	0.598545	0.753333
CAB39L_4974_R1Aligned.sortedByCoord.out.geneBodyCoverage	CAB39L	ENSG00000102547.19	CAB39L	4944	riboD_1	0.506468	1.2967
CABLES2_4974_R1Aligned.sortedByCoord.out.geneBodyCoverage	CABLES2	ENSG00000149679.12	CABLES2	3783	riboD_1	0.472547	0.807786
CACNA2D1_4974_R1Aligned.sortedByCoord.out.geneBodyCoverage	CACNA2D1	ENSG00000153956.16	CACNA2D1	8989	riboD_1	0.507736	1.28362
CACNG1_4974_R1Aligned.sortedByCoord.out.geneBodyCoverage	CACNG1	ENSG00000108878.5	CACNG1	1302	riboD_1	0.494455	0.819934
CACTIN_4974_R1Aligned.sortedByCoord.out.geneBodyCoverage	CACTIN	ENSG00000105298.14	CACTIN	5948	riboD_1	0.589226	0.660397
CAHM_4974_R1Aligned.sortedByCoord.out.geneBodyCoverage	CAHM	ENSG00000270419.1	CAHM	896	riboD_1	0.83885	0
CALCOCO2_4974_R1Aligned.sortedByCoord.out.geneBodyCoverage	CALCOCO2	ENSG00000136436.15	CALCOCO2	8303	riboD_1	0.821832	0.863679
CALHM2_4974_R1Aligned.sortedByCoord.out.geneBodyCoverage	CALHM2	ENSG00000138172.11	CALHM2	3108	riboD_1	0.647785	0.22276
CALM2_4974_R1Aligned.sortedByCoord.out.geneBodyCoverage	CALM2	ENSG00000143933.20	CALM2	7113	riboD_1	0.798747	0.39248
CALM3_4974_R1Aligned.sortedByCoord.out.geneBodyCoverage	CALM3	ENSG00000160014.17	CALM3	5235	riboD_1	0.707924	0.218194
CALML6_4974_R1Aligned.sortedByCoord.out.geneBodyCoverage	CALML6	ENSG00000169885.10	CALML6	2040	riboD_1	0.627435	0.632122
CALR_4974_R1Aligned.sortedByCoord.out.geneBodyCoverage	CALR	ENSG00000179218.15	CALR	2802	riboD_1	0.50367	1.49291
CALU_4974_R1Aligned.sortedByCoord.out.geneBodyCoverage	CALU	ENSG00000128595.17	CALU	6342	riboD_1	0.602927	1.25987
CAMK1_4974_R1Aligned.sortedByCoord.out.geneBodyCoverage	CAMK1	ENSG00000134072.11	CAMK1	2715	riboD_1	0.574074	0.568345
CAMK2A_4974_R1Aligned.sortedByCoord.out.geneBodyCoverage	CAMK2A	ENSG00000070808.17	CAMK2A	9481	riboD_1	0.972166	0.00242448
CAMK2B_4974_R1Aligned.sortedByCoord.out.geneBodyCoverage	CAMK2B	ENSG00000058404.20	CAMK2B	8159	riboD_1	0.517586	0.508224
CAMK2G_4974_R1Aligned.sortedByCoord.out.geneBodyCoverage	CAMK2G	ENSG00000148660.21	CAMK2G	7273	riboD_1	0.537809	0.723292
CAMKK2_4974_R1Aligned.sortedByCoord.out.geneBodyCoverage	CAMKK2	ENSG00000110931.19	CAMKK2	7173	riboD_1	0.557312	0.395137
CAMLG_4974_R1Aligned.sortedByCoord.out.geneBodyCoverage	CAMLG	ENSG00000164615.6	CAMLG	7414	riboD_1	1.14455	0.623867
CANT1_4974_R1Aligned.sortedByCoord.out.geneBodyCoverage	CANT1	ENSG00000171302.17	CANT1	4422	riboD_1	0.564977	0.253731
CAPN1_4974_R1Aligned.sortedByCoord.out.geneBodyCoverage	CAPN1	ENSG00000014216.16	CAPN1	7506	riboD_1	0.620581	1.39081
CAPN10_4974_R1Aligned.sortedByCoord.out.geneBodyCoverage	CAPN10	ENSG00000142330.20	CAPN10	7456	riboD_1	0.579937	1.0538
CAPN3_4974_R1Aligned.sortedByCoord.out.geneBodyCoverage	CAPN3	ENSG00000092529.25	CAPN3	12774	riboD_1	0.793434	1.01779
CAPNS1_4974_R1Aligned.sortedByCoord.out.geneBodyCoverage	CAPNS1	ENSG00000126247.11	CAPNS1	3100	riboD_1	0.857479	0.0181818
CAPRIN2_4974_R1Aligned.sortedByCoord.out.geneBodyCoverage	CAPRIN2	ENSG00000110888.18	CAPRIN2	8882	riboD_1	0.668419	1.39077
CAPS_4974_R1Aligned.sortedByCoord.out.geneBodyCoverage	CAPS	ENSG00000105519.18	CAPS	2551	riboD_1	0.512527	0.929577
CAPZB_4974_R1Aligned.sortedByCoord.out.geneBodyCoverage	CAPZB	ENSG00000077549.19	CAPZB	19094	riboD_1	1.39369	0.334791
CARD10_4974_R1Aligned.sortedByCoord.out.geneBodyCoverage	CARD10	ENSG00000100065.15	CARD10	5754	riboD_1	0.501891	0.603814
CARD19_4974_R1Aligned.sortedByCoord.out.geneBodyCoverage	CARD19	ENSG00000165233.18	CARD19	3082	riboD_1	0.885528	0.95641
CARHSP1_4974_R1Aligned.sortedByCoord.out.geneBodyCoverage	CARHSP1	ENSG00000153048.11	CARHSP1	5577	riboD_1	0.627029	0.542897
CARMN_4974_R1Aligned.sortedByCoord.out.geneBodyCoverage	CARMN	ENSG00000249669.11	CARMN	18217	riboD_1	0.540762	0.744597
CARNS1_4974_R1Aligned.sortedByCoord.out.geneBodyCoverage	CARNS1	ENSG00000172508.11	CARNS1	5670	riboD_1	0.624142	0.533971
CARS2_4974_R1Aligned.sortedByCoord.out.geneBodyCoverage	CARS2	ENSG00000134905.17	CARS2	10436	riboD_1	1.01875	1.33757
CASC3_4974_R1Aligned.sortedByCoord.out.geneBodyCoverage	CASC3	ENSG00000108349.17	CASC3	6368	riboD_1	0.64905	0.344508
CASD1_4974_R1Aligned.sortedByCoord.out.geneBodyCoverage	CASD1	ENSG00000127995.17	CASD1	5260	riboD_1	0.552438	1.45482
CASP3_4974_R1Aligned.sortedByCoord.out.geneBodyCoverage	CASP3	ENSG00000164305.19	CASP3	2899	riboD_1	0.502286	1.12731
CASP4_4974_R1Aligned.sortedByCoord.out.geneBodyCoverage	CASP4	ENSG00000196954.14	CASP4	6665	riboD_1	0.824812	1.40777
CASQ2_4974_R1Aligned.sortedByCoord.out.geneBodyCoverage	CASQ2	ENSG00000118729.12	CASQ2	2688	riboD_1	0.46809	1.10534
CAST_4974_R1Aligned.sortedByCoord.out.geneBodyCoverage	CAST	ENSG00000153113.24	CAST	13341	riboD_1	0.562824	1.3139
CASTOR2_4974_R1Aligned.sortedByCoord.out.geneBodyCoverage	CASTOR2	ENSG00000274070.2	CASTOR2	8206	riboD_1	0.358594	1.00668
CASTOR3_4974_R1Aligned.sortedByCoord.out.geneBodyCoverage	CASTOR3	ENSG00000239521.10	CASTOR3	5135	riboD_1	0.586873	0.835191
CAT_4974_R1Aligned.sortedByCoord.out.geneBodyCoverage	CAT	ENSG00000121691.7	CAT	3579	riboD_1	0.732307	1.30685
CAV1_4974_R1Aligned.sortedByCoord.out.geneBodyCoverage	CAV1	ENSG00000105974.13	CAV1	3868	riboD_1	0.529106	0.477443
CAV2_4974_R1Aligned.sortedByCoord.out.geneBodyCoverage	CAV2	ENSG00000105971.15	CAV2	6578	riboD_1	1.82745	0.0179153
CAVIN1_4974_R1Aligned.sortedByCoord.out.geneBodyCoverage	CAVIN1	ENSG00000177469.13	CAVIN1	3570	riboD_1	0.377195	1.00193
CAVIN3_4974_R1Aligned.sortedByCoord.out.geneBodyCoverage	CAVIN3	ENSG00000170955.10	CAVIN3	1557	riboD_1	0.636836	0.654559
CBFA2T3_4974_R1Aligned.sortedByCoord.out.geneBodyCoverage	CBFA2T3	ENSG00000129993.15	CBFA2T3	5975	riboD_1	0.768645	0.143466
CBR1_4974_R1Aligned.sortedByCoord.out.geneBodyCoverage	CBR1	ENSG00000159228.13	CBR1	2450	riboD_1	0.87833	0.222222
CBR4_4974_R1Aligned.sortedByCoord.out.geneBodyCoverage	CBR4	ENSG00000145439.12	CBR4	5110	riboD_1	1.05569	0.847197
CBWD1_4974_R1Aligned.sortedByCoord.out.geneBodyCoverage	CBWD1	ENSG00000172785.18	CBWD1	14170	riboD_1	1.21464	0.85554
CBWD3_4974_R1Aligned.sortedByCoord.out.geneBodyCoverage	CBWD3	ENSG00000196873.16	CBWD3	11966	riboD_1	0.789369	1.28276
CBWD5_4974_R1Aligned.sortedByCoord.out.geneBodyCoverage	CBWD5	ENSG00000147996.17	CBWD5	12673	riboD_1	0.729423	1.17554
CBX1_4974_R1Aligned.sortedByCoord.out.geneBodyCoverage	CBX1	ENSG00000108468.15	CBX1	3044	riboD_1	0.767639	0.126675
CBX5_4974_R1Aligned.sortedByCoord.out.geneBodyCoverage	CBX5	ENSG00000094916.16	CBX5	15038	riboD_1	0.636746	0.175949
CBX6_4974_R1Aligned.sortedByCoord.out.geneBodyCoverage	CBX6	ENSG00000183741.12	CBX6	7993	riboD_1	0.598704	0.412766
CBX7_4974_R1Aligned.sortedByCoord.out.geneBodyCoverage	CBX7	ENSG00000100307.13	CBX7	7467	riboD_1	0.978333	0.136424
CBY1_4974_R1Aligned.sortedByCoord.out.geneBodyCoverage	CBY1	ENSG00000100211.11	CBY1	2344	riboD_1	0.695049	0.5
CC2D2A_4974_R1Aligned.sortedByCoord.out.geneBodyCoverage	CC2D2A	ENSG00000048342.18	CC2D2A	14588	riboD_1	0.514106	0.756567
CCAR1_4974_R1Aligned.sortedByCoord.out.geneBodyCoverage	CCAR1	ENSG00000060339.14	CCAR1	6059	riboD_1	0.53626	1.49723
CCAR2_4974_R1Aligned.sortedByCoord.out.geneBodyCoverage	CCAR2	ENSG00000158941.17	CCAR2	5859	riboD_1	0.476095	1.14506
CCDC106_4974_R1Aligned.sortedByCoord.out.geneBodyCoverage	CCDC106	ENSG00000173581.8	CCDC106	2709	riboD_1	0.712423	0.705556
CCDC115_4974_R1Aligned.sortedByCoord.out.geneBodyCoverage	CCDC115	ENSG00000136710.10	CCDC115	4440	riboD_1	0.863555	0.361022
CCDC12_4974_R1Aligned.sortedByCoord.out.geneBodyCoverage	CCDC12	ENSG00000160799.12	CCDC12	4754	riboD_1	1.25669	0.0959709
CCDC124_4974_R1Aligned.sortedByCoord.out.geneBodyCoverage	CCDC124	ENSG00000007080.11	CCDC124	1661	riboD_1	0.68995	0.306703
CCDC136_4974_R1Aligned.sortedByCoord.out.geneBodyCoverage	CCDC136	ENSG00000128596.17	CCDC136	6238	riboD_1	0.738257	0.566372
CCDC137_4974_R1Aligned.sortedByCoord.out.geneBodyCoverage	CCDC137	ENSG00000185298.13	CCDC137	2389	riboD_1	0.610988	0.436975
CCDC141_4974_R1Aligned.sortedByCoord.out.geneBodyCoverage	CCDC141	ENSG00000163492.16	CCDC141	15497	riboD_1	1.32017	0.408879
CCDC142_4974_R1Aligned.sortedByCoord.out.geneBodyCoverage	CCDC142	ENSG00000135637.14	CCDC142	5786	riboD_1	1.76272	0.385567
CCDC144A_4974_R1Aligned.sortedByCoord.out.geneBodyCoverage	CCDC144A	ENSG00000170160.18	CCDC144A	15566	riboD_1	1.17056	0.263473
CCDC144B_4974_R1Aligned.sortedByCoord.out.geneBodyCoverage	CCDC144B	ENSG00000154874.16	CCDC144B	10176	riboD_1	0.469051	0.517941
CCDC162P_4974_R1Aligned.sortedByCoord.out.geneBodyCoverage	CCDC162P	ENSG00000203799.14	CCDC162P	10548	riboD_1	0.849197	1.00935
CCDC18_4974_R1Aligned.sortedByCoord.out.geneBodyCoverage	CCDC18	ENSG00000122483.18	CCDC18	7613	riboD_1	0.735483	1.31643
CCDC22_4974_R1Aligned.sortedByCoord.out.geneBodyCoverage	CCDC22	ENSG00000101997.13	CCDC22	2507	riboD_1	0.428676	0.634783
CCDC25_4974_R1Aligned.sortedByCoord.out.geneBodyCoverage	CCDC25	ENSG00000147419.19	CCDC25	4410	riboD_1	0.416858	1.0892
CCDC28A_4974_R1Aligned.sortedByCoord.out.geneBodyCoverage	CCDC28A	ENSG00000024862.18	CCDC28A	1247	riboD_1	0.416819	0.745363
CCDC3_4974_R1Aligned.sortedByCoord.out.geneBodyCoverage	CCDC3	ENSG00000151468.11	CCDC3	3699	riboD_1	0.623304	0.00794913
CCDC47_4974_R1Aligned.sortedByCoord.out.geneBodyCoverage	CCDC47	ENSG00000108588.15	CCDC47	4354	riboD_1	0.772489	1.02933
CCDC51_4974_R1Aligned.sortedByCoord.out.geneBodyCoverage	CCDC51	ENSG00000164051.14	CCDC51	2410	riboD_1	0.513201	0.717805
CCDC59_4974_R1Aligned.sortedByCoord.out.geneBodyCoverage	CCDC59	ENSG00000133773.12	CCDC59	3518	riboD_1	0.860424	1.06293
CCDC6_4974_R1Aligned.sortedByCoord.out.geneBodyCoverage	CCDC6	ENSG00000108091.11	CCDC6	7261	riboD_1	0.621724	1.06585
CCDC69_4974_R1Aligned.sortedByCoord.out.geneBodyCoverage	CCDC69	ENSG00000198624.13	CCDC69	4941	riboD_1	0.51997	0.251438
CCDC71_4974_R1Aligned.sortedByCoord.out.geneBodyCoverage	CCDC71	ENSG00000177352.10	CCDC71	1791	riboD_1	0.336141	1.25503
CCDC80_4974_R1Aligned.sortedByCoord.out.geneBodyCoverage	CCDC80	ENSG00000091986.16	CCDC80	13068	riboD_1	0.810779	1.43634
CCDC82_4974_R1Aligned.sortedByCoord.out.geneBodyCoverage	CCDC82	ENSG00000149231.16	CCDC82	21886	riboD_1	0.825461	1.1606
CCDC85B_4974_R1Aligned.sortedByCoord.out.geneBodyCoverage	CCDC85B	ENSG00000175602.4	CCDC85B	963	riboD_1	0.635465	0.103592
CCDC85C_4974_R1Aligned.sortedByCoord.out.geneBodyCoverage	CCDC85C	ENSG00000205476.9	CCDC85C	17620	riboD_1	1.07416	0.780242
CCDC88C_4974_R1Aligned.sortedByCoord.out.geneBodyCoverage	CCDC88C	ENSG00000015133.20	CCDC88C	12426	riboD_1	0.936349	1.06164
CCDC9_4974_R1Aligned.sortedByCoord.out.geneBodyCoverage	CCDC9	ENSG00000105321.14	CCDC9	3781	riboD_1	0.681529	0.206439
CCDC90B_4974_R1Aligned.sortedByCoord.out.geneBodyCoverage	CCDC90B	ENSG00000137500.10	CCDC90B	6560	riboD_1	0.880779	1.05609
CCDC97_4974_R1Aligned.sortedByCoord.out.geneBodyCoverage	CCDC97	ENSG00000142039.4	CCDC97	3828	riboD_1	0.55082	0.861765
CCDC9B_4974_R1Aligned.sortedByCoord.out.geneBodyCoverage	CCDC9B	ENSG00000188549.13	CCDC9B	7482	riboD_1	0.517257	0.713277
CCM2_4974_R1Aligned.sortedByCoord.out.geneBodyCoverage	CCM2	ENSG00000136280.17	CCM2	8193	riboD_1	0.865474	0.670226
CCN2_4974_R1Aligned.sortedByCoord.out.geneBodyCoverage	CCN2	ENSG00000118523.6	CCN2	2338	riboD_1	0.708359	0.178571
CCN5_4974_R1Aligned.sortedByCoord.out.geneBodyCoverage	CCN5	ENSG00000064205.11	CCN5	4981	riboD_1	0.962957	0.366692
CCNB1IP1_4974_R1Aligned.sortedByCoord.out.geneBodyCoverage	CCNB1IP1	ENSG00000100814.18	CCNB1IP1	3680	riboD_1	0.73373	0.474543
CCNC_4974_R1Aligned.sortedByCoord.out.geneBodyCoverage	CCNC	ENSG00000112237.13	CCNC	5610	riboD_1	0.415997	0.81589
CCND3_4974_R1Aligned.sortedByCoord.out.geneBodyCoverage	CCND3	ENSG00000112576.13	CCND3	5761	riboD_1	0.726299	0.365542
CCNDBP1_4974_R1Aligned.sortedByCoord.out.geneBodyCoverage	CCNDBP1	ENSG00000166946.14	CCNDBP1	6655	riboD_1	0.848405	0.728935
CCNG1_4974_R1Aligned.sortedByCoord.out.geneBodyCoverage	CCNG1	ENSG00000113328.19	CCNG1	3096	riboD_1	0.44335	0.768397
CCNI_4974_R1Aligned.sortedByCoord.out.geneBodyCoverage	CCNI	ENSG00000118816.11	CCNI	4048	riboD_1	0.747364	0.0979021
CCNK_4974_R1Aligned.sortedByCoord.out.geneBodyCoverage	CCNK	ENSG00000090061.17	CCNK	8220	riboD_1	1.04873	1.28
CCNL1_4974_R1Aligned.sortedByCoord.out.geneBodyCoverage	CCNL1	ENSG00000163660.12	CCNL1	8729	riboD_1	0.592262	0.998952
CCNL2P1_4974_R1Aligned.sortedByCoord.out.geneBodyCoverage	CCNL2P1	ENSG00000248283.2	CCNL2P1	969	riboD_1	0.416862	0.471572
CCNQ_4974_R1Aligned.sortedByCoord.out.geneBodyCoverage	CCNQ	ENSG00000262919.8	CCNQ	1677	riboD_1	0.751089	0.596026
CCNT1_4974_R1Aligned.sortedByCoord.out.geneBodyCoverage	CCNT1	ENSG00000129315.11	CCNT1	7381	riboD_1	0.425997	1.09589
CCNY-AS1_4974_R1Aligned.sortedByCoord.out.geneBodyCoverage	CCNY-AS1	ENSG00000271335.6	CCNY-AS1	1426	riboD_1	0.54866	1.37356
CCNYL1_4974_R1Aligned.sortedByCoord.out.geneBodyCoverage	CCNYL1	ENSG00000163249.13	CCNYL1	4707	riboD_1	0.592207	0.474964
CCR10_4974_R1Aligned.sortedByCoord.out.geneBodyCoverage	CCR10	ENSG00000184451.5	CCR10	2619	riboD_1	0.695858	1.2948
CCS_4974_R1Aligned.sortedByCoord.out.geneBodyCoverage	CCS	ENSG00000173992.9	CCS	2142	riboD_1	0.542211	0.582171
CCT2_4974_R1Aligned.sortedByCoord.out.geneBodyCoverage	CCT2	ENSG00000166226.13	CCT2	4230	riboD_1	0.525342	1.15378
CCT3_4974_R1Aligned.sortedByCoord.out.geneBodyCoverage	CCT3	ENSG00000163468.15	CCT3	3864	riboD_1	0.517455	0.485376
CCT5_4974_R1Aligned.sortedByCoord.out.geneBodyCoverage	CCT5	ENSG00000150753.12	CCT5	5638	riboD_1	0.730792	1.19958
CCT6B_4974_R1Aligned.sortedByCoord.out.geneBodyCoverage	CCT6B	ENSG00000132141.14	CCT6B	4285	riboD_1	0.672881	0.759104
CCT7_4974_R1Aligned.sortedByCoord.out.geneBodyCoverage	CCT7	ENSG00000135624.17	CCT7	3585	riboD_1	0.699463	0.286914
CCT8_4974_R1Aligned.sortedByCoord.out.geneBodyCoverage	CCT8	ENSG00000156261.13	CCT8	3341	riboD_1	0.549557	0.67567
CCZ1_4974_R1Aligned.sortedByCoord.out.geneBodyCoverage	CCZ1	ENSG00000122674.12	CCZ1	6431	riboD_1	1.17403	0.818671
CCZ1B_4974_R1Aligned.sortedByCoord.out.geneBodyCoverage	CCZ1B	ENSG00000146574.16	CCZ1B	6933	riboD_1	1.18852	0.705144
CD14_4974_R1Aligned.sortedByCoord.out.geneBodyCoverage	CD14	ENSG00000170458.14	CD14	1648	riboD_1	0.508946	0.15404
CD151_4974_R1Aligned.sortedByCoord.out.geneBodyCoverage	CD151	ENSG00000177697.19	CD151	3894	riboD_1	0.665375	0.339717
CD164_4974_R1Aligned.sortedByCoord.out.geneBodyCoverage	CD164	ENSG00000135535.17	CD164	6861	riboD_1	0.603637	0.675612
CD24_4974_R1Aligned.sortedByCoord.out.geneBodyCoverage	CD24	ENSG00000272398.6	CD24	3096	riboD_1	1.41897	0
CD248_4974_R1Aligned.sortedByCoord.out.geneBodyCoverage	CD248	ENSG00000174807.4	CD248	2551	riboD_1	0.517839	0.74124
CD27-AS1_4974_R1Aligned.sortedByCoord.out.geneBodyCoverage	CD27-AS1	ENSG00000215039.8	CD27-AS1	3418	riboD_1	0.726991	1.13492
CD276_4974_R1Aligned.sortedByCoord.out.geneBodyCoverage	CD276	ENSG00000103855.18	CD276	5482	riboD_1	0.532964	1.18485
CD2AP_4974_R1Aligned.sortedByCoord.out.geneBodyCoverage	CD2AP	ENSG00000198087.7	CD2AP	6751	riboD_1	0.747655	0.943026
CD300LG_4974_R1Aligned.sortedByCoord.out.geneBodyCoverage	CD300LG	ENSG00000161649.13	CD300LG	4755	riboD_1	0.616358	0.597506
CD320_4974_R1Aligned.sortedByCoord.out.geneBodyCoverage	CD320	ENSG00000167775.11	CD320	2279	riboD_1	0.690279	0.337143
CD46_4974_R1Aligned.sortedByCoord.out.geneBodyCoverage	CD46	ENSG00000117335.20	CD46	8711	riboD_1	0.690325	1.4701
CD63-AS1_4974_R1Aligned.sortedByCoord.out.geneBodyCoverage	CD63-AS1	ENSG00000258056.3	CD63-AS1	1458	riboD_1	0.353595	0.920661
CD63_4974_R1Aligned.sortedByCoord.out.geneBodyCoverage	CD63	ENSG00000135404.12	CD63	2422	riboD_1	0.612766	1.12898
CD81_4974_R1Aligned.sortedByCoord.out.geneBodyCoverage	CD81	ENSG00000110651.12	CD81	7356	riboD_1	0.850676	0.35843
CD82_4974_R1Aligned.sortedByCoord.out.geneBodyCoverage	CD82	ENSG00000085117.12	CD82	4039	riboD_1	0.658493	0.754472
CD9_4974_R1Aligned.sortedByCoord.out.geneBodyCoverage	CD9	ENSG00000010278.15	CD9	5829	riboD_1	1.13531	0.817125
CD99_4974_R1Aligned.sortedByCoord.out.geneBodyCoverage	CD99	ENSG00000002586.20	CD99	4858	riboD_1	0.813232	1.1771
CD99_4974_R1Aligned.sortedByCoord.out.geneBodyCoverage	CD99	ENSG00000002586.20_PAR_Y	CD99	4858	riboD_1	0.813232	1.1771
CD99L2_4974_R1Aligned.sortedByCoord.out.geneBodyCoverage	CD99L2	ENSG00000102181.21	CD99L2	5763	riboD_1	0.62402	0.281988
CD99P1_4974_R1Aligned.sortedByCoord.out.geneBodyCoverage	CD99P1	ENSG00000223773.8	CD99P1	7001	riboD_1	0.848174	0.702128
CD99P1_4974_R1Aligned.sortedByCoord.out.geneBodyCoverage	CD99P1	ENSG00000223773.8_PAR_Y	CD99P1	7001	riboD_1	0.848174	0.702128
CDAN1_4974_R1Aligned.sortedByCoord.out.geneBodyCoverage	CDAN1	ENSG00000140326.13	CDAN1	5448	riboD_1	0.501696	1.36937
CDC16_4974_R1Aligned.sortedByCoord.out.geneBodyCoverage	CDC16	ENSG00000130177.16	CDC16	3959	riboD_1	0.473321	0.661571
CDC23_4974_R1Aligned.sortedByCoord.out.geneBodyCoverage	CDC23	ENSG00000094880.11	CDC23	4616	riboD_1	0.596377	1.49613
CDC25B_4974_R1Aligned.sortedByCoord.out.geneBodyCoverage	CDC25B	ENSG00000101224.18	CDC25B	3903	riboD_1	0.488331	0.328205
CDC37_4974_R1Aligned.sortedByCoord.out.geneBodyCoverage	CDC37	ENSG00000105401.9	CDC37	3042	riboD_1	0.926347	0.236354
CDC42EP1_4974_R1Aligned.sortedByCoord.out.geneBodyCoverage	CDC42EP1	ENSG00000128283.7	CDC42EP1	2540	riboD_1	0.534276	0.309606
CDC42EP3_4974_R1Aligned.sortedByCoord.out.geneBodyCoverage	CDC42EP3	ENSG00000163171.8	CDC42EP3	9964	riboD_1	1.05707	0
CDC42EP4_4974_R1Aligned.sortedByCoord.out.geneBodyCoverage	CDC42EP4	ENSG00000179604.10	CDC42EP4	4837	riboD_1	0.446926	0.430288
CDC42SE1_4974_R1Aligned.sortedByCoord.out.geneBodyCoverage	CDC42SE1	ENSG00000197622.13	CDC42SE1	4184	riboD_1	0.536065	1.06502
CDC42SE2_4974_R1Aligned.sortedByCoord.out.geneBodyCoverage	CDC42SE2	ENSG00000158985.14	CDC42SE2	6024	riboD_1	0.631862	0.774153
CDCA7L_4974_R1Aligned.sortedByCoord.out.geneBodyCoverage	CDCA7L	ENSG00000164649.20	CDCA7L	3894	riboD_1	0.564078	1.04603
CDH15_4974_R1Aligned.sortedByCoord.out.geneBodyCoverage	CDH15	ENSG00000129910.8	CDH15	4647	riboD_1	0.674623	1.14882
CDH23_4974_R1Aligned.sortedByCoord.out.geneBodyCoverage	CDH23	ENSG00000107736.22	CDH23	18592	riboD_1	0.617581	1.2351
CDIPT_4974_R1Aligned.sortedByCoord.out.geneBodyCoverage	CDIPT	ENSG00000103502.14	CDIPT	3003	riboD_1	0.628864	0.422067
CDK10_4974_R1Aligned.sortedByCoord.out.geneBodyCoverage	CDK10	ENSG00000185324.22	CDK10	6779	riboD_1	0.862886	0.823864
CDK11A_4974_R1Aligned.sortedByCoord.out.geneBodyCoverage	CDK11A	ENSG00000008128.23	CDK11A	5085	riboD_1	0.618285	0.298551
CDK11B_4974_R1Aligned.sortedByCoord.out.geneBodyCoverage	CDK11B	ENSG00000248333.9	CDK11B	3490	riboD_1	0.868811	0.367898
CDK13_4974_R1Aligned.sortedByCoord.out.geneBodyCoverage	CDK13	ENSG00000065883.17	CDK13	24618	riboD_1	0.764837	0.969747
CDK16_4974_R1Aligned.sortedByCoord.out.geneBodyCoverage	CDK16	ENSG00000102225.17	CDK16	6531	riboD_1	0.905893	0.196061
CDK17_4974_R1Aligned.sortedByCoord.out.geneBodyCoverage	CDK17	ENSG00000059758.8	CDK17	6467	riboD_1	0.653291	0.612539
CDK19_4974_R1Aligned.sortedByCoord.out.geneBodyCoverage	CDK19	ENSG00000155111.15	CDK19	7645	riboD_1	0.543631	0.624691
CDK2AP2_4974_R1Aligned.sortedByCoord.out.geneBodyCoverage	CDK2AP2	ENSG00000167797.8	CDK2AP2	2019	riboD_1	1.0033	0.494845
CDK4_4974_R1Aligned.sortedByCoord.out.geneBodyCoverage	CDK4	ENSG00000135446.17	CDK4	3094	riboD_1	0.487849	0.767908
CDK5RAP3_4974_R1Aligned.sortedByCoord.out.geneBodyCoverage	CDK5RAP3	ENSG00000108465.15	CDK5RAP3	6077	riboD_1	0.571173	1.13929
CDKL3_4974_R1Aligned.sortedByCoord.out.geneBodyCoverage	CDKL3	ENSG00000006837.12	CDKL3	3149	riboD_1	0.668073	0.918478
CDKN1B_4974_R1Aligned.sortedByCoord.out.geneBodyCoverage	CDKN1B	ENSG00000111276.12	CDKN1B	9255	riboD_1	1.57885	0.0779335
CDKN2AIPNL_4974_R1Aligned.sortedByCoord.out.geneBodyCoverage	CDKN2AIPNL	ENSG00000237190.4	CDKN2AIPNL	1762	riboD_1	0.732478	1.29139
CDKN2C_4974_R1Aligned.sortedByCoord.out.geneBodyCoverage	CDKN2C	ENSG00000123080.12	CDKN2C	3018	riboD_1	0.891448	0.280676
CDKN2D_4974_R1Aligned.sortedByCoord.out.geneBodyCoverage	CDKN2D	ENSG00000129355.7	CDKN2D	1505	riboD_1	0.75412	0.625984
CDNF_4974_R1Aligned.sortedByCoord.out.geneBodyCoverage	CDNF	ENSG00000185267.10	CDNF	1703	riboD_1	0.478692	0.467282
CDPF1_4974_R1Aligned.sortedByCoord.out.geneBodyCoverage	CDPF1	ENSG00000205643.11	CDPF1	1637	riboD_1	0.544554	1.26205
CEBPA_4974_R1Aligned.sortedByCoord.out.geneBodyCoverage	CEBPA	ENSG00000245848.3	CEBPA	2601	riboD_1	0.862747	0.00653595
CEBPB-AS1_4974_R1Aligned.sortedByCoord.out.geneBodyCoverage	CEBPB-AS1	ENSG00000277449.1	CEBPB-AS1	2648	riboD_1	0.430292	0.738758
CEBPB_4974_R1Aligned.sortedByCoord.out.geneBodyCoverage	CEBPB	ENSG00000172216.6	CEBPB	1839	riboD_1	1.02559	0.0921435
CEBPD_4974_R1Aligned.sortedByCoord.out.geneBodyCoverage	CEBPD	ENSG00000221869.5	CEBPD	1252	riboD_1	0.936313	0.113624
CEBPG_4974_R1Aligned.sortedByCoord.out.geneBodyCoverage	CEBPG	ENSG00000153879.9	CEBPG	4056	riboD_1	0.383281	1.27333
CEBPZ_4974_R1Aligned.sortedByCoord.out.geneBodyCoverage	CEBPZ	ENSG00000115816.15	CEBPZ	3512	riboD_1	0.645327	0.389345
CECR7_4974_R1Aligned.sortedByCoord.out.geneBodyCoverage	CECR7	ENSG00000237438.7	CECR7	4453	riboD_1	0.735373	0.176
CELF1_4974_R1Aligned.sortedByCoord.out.geneBodyCoverage	CELF1	ENSG00000149187.19	CELF1	10555	riboD_1	0.585144	1.02529
CEMIP2_4974_R1Aligned.sortedByCoord.out.geneBodyCoverage	CEMIP2	ENSG00000135048.14	CEMIP2	9254	riboD_1	0.549082	1.49138
CENPB_4974_R1Aligned.sortedByCoord.out.geneBodyCoverage	CENPB	ENSG00000125817.8	CENPB	2890	riboD_1	0.712275	0.544436
CENPT_4974_R1Aligned.sortedByCoord.out.geneBodyCoverage	CENPT	ENSG00000102901.13	CENPT	5660	riboD_1	1.12821	0.79024
CENPV_4974_R1Aligned.sortedByCoord.out.geneBodyCoverage	CENPV	ENSG00000166582.11	CENPV	2850	riboD_1	1.01351	0.0949347
CENPX_4974_R1Aligned.sortedByCoord.out.geneBodyCoverage	CENPX	ENSG00000169689.15	CENPX	1531	riboD_1	0.683465	1.05604
CEP68_4974_R1Aligned.sortedByCoord.out.geneBodyCoverage	CEP68	ENSG00000011523.14	CEP68	8623	riboD_1	0.513373	0.843997
CEP70_4974_R1Aligned.sortedByCoord.out.geneBodyCoverage	CEP70	ENSG00000114107.9	CEP70	4409	riboD_1	0.780198	1.21282
CEP89_4974_R1Aligned.sortedByCoord.out.geneBodyCoverage	CEP89	ENSG00000121289.18	CEP89	9233	riboD_1	0.615065	1.03704
CERCAM_4974_R1Aligned.sortedByCoord.out.geneBodyCoverage	CERCAM	ENSG00000167123.20	CERCAM	6058	riboD_1	0.97142	0.0150538
CERK_4974_R1Aligned.sortedByCoord.out.geneBodyCoverage	CERK	ENSG00000100422.14	CERK	4930	riboD_1	0.480221	0.411727
CERS1_4974_R1Aligned.sortedByCoord.out.geneBodyCoverage	CERS1	ENSG00000223802.9	CERS1	3767	riboD_1	1.1995	0.587379
CERS2_4974_R1Aligned.sortedByCoord.out.geneBodyCoverage	CERS2	ENSG00000143418.20	CERS2	4643	riboD_1	0.538894	1.02792
CERS5_4974_R1Aligned.sortedByCoord.out.geneBodyCoverage	CERS5	ENSG00000139624.14	CERS5	6766	riboD_1	0.490497	0.401947
CERT1_4974_R1Aligned.sortedByCoord.out.geneBodyCoverage	CERT1	ENSG00000113163.19	CERT1	14492	riboD_1	0.672993	1.20491
CFAP410_4974_R1Aligned.sortedByCoord.out.geneBodyCoverage	CFAP410	ENSG00000160226.16	CFAP410	6063	riboD_1	0.913909	0.512097
CFAP61_4974_R1Aligned.sortedByCoord.out.geneBodyCoverage	CFAP61	ENSG00000089101.19	CFAP61	7915	riboD_1	1.12603	0.173077
CFDP1_4974_R1Aligned.sortedByCoord.out.geneBodyCoverage	CFDP1	ENSG00000153774.9	CFDP1	3335	riboD_1	0.830604	0.360599
CFL2_4974_R1Aligned.sortedByCoord.out.geneBodyCoverage	CFL2	ENSG00000165410.15	CFL2	4942	riboD_1	0.751151	1.11307
CFLAR-AS1_4974_R1Aligned.sortedByCoord.out.geneBodyCoverage	CFLAR-AS1	ENSG00000226312.7	CFLAR-AS1	4334	riboD_1	1.71164	1.28328
CGGBP1_4974_R1Aligned.sortedByCoord.out.geneBodyCoverage	CGGBP1	ENSG00000163320.12	CGGBP1	6549	riboD_1	0.703239	0.463021
CHAF1A_4974_R1Aligned.sortedByCoord.out.geneBodyCoverage	CHAF1A	ENSG00000167670.16	CHAF1A	4326	riboD_1	0.63144	1.2135
CHAMP1_4974_R1Aligned.sortedByCoord.out.geneBodyCoverage	CHAMP1	ENSG00000198824.7	CHAMP1	5615	riboD_1	0.617643	0.729825
CHCHD1_4974_R1Aligned.sortedByCoord.out.geneBodyCoverage	CHCHD1	ENSG00000172586.8	CHCHD1	1483	riboD_1	0.885767	0.367681
CHCHD3_4974_R1Aligned.sortedByCoord.out.geneBodyCoverage	CHCHD3	ENSG00000106554.13	CHCHD3	3428	riboD_1	0.665741	0.930261
CHCHD4_4974_R1Aligned.sortedByCoord.out.geneBodyCoverage	CHCHD4	ENSG00000163528.13	CHCHD4	1772	riboD_1	0.48119	0.531477
CHCHD5_4974_R1Aligned.sortedByCoord.out.geneBodyCoverage	CHCHD5	ENSG00000125611.16	CHCHD5	3759	riboD_1	1.12837	0.63231
CHD1L_4974_R1Aligned.sortedByCoord.out.geneBodyCoverage	CHD1L	ENSG00000131778.20	CHD1L	4301	riboD_1	0.410756	1.2508
CHD2_4974_R1Aligned.sortedByCoord.out.geneBodyCoverage	CHD2	ENSG00000173575.22	CHD2	16951	riboD_1	0.824316	0.81907
CHD3_4974_R1Aligned.sortedByCoord.out.geneBodyCoverage	CHD3	ENSG00000170004.18	CHD3	11016	riboD_1	0.664046	1.17877
CHD4_4974_R1Aligned.sortedByCoord.out.geneBodyCoverage	CHD4	ENSG00000111642.16	CHD4	12713	riboD_1	0.467039	1.30979
CHD8_4974_R1Aligned.sortedByCoord.out.geneBodyCoverage	CHD8	ENSG00000100888.15	CHD8	20953	riboD_1	0.582457	1.03559
CHERP_4974_R1Aligned.sortedByCoord.out.geneBodyCoverage	CHERP	ENSG00000085872.15	CHERP	6015	riboD_1	0.751034	0.418331
CHIC2_4974_R1Aligned.sortedByCoord.out.geneBodyCoverage	CHIC2	ENSG00000109220.11	CHIC2	1233	riboD_1	0.519326	0.428687
CHKA_4974_R1Aligned.sortedByCoord.out.geneBodyCoverage	CHKA	ENSG00000110721.12	CHKA	3877	riboD_1	0.558753	0.573816
CHKB-CPT1B_4974_R1Aligned.sortedByCoord.out.geneBodyCoverage	CHKB-CPT1B	ENSG00000254413.8	CHKB-CPT1B	5022	riboD_1	0.804747	0.0688397
CHKB_4974_R1Aligned.sortedByCoord.out.geneBodyCoverage	CHKB	ENSG00000100288.20	CHKB	2866	riboD_1	0.508155	0.514395
CHM_4974_R1Aligned.sortedByCoord.out.geneBodyCoverage	CHM	ENSG00000188419.14	CHM	8644	riboD_1	0.783946	1.24851
CHML_4974_R1Aligned.sortedByCoord.out.geneBodyCoverage	CHML	ENSG00000203668.3	CHML	7778	riboD_1	0.451979	0.92915
CHMP1A_4974_R1Aligned.sortedByCoord.out.geneBodyCoverage	CHMP1A	ENSG00000131165.16	CHMP1A	7228	riboD_1	0.547595	1.23522
CHMP2A_4974_R1Aligned.sortedByCoord.out.geneBodyCoverage	CHMP2A	ENSG00000130724.10	CHMP2A	3654	riboD_1	1.05283	0.134849
CHMP3_4974_R1Aligned.sortedByCoord.out.geneBodyCoverage	CHMP3	ENSG00000115561.16	CHMP3	7019	riboD_1	0.881107	0.328636
CHMP4B_4974_R1Aligned.sortedByCoord.out.geneBodyCoverage	CHMP4B	ENSG00000101421.4	CHMP4B	1602	riboD_1	0.547574	1.27714
CHMP4BP1_4974_R1Aligned.sortedByCoord.out.geneBodyCoverage	CHMP4BP1	ENSG00000258469.1	CHMP4BP1	588	riboD_1	0.336118	0.711394
CHMP6_4974_R1Aligned.sortedByCoord.out.geneBodyCoverage	CHMP6	ENSG00000176108.9	CHMP6	2118	riboD_1	0.478521	0.950876
CHN1_4974_R1Aligned.sortedByCoord.out.geneBodyCoverage	CHN1	ENSG00000128656.15	CHN1	9402	riboD_1	0.839205	0.567164
CHP1_4974_R1Aligned.sortedByCoord.out.geneBodyCoverage	CHP1	ENSG00000187446.12	CHP1	3947	riboD_1	0.618707	0.408562
CHPF_4974_R1Aligned.sortedByCoord.out.geneBodyCoverage	CHPF	ENSG00000123989.15	CHPF	3703	riboD_1	0.631159	0.484234
CHPF2_4974_R1Aligned.sortedByCoord.out.geneBodyCoverage	CHPF2	ENSG00000033100.17	CHPF2	6498	riboD_1	1.96547	0.12839
CHRD_4974_R1Aligned.sortedByCoord.out.geneBodyCoverage	CHRD	ENSG00000090539.15	CHRD	6620	riboD_1	0.663145	0.54359
CHRDL2_4974_R1Aligned.sortedByCoord.out.geneBodyCoverage	CHRDL2	ENSG00000054938.17	CHRDL2	3114	riboD_1	0.764494	0.281967
CHRNA1_4974_R1Aligned.sortedByCoord.out.geneBodyCoverage	CHRNA1	ENSG00000138435.16	CHRNA1	4979	riboD_1	0.6235	0.136204
CHST10_4974_R1Aligned.sortedByCoord.out.geneBodyCoverage	CHST10	ENSG00000115526.11	CHST10	4499	riboD_1	0.903145	0.0238095
CHST12_4974_R1Aligned.sortedByCoord.out.geneBodyCoverage	CHST12	ENSG00000136213.10	CHST12	16116	riboD_1	0.753297	1.24057
CHST15_4974_R1Aligned.sortedByCoord.out.geneBodyCoverage	CHST15	ENSG00000182022.18	CHST15	6543	riboD_1	0.541038	1.46442
CHTF18_4974_R1Aligned.sortedByCoord.out.geneBodyCoverage	CHTF18	ENSG00000127586.17	CHTF18	5916	riboD_1	0.707457	1.38947
CHTF8_4974_R1Aligned.sortedByCoord.out.geneBodyCoverage	CHTF8	ENSG00000168802.14	CHTF8	3382	riboD_1	0.439705	0.682037
CIAO1_4974_R1Aligned.sortedByCoord.out.geneBodyCoverage	CIAO1	ENSG00000144021.3	CIAO1	4828	riboD_1	0.548735	1.42147
CIAO2A_4974_R1Aligned.sortedByCoord.out.geneBodyCoverage	CIAO2A	ENSG00000166797.11	CIAO2A	2260	riboD_1	0.768919	1.36985
CIAO2B_4974_R1Aligned.sortedByCoord.out.geneBodyCoverage	CIAO2B	ENSG00000166595.12	CIAO2B	1060	riboD_1	0.891059	0.0549683
CIAO3_4974_R1Aligned.sortedByCoord.out.geneBodyCoverage	CIAO3	ENSG00000103245.14	CIAO3	8094	riboD_1	0.727268	0.431669
CIAPIN1_4974_R1Aligned.sortedByCoord.out.geneBodyCoverage	CIAPIN1	ENSG00000005194.15	CIAPIN1	3383	riboD_1	0.484396	1.44993
CIB2_4974_R1Aligned.sortedByCoord.out.geneBodyCoverage	CIB2	ENSG00000136425.14	CIB2	2137	riboD_1	0.710028	0.174603
CIRBP_4974_R1Aligned.sortedByCoord.out.geneBodyCoverage	CIRBP	ENSG00000099622.14	CIRBP	6368	riboD_1	0.982895	0.983014
CITED4_4974_R1Aligned.sortedByCoord.out.geneBodyCoverage	CITED4	ENSG00000179862.7	CITED4	1310	riboD_1	1.03558	0.439147
CIZ1_4974_R1Aligned.sortedByCoord.out.geneBodyCoverage	CIZ1	ENSG00000148337.22	CIZ1	8690	riboD_1	0.691798	0.31958
CKAP4_4974_R1Aligned.sortedByCoord.out.geneBodyCoverage	CKAP4	ENSG00000136026.14	CKAP4	3666	riboD_1	0.646701	0.54049
CKB_4974_R1Aligned.sortedByCoord.out.geneBodyCoverage	CKB	ENSG00000166165.14	CKB	2383	riboD_1	0.698148	0.256295
CKM_4974_R1Aligned.sortedByCoord.out.geneBodyCoverage	CKM	ENSG00000104879.5	CKM	1556	riboD_1	0.185829	0.83773
CKMT2_4974_R1Aligned.sortedByCoord.out.geneBodyCoverage	CKMT2	ENSG00000131730.16	CKMT2	2702	riboD_1	0.534926	0.749244
CKS1B_4974_R1Aligned.sortedByCoord.out.geneBodyCoverage	CKS1B	ENSG00000173207.13	CKS1B	2340	riboD_1	0.904032	0.403743
CLASRP_4974_R1Aligned.sortedByCoord.out.geneBodyCoverage	CLASRP	ENSG00000104859.15	CLASRP	4926	riboD_1	0.745469	1.34968
CLCN3_4974_R1Aligned.sortedByCoord.out.geneBodyCoverage	CLCN3	ENSG00000109572.15	CLCN3	8009	riboD_1	0.515409	1.46588
CLCN7_4974_R1Aligned.sortedByCoord.out.geneBodyCoverage	CLCN7	ENSG00000103249.18	CLCN7	7623	riboD_1	0.647258	0.973642
CLDN5_4974_R1Aligned.sortedByCoord.out.geneBodyCoverage	CLDN5	ENSG00000184113.10	CLDN5	3429	riboD_1	0.772835	0.0320191
CLDND1_4974_R1Aligned.sortedByCoord.out.geneBodyCoverage	CLDND1	ENSG00000080822.17	CLDND1	5210	riboD_1	0.653414	1.39381
CLEC14A_4974_R1Aligned.sortedByCoord.out.geneBodyCoverage	CLEC14A	ENSG00000176435.7	CLEC14A	2094	riboD_1	0.590347	1.00339
CLIC2_4974_R1Aligned.sortedByCoord.out.geneBodyCoverage	CLIC2	ENSG00000155962.13	CLIC2	2840	riboD_1	0.617615	0.692
CLIC4_4974_R1Aligned.sortedByCoord.out.geneBodyCoverage	CLIC4	ENSG00000169504.15	CLIC4	4467	riboD_1	0.417174	0.85977
CLIC5_4974_R1Aligned.sortedByCoord.out.geneBodyCoverage	CLIC5	ENSG00000112782.19	CLIC5	10432	riboD_1	0.774223	1.28469
CLN3_4974_R1Aligned.sortedByCoord.out.geneBodyCoverage	CLN3	ENSG00000188603.22	CLN3	9813	riboD_1	0.636446	0.296238
CLN5_4974_R1Aligned.sortedByCoord.out.geneBodyCoverage	CLN5	ENSG00000102805.16	CLN5	22814	riboD_1	0.667779	0.841046
CLN6_4974_R1Aligned.sortedByCoord.out.geneBodyCoverage	CLN6	ENSG00000128973.13	CLN6	7344	riboD_1	0.879318	0.186416
CLOCK_4974_R1Aligned.sortedByCoord.out.geneBodyCoverage	CLOCK	ENSG00000134852.15	CLOCK	11533	riboD_1	0.417802	1.13542
CLSTN1_4974_R1Aligned.sortedByCoord.out.geneBodyCoverage	CLSTN1	ENSG00000171603.18	CLSTN1	5241	riboD_1	0.492756	1.04205
CLTB_4974_R1Aligned.sortedByCoord.out.geneBodyCoverage	CLTB	ENSG00000175416.16	CLTB	1963	riboD_1	0.906182	0.121649
CLU_4974_R1Aligned.sortedByCoord.out.geneBodyCoverage	CLU	ENSG00000120885.22	CLU	6285	riboD_1	0.840131	0.15449
CLUH_4974_R1Aligned.sortedByCoord.out.geneBodyCoverage	CLUH	ENSG00000132361.18	CLUH	6900	riboD_1	0.500646	1.49659
CMAHP_4974_R1Aligned.sortedByCoord.out.geneBodyCoverage	CMAHP	ENSG00000168405.18	CMAHP	8478	riboD_1	1.00599	0.52459
CMAS_4974_R1Aligned.sortedByCoord.out.geneBodyCoverage	CMAS	ENSG00000111726.13	CMAS	1974	riboD_1	0.415348	1.14899
CMC4_4974_R1Aligned.sortedByCoord.out.geneBodyCoverage	CMC4	ENSG00000182712.16	CMC4	1313	riboD_1	0.664357	0.57071
CMTM3_4974_R1Aligned.sortedByCoord.out.geneBodyCoverage	CMTM3	ENSG00000140931.20	CMTM3	3123	riboD_1	0.776315	0.259259
CMTR2_4974_R1Aligned.sortedByCoord.out.geneBodyCoverage	CMTR2	ENSG00000180917.18	CMTR2	7582	riboD_1	0.747808	0.954128
CMYA5_4974_R1Aligned.sortedByCoord.out.geneBodyCoverage	CMYA5	ENSG00000164309.15	CMYA5	14220	riboD_1	0.319908	1.28513
CNDP2_4974_R1Aligned.sortedByCoord.out.geneBodyCoverage	CNDP2	ENSG00000133313.15	CNDP2	11822	riboD_1	0.78304	1.28594
CNEP1R1_4974_R1Aligned.sortedByCoord.out.geneBodyCoverage	CNEP1R1	ENSG00000205423.12	CNEP1R1	4178	riboD_1	0.590766	0.32646
CNKSR1_4974_R1Aligned.sortedByCoord.out.geneBodyCoverage	CNKSR1	ENSG00000142675.18	CNKSR1	3960	riboD_1	0.84735	0.0100837
CNN3_4974_R1Aligned.sortedByCoord.out.geneBodyCoverage	CNN3	ENSG00000117519.16	CNN3	2783	riboD_1	0.518446	0.617436
CNNM3-DT_4974_R1Aligned.sortedByCoord.out.geneBodyCoverage	CNNM3-DT	ENSG00000273265.1	CNNM3-DT	415	riboD_1	0.30382	1.10359
CNNM4_4974_R1Aligned.sortedByCoord.out.geneBodyCoverage	CNNM4	ENSG00000158158.12	CNNM4	5088	riboD_1	0.633046	0.305872
CNOT1_4974_R1Aligned.sortedByCoord.out.geneBodyCoverage	CNOT1	ENSG00000125107.19	CNOT1	10851	riboD_1	0.409037	1.18934
CNOT10_4974_R1Aligned.sortedByCoord.out.geneBodyCoverage	CNOT10	ENSG00000182973.20	CNOT10	4846	riboD_1	0.542635	1.44672
CNOT11_4974_R1Aligned.sortedByCoord.out.geneBodyCoverage	CNOT11	ENSG00000158435.8	CNOT11	2702	riboD_1	0.446842	0.555384
CNOT2_4974_R1Aligned.sortedByCoord.out.geneBodyCoverage	CNOT2	ENSG00000111596.14	CNOT2	13985	riboD_1	0.859278	1.20537
CNOT6_4974_R1Aligned.sortedByCoord.out.geneBodyCoverage	CNOT6	ENSG00000113300.13	CNOT6	6572	riboD_1	0.662569	1.0812
CNOT9_4974_R1Aligned.sortedByCoord.out.geneBodyCoverage	CNOT9	ENSG00000144580.14	CNOT9	5289	riboD_1	0.528008	1.3031
CNPPD1_4974_R1Aligned.sortedByCoord.out.geneBodyCoverage	CNPPD1	ENSG00000115649.16	CNPPD1	2719	riboD_1	0.463939	0.367342
CNPY2_4974_R1Aligned.sortedByCoord.out.geneBodyCoverage	CNPY2	ENSG00000257727.6	CNPY2	3019	riboD_1	0.612773	0.834476
CNPY4_4974_R1Aligned.sortedByCoord.out.geneBodyCoverage	CNPY4	ENSG00000166997.8	CNPY4	2451	riboD_1	0.542986	0.680628
CNRIP1_4974_R1Aligned.sortedByCoord.out.geneBodyCoverage	CNRIP1	ENSG00000119865.9	CNRIP1	3548	riboD_1	0.568192	0.65666
CNST_4974_R1Aligned.sortedByCoord.out.geneBodyCoverage	CNST	ENSG00000162852.14	CNST	5933	riboD_1	0.572773	0.926452
CNTNAP3_4974_R1Aligned.sortedByCoord.out.geneBodyCoverage	CNTNAP3	ENSG00000106714.18	CNTNAP3	17578	riboD_1	1.31015	1.125
COA1_4974_R1Aligned.sortedByCoord.out.geneBodyCoverage	COA1	ENSG00000106603.20	COA1	11820	riboD_1	1.28229	1.03439
COA4_4974_R1Aligned.sortedByCoord.out.geneBodyCoverage	COA4	ENSG00000181924.7	COA4	2159	riboD_1	0.879751	0.566072
COA5_4974_R1Aligned.sortedByCoord.out.geneBodyCoverage	COA5	ENSG00000183513.9	COA5	2756	riboD_1	0.510313	1.09795
COASY_4974_R1Aligned.sortedByCoord.out.geneBodyCoverage	COASY	ENSG00000068120.15	COASY	4032	riboD_1	0.493916	0.479374
COG1_4974_R1Aligned.sortedByCoord.out.geneBodyCoverage	COG1	ENSG00000166685.13	COG1	4996	riboD_1	0.523314	0.730634
COG2_4974_R1Aligned.sortedByCoord.out.geneBodyCoverage	COG2	ENSG00000135775.14	COG2	10946	riboD_1	0.807656	1.34702
COG3_4974_R1Aligned.sortedByCoord.out.geneBodyCoverage	COG3	ENSG00000136152.15	COG3	6087	riboD_1	0.600323	0.9
COG8_4974_R1Aligned.sortedByCoord.out.geneBodyCoverage	COG8	ENSG00000213380.16	COG8	7851	riboD_1	1.24008	0.328673
COIL_4974_R1Aligned.sortedByCoord.out.geneBodyCoverage	COIL	ENSG00000121058.5	COIL	3014	riboD_1	0.697574	0.450331
COL12A1_4974_R1Aligned.sortedByCoord.out.geneBodyCoverage	COL12A1	ENSG00000111799.22	COL12A1	18860	riboD_1	0.759055	0.24734
COL15A1_4974_R1Aligned.sortedByCoord.out.geneBodyCoverage	COL15A1	ENSG00000204291.11	COL15A1	6653	riboD_1	0.485295	1.09327
COL16A1_4974_R1Aligned.sortedByCoord.out.geneBodyCoverage	COL16A1	ENSG00000084636.18	COL16A1	9253	riboD_1	0.636824	1.29911
COL1A1_4974_R1Aligned.sortedByCoord.out.geneBodyCoverage	COL1A1	ENSG00000108821.14	COL1A1	9007	riboD_1	0.855689	1.44287
COL4A1_4974_R1Aligned.sortedByCoord.out.geneBodyCoverage	COL4A1	ENSG00000187498.16	COL4A1	14662	riboD_1	0.812298	0.186851
COL4A2_4974_R1Aligned.sortedByCoord.out.geneBodyCoverage	COL4A2	ENSG00000134871.19	COL4A2	19271	riboD_1	1.04657	0.369142
COL5A1_4974_R1Aligned.sortedByCoord.out.geneBodyCoverage	COL5A1	ENSG00000130635.16	COL5A1	11160	riboD_1	0.636742	1.30442
COL5A3_4974_R1Aligned.sortedByCoord.out.geneBodyCoverage	COL5A3	ENSG00000080573.7	COL5A3	6783	riboD_1	0.583789	1.4908
COL6A1_4974_R1Aligned.sortedByCoord.out.geneBodyCoverage	COL6A1	ENSG00000142156.16	COL6A1	5536	riboD_1	0.481659	0.688329
COLGALT1_4974_R1Aligned.sortedByCoord.out.geneBodyCoverage	COLGALT1	ENSG00000130309.12	COLGALT1	6108	riboD_1	0.622151	0.54231
COLGALT2_4974_R1Aligned.sortedByCoord.out.geneBodyCoverage	COLGALT2	ENSG00000198756.12	COLGALT2	7806	riboD_1	0.674285	0.965021
COMMD2_4974_R1Aligned.sortedByCoord.out.geneBodyCoverage	COMMD2	ENSG00000114744.9	COMMD2	4895	riboD_1	0.735593	1.43045
COMMD3_4974_R1Aligned.sortedByCoord.out.geneBodyCoverage	COMMD3	ENSG00000148444.16	COMMD3	2903	riboD_1	0.806228	0.901438
COMMD4_4974_R1Aligned.sortedByCoord.out.geneBodyCoverage	COMMD4	ENSG00000140365.16	COMMD4	6650	riboD_1	1.00605	1.16166
COMMD5_4974_R1Aligned.sortedByCoord.out.geneBodyCoverage	COMMD5	ENSG00000170619.10	COMMD5	2917	riboD_1	0.591151	0.866481
COMMD7_4974_R1Aligned.sortedByCoord.out.geneBodyCoverage	COMMD7	ENSG00000149600.12	COMMD7	2046	riboD_1	0.563165	0.50469
COMMD8_4974_R1Aligned.sortedByCoord.out.geneBodyCoverage	COMMD8	ENSG00000169019.11	COMMD8	1758	riboD_1	0.902132	0.9
COMTD1_4974_R1Aligned.sortedByCoord.out.geneBodyCoverage	COMTD1	ENSG00000165644.11	COMTD1	1908	riboD_1	0.653	1.14286
COP1_4974_R1Aligned.sortedByCoord.out.geneBodyCoverage	COP1	ENSG00000143207.21	COP1	4177	riboD_1	0.494097	0.730814
COPB1_4974_R1Aligned.sortedByCoord.out.geneBodyCoverage	COPB1	ENSG00000129083.13	COPB1	5098	riboD_1	0.567421	0.461693
COPB2-DT_4974_R1Aligned.sortedByCoord.out.geneBodyCoverage	COPB2-DT	ENSG00000248932.7	COPB2-DT	14080	riboD_1	0.956472	1.31481
COPE_4974_R1Aligned.sortedByCoord.out.geneBodyCoverage	COPE	ENSG00000105669.14	COPE	2875	riboD_1	0.741292	0.854339
COPG1_4974_R1Aligned.sortedByCoord.out.geneBodyCoverage	COPG1	ENSG00000181789.14	COPG1	4425	riboD_1	0.649755	0.381131
COPG2_4974_R1Aligned.sortedByCoord.out.geneBodyCoverage	COPG2	ENSG00000158623.14	COPG2	4139	riboD_1	0.447334	1.26134
COPRS_4974_R1Aligned.sortedByCoord.out.geneBodyCoverage	COPRS	ENSG00000172301.11	COPRS	1379	riboD_1	0.852714	0.0247429
COPS3_4974_R1Aligned.sortedByCoord.out.geneBodyCoverage	COPS3	ENSG00000141030.13	COPS3	2972	riboD_1	0.48896	1.29146
COPS4_4974_R1Aligned.sortedByCoord.out.geneBodyCoverage	COPS4	ENSG00000138663.9	COPS4	3566	riboD_1	0.644159	0.12718
COPS6_4974_R1Aligned.sortedByCoord.out.geneBodyCoverage	COPS6	ENSG00000168090.10	COPS6	2779	riboD_1	0.877659	0.476168
COPS7A_4974_R1Aligned.sortedByCoord.out.geneBodyCoverage	COPS7A	ENSG00000111652.10	COPS7A	2840	riboD_1	0.474751	0.752441
COPS9_4974_R1Aligned.sortedByCoord.out.geneBodyCoverage	COPS9	ENSG00000172428.11	COPS9	2037	riboD_1	1.18344	0.122792
COPZ1_4974_R1Aligned.sortedByCoord.out.geneBodyCoverage	COPZ1	ENSG00000111481.10	COPZ1	3898	riboD_1	0.684929	1.42231
COPZ2_4974_R1Aligned.sortedByCoord.out.geneBodyCoverage	COPZ2	ENSG00000005243.10	COPZ2	1866	riboD_1	0.662537	1.12884
COQ10A_4974_R1Aligned.sortedByCoord.out.geneBodyCoverage	COQ10A	ENSG00000135469.14	COQ10A	3211	riboD_1	0.822695	0.356527
COQ2_4974_R1Aligned.sortedByCoord.out.geneBodyCoverage	COQ2	ENSG00000173085.15	COQ2	2774	riboD_1	0.682297	0.434818
COQ4_4974_R1Aligned.sortedByCoord.out.geneBodyCoverage	COQ4	ENSG00000167113.11	COQ4	4806	riboD_1	0.840803	0.953651
COQ5_4974_R1Aligned.sortedByCoord.out.geneBodyCoverage	COQ5	ENSG00000110871.15	COQ5	2501	riboD_1	0.668265	0.235324
COQ6_4974_R1Aligned.sortedByCoord.out.geneBodyCoverage	COQ6	ENSG00000119723.17	COQ6	6686	riboD_1	0.905257	0.449877
COQ7_4974_R1Aligned.sortedByCoord.out.geneBodyCoverage	COQ7	ENSG00000167186.11	COQ7	4105	riboD_1	0.688743	0.269032
COQ8A_4974_R1Aligned.sortedByCoord.out.geneBodyCoverage	COQ8A	ENSG00000163050.18	COQ8A	4736	riboD_1	0.482704	0.866262
COQ8B_4974_R1Aligned.sortedByCoord.out.geneBodyCoverage	COQ8B	ENSG00000123815.13	COQ8B	12278	riboD_1	0.585557	1.36973
COQ9_4974_R1Aligned.sortedByCoord.out.geneBodyCoverage	COQ9	ENSG00000088682.14	COQ9	4319	riboD_1	0.695759	0.546181
CORO1C_4974_R1Aligned.sortedByCoord.out.geneBodyCoverage	CORO1C	ENSG00000110880.11	CORO1C	6462	riboD_1	0.602761	1.30158
CORO6_4974_R1Aligned.sortedByCoord.out.geneBodyCoverage	CORO6	ENSG00000167549.19	CORO6	4310	riboD_1	0.599245	1.34939
COTL1_4974_R1Aligned.sortedByCoord.out.geneBodyCoverage	COTL1	ENSG00000103187.8	COTL1	6761	riboD_1	1.08071	0.249164
COX17_4974_R1Aligned.sortedByCoord.out.geneBodyCoverage	COX17	ENSG00000138495.7	COX17	1911	riboD_1	0.834929	1.02849
COX4I1_4974_R1Aligned.sortedByCoord.out.geneBodyCoverage	COX4I1	ENSG00000131143.10	COX4I1	4816	riboD_1	1.56928	0.152238
COX5B_4974_R1Aligned.sortedByCoord.out.geneBodyCoverage	COX5B	ENSG00000135940.7	COX5B	1419	riboD_1	1.06692	1.4863
COX6B1_4974_R1Aligned.sortedByCoord.out.geneBodyCoverage	COX6B1	ENSG00000126267.11	COX6B1	1369	riboD_1	1.06725	0.0143755
COX6C_4974_R1Aligned.sortedByCoord.out.geneBodyCoverage	COX6C	ENSG00000164919.11	COX6C	2712	riboD_1	0.917556	1.02453
COX6CP1_4974_R1Aligned.sortedByCoord.out.geneBodyCoverage	COX6CP1	ENSG00000260318.1	COX6CP1	215	riboD_1	0.186393	1.00851
COX7A1_4974_R1Aligned.sortedByCoord.out.geneBodyCoverage	COX7A1	ENSG00000161281.11	COX7A1	586	riboD_1	0.599091	0.46105
COX7A2_4974_R1Aligned.sortedByCoord.out.geneBodyCoverage	COX7A2	ENSG00000112695.13	COX7A2	1922	riboD_1	0.915395	0.0633192
CPAMD8_4974_R1Aligned.sortedByCoord.out.geneBodyCoverage	CPAMD8	ENSG00000160111.15	CPAMD8	10195	riboD_1	0.681811	0.946809
CPE_4974_R1Aligned.sortedByCoord.out.geneBodyCoverage	CPE	ENSG00000109472.14	CPE	3119	riboD_1	0.774627	0.546218
CPEB2_4974_R1Aligned.sortedByCoord.out.geneBodyCoverage	CPEB2	ENSG00000137449.17	CPEB2	7370	riboD_1	0.840106	0.00971817
CPM_4974_R1Aligned.sortedByCoord.out.geneBodyCoverage	CPM	ENSG00000135678.12	CPM	7535	riboD_1	0.976424	1.13752
CPNE3_4974_R1Aligned.sortedByCoord.out.geneBodyCoverage	CPNE3	ENSG00000085719.13	CPNE3	6737	riboD_1	0.564873	1.09247
CPOX_4974_R1Aligned.sortedByCoord.out.geneBodyCoverage	CPOX	ENSG00000080819.9	CPOX	3157	riboD_1	1.05446	0.0562827
CPQ_4974_R1Aligned.sortedByCoord.out.geneBodyCoverage	CPQ	ENSG00000104324.16	CPQ	3442	riboD_1	0.680855	1.10601
CPSF3_4974_R1Aligned.sortedByCoord.out.geneBodyCoverage	CPSF3	ENSG00000119203.14	CPSF3	3686	riboD_1	0.673461	0.334298
CPSF7_4974_R1Aligned.sortedByCoord.out.geneBodyCoverage	CPSF7	ENSG00000149532.16	CPSF7	6036	riboD_1	0.587902	0.787371
CPT1A_4974_R1Aligned.sortedByCoord.out.geneBodyCoverage	CPT1A	ENSG00000110090.13	CPT1A	6571	riboD_1	0.517618	0.792279
CPT1B_4974_R1Aligned.sortedByCoord.out.geneBodyCoverage	CPT1B	ENSG00000205560.13	CPT1B	4102	riboD_1	0.468433	0.753986
CPT2_4974_R1Aligned.sortedByCoord.out.geneBodyCoverage	CPT2	ENSG00000157184.7	CPT2	10089	riboD_1	0.792744	0.154073
CPVL_4974_R1Aligned.sortedByCoord.out.geneBodyCoverage	CPVL	ENSG00000106066.15	CPVL	3336	riboD_1	0.78547	0.357827
CPXM2_4974_R1Aligned.sortedByCoord.out.geneBodyCoverage	CPXM2	ENSG00000121898.13	CPXM2	4856	riboD_1	0.899904	0.5
CRACR2B_4974_R1Aligned.sortedByCoord.out.geneBodyCoverage	CRACR2B	ENSG00000177685.17	CRACR2B	4224	riboD_1	0.910446	0.507463
CRAT_4974_R1Aligned.sortedByCoord.out.geneBodyCoverage	CRAT	ENSG00000095321.18	CRAT	7565	riboD_1	0.63962	0.821589
CREB3L2_4974_R1Aligned.sortedByCoord.out.geneBodyCoverage	CREB3L2	ENSG00000182158.16	CREB3L2	8807	riboD_1	0.695859	0.971667
CREB3L4_4974_R1Aligned.sortedByCoord.out.geneBodyCoverage	CREB3L4	ENSG00000143578.16	CREB3L4	2902	riboD_1	0.681084	0.619048
CREBL2_4974_R1Aligned.sortedByCoord.out.geneBodyCoverage	CREBL2	ENSG00000111269.3	CREBL2	3922	riboD_1	0.59992	1.13655
CRELD1_4974_R1Aligned.sortedByCoord.out.geneBodyCoverage	CRELD1	ENSG00000163703.20	CRELD1	9266	riboD_1	0.792862	1.08178
CRELD2_4974_R1Aligned.sortedByCoord.out.geneBodyCoverage	CRELD2	ENSG00000184164.15	CRELD2	5166	riboD_1	0.714743	0.654466
CRIP1_4974_R1Aligned.sortedByCoord.out.geneBodyCoverage	CRIP1	ENSG00000213145.10	CRIP1	2485	riboD_1	1.25772	0.0164474
CRIP2_4974_R1Aligned.sortedByCoord.out.geneBodyCoverage	CRIP2	ENSG00000182809.11	CRIP2	4165	riboD_1	0.816132	0.54738
CRISPLD2_4974_R1Aligned.sortedByCoord.out.geneBodyCoverage	CRISPLD2	ENSG00000103196.12	CRISPLD2	7962	riboD_1	0.595164	1.11377
CRK_4974_R1Aligned.sortedByCoord.out.geneBodyCoverage	CRK	ENSG00000167193.8	CRK	4064	riboD_1	0.453871	0.636699
CRKL_4974_R1Aligned.sortedByCoord.out.geneBodyCoverage	CRKL	ENSG00000099942.13	CRKL	5342	riboD_1	0.367341	1.37916
CRLF1_4974_R1Aligned.sortedByCoord.out.geneBodyCoverage	CRLF1	ENSG00000006016.12	CRLF1	2967	riboD_1	0.621106	0.391447
CROCCP3_4974_R1Aligned.sortedByCoord.out.geneBodyCoverage	CROCCP3	ENSG00000080947.15	CROCCP3	6905	riboD_1	0.446525	1.0369
CROT_4974_R1Aligned.sortedByCoord.out.geneBodyCoverage	CROT	ENSG00000005469.12	CROT	4995	riboD_1	0.562268	1.04163
CRTC2_4974_R1Aligned.sortedByCoord.out.geneBodyCoverage	CRTC2	ENSG00000160741.17	CRTC2	3602	riboD_1	0.745161	1.04459
CRTC3_4974_R1Aligned.sortedByCoord.out.geneBodyCoverage	CRTC3	ENSG00000140577.17	CRTC3	10816	riboD_1	0.516603	0.952322
CRYAB_4974_R1Aligned.sortedByCoord.out.geneBodyCoverage	CRYAB	ENSG00000109846.9	CRYAB	4388	riboD_1	1.17596	0.0718981
CRYBG3_4974_R1Aligned.sortedByCoord.out.geneBodyCoverage	CRYBG3	ENSG00000080200.10	CRYBG3	10979	riboD_1	0.310549	1.37176
CRYL1_4974_R1Aligned.sortedByCoord.out.geneBodyCoverage	CRYL1	ENSG00000165475.15	CRYL1	4327	riboD_1	0.733591	1.45486
CRYZL1_4974_R1Aligned.sortedByCoord.out.geneBodyCoverage	CRYZL1	ENSG00000205758.12	CRYZL1	6177	riboD_1	0.698242	1.00959
CS_4974_R1Aligned.sortedByCoord.out.geneBodyCoverage	CS	ENSG00000062485.19	CS	6401	riboD_1	0.711687	0.633134
CSF1_4974_R1Aligned.sortedByCoord.out.geneBodyCoverage	CSF1	ENSG00000184371.14	CSF1	5238	riboD_1	0.801715	1.375
CSGALNACT1_4974_R1Aligned.sortedByCoord.out.geneBodyCoverage	CSGALNACT1	ENSG00000147408.15	CSGALNACT1	6601	riboD_1	0.62207	0.549161
CSK_4974_R1Aligned.sortedByCoord.out.geneBodyCoverage	CSK	ENSG00000103653.17	CSK	4546	riboD_1	0.613634	0.532258
CSNK1D_4974_R1Aligned.sortedByCoord.out.geneBodyCoverage	CSNK1D	ENSG00000141551.15	CSNK1D	10993	riboD_1	0.70528	0.577533
CSNK1G2_4974_R1Aligned.sortedByCoord.out.geneBodyCoverage	CSNK1G2	ENSG00000133275.16	CSNK1G2	3781	riboD_1	0.627037	0.680692
CSNK2A2_4974_R1Aligned.sortedByCoord.out.geneBodyCoverage	CSNK2A2	ENSG00000070770.10	CSNK2A2	10363	riboD_1	1.09591	0.176893
CSRNP1_4974_R1Aligned.sortedByCoord.out.geneBodyCoverage	CSRNP1	ENSG00000144655.15	CSRNP1	3230	riboD_1	0.322362	0.821675
CSRNP2_4974_R1Aligned.sortedByCoord.out.geneBodyCoverage	CSRNP2	ENSG00000110925.7	CSRNP2	5230	riboD_1	0.608327	0.0729167
CSRP1_4974_R1Aligned.sortedByCoord.out.geneBodyCoverage	CSRP1	ENSG00000159176.14	CSRP1	10318	riboD_1	0.960981	0.239167
CSRP2_4974_R1Aligned.sortedByCoord.out.geneBodyCoverage	CSRP2	ENSG00000175183.10	CSRP2	5842	riboD_1	0.966707	0.244579
CSTF3_4974_R1Aligned.sortedByCoord.out.geneBodyCoverage	CSTF3	ENSG00000176102.13	CSTF3	4513	riboD_1	0.578524	0.896057
CTBP1_4974_R1Aligned.sortedByCoord.out.geneBodyCoverage	CTBP1	ENSG00000159692.16	CTBP1	8364	riboD_1	0.824194	0.735604
CTBP2_4974_R1Aligned.sortedByCoord.out.geneBodyCoverage	CTBP2	ENSG00000175029.17	CTBP2	11056	riboD_1	1.01159	0.23264
CTC-338M12.4_4974_R1Aligned.sortedByCoord.out.geneBodyCoverage	CTC-338M12.4	ENSG00000233937.8	CTC-338M12.4	3360	riboD_1	0.481378	0.702403
CTCF-DT_4974_R1Aligned.sortedByCoord.out.geneBodyCoverage	CTCF-DT	ENSG00000259804.1	CTCF-DT	899	riboD_1	0.574664	0.182398
CTCF_4974_R1Aligned.sortedByCoord.out.geneBodyCoverage	CTCF	ENSG00000102974.16	CTCF	10106	riboD_1	0.655967	1.21536
CTDNEP1_4974_R1Aligned.sortedByCoord.out.geneBodyCoverage	CTDNEP1	ENSG00000175826.12	CTDNEP1	2636	riboD_1	0.729839	0.0976882
CTDSP1_4974_R1Aligned.sortedByCoord.out.geneBodyCoverage	CTDSP1	ENSG00000144579.8	CTDSP1	4614	riboD_1	0.799511	0.0931697
CTDSP2_4974_R1Aligned.sortedByCoord.out.geneBodyCoverage	CTDSP2	ENSG00000175215.11	CTDSP2	5432	riboD_1	0.526748	0.493786
CTDSPL_4974_R1Aligned.sortedByCoord.out.geneBodyCoverage	CTDSPL	ENSG00000144677.15	CTDSPL	5876	riboD_1	0.595291	0.46147
CTF1_4974_R1Aligned.sortedByCoord.out.geneBodyCoverage	CTF1	ENSG00000150281.7	CTF1	1644	riboD_1	0.789039	0.40257
CTNNA1_4974_R1Aligned.sortedByCoord.out.geneBodyCoverage	CTNNA1	ENSG00000044115.21	CTNNA1	8830	riboD_1	0.722358	1.14159
CTNNAL1_4974_R1Aligned.sortedByCoord.out.geneBodyCoverage	CTNNAL1	ENSG00000119326.15	CTNNAL1	3124	riboD_1	0.509656	0.890662
CTNNBIP1_4974_R1Aligned.sortedByCoord.out.geneBodyCoverage	CTNNBIP1	ENSG00000178585.15	CTNNBIP1	3339	riboD_1	0.494927	0.255772
CTNNBL1_4974_R1Aligned.sortedByCoord.out.geneBodyCoverage	CTNNBL1	ENSG00000132792.19	CTNNBL1	4148	riboD_1	0.619134	0.916619
CTPS2_4974_R1Aligned.sortedByCoord.out.geneBodyCoverage	CTPS2	ENSG00000047230.15	CTPS2	5531	riboD_1	0.60572	1.27348
CTSA_4974_R1Aligned.sortedByCoord.out.geneBodyCoverage	CTSA	ENSG00000064601.21	CTSA	8633	riboD_1	0.858175	0.750662
CTSC_4974_R1Aligned.sortedByCoord.out.geneBodyCoverage	CTSC	ENSG00000109861.17	CTSC	24849	riboD_1	1.06142	0.629681
CTSD_4974_R1Aligned.sortedByCoord.out.geneBodyCoverage	CTSD	ENSG00000117984.15	CTSD	5697	riboD_1	0.620686	0.49899
CTSF_4974_R1Aligned.sortedByCoord.out.geneBodyCoverage	CTSF	ENSG00000174080.12	CTSF	4249	riboD_1	0.787621	0.383946
CTSH_4974_R1Aligned.sortedByCoord.out.geneBodyCoverage	CTSH	ENSG00000103811.18	CTSH	13757	riboD_1	1.0128	1.01456
CTSK_4974_R1Aligned.sortedByCoord.out.geneBodyCoverage	CTSK	ENSG00000143387.14	CTSK	8447	riboD_1	0.779746	0.270308
CTSL_4974_R1Aligned.sortedByCoord.out.geneBodyCoverage	CTSL	ENSG00000135047.16	CTSL	6113	riboD_1	0.933118	0.126672
CTSZ_4974_R1Aligned.sortedByCoord.out.geneBodyCoverage	CTSZ	ENSG00000101160.15	CTSZ	19384	riboD_1	1.04136	0.706262
CUEDC1_4974_R1Aligned.sortedByCoord.out.geneBodyCoverage	CUEDC1	ENSG00000180891.13	CUEDC1	5666	riboD_1	0.604984	0.44561
CUEDC2_4974_R1Aligned.sortedByCoord.out.geneBodyCoverage	CUEDC2	ENSG00000107874.11	CUEDC2	1335	riboD_1	0.487218	1.29057
CUL1_4974_R1Aligned.sortedByCoord.out.geneBodyCoverage	CUL1	ENSG00000055130.18	CUL1	4152	riboD_1	0.515806	1.47944
CUL2_4974_R1Aligned.sortedByCoord.out.geneBodyCoverage	CUL2	ENSG00000108094.17	CUL2	14494	riboD_1	0.633555	1.19307
CUL7_4974_R1Aligned.sortedByCoord.out.geneBodyCoverage	CUL7	ENSG00000044090.13	CUL7	7873	riboD_1	0.404607	1.46374
CUTC_4974_R1Aligned.sortedByCoord.out.geneBodyCoverage	CUTC	ENSG00000119929.13	CUTC	1792	riboD_1	0.854085	0.138277
CWC22_4974_R1Aligned.sortedByCoord.out.geneBodyCoverage	CWC22	ENSG00000163510.14	CWC22	3524	riboD_1	0.470614	1.40315
CWF19L1_4974_R1Aligned.sortedByCoord.out.geneBodyCoverage	CWF19L1	ENSG00000095485.18	CWF19L1	3985	riboD_1	0.456942	1.14078
CWF19L2_4974_R1Aligned.sortedByCoord.out.geneBodyCoverage	CWF19L2	ENSG00000152404.16	CWF19L2	3547	riboD_1	0.417411	0.89582
CXCL12_4974_R1Aligned.sortedByCoord.out.geneBodyCoverage	CXCL12	ENSG00000107562.17	CXCL12	6143	riboD_1	0.61179	0.617655
CXCL14_4974_R1Aligned.sortedByCoord.out.geneBodyCoverage	CXCL14	ENSG00000145824.13	CXCL14	1975	riboD_1	0.541957	0.578277
CXXC1_4974_R1Aligned.sortedByCoord.out.geneBodyCoverage	CXXC1	ENSG00000154832.16	CXXC1	3854	riboD_1	0.584772	0.97003
CXXC5_4974_R1Aligned.sortedByCoord.out.geneBodyCoverage	CXXC5	ENSG00000171604.12	CXXC5	3795	riboD_1	0.651831	0.0978121
CYB561_4974_R1Aligned.sortedByCoord.out.geneBodyCoverage	CYB561	ENSG00000008283.16	CYB561	5296	riboD_1	0.598487	0.295455
CYB561A3_4974_R1Aligned.sortedByCoord.out.geneBodyCoverage	CYB561A3	ENSG00000162144.10	CYB561A3	10572	riboD_1	0.708519	0.857616
CYB5D2_4974_R1Aligned.sortedByCoord.out.geneBodyCoverage	CYB5D2	ENSG00000167740.10	CYB5D2	2182	riboD_1	0.49283	0.379736
CYB5R1_4974_R1Aligned.sortedByCoord.out.geneBodyCoverage	CYB5R1	ENSG00000159348.13	CYB5R1	4495	riboD_1	0.909053	0.778758
CYB5RL_4974_R1Aligned.sortedByCoord.out.geneBodyCoverage	CYB5RL	ENSG00000215883.11	CYB5RL	8926	riboD_1	0.576589	1.49545
CYBC1_4974_R1Aligned.sortedByCoord.out.geneBodyCoverage	CYBC1	ENSG00000178927.18	CYBC1	7237	riboD_1	0.628759	0.958084
CYC1_4974_R1Aligned.sortedByCoord.out.geneBodyCoverage	CYC1	ENSG00000179091.5	CYC1	1963	riboD_1	0.813989	0.231659
CYCSP34_4974_R1Aligned.sortedByCoord.out.geneBodyCoverage	CYCSP34	ENSG00000176268.5	CYCSP34	304	riboD_1	0.314126	1.15578
CYGB_4974_R1Aligned.sortedByCoord.out.geneBodyCoverage	CYGB	ENSG00000161544.10	CYGB	2753	riboD_1	0.754575	0.369637
CYHR1_4974_R1Aligned.sortedByCoord.out.geneBodyCoverage	CYHR1	ENSG00000187954.13	CYHR1	9787	riboD_1	1.20929	0.311331
CYP27A1_4974_R1Aligned.sortedByCoord.out.geneBodyCoverage	CYP27A1	ENSG00000135929.9	CYP27A1	2983	riboD_1	0.529192	0.439069
CYP2J2_4974_R1Aligned.sortedByCoord.out.geneBodyCoverage	CYP2J2	ENSG00000134716.11	CYP2J2	2973	riboD_1	0.56629	0.877372
CYP3A5_4974_R1Aligned.sortedByCoord.out.geneBodyCoverage	CYP3A5	ENSG00000106258.15	CYP3A5	9817	riboD_1	0.422063	0.869565
CYP4B1_4974_R1Aligned.sortedByCoord.out.geneBodyCoverage	CYP4B1	ENSG00000142973.15	CYP4B1	3465	riboD_1	0.502229	0.674002
CYP4V2_4974_R1Aligned.sortedByCoord.out.geneBodyCoverage	CYP4V2	ENSG00000145476.16	CYP4V2	9767	riboD_1	0.568397	1.04648
CYP4X1_4974_R1Aligned.sortedByCoord.out.geneBodyCoverage	CYP4X1	ENSG00000186377.8	CYP4X1	2447	riboD_1	0.431998	1.17869
CYP51A1_4974_R1Aligned.sortedByCoord.out.geneBodyCoverage	CYP51A1	ENSG00000001630.18	CYP51A1	4171	riboD_1	0.696188	1.02383
CYRIB_4974_R1Aligned.sortedByCoord.out.geneBodyCoverage	CYRIB	ENSG00000153310.20	CYRIB	9129	riboD_1	0.69217	0.404662
CYSLTR1_4974_R1Aligned.sortedByCoord.out.geneBodyCoverage	CYSLTR1	ENSG00000173198.6	CYSLTR1	5567	riboD_1	1.02059	0.607143
CYTH1_4974_R1Aligned.sortedByCoord.out.geneBodyCoverage	CYTH1	ENSG00000108669.17	CYTH1	7754	riboD_1	0.540826	0.585414
CYTH3_4974_R1Aligned.sortedByCoord.out.geneBodyCoverage	CYTH3	ENSG00000008256.16	CYTH3	5808	riboD_1	0.646953	0.558985
CYYR1_4974_R1Aligned.sortedByCoord.out.geneBodyCoverage	CYYR1	ENSG00000166265.13	CYYR1	3271	riboD_1	0.541199	1.21318
CZIB_4974_R1Aligned.sortedByCoord.out.geneBodyCoverage	CZIB	ENSG00000162384.14	CZIB	4504	riboD_1	1.08116	0.306041
DAAM2_4974_R1Aligned.sortedByCoord.out.geneBodyCoverage	DAAM2	ENSG00000146122.17	DAAM2	12955	riboD_1	0.582829	0.751567
DAB2_4974_R1Aligned.sortedByCoord.out.geneBodyCoverage	DAB2	ENSG00000153071.15	DAB2	7717	riboD_1	0.653335	0.271122
DAB2IP_4974_R1Aligned.sortedByCoord.out.geneBodyCoverage	DAB2IP	ENSG00000136848.18	DAB2IP	9127	riboD_1	0.474388	0.781384
DAD1_4974_R1Aligned.sortedByCoord.out.geneBodyCoverage	DAD1	ENSG00000129562.11	DAD1	761	riboD_1	0.358187	1.20284
DAGLB_4974_R1Aligned.sortedByCoord.out.geneBodyCoverage	DAGLB	ENSG00000164535.15	DAGLB	5715	riboD_1	0.492535	1.11413
DALRD3_4974_R1Aligned.sortedByCoord.out.geneBodyCoverage	DALRD3	ENSG00000178149.17	DALRD3	3686	riboD_1	0.946086	0.841794
DAP_4974_R1Aligned.sortedByCoord.out.geneBodyCoverage	DAP	ENSG00000112977.16	DAP	3323	riboD_1	0.90317	0.0720524
DAP3_4974_R1Aligned.sortedByCoord.out.geneBodyCoverage	DAP3	ENSG00000132676.16	DAP3	4588	riboD_1	0.597515	0.775822
DAPK3_4974_R1Aligned.sortedByCoord.out.geneBodyCoverage	DAPK3	ENSG00000167657.14	DAPK3	3549	riboD_1	0.422705	0.681582
DARS1_4974_R1Aligned.sortedByCoord.out.geneBodyCoverage	DARS1	ENSG00000115866.11	DARS1	4752	riboD_1	0.734443	1.46714
DARS2_4974_R1Aligned.sortedByCoord.out.geneBodyCoverage	DARS2	ENSG00000117593.12	DARS2	7353	riboD_1	0.599832	0.674847
DAZAP1_4974_R1Aligned.sortedByCoord.out.geneBodyCoverage	DAZAP1	ENSG00000071626.17	DAZAP1	9201	riboD_1	0.752494	1.00279
DAZAP2_4974_R1Aligned.sortedByCoord.out.geneBodyCoverage	DAZAP2	ENSG00000183283.16	DAZAP2	5299	riboD_1	0.872523	0.276423
DBI_4974_R1Aligned.sortedByCoord.out.geneBodyCoverage	DBI	ENSG00000155368.18	DBI	2496	riboD_1	0.888103	0.362506
DBN1_4974_R1Aligned.sortedByCoord.out.geneBodyCoverage	DBN1	ENSG00000113758.14	DBN1	5119	riboD_1	0.560317	0.677033
DBNDD1_4974_R1Aligned.sortedByCoord.out.geneBodyCoverage	DBNDD1	ENSG00000003249.15	DBNDD1	4462	riboD_1	0.670506	0.784753
DBNDD2_4974_R1Aligned.sortedByCoord.out.geneBodyCoverage	DBNDD2	ENSG00000244274.9	DBNDD2	2482	riboD_1	0.723202	0.158215
DBP_4974_R1Aligned.sortedByCoord.out.geneBodyCoverage	DBP	ENSG00000105516.11	DBP	6485	riboD_1	1.22294	1.07992
DCAF12_4974_R1Aligned.sortedByCoord.out.geneBodyCoverage	DCAF12	ENSG00000198876.13	DCAF12	4315	riboD_1	0.532005	0.51729
DCAF16_4974_R1Aligned.sortedByCoord.out.geneBodyCoverage	DCAF16	ENSG00000163257.11	DCAF16	4816	riboD_1	0.358475	1.26366
DCAF6_4974_R1Aligned.sortedByCoord.out.geneBodyCoverage	DCAF6	ENSG00000143164.16	DCAF6	6306	riboD_1	0.712936	0.662318
DCAF7_4974_R1Aligned.sortedByCoord.out.geneBodyCoverage	DCAF7	ENSG00000136485.16	DCAF7	12752	riboD_1	0.616913	1.37338
DCAF8_4974_R1Aligned.sortedByCoord.out.geneBodyCoverage	DCAF8	ENSG00000132716.19	DCAF8	7605	riboD_1	0.632766	1.19956
DCAKD_4974_R1Aligned.sortedByCoord.out.geneBodyCoverage	DCAKD	ENSG00000172992.13	DCAKD	6202	riboD_1	0.696498	1.37634
DCBLD1_4974_R1Aligned.sortedByCoord.out.geneBodyCoverage	DCBLD1	ENSG00000164465.19	DCBLD1	6819	riboD_1	0.991024	0.25078
DCBLD2_4974_R1Aligned.sortedByCoord.out.geneBodyCoverage	DCBLD2	ENSG00000057019.16	DCBLD2	11280	riboD_1	0.773135	0.645397
DCHS1_4974_R1Aligned.sortedByCoord.out.geneBodyCoverage	DCHS1	ENSG00000166341.9	DCHS1	10783	riboD_1	0.404823	0.819477
DCP1A_4974_R1Aligned.sortedByCoord.out.geneBodyCoverage	DCP1A	ENSG00000272886.6	DCP1A	6102	riboD_1	0.387578	0.871571
DCTD_4974_R1Aligned.sortedByCoord.out.geneBodyCoverage	DCTD	ENSG00000129187.15	DCTD	3349	riboD_1	0.667751	0.0882875
DCTN1_4974_R1Aligned.sortedByCoord.out.geneBodyCoverage	DCTN1	ENSG00000204843.13	DCTN1	10439	riboD_1	0.590169	0.416617
DCTN2_4974_R1Aligned.sortedByCoord.out.geneBodyCoverage	DCTN2	ENSG00000175203.17	DCTN2	9995	riboD_1	0.7595	0.436909
DCTN3_4974_R1Aligned.sortedByCoord.out.geneBodyCoverage	DCTN3	ENSG00000137100.16	DCTN3	3740	riboD_1	1.16392	1.25944
DCTN4_4974_R1Aligned.sortedByCoord.out.geneBodyCoverage	DCTN4	ENSG00000132912.13	DCTN4	6403	riboD_1	0.542335	1.23985
DCTPP1_4974_R1Aligned.sortedByCoord.out.geneBodyCoverage	DCTPP1	ENSG00000179958.10	DCTPP1	1564	riboD_1	0.485799	0.790689
DCUN1D2_4974_R1Aligned.sortedByCoord.out.geneBodyCoverage	DCUN1D2	ENSG00000150401.15	DCUN1D2	4345	riboD_1	0.52951	0.930195
DCXR_4974_R1Aligned.sortedByCoord.out.geneBodyCoverage	DCXR	ENSG00000169738.8	DCXR	1879	riboD_1	0.576372	0.409495
DDAH1_4974_R1Aligned.sortedByCoord.out.geneBodyCoverage	DDAH1	ENSG00000153904.21	DDAH1	4587	riboD_1	0.561389	0.788086
DDB2_4974_R1Aligned.sortedByCoord.out.geneBodyCoverage	DDB2	ENSG00000134574.12	DDB2	4842	riboD_1	0.48493	0.352025
DDIT3_4974_R1Aligned.sortedByCoord.out.geneBodyCoverage	DDIT3	ENSG00000175197.13	DDIT3	1307	riboD_1	0.52233	1.19691
DDIT4L_4974_R1Aligned.sortedByCoord.out.geneBodyCoverage	DDIT4L	ENSG00000145358.6	DDIT4L	2994	riboD_1	0.433736	0.40256
DDN_4974_R1Aligned.sortedByCoord.out.geneBodyCoverage	DDN	ENSG00000181418.8	DDN	3815	riboD_1	0.411701	0.546923
DDOST_4974_R1Aligned.sortedByCoord.out.geneBodyCoverage	DDOST	ENSG00000244038.11	DDOST	2721	riboD_1	0.591944	1.31966
DDRGK1_4974_R1Aligned.sortedByCoord.out.geneBodyCoverage	DDRGK1	ENSG00000198171.13	DDRGK1	1832	riboD_1	0.918592	0.539773
DDX1_4974_R1Aligned.sortedByCoord.out.geneBodyCoverage	DDX1	ENSG00000079785.16	DDX1	10125	riboD_1	0.648054	0.483691
DDX11_4974_R1Aligned.sortedByCoord.out.geneBodyCoverage	DDX11	ENSG00000013573.17	DDX11	8367	riboD_1	0.524605	1.48231
DDX19A_4974_R1Aligned.sortedByCoord.out.geneBodyCoverage	DDX19A	ENSG00000168872.17	DDX19A	7847	riboD_1	0.623333	0.897636
DDX19B_4974_R1Aligned.sortedByCoord.out.geneBodyCoverage	DDX19B	ENSG00000157349.17	DDX19B	4455	riboD_1	0.681519	1.10117
DDX23_4974_R1Aligned.sortedByCoord.out.geneBodyCoverage	DDX23	ENSG00000174243.10	DDX23	5427	riboD_1	0.747401	0.444006
DDX39A_4974_R1Aligned.sortedByCoord.out.geneBodyCoverage	DDX39A	ENSG00000123136.15	DDX39A	3861	riboD_1	0.622027	0.827586
DDX3X_4974_R1Aligned.sortedByCoord.out.geneBodyCoverage	DDX3X	ENSG00000215301.11	DDX3X	15828	riboD_1	0.551946	0.631361
DDX41_4974_R1Aligned.sortedByCoord.out.geneBodyCoverage	DDX41	ENSG00000183258.12	DDX41	4177	riboD_1	0.572495	0.812808
DDX42_4974_R1Aligned.sortedByCoord.out.geneBodyCoverage	DDX42	ENSG00000198231.14	DDX42	8521	riboD_1	0.719768	1.36958
DDX46_4974_R1Aligned.sortedByCoord.out.geneBodyCoverage	DDX46	ENSG00000145833.16	DDX46	9205	riboD_1	0.701778	1.35109
DDX47_4974_R1Aligned.sortedByCoord.out.geneBodyCoverage	DDX47	ENSG00000213782.7	DDX47	5040	riboD_1	0.757469	1.36942
DDX49_4974_R1Aligned.sortedByCoord.out.geneBodyCoverage	DDX49	ENSG00000105671.12	DDX49	3306	riboD_1	0.640164	0.916145
DDX50_4974_R1Aligned.sortedByCoord.out.geneBodyCoverage	DDX50	ENSG00000107625.14	DDX50	2683	riboD_1	0.4705	1.06577
DDX55_4974_R1Aligned.sortedByCoord.out.geneBodyCoverage	DDX55	ENSG00000111364.16	DDX55	5716	riboD_1	0.520392	0.685897
DDX56_4974_R1Aligned.sortedByCoord.out.geneBodyCoverage	DDX56	ENSG00000136271.11	DDX56	3681	riboD_1	0.518235	0.586893
DDX58_4974_R1Aligned.sortedByCoord.out.geneBodyCoverage	DDX58	ENSG00000107201.11	DDX58	10345	riboD_1	0.579502	1.15466
DDX6_4974_R1Aligned.sortedByCoord.out.geneBodyCoverage	DDX6	ENSG00000110367.14	DDX6	11462	riboD_1	0.712176	0.0378433
DEDD2_4974_R1Aligned.sortedByCoord.out.geneBodyCoverage	DEDD2	ENSG00000160570.14	DEDD2	2631	riboD_1	0.463357	0.823009
DEGS1_4974_R1Aligned.sortedByCoord.out.geneBodyCoverage	DEGS1	ENSG00000143753.13	DEGS1	2446	riboD_1	0.504478	0.933219
DEK_4974_R1Aligned.sortedByCoord.out.geneBodyCoverage	DEK	ENSG00000124795.17	DEK	7249	riboD_1	0.803293	0.328762
DENND10_4974_R1Aligned.sortedByCoord.out.geneBodyCoverage	DENND10	ENSG00000119979.18	DENND10	6291	riboD_1	0.908673	1.13194
DENND1B_4974_R1Aligned.sortedByCoord.out.geneBodyCoverage	DENND1B	ENSG00000213047.13	DENND1B	13203	riboD_1	0.803864	0.328393
DENND2A_4974_R1Aligned.sortedByCoord.out.geneBodyCoverage	DENND2A	ENSG00000146966.13	DENND2A	5175	riboD_1	0.459901	0.948995
DENND2B_4974_R1Aligned.sortedByCoord.out.geneBodyCoverage	DENND2B	ENSG00000166444.19	DENND2B	14262	riboD_1	0.730787	0.242847
DENND4B_4974_R1Aligned.sortedByCoord.out.geneBodyCoverage	DENND4B	ENSG00000198837.10	DENND4B	7606	riboD_1	0.525295	1.00351
DENND5B_4974_R1Aligned.sortedByCoord.out.geneBodyCoverage	DENND5B	ENSG00000170456.16	DENND5B	11346	riboD_1	0.593804	1.44538
DENND6A_4974_R1Aligned.sortedByCoord.out.geneBodyCoverage	DENND6A	ENSG00000174839.13	DENND6A	5115	riboD_1	0.46353	1.17701
DEPDC1P2_4974_R1Aligned.sortedByCoord.out.geneBodyCoverage	DEPDC1P2	ENSG00000232486.1	DEPDC1P2	2434	riboD_1	0.143629	0.928165
DEPP1_4974_R1Aligned.sortedByCoord.out.geneBodyCoverage	DEPP1	ENSG00000165507.9	DEPP1	2979	riboD_1	0.503272	0.861224
DERA_4974_R1Aligned.sortedByCoord.out.geneBodyCoverage	DERA	ENSG00000023697.13	DERA	2813	riboD_1	0.634986	1.16085
DERL1_4974_R1Aligned.sortedByCoord.out.geneBodyCoverage	DERL1	ENSG00000136986.10	DERL1	6954	riboD_1	0.755346	1.25659
DESI2_4974_R1Aligned.sortedByCoord.out.geneBodyCoverage	DESI2	ENSG00000121644.19	DESI2	4936	riboD_1	0.592369	0.208733
DEXI_4974_R1Aligned.sortedByCoord.out.geneBodyCoverage	DEXI	ENSG00000182108.11	DEXI	6692	riboD_1	1.71044	0.0355868
DGCR2_4974_R1Aligned.sortedByCoord.out.geneBodyCoverage	DGCR2	ENSG00000070413.20	DGCR2	5605	riboD_1	0.392616	1.17871
DGCR6L_4974_R1Aligned.sortedByCoord.out.geneBodyCoverage	DGCR6L	ENSG00000128185.10	DGCR6L	1192	riboD_1	0.34468	1.12833
DGCR8_4974_R1Aligned.sortedByCoord.out.geneBodyCoverage	DGCR8	ENSG00000128191.16	DGCR8	7315	riboD_1	0.522801	1.35589
DGKD_4974_R1Aligned.sortedByCoord.out.geneBodyCoverage	DGKD	ENSG00000077044.11	DGKD	9784	riboD_1	0.539379	1.2539
DGKG_4974_R1Aligned.sortedByCoord.out.geneBodyCoverage	DGKG	ENSG00000058866.15	DGKG	10975	riboD_1	1.06488	0.175926
DGKZ_4974_R1Aligned.sortedByCoord.out.geneBodyCoverage	DGKZ	ENSG00000149091.15	DGKZ	10787	riboD_1	0.696116	0.792257
DGLUCY_4974_R1Aligned.sortedByCoord.out.geneBodyCoverage	DGLUCY	ENSG00000133943.21	DGLUCY	7212	riboD_1	0.569294	0.911159
DGUOK_4974_R1Aligned.sortedByCoord.out.geneBodyCoverage	DGUOK	ENSG00000114956.20	DGUOK	1455	riboD_1	0.517039	0.985294
DHCR24_4974_R1Aligned.sortedByCoord.out.geneBodyCoverage	DHCR24	ENSG00000116133.13	DHCR24	6214	riboD_1	0.485729	0.862471
DHFR_4974_R1Aligned.sortedByCoord.out.geneBodyCoverage	DHFR	ENSG00000228716.7	DHFR	4411	riboD_1	0.482684	0.633362
DHPS_4974_R1Aligned.sortedByCoord.out.geneBodyCoverage	DHPS	ENSG00000095059.17	DHPS	2984	riboD_1	0.645338	1.26384
DHRS3_4974_R1Aligned.sortedByCoord.out.geneBodyCoverage	DHRS3	ENSG00000162496.9	DHRS3	3515	riboD_1	0.917869	0.249285
DHRS7_4974_R1Aligned.sortedByCoord.out.geneBodyCoverage	DHRS7	ENSG00000100612.14	DHRS7	3249	riboD_1	0.946072	0.525332
DHRS7B_4974_R1Aligned.sortedByCoord.out.geneBodyCoverage	DHRS7B	ENSG00000109016.18	DHRS7B	4946	riboD_1	0.768704	0.217498
DHRS7C_4974_R1Aligned.sortedByCoord.out.geneBodyCoverage	DHRS7C	ENSG00000184544.12	DHRS7C	1301	riboD_1	0.519098	1.18618
DHX29_4974_R1Aligned.sortedByCoord.out.geneBodyCoverage	DHX29	ENSG00000067248.11	DHX29	4890	riboD_1	0.432829	0.952448
DHX30_4974_R1Aligned.sortedByCoord.out.geneBodyCoverage	DHX30	ENSG00000132153.15	DHX30	7744	riboD_1	0.531274	0.271763
DHX32_4974_R1Aligned.sortedByCoord.out.geneBodyCoverage	DHX32	ENSG00000089876.12	DHX32	3925	riboD_1	0.5297	0.609321
DHX33_4974_R1Aligned.sortedByCoord.out.geneBodyCoverage	DHX33	ENSG00000005100.13	DHX33	5789	riboD_1	0.422602	0.857143
DHX37_4974_R1Aligned.sortedByCoord.out.geneBodyCoverage	DHX37	ENSG00000150990.9	DHX37	6908	riboD_1	0.557939	1.15473
DHX38_4974_R1Aligned.sortedByCoord.out.geneBodyCoverage	DHX38	ENSG00000140829.12	DHX38	6310	riboD_1	0.591358	0.783437
DHX40_4974_R1Aligned.sortedByCoord.out.geneBodyCoverage	DHX40	ENSG00000108406.10	DHX40	5906	riboD_1	0.660765	1.44399
DHX57_4974_R1Aligned.sortedByCoord.out.geneBodyCoverage	DHX57	ENSG00000163214.21	DHX57	7985	riboD_1	0.64927	1.12049
DHX58_4974_R1Aligned.sortedByCoord.out.geneBodyCoverage	DHX58	ENSG00000108771.13	DHX58	3824	riboD_1	0.65806	0.390805
DIABLO_4974_R1Aligned.sortedByCoord.out.geneBodyCoverage	DIABLO	ENSG00000184047.20	DIABLO	6960	riboD_1	0.880424	0.140094
DIAPH1_4974_R1Aligned.sortedByCoord.out.geneBodyCoverage	DIAPH1	ENSG00000131504.18	DIAPH1	7364	riboD_1	0.577047	1.42659
DICER1_4974_R1Aligned.sortedByCoord.out.geneBodyCoverage	DICER1	ENSG00000100697.15	DICER1	12680	riboD_1	0.388585	1.484
DIMT1_4974_R1Aligned.sortedByCoord.out.geneBodyCoverage	DIMT1	ENSG00000086189.11	DIMT1	10981	riboD_1	0.836404	1.13927
DIO2_4974_R1Aligned.sortedByCoord.out.geneBodyCoverage	DIO2	ENSG00000211448.14	DIO2	7393	riboD_1	0.589619	0.479638
DIP2C_4974_R1Aligned.sortedByCoord.out.geneBodyCoverage	DIP2C	ENSG00000151240.17	DIP2C	8563	riboD_1	0.430526	1.3754
DIPK1A_4974_R1Aligned.sortedByCoord.out.geneBodyCoverage	DIPK1A	ENSG00000154511.12	DIPK1A	3091	riboD_1	0.458172	1.29619
DIPK2A_4974_R1Aligned.sortedByCoord.out.geneBodyCoverage	DIPK2A	ENSG00000181744.9	DIPK2A	5463	riboD_1	0.800903	0.795567
DIPK2B_4974_R1Aligned.sortedByCoord.out.geneBodyCoverage	DIPK2B	ENSG00000147113.17	DIPK2B	6721	riboD_1	0.426544	1.07166
DIS3L_4974_R1Aligned.sortedByCoord.out.geneBodyCoverage	DIS3L	ENSG00000166938.13	DIS3L	5436	riboD_1	0.495649	0.971899
DISP1_4974_R1Aligned.sortedByCoord.out.geneBodyCoverage	DISP1	ENSG00000154309.9	DISP1	13030	riboD_1	0.576793	0.562992
DKK3_4974_R1Aligned.sortedByCoord.out.geneBodyCoverage	DKK3	ENSG00000050165.19	DKK3	11958	riboD_1	1.50527	0.0901213
DLC1_4974_R1Aligned.sortedByCoord.out.geneBodyCoverage	DLC1	ENSG00000164741.15	DLC1	12794	riboD_1	0.539166	0.596895
DLD_4974_R1Aligned.sortedByCoord.out.geneBodyCoverage	DLD	ENSG00000091140.15	DLD	5102	riboD_1	0.605142	1.10897
DLG4_4974_R1Aligned.sortedByCoord.out.geneBodyCoverage	DLG4	ENSG00000132535.22	DLG4	10282	riboD_1	0.70541	0.213773
DLL4_4974_R1Aligned.sortedByCoord.out.geneBodyCoverage	DLL4	ENSG00000128917.8	DLL4	4754	riboD_1	0.626478	0.817647
DLST_4974_R1Aligned.sortedByCoord.out.geneBodyCoverage	DLST	ENSG00000119689.15	DLST	4548	riboD_1	0.51792	0.909013
DMAC2_4974_R1Aligned.sortedByCoord.out.geneBodyCoverage	DMAC2	ENSG00000105341.19	DMAC2	4381	riboD_1	0.697515	0.249828
DMAC2L_4974_R1Aligned.sortedByCoord.out.geneBodyCoverage	DMAC2L	ENSG00000125375.18	DMAC2L	4564	riboD_1	0.641037	0.160173
DMAP1_4974_R1Aligned.sortedByCoord.out.geneBodyCoverage	DMAP1	ENSG00000178028.14	DMAP1	5599	riboD_1	0.63431	1.09762
DMTN_4974_R1Aligned.sortedByCoord.out.geneBodyCoverage	DMTN	ENSG00000158856.19	DMTN	4525	riboD_1	0.849682	0.579835
DMWD_4974_R1Aligned.sortedByCoord.out.geneBodyCoverage	DMWD	ENSG00000185800.12	DMWD	5701	riboD_1	0.811714	1.48792
DNAAF10_4974_R1Aligned.sortedByCoord.out.geneBodyCoverage	DNAAF10	ENSG00000243667.7	DNAAF10	4066	riboD_1	0.585889	1.42776
DNAAF9_4974_R1Aligned.sortedByCoord.out.geneBodyCoverage	DNAAF9	ENSG00000088854.13	DNAAF9	8584	riboD_1	0.867233	0.162213
DNAJA2_4974_R1Aligned.sortedByCoord.out.geneBodyCoverage	DNAJA2	ENSG00000069345.12	DNAJA2	4951	riboD_1	0.845207	0.531748
DNAJA4_4974_R1Aligned.sortedByCoord.out.geneBodyCoverage	DNAJA4	ENSG00000140403.13	DNAJA4	6591	riboD_1	0.608142	0.270483
DNAJB11_4974_R1Aligned.sortedByCoord.out.geneBodyCoverage	DNAJB11	ENSG00000090520.12	DNAJB11	9385	riboD_1	0.822428	0.895561
DNAJB12_4974_R1Aligned.sortedByCoord.out.geneBodyCoverage	DNAJB12	ENSG00000148719.16	DNAJB12	5568	riboD_1	0.717841	0.775959
DNAJB14_4974_R1Aligned.sortedByCoord.out.geneBodyCoverage	DNAJB14	ENSG00000164031.17	DNAJB14	12970	riboD_1	0.590321	0.609649
DNAJB2_4974_R1Aligned.sortedByCoord.out.geneBodyCoverage	DNAJB2	ENSG00000135924.17	DNAJB2	5841	riboD_1	0.94358	0.223851
DNAJB4_4974_R1Aligned.sortedByCoord.out.geneBodyCoverage	DNAJB4	ENSG00000162616.9	DNAJB4	3702	riboD_1	0.621452	0.459216
DNAJB5_4974_R1Aligned.sortedByCoord.out.geneBodyCoverage	DNAJB5	ENSG00000137094.16	DNAJB5	5891	riboD_1	0.689524	0.0552342
DNAJB6_4974_R1Aligned.sortedByCoord.out.geneBodyCoverage	DNAJB6	ENSG00000105993.15	DNAJB6	14981	riboD_1	1.20261	0.646008
DNAJB6P7_4974_R1Aligned.sortedByCoord.out.geneBodyCoverage	DNAJB6P7	ENSG00000243508.1	DNAJB6P7	713	riboD_1	0.222437	0.654609
DNAJC1_4974_R1Aligned.sortedByCoord.out.geneBodyCoverage	DNAJC1	ENSG00000136770.11	DNAJC1	2490	riboD_1	0.925235	0.0122075
DNAJC11_4974_R1Aligned.sortedByCoord.out.geneBodyCoverage	DNAJC11	ENSG00000007923.17	DNAJC11	12182	riboD_1	0.776441	0.873656
DNAJC12_4974_R1Aligned.sortedByCoord.out.geneBodyCoverage	DNAJC12	ENSG00000108176.15	DNAJC12	2139	riboD_1	0.68227	1.333
DNAJC14_4974_R1Aligned.sortedByCoord.out.geneBodyCoverage	DNAJC14	ENSG00000135392.19	DNAJC14	4190	riboD_1	0.437926	0.753672
DNAJC16_4974_R1Aligned.sortedByCoord.out.geneBodyCoverage	DNAJC16	ENSG00000116138.13	DNAJC16	8563	riboD_1	0.597926	0.692757
DNAJC17_4974_R1Aligned.sortedByCoord.out.geneBodyCoverage	DNAJC17	ENSG00000104129.10	DNAJC17	5628	riboD_1	0.62064	1.24299
DNAJC18_4974_R1Aligned.sortedByCoord.out.geneBodyCoverage	DNAJC18	ENSG00000170464.10	DNAJC18	6498	riboD_1	0.699229	0.280612
DNAJC19P5_4974_R1Aligned.sortedByCoord.out.geneBodyCoverage	DNAJC19P5	ENSG00000225808.1	DNAJC19P5	316	riboD_1	0.108185	1.13825
DNAJC2_4974_R1Aligned.sortedByCoord.out.geneBodyCoverage	DNAJC2	ENSG00000105821.15	DNAJC2	6706	riboD_1	0.577885	0.8
DNAJC25_4974_R1Aligned.sortedByCoord.out.geneBodyCoverage	DNAJC25	ENSG00000059769.20	DNAJC25	2604	riboD_1	0.659944	0.399582
DNAJC27_4974_R1Aligned.sortedByCoord.out.geneBodyCoverage	DNAJC27	ENSG00000115137.12	DNAJC27	5624	riboD_1	0.52817	1.15217
DNAJC4_4974_R1Aligned.sortedByCoord.out.geneBodyCoverage	DNAJC4	ENSG00000110011.14	DNAJC4	2807	riboD_1	0.688394	0.934307
DNAJC5_4974_R1Aligned.sortedByCoord.out.geneBodyCoverage	DNAJC5	ENSG00000101152.11	DNAJC5	5343	riboD_1	0.371651	1.29228
DNAJC7_4974_R1Aligned.sortedByCoord.out.geneBodyCoverage	DNAJC7	ENSG00000168259.17	DNAJC7	12944	riboD_1	0.834421	0.822621
DNAJC8_4974_R1Aligned.sortedByCoord.out.geneBodyCoverage	DNAJC8	ENSG00000126698.11	DNAJC8	2892	riboD_1	0.760298	0.939375
DNAL4_4974_R1Aligned.sortedByCoord.out.geneBodyCoverage	DNAL4	ENSG00000100246.13	DNAL4	2430	riboD_1	0.75752	0.505848
DNASE1L1_4974_R1Aligned.sortedByCoord.out.geneBodyCoverage	DNASE1L1	ENSG00000013563.14	DNASE1L1	4132	riboD_1	0.606213	0.415603
DNASE2_4974_R1Aligned.sortedByCoord.out.geneBodyCoverage	DNASE2	ENSG00000105612.9	DNASE2	2389	riboD_1	0.480927	1.48456
DNHD1_4974_R1Aligned.sortedByCoord.out.geneBodyCoverage	DNHD1	ENSG00000179532.13	DNHD1	19629	riboD_1	0.517182	1.49782
DNMT1_4974_R1Aligned.sortedByCoord.out.geneBodyCoverage	DNMT1	ENSG00000130816.17	DNMT1	15379	riboD_1	0.560539	1.19529
DNPEP_4974_R1Aligned.sortedByCoord.out.geneBodyCoverage	DNPEP	ENSG00000123992.20	DNPEP	6154	riboD_1	0.68528	0.741605
DNTTIP1_4974_R1Aligned.sortedByCoord.out.geneBodyCoverage	DNTTIP1	ENSG00000101457.13	DNTTIP1	1866	riboD_1	0.738811	0.748144
DOCK5_4974_R1Aligned.sortedByCoord.out.geneBodyCoverage	DOCK5	ENSG00000147459.18	DOCK5	15989	riboD_1	0.698863	1.22384
DOCK6_4974_R1Aligned.sortedByCoord.out.geneBodyCoverage	DOCK6	ENSG00000130158.14	DOCK6	12478	riboD_1	0.641997	0.822057
DOK5_4974_R1Aligned.sortedByCoord.out.geneBodyCoverage	DOK5	ENSG00000101134.12	DOK5	2606	riboD_1	0.73157	0.761177
DOLK_4974_R1Aligned.sortedByCoord.out.geneBodyCoverage	DOLK	ENSG00000175283.8	DOLK	2074	riboD_1	0.319486	1.48104
DONSON_4974_R1Aligned.sortedByCoord.out.geneBodyCoverage	DONSON	ENSG00000159147.18	DONSON	3511	riboD_1	1.68448	0.133054
DOP1B_4974_R1Aligned.sortedByCoord.out.geneBodyCoverage	DOP1B	ENSG00000142197.13	DOP1B	9030	riboD_1	0.386496	1.15986
DPCD_4974_R1Aligned.sortedByCoord.out.geneBodyCoverage	DPCD	ENSG00000166171.13	DPCD	1691	riboD_1	0.631965	0.720397
DPH2_4974_R1Aligned.sortedByCoord.out.geneBodyCoverage	DPH2	ENSG00000132768.14	DPH2	2930	riboD_1	0.681468	0.63535
DPH5_4974_R1Aligned.sortedByCoord.out.geneBodyCoverage	DPH5	ENSG00000117543.22	DPH5	5951	riboD_1	0.622685	0.772293
DPH7_4974_R1Aligned.sortedByCoord.out.geneBodyCoverage	DPH7	ENSG00000148399.13	DPH7	4925	riboD_1	0.469749	0.702265
DPM1_4974_R1Aligned.sortedByCoord.out.geneBodyCoverage	DPM1	ENSG00000000419.14	DPM1	9276	riboD_1	0.964581	1.2793
DPM2_4974_R1Aligned.sortedByCoord.out.geneBodyCoverage	DPM2	ENSG00000136908.18	DPM2	2503	riboD_1	0.791411	1.10329
DPM3_4974_R1Aligned.sortedByCoord.out.geneBodyCoverage	DPM3	ENSG00000179085.8	DPM3	622	riboD_1	0.617294	0.166667
DPP3-DT_4974_R1Aligned.sortedByCoord.out.geneBodyCoverage	DPP3-DT	ENSG00000255517.7	DPP3-DT	3248	riboD_1	0.602752	0.589333
DPP3_4974_R1Aligned.sortedByCoord.out.geneBodyCoverage	DPP3	ENSG00000254986.8	DPP3	3977	riboD_1	0.534952	0.647866
DPP7_4974_R1Aligned.sortedByCoord.out.geneBodyCoverage	DPP7	ENSG00000176978.14	DPP7	2823	riboD_1	0.524773	0.42572
DPP8_4974_R1Aligned.sortedByCoord.out.geneBodyCoverage	DPP8	ENSG00000074603.19	DPP8	10211	riboD_1	0.543469	0.932861
DPP9_4974_R1Aligned.sortedByCoord.out.geneBodyCoverage	DPP9	ENSG00000142002.18	DPP9	8303	riboD_1	0.607169	0.407773
DPY30_4974_R1Aligned.sortedByCoord.out.geneBodyCoverage	DPY30	ENSG00000162961.14	DPY30	2725	riboD_1	0.736414	0.283204
DPYSL3_4974_R1Aligned.sortedByCoord.out.geneBodyCoverage	DPYSL3	ENSG00000113657.13	DPYSL3	7179	riboD_1	0.57354	0.280208
DRAM1_4974_R1Aligned.sortedByCoord.out.geneBodyCoverage	DRAM1	ENSG00000136048.14	DRAM1	3940	riboD_1	0.541108	0.461794
DRAP1_4974_R1Aligned.sortedByCoord.out.geneBodyCoverage	DRAP1	ENSG00000175550.8	DRAP1	1722	riboD_1	0.841566	0.240223
DROSHA_4974_R1Aligned.sortedByCoord.out.geneBodyCoverage	DROSHA	ENSG00000113360.17	DROSHA	7782	riboD_1	0.635097	1.22188
DSTNP2_4974_R1Aligned.sortedByCoord.out.geneBodyCoverage	DSTNP2	ENSG00000248593.3	DSTNP2	1105	riboD_1	0.449839	1.32143
DSTYK_4974_R1Aligned.sortedByCoord.out.geneBodyCoverage	DSTYK	ENSG00000133059.17	DSTYK	8475	riboD_1	0.554197	1.38106
DTNB_4974_R1Aligned.sortedByCoord.out.geneBodyCoverage	DTNB	ENSG00000138101.20	DTNB	7146	riboD_1	0.735583	0.761905
DTNBP1_4974_R1Aligned.sortedByCoord.out.geneBodyCoverage	DTNBP1	ENSG00000047579.20	DTNBP1	3046	riboD_1	0.778056	0.248784
DTX3_4974_R1Aligned.sortedByCoord.out.geneBodyCoverage	DTX3	ENSG00000178498.16	DTX3	4087	riboD_1	0.713554	1.40278
DTYMK_4974_R1Aligned.sortedByCoord.out.geneBodyCoverage	DTYMK	ENSG00000168393.13	DTYMK	2399	riboD_1	0.64789	0.631
DUS1L_4974_R1Aligned.sortedByCoord.out.geneBodyCoverage	DUS1L	ENSG00000169718.18	DUS1L	5999	riboD_1	0.823697	0.473851
DUS3L_4974_R1Aligned.sortedByCoord.out.geneBodyCoverage	DUS3L	ENSG00000141994.16	DUS3L	3629	riboD_1	0.506883	0.715706
DUSP1_4974_R1Aligned.sortedByCoord.out.geneBodyCoverage	DUSP1	ENSG00000120129.6	DUSP1	2013	riboD_1	0.618668	1.12295
DUSP11_4974_R1Aligned.sortedByCoord.out.geneBodyCoverage	DUSP11	ENSG00000144048.10	DUSP11	3544	riboD_1	0.805769	0.432373
DUSP22_4974_R1Aligned.sortedByCoord.out.geneBodyCoverage	DUSP22	ENSG00000112679.15	DUSP22	5686	riboD_1	0.787253	0.780323
DUSP26_4974_R1Aligned.sortedByCoord.out.geneBodyCoverage	DUSP26	ENSG00000133878.9	DUSP26	1971	riboD_1	0.585767	0.191128
DUSP28_4974_R1Aligned.sortedByCoord.out.geneBodyCoverage	DUSP28	ENSG00000188542.10	DUSP28	4951	riboD_1	0.782578	0.635593
DUSP3_4974_R1Aligned.sortedByCoord.out.geneBodyCoverage	DUSP3	ENSG00000108861.9	DUSP3	4997	riboD_1	0.473691	0.954902
DUSP7_4974_R1Aligned.sortedByCoord.out.geneBodyCoverage	DUSP7	ENSG00000164086.10	DUSP7	5669	riboD_1	0.844128	0.649172
DVL1_4974_R1Aligned.sortedByCoord.out.geneBodyCoverage	DVL1	ENSG00000107404.21	DVL1	3882	riboD_1	0.522472	0.663529
DVL2_4974_R1Aligned.sortedByCoord.out.geneBodyCoverage	DVL2	ENSG00000004975.12	DVL2	5321	riboD_1	0.619227	1.08412
DYNC1I1_4974_R1Aligned.sortedByCoord.out.geneBodyCoverage	DYNC1I1	ENSG00000158560.14	DYNC1I1	4568	riboD_1	0.735324	1.09565
DYNC1I2_4974_R1Aligned.sortedByCoord.out.geneBodyCoverage	DYNC1I2	ENSG00000077380.16	DYNC1I2	6433	riboD_1	0.642633	0.646601
DYNC1LI1_4974_R1Aligned.sortedByCoord.out.geneBodyCoverage	DYNC1LI1	ENSG00000144635.9	DYNC1LI1	6113	riboD_1	0.865548	0.80918
DYNC2I1_4974_R1Aligned.sortedByCoord.out.geneBodyCoverage	DYNC2I1	ENSG00000126870.16	DYNC2I1	6687	riboD_1	0.798304	0.8125
DYNC2LI1_4974_R1Aligned.sortedByCoord.out.geneBodyCoverage	DYNC2LI1	ENSG00000138036.18	DYNC2LI1	4618	riboD_1	0.736021	0.764706
DYNLL1_4974_R1Aligned.sortedByCoord.out.geneBodyCoverage	DYNLL1	ENSG00000088986.11	DYNLL1	2931	riboD_1	1.02255	0.127679
DYNLRB1_4974_R1Aligned.sortedByCoord.out.geneBodyCoverage	DYNLRB1	ENSG00000125971.17	DYNLRB1	2455	riboD_1	0.912836	0.626296
DYNLT1_4974_R1Aligned.sortedByCoord.out.geneBodyCoverage	DYNLT1	ENSG00000146425.11	DYNLT1	2953	riboD_1	1.24842	0.134465
DYRK4_4974_R1Aligned.sortedByCoord.out.geneBodyCoverage	DYRK4	ENSG00000010219.14	DYRK4	7050	riboD_1	1.5933	0.00973574
DYSF_4974_R1Aligned.sortedByCoord.out.geneBodyCoverage	DYSF	ENSG00000135636.15	DYSF	8545	riboD_1	0.327415	0.955982
DZIP3_4974_R1Aligned.sortedByCoord.out.geneBodyCoverage	DZIP3	ENSG00000198919.13	DZIP3	6943	riboD_1	0.491731	1.28625
E2F3_4974_R1Aligned.sortedByCoord.out.geneBodyCoverage	E2F3	ENSG00000112242.16	E2F3	5190	riboD_1	0.528486	1.31707
E2F4_4974_R1Aligned.sortedByCoord.out.geneBodyCoverage	E2F4	ENSG00000205250.9	E2F4	3596	riboD_1	0.81702	0.469853
E2F6_4974_R1Aligned.sortedByCoord.out.geneBodyCoverage	E2F6	ENSG00000169016.17	E2F6	4067	riboD_1	0.672269	0.581858
E2F8_4974_R1Aligned.sortedByCoord.out.geneBodyCoverage	E2F8	ENSG00000129173.13	E2F8	4134	riboD_1	0.515658	1.05384
E4F1_4974_R1Aligned.sortedByCoord.out.geneBodyCoverage	E4F1	ENSG00000167967.16	E4F1	6388	riboD_1	0.597296	0.710546
EAPP_4974_R1Aligned.sortedByCoord.out.geneBodyCoverage	EAPP	ENSG00000129518.10	EAPP	2007	riboD_1	0.663524	0.420932
EARS2_4974_R1Aligned.sortedByCoord.out.geneBodyCoverage	EARS2	ENSG00000103356.18	EARS2	6990	riboD_1	0.589981	0.437855
EBNA1BP2_4974_R1Aligned.sortedByCoord.out.geneBodyCoverage	EBNA1BP2	ENSG00000117395.13	EBNA1BP2	3561	riboD_1	1.15535	0.00176991
EBPL_4974_R1Aligned.sortedByCoord.out.geneBodyCoverage	EBPL	ENSG00000123179.14	EBPL	1560	riboD_1	0.784401	0.0344828
ECD_4974_R1Aligned.sortedByCoord.out.geneBodyCoverage	ECD	ENSG00000122882.11	ECD	3675	riboD_1	0.41417	1.40159
ECE1_4974_R1Aligned.sortedByCoord.out.geneBodyCoverage	ECE1	ENSG00000117298.16	ECE1	7308	riboD_1	0.448119	0.728252
ECHDC1_4974_R1Aligned.sortedByCoord.out.geneBodyCoverage	ECHDC1	ENSG00000093144.19	ECHDC1	5676	riboD_1	0.65996	1.06772
ECHDC2_4974_R1Aligned.sortedByCoord.out.geneBodyCoverage	ECHDC2	ENSG00000121310.17	ECHDC2	11572	riboD_1	0.778434	0.784101
ECHS1_4974_R1Aligned.sortedByCoord.out.geneBodyCoverage	ECHS1	ENSG00000127884.5	ECHS1	1277	riboD_1	0.354538	0.957705
ECI1_4974_R1Aligned.sortedByCoord.out.geneBodyCoverage	ECI1	ENSG00000167969.13	ECI1	3204	riboD_1	1.09801	0.00818182
ECM1_4974_R1Aligned.sortedByCoord.out.geneBodyCoverage	ECM1	ENSG00000143369.15	ECM1	3360	riboD_1	0.915641	0.163265
ECRG4_4974_R1Aligned.sortedByCoord.out.geneBodyCoverage	ECRG4	ENSG00000119147.10	ECRG4	1705	riboD_1	0.931079	0.495575
ECSIT_4974_R1Aligned.sortedByCoord.out.geneBodyCoverage	ECSIT	ENSG00000130159.15	ECSIT	6294	riboD_1	0.633309	0.968372
EDC3_4974_R1Aligned.sortedByCoord.out.geneBodyCoverage	EDC3	ENSG00000179151.13	EDC3	5089	riboD_1	0.548855	0.550628
EDC4_4974_R1Aligned.sortedByCoord.out.geneBodyCoverage	EDC4	ENSG00000038358.15	EDC4	6140	riboD_1	0.418696	1.08902
EDEM1_4974_R1Aligned.sortedByCoord.out.geneBodyCoverage	EDEM1	ENSG00000134109.11	EDEM1	6737	riboD_1	0.583228	0.387978
EDEM3_4974_R1Aligned.sortedByCoord.out.geneBodyCoverage	EDEM3	ENSG00000116406.20	EDEM3	18576	riboD_1	0.654204	1.17184
EDF1_4974_R1Aligned.sortedByCoord.out.geneBodyCoverage	EDF1	ENSG00000107223.13	EDF1	1222	riboD_1	0.739067	0.623587
EDRF1_4974_R1Aligned.sortedByCoord.out.geneBodyCoverage	EDRF1	ENSG00000107938.18	EDRF1	7741	riboD_1	0.438138	1.14569
EED_4974_R1Aligned.sortedByCoord.out.geneBodyCoverage	EED	ENSG00000074266.22	EED	6807	riboD_1	0.88245	1.17971
EEF1A2_4974_R1Aligned.sortedByCoord.out.geneBodyCoverage	EEF1A2	ENSG00000101210.13	EEF1A2	4826	riboD_1	0.803646	0.164591
EEF1E1_4974_R1Aligned.sortedByCoord.out.geneBodyCoverage	EEF1E1	ENSG00000124802.12	EEF1E1	2088	riboD_1	0.857033	0.362676
EEF1G_4974_R1Aligned.sortedByCoord.out.geneBodyCoverage	EEF1G	ENSG00000254772.10	EEF1G	2639	riboD_1	0.667637	0.0162672
EEF2_4974_R1Aligned.sortedByCoord.out.geneBodyCoverage	EEF2	ENSG00000167658.16	EEF2	4021	riboD_1	0.56595	0.723783
EEF2KMT_4974_R1Aligned.sortedByCoord.out.geneBodyCoverage	EEF2KMT	ENSG00000118894.15	EEF2KMT	3135	riboD_1	0.654152	0.254692
EFCAB14_4974_R1Aligned.sortedByCoord.out.geneBodyCoverage	EFCAB14	ENSG00000159658.15	EFCAB14	16312	riboD_1	0.686555	0.924218
EFEMP1_4974_R1Aligned.sortedByCoord.out.geneBodyCoverage	EFEMP1	ENSG00000115380.20	EFEMP1	3962	riboD_1	0.735266	0.379828
EFEMP2_4974_R1Aligned.sortedByCoord.out.geneBodyCoverage	EFEMP2	ENSG00000172638.13	EFEMP2	5397	riboD_1	0.783479	0.591607
EFHD1_4974_R1Aligned.sortedByCoord.out.geneBodyCoverage	EFHD1	ENSG00000115468.13	EFHD1	2671	riboD_1	0.549191	0.23357
EFL1_4974_R1Aligned.sortedByCoord.out.geneBodyCoverage	EFL1	ENSG00000140598.15	EFL1	4708	riboD_1	0.468936	1.01911
EFNB1_4974_R1Aligned.sortedByCoord.out.geneBodyCoverage	EFNB1	ENSG00000090776.6	EFNB1	3303	riboD_1	0.341329	1.48785
EFNB2_4974_R1Aligned.sortedByCoord.out.geneBodyCoverage	EFNB2	ENSG00000125266.8	EFNB2	5005	riboD_1	0.480913	0.966258
EFTUD2_4974_R1Aligned.sortedByCoord.out.geneBodyCoverage	EFTUD2	ENSG00000108883.13	EFTUD2	10153	riboD_1	0.633625	1.10868
EGFL7_4974_R1Aligned.sortedByCoord.out.geneBodyCoverage	EGFL7	ENSG00000172889.16	EGFL7	2564	riboD_1	0.498871	0.944152
EGFLAM_4974_R1Aligned.sortedByCoord.out.geneBodyCoverage	EGFLAM	ENSG00000164318.18	EGFLAM	6183	riboD_1	0.921241	0.24252
EGFR_4974_R1Aligned.sortedByCoord.out.geneBodyCoverage	EGFR	ENSG00000146648.20	EGFR	12507	riboD_1	0.521387	0.970157
EGLN1_4974_R1Aligned.sortedByCoord.out.geneBodyCoverage	EGLN1	ENSG00000135766.9	EGLN1	5381	riboD_1	0.519996	0.674942
EGLN2_4974_R1Aligned.sortedByCoord.out.geneBodyCoverage	EGLN2	ENSG00000269858.6	EGLN2	6574	riboD_1	0.648081	0.414102
EGLN3_4974_R1Aligned.sortedByCoord.out.geneBodyCoverage	EGLN3	ENSG00000129521.15	EGLN3	7363	riboD_1	1.19624	0
EI24_4974_R1Aligned.sortedByCoord.out.geneBodyCoverage	EI24	ENSG00000149547.15	EI24	3491	riboD_1	0.550893	0.350024
EID2_4974_R1Aligned.sortedByCoord.out.geneBodyCoverage	EID2	ENSG00000176396.11	EID2	1455	riboD_1	0.679157	0.623188
EIF1AD_4974_R1Aligned.sortedByCoord.out.geneBodyCoverage	EIF1AD	ENSG00000175376.9	EIF1AD	3327	riboD_1	0.514428	1.30608
EIF1AY_4974_R1Aligned.sortedByCoord.out.geneBodyCoverage	EIF1AY	ENSG00000198692.10	EIF1AY	4023	riboD_1	1.29853	1.3144
EIF1B_4974_R1Aligned.sortedByCoord.out.geneBodyCoverage	EIF1B	ENSG00000114784.4	EIF1B	1889	riboD_1	0.963206	0.624396
EIF2AK1_4974_R1Aligned.sortedByCoord.out.geneBodyCoverage	EIF2AK1	ENSG00000086232.13	EIF2AK1	5492	riboD_1	1.06028	0.230988
EIF2AK2_4974_R1Aligned.sortedByCoord.out.geneBodyCoverage	EIF2AK2	ENSG00000055332.19	EIF2AK2	11036	riboD_1	0.482737	1.02367
EIF2AK3_4974_R1Aligned.sortedByCoord.out.geneBodyCoverage	EIF2AK3	ENSG00000172071.15	EIF2AK3	20691	riboD_1	0.850253	0.684783
EIF2AK4_4974_R1Aligned.sortedByCoord.out.geneBodyCoverage	EIF2AK4	ENSG00000128829.12	EIF2AK4	11988	riboD_1	0.760838	1.35899
EIF2B1_4974_R1Aligned.sortedByCoord.out.geneBodyCoverage	EIF2B1	ENSG00000111361.13	EIF2B1	3627	riboD_1	0.777225	1.06704
EIF2B4_4974_R1Aligned.sortedByCoord.out.geneBodyCoverage	EIF2B4	ENSG00000115211.17	EIF2B4	5193	riboD_1	0.839382	0.257536
EIF2B5_4974_R1Aligned.sortedByCoord.out.geneBodyCoverage	EIF2B5	ENSG00000145191.15	EIF2B5	7203	riboD_1	0.577167	0.772311
EIF3B_4974_R1Aligned.sortedByCoord.out.geneBodyCoverage	EIF3B	ENSG00000106263.19	EIF3B	8989	riboD_1	0.922511	0.851852
EIF3C_4974_R1Aligned.sortedByCoord.out.geneBodyCoverage	EIF3C	ENSG00000184110.15	EIF3C	6925	riboD_1	0.607999	0.609227
EIF3D_4974_R1Aligned.sortedByCoord.out.geneBodyCoverage	EIF3D	ENSG00000100353.18	EIF3D	3813	riboD_1	0.664812	0.537823
EIF3E_4974_R1Aligned.sortedByCoord.out.geneBodyCoverage	EIF3E	ENSG00000104408.11	EIF3E	37761	riboD_1	1.16	0.353017
EIF3G_4974_R1Aligned.sortedByCoord.out.geneBodyCoverage	EIF3G	ENSG00000130811.12	EIF3G	3489	riboD_1	0.755312	0.746598
EIF3J-DT_4974_R1Aligned.sortedByCoord.out.geneBodyCoverage	EIF3J-DT	ENSG00000179523.6	EIF3J-DT	3463	riboD_1	0.672507	0.571178
EIF3J_4974_R1Aligned.sortedByCoord.out.geneBodyCoverage	EIF3J	ENSG00000104131.13	EIF3J	3127	riboD_1	0.673082	0.55225
EIF3L_4974_R1Aligned.sortedByCoord.out.geneBodyCoverage	EIF3L	ENSG00000100129.18	EIF3L	4296	riboD_1	0.561698	1.16974
EIF4E_4974_R1Aligned.sortedByCoord.out.geneBodyCoverage	EIF4E	ENSG00000151247.13	EIF4E	4971	riboD_1	0.702026	0.733909
EIF4EBP1_4974_R1Aligned.sortedByCoord.out.geneBodyCoverage	EIF4EBP1	ENSG00000187840.5	EIF4EBP1	880	riboD_1	0.414297	1.13131
EIF4EBP3_4974_R1Aligned.sortedByCoord.out.geneBodyCoverage	EIF4EBP3	ENSG00000243056.2	EIF4EBP3	693	riboD_1	0.487545	0.307828
EIF4ENIF1_4974_R1Aligned.sortedByCoord.out.geneBodyCoverage	EIF4ENIF1	ENSG00000184708.18	EIF4ENIF1	6102	riboD_1	0.381825	0.922977
EIF4G1_4974_R1Aligned.sortedByCoord.out.geneBodyCoverage	EIF4G1	ENSG00000114867.22	EIF4G1	8752	riboD_1	0.433246	0.759441
EIF4G2_4974_R1Aligned.sortedByCoord.out.geneBodyCoverage	EIF4G2	ENSG00000110321.19	EIF4G2	8485	riboD_1	0.733966	0.248735
EIF4G3_4974_R1Aligned.sortedByCoord.out.geneBodyCoverage	EIF4G3	ENSG00000075151.24	EIF4G3	11885	riboD_1	0.655907	0.332803
EIF4H_4974_R1Aligned.sortedByCoord.out.geneBodyCoverage	EIF4H	ENSG00000106682.16	EIF4H	5807	riboD_1	0.495097	0.691407
EIF5B_4974_R1Aligned.sortedByCoord.out.geneBodyCoverage	EIF5B	ENSG00000158417.11	EIF5B	7865	riboD_1	1.10295	0.642542
EIF6_4974_R1Aligned.sortedByCoord.out.geneBodyCoverage	EIF6	ENSG00000242372.9	EIF6	1637	riboD_1	0.560976	0.607062
EIPR1_4974_R1Aligned.sortedByCoord.out.geneBodyCoverage	EIPR1	ENSG00000032389.13	EIPR1	5723	riboD_1	0.702954	1.00805
ELAC2_4974_R1Aligned.sortedByCoord.out.geneBodyCoverage	ELAC2	ENSG00000006744.19	ELAC2	7002	riboD_1	0.59603	1.17531
ELK1_4974_R1Aligned.sortedByCoord.out.geneBodyCoverage	ELK1	ENSG00000126767.18	ELK1	3398	riboD_1	0.601508	0.301512
ELMOD1_4974_R1Aligned.sortedByCoord.out.geneBodyCoverage	ELMOD1	ENSG00000110675.13	ELMOD1	5856	riboD_1	1.3957	0.307692
ELOA-AS1_4974_R1Aligned.sortedByCoord.out.geneBodyCoverage	ELOA-AS1	ENSG00000236810.7	ELOA-AS1	3246	riboD_1	1.42662	0.308219
ELOCP19_4974_R1Aligned.sortedByCoord.out.geneBodyCoverage	ELOCP19	ENSG00000241975.1	ELOCP19	318	riboD_1	0.21386	1.32128
ELOCP32_4974_R1Aligned.sortedByCoord.out.geneBodyCoverage	ELOCP32	ENSG00000257465.2	ELOCP32	324	riboD_1	0.409925	0.506726
ELOCP33_4974_R1Aligned.sortedByCoord.out.geneBodyCoverage	ELOCP33	ENSG00000271278.1	ELOCP33	632	riboD_1	0.397523	0.677632
ELOF1_4974_R1Aligned.sortedByCoord.out.geneBodyCoverage	ELOF1	ENSG00000130165.10	ELOF1	4173	riboD_1	1.02607	1.11927
ELOVL1_4974_R1Aligned.sortedByCoord.out.geneBodyCoverage	ELOVL1	ENSG00000066322.15	ELOVL1	2506	riboD_1	0.565269	0.463382
ELOVL5_4974_R1Aligned.sortedByCoord.out.geneBodyCoverage	ELOVL5	ENSG00000012660.14	ELOVL5	3813	riboD_1	0.615885	0.327001
ELP6_4974_R1Aligned.sortedByCoord.out.geneBodyCoverage	ELP6	ENSG00000163832.16	ELP6	3264	riboD_1	0.55822	0.172314
EMC3_4974_R1Aligned.sortedByCoord.out.geneBodyCoverage	EMC3	ENSG00000125037.13	EMC3	4165	riboD_1	0.961607	0.672791
EMC7_4974_R1Aligned.sortedByCoord.out.geneBodyCoverage	EMC7	ENSG00000134153.10	EMC7	1452	riboD_1	0.818295	0.113472
EMC8_4974_R1Aligned.sortedByCoord.out.geneBodyCoverage	EMC8	ENSG00000131148.9	EMC8	4021	riboD_1	0.991994	0.624672
EMCN_4974_R1Aligned.sortedByCoord.out.geneBodyCoverage	EMCN	ENSG00000164035.10	EMCN	5172	riboD_1	0.711757	0.441469
EME2_4974_R1Aligned.sortedByCoord.out.geneBodyCoverage	EME2	ENSG00000197774.14	EME2	7306	riboD_1	1.41853	1.31966
EML2_4974_R1Aligned.sortedByCoord.out.geneBodyCoverage	EML2	ENSG00000125746.18	EML2	8173	riboD_1	0.832525	0.00531915
EML3_4974_R1Aligned.sortedByCoord.out.geneBodyCoverage	EML3	ENSG00000149499.12	EML3	5500	riboD_1	0.587866	1.11475
EMP2_4974_R1Aligned.sortedByCoord.out.geneBodyCoverage	EMP2	ENSG00000213853.10	EMP2	8652	riboD_1	0.867965	0.33529
EMP3_4974_R1Aligned.sortedByCoord.out.geneBodyCoverage	EMP3	ENSG00000142227.11	EMP3	1645	riboD_1	0.765045	0.213115
ENDOD1_4974_R1Aligned.sortedByCoord.out.geneBodyCoverage	ENDOD1	ENSG00000149218.5	ENDOD1	4651	riboD_1	0.364113	1.13447
ENDOG_4974_R1Aligned.sortedByCoord.out.geneBodyCoverage	ENDOG	ENSG00000167136.7	ENDOG	1145	riboD_1	0.921484	0.0586235
ENG_4974_R1Aligned.sortedByCoord.out.geneBodyCoverage	ENG	ENSG00000106991.14	ENG	3836	riboD_1	0.482221	0.812407
ENKD1_4974_R1Aligned.sortedByCoord.out.geneBodyCoverage	ENKD1	ENSG00000124074.12	ENKD1	2665	riboD_1	0.723757	0.59396
ENO1_4974_R1Aligned.sortedByCoord.out.geneBodyCoverage	ENO1	ENSG00000074800.16	ENO1	5216	riboD_1	0.797058	0.293026
ENO3_4974_R1Aligned.sortedByCoord.out.geneBodyCoverage	ENO3	ENSG00000108515.18	ENO3	4292	riboD_1	0.658401	0.79969
ENOPH1_4974_R1Aligned.sortedByCoord.out.geneBodyCoverage	ENOPH1	ENSG00000145293.17	ENOPH1	2083	riboD_1	0.374128	1.14225
ENPP5_4974_R1Aligned.sortedByCoord.out.geneBodyCoverage	ENPP5	ENSG00000112796.10	ENPP5	4275	riboD_1	0.565604	1.34436
ENSG00000124593_4974_R1Aligned.sortedByCoord.out.geneBodyCoverage	ENSG00000124593	ENSG00000124593.16	ENSG00000124593	4479	riboD_1	1.97115	0.0269037
ENSG00000170089_4974_R1Aligned.sortedByCoord.out.geneBodyCoverage	ENSG00000170089	ENSG00000170089.16	ENSG00000170089	3855	riboD_1	0.724504	0.665208
ENSG00000170846_4974_R1Aligned.sortedByCoord.out.geneBodyCoverage	ENSG00000170846	ENSG00000170846.17	ENSG00000170846	3599	riboD_1	1.0096	0.237392
ENSG00000183308_4974_R1Aligned.sortedByCoord.out.geneBodyCoverage	ENSG00000183308	ENSG00000183308.6	ENSG00000183308	973	riboD_1	0.622818	0.219081
ENSG00000188002_4974_R1Aligned.sortedByCoord.out.geneBodyCoverage	ENSG00000188002	ENSG00000188002.11	ENSG00000188002	3612	riboD_1	0.63047	0.863544
ENSG00000196656_4974_R1Aligned.sortedByCoord.out.geneBodyCoverage	ENSG00000196656	ENSG00000196656.7	ENSG00000196656	498	riboD_1	0.725637	0.049353
ENSG00000203325_4974_R1Aligned.sortedByCoord.out.geneBodyCoverage	ENSG00000203325	ENSG00000203325.3	ENSG00000203325	624	riboD_1	0.719139	0.210811
ENSG00000203546_4974_R1Aligned.sortedByCoord.out.geneBodyCoverage	ENSG00000203546	ENSG00000203546.7	ENSG00000203546	4422	riboD_1	0.411769	0.594023
ENSG00000203644_4974_R1Aligned.sortedByCoord.out.geneBodyCoverage	ENSG00000203644	ENSG00000203644.3	ENSG00000203644	910	riboD_1	0.243171	1.43363
ENSG00000203647_4974_R1Aligned.sortedByCoord.out.geneBodyCoverage	ENSG00000203647	ENSG00000203647.2	ENSG00000203647	431	riboD_1	0.204897	1.32339
ENSG00000205485_4974_R1Aligned.sortedByCoord.out.geneBodyCoverage	ENSG00000205485	ENSG00000205485.13	ENSG00000205485	3110	riboD_1	0.824177	1.48211
ENSG00000206567_4974_R1Aligned.sortedByCoord.out.geneBodyCoverage	ENSG00000206567	ENSG00000206567.10	ENSG00000206567	4823	riboD_1	0.732618	0.419643
ENSG00000213144_4974_R1Aligned.sortedByCoord.out.geneBodyCoverage	ENSG00000213144	ENSG00000213144.2	ENSG00000213144	545	riboD_1	0.191886	1.146
ENSG00000214135_4974_R1Aligned.sortedByCoord.out.geneBodyCoverage	ENSG00000214135	ENSG00000214135.9	ENSG00000214135	4092	riboD_1	0.41453	0.918986
ENSG00000214243_4974_R1Aligned.sortedByCoord.out.geneBodyCoverage	ENSG00000214243	ENSG00000214243.3	ENSG00000214243	497	riboD_1	0.302757	0.649351
ENSG00000214719_4974_R1Aligned.sortedByCoord.out.geneBodyCoverage	ENSG00000214719	ENSG00000214719.13	ENSG00000214719	8702	riboD_1	1.33244	0.222222
ENSG00000214942_4974_R1Aligned.sortedByCoord.out.geneBodyCoverage	ENSG00000214942	ENSG00000214942.6	ENSG00000214942	5757	riboD_1	1.04132	1.41667
ENSG00000214970_4974_R1Aligned.sortedByCoord.out.geneBodyCoverage	ENSG00000214970	ENSG00000214970.8	ENSG00000214970	1474	riboD_1	0.712213	0.338539
ENSG00000215068_4974_R1Aligned.sortedByCoord.out.geneBodyCoverage	ENSG00000215068	ENSG00000215068.9	ENSG00000215068	6104	riboD_1	0.406938	1.38293
ENSG00000215158_4974_R1Aligned.sortedByCoord.out.geneBodyCoverage	ENSG00000215158	ENSG00000215158.9	ENSG00000215158	6571	riboD_1	0.817794	0.868056
ENSG00000215841_4974_R1Aligned.sortedByCoord.out.geneBodyCoverage	ENSG00000215841	ENSG00000215841.4	ENSG00000215841	732	riboD_1	0.385536	0.646288
ENSG00000215861_4974_R1Aligned.sortedByCoord.out.geneBodyCoverage	ENSG00000215861	ENSG00000215861.7	ENSG00000215861	1687	riboD_1	0.571407	0.0466661
ENSG00000216895_4974_R1Aligned.sortedByCoord.out.geneBodyCoverage	ENSG00000216895	ENSG00000216895.9	ENSG00000216895	2031	riboD_1	0.405968	1.01471
ENSG00000217334_4974_R1Aligned.sortedByCoord.out.geneBodyCoverage	ENSG00000217334	ENSG00000217334.1	ENSG00000217334	641	riboD_1	0.20386	1.45709
ENSG00000218073_4974_R1Aligned.sortedByCoord.out.geneBodyCoverage	ENSG00000218073	ENSG00000218073.1	ENSG00000218073	486	riboD_1	0.302224	0.62987
ENSG00000218596_4974_R1Aligned.sortedByCoord.out.geneBodyCoverage	ENSG00000218596	ENSG00000218596.2	ENSG00000218596	378	riboD_1	0.160184	1.02592
ENSG00000218766_4974_R1Aligned.sortedByCoord.out.geneBodyCoverage	ENSG00000218766	ENSG00000218766.1	ENSG00000218766	512	riboD_1	0.213597	0.947167
ENSG00000219529_4974_R1Aligned.sortedByCoord.out.geneBodyCoverage	ENSG00000219529	ENSG00000219529.2	ENSG00000219529	358	riboD_1	0.195641	0.65183
ENSG00000223509_4974_R1Aligned.sortedByCoord.out.geneBodyCoverage	ENSG00000223509	ENSG00000223509.8	ENSG00000223509	2846	riboD_1	0.873305	1.09653
ENSG00000223599_4974_R1Aligned.sortedByCoord.out.geneBodyCoverage	ENSG00000223599	ENSG00000223599.1	ENSG00000223599	1309	riboD_1	0.228128	1.04192
ENSG00000223653_4974_R1Aligned.sortedByCoord.out.geneBodyCoverage	ENSG00000223653	ENSG00000223653.6	ENSG00000223653	4769	riboD_1	0.971079	0.732759
ENSG00000223774_4974_R1Aligned.sortedByCoord.out.geneBodyCoverage	ENSG00000223774	ENSG00000223774.5	ENSG00000223774	671	riboD_1	0.503329	0.574308
ENSG00000223849_4974_R1Aligned.sortedByCoord.out.geneBodyCoverage	ENSG00000223849	ENSG00000223849.1	ENSG00000223849	348	riboD_1	0.190527	1.31571
ENSG00000224361_4974_R1Aligned.sortedByCoord.out.geneBodyCoverage	ENSG00000224361	ENSG00000224361.1	ENSG00000224361	584	riboD_1	0.263064	0.616129
ENSG00000224505_4974_R1Aligned.sortedByCoord.out.geneBodyCoverage	ENSG00000224505	ENSG00000224505.3	ENSG00000224505	2043	riboD_1	0.630516	0.482543
ENSG00000224799_4974_R1Aligned.sortedByCoord.out.geneBodyCoverage	ENSG00000224799	ENSG00000224799.1	ENSG00000224799	644	riboD_1	0.544971	1.17021
ENSG00000224848_4974_R1Aligned.sortedByCoord.out.geneBodyCoverage	ENSG00000224848	ENSG00000224848.3	ENSG00000224848	3381	riboD_1	0.652992	0.653543
ENSG00000225885_4974_R1Aligned.sortedByCoord.out.geneBodyCoverage	ENSG00000225885	ENSG00000225885.7	ENSG00000225885	2968	riboD_1	1.38294	0.32
ENSG00000225963_4974_R1Aligned.sortedByCoord.out.geneBodyCoverage	ENSG00000225963	ENSG00000225963.8	ENSG00000225963	5416	riboD_1	1.11339	0.0192308
ENSG00000226026_4974_R1Aligned.sortedByCoord.out.geneBodyCoverage	ENSG00000226026	ENSG00000226026.7	ENSG00000226026	4619	riboD_1	0.477953	0.414634
ENSG00000226266_4974_R1Aligned.sortedByCoord.out.geneBodyCoverage	ENSG00000226266	ENSG00000226266.7	ENSG00000226266	2831	riboD_1	1.02317	0.919708
ENSG00000226396_4974_R1Aligned.sortedByCoord.out.geneBodyCoverage	ENSG00000226396	ENSG00000226396.1	ENSG00000226396	455	riboD_1	0.225135	1.13016
ENSG00000226578_4974_R1Aligned.sortedByCoord.out.geneBodyCoverage	ENSG00000226578	ENSG00000226578.1	ENSG00000226578	712	riboD_1	0.252892	1.43317
ENSG00000226824_4974_R1Aligned.sortedByCoord.out.geneBodyCoverage	ENSG00000226824	ENSG00000226824.8	ENSG00000226824	3300	riboD_1	0.590091	0.540845
ENSG00000226833_4974_R1Aligned.sortedByCoord.out.geneBodyCoverage	ENSG00000226833	ENSG00000226833.7	ENSG00000226833	6440	riboD_1	0.878211	0.517915
ENSG00000227021_4974_R1Aligned.sortedByCoord.out.geneBodyCoverage	ENSG00000227021	ENSG00000227021.1	ENSG00000227021	541	riboD_1	0.179753	1.22403
ENSG00000227218_4974_R1Aligned.sortedByCoord.out.geneBodyCoverage	ENSG00000227218	ENSG00000227218.7	ENSG00000227218	2520	riboD_1	0.947607	0.519231
ENSG00000227704_4974_R1Aligned.sortedByCoord.out.geneBodyCoverage	ENSG00000227704	ENSG00000227704.2	ENSG00000227704	1682	riboD_1	0.619926	1.21951
ENSG00000228019_4974_R1Aligned.sortedByCoord.out.geneBodyCoverage	ENSG00000228019	ENSG00000228019.1	ENSG00000228019	378	riboD_1	0.237097	1.27644
ENSG00000228107_4974_R1Aligned.sortedByCoord.out.geneBodyCoverage	ENSG00000228107	ENSG00000228107.1	ENSG00000228107	596	riboD_1	0.246837	0.865311
ENSG00000228150_4974_R1Aligned.sortedByCoord.out.geneBodyCoverage	ENSG00000228150	ENSG00000228150.1	ENSG00000228150	440	riboD_1	0.525634	0.224422
ENSG00000228274_4974_R1Aligned.sortedByCoord.out.geneBodyCoverage	ENSG00000228274	ENSG00000228274.5	ENSG00000228274	4458	riboD_1	1.22028	0.21746
ENSG00000228366_4974_R1Aligned.sortedByCoord.out.geneBodyCoverage	ENSG00000228366	ENSG00000228366.1	ENSG00000228366	492	riboD_1	0.255539	1.29709
ENSG00000228423_4974_R1Aligned.sortedByCoord.out.geneBodyCoverage	ENSG00000228423	ENSG00000228423.2	ENSG00000228423	353	riboD_1	0.179555	1.35412
ENSG00000228886_4974_R1Aligned.sortedByCoord.out.geneBodyCoverage	ENSG00000228886	ENSG00000228886.1	ENSG00000228886	310	riboD_1	0.108319	1.12596
ENSG00000228906_4974_R1Aligned.sortedByCoord.out.geneBodyCoverage	ENSG00000228906	ENSG00000228906.1	ENSG00000228906	451	riboD_1	0.160883	1.21977
ENSG00000228998_4974_R1Aligned.sortedByCoord.out.geneBodyCoverage	ENSG00000228998	ENSG00000228998.4	ENSG00000228998	588	riboD_1	0.471838	0.470297
ENSG00000229065_4974_R1Aligned.sortedByCoord.out.geneBodyCoverage	ENSG00000229065	ENSG00000229065.1	ENSG00000229065	529	riboD_1	0.51392	0.51615
ENSG00000229321_4974_R1Aligned.sortedByCoord.out.geneBodyCoverage	ENSG00000229321	ENSG00000229321.2	ENSG00000229321	5548	riboD_1	0.511422	1.30769
ENSG00000229368_4974_R1Aligned.sortedByCoord.out.geneBodyCoverage	ENSG00000229368	ENSG00000229368.1	ENSG00000229368	527	riboD_1	1.04341	0.0825593
ENSG00000229425_4974_R1Aligned.sortedByCoord.out.geneBodyCoverage	ENSG00000229425	ENSG00000229425.4	ENSG00000229425	20436	riboD_1	1.36626	0
ENSG00000229668_4974_R1Aligned.sortedByCoord.out.geneBodyCoverage	ENSG00000229668	ENSG00000229668.1	ENSG00000229668	351	riboD_1	0.264501	1.34211
ENSG00000229820_4974_R1Aligned.sortedByCoord.out.geneBodyCoverage	ENSG00000229820	ENSG00000229820.2	ENSG00000229820	394	riboD_1	0.349557	0.45648
ENSG00000230303_4974_R1Aligned.sortedByCoord.out.geneBodyCoverage	ENSG00000230303	ENSG00000230303.6	ENSG00000230303	7984	riboD_1	0.676148	0.939024
ENSG00000230470_4974_R1Aligned.sortedByCoord.out.geneBodyCoverage	ENSG00000230470	ENSG00000230470.1	ENSG00000230470	423	riboD_1	0.266138	0.653106
ENSG00000230479_4974_R1Aligned.sortedByCoord.out.geneBodyCoverage	ENSG00000230479	ENSG00000230479.1	ENSG00000230479	893	riboD_1	0.268027	1.32075
ENSG00000230490_4974_R1Aligned.sortedByCoord.out.geneBodyCoverage	ENSG00000230490	ENSG00000230490.4	ENSG00000230490	7398	riboD_1	0.647452	1.05856
ENSG00000230551_4974_R1Aligned.sortedByCoord.out.geneBodyCoverage	ENSG00000230551	ENSG00000230551.4	ENSG00000230551	8636	riboD_1	1.09295	0.271565
ENSG00000230606_4974_R1Aligned.sortedByCoord.out.geneBodyCoverage	ENSG00000230606	ENSG00000230606.11	ENSG00000230606	6724	riboD_1	0.664367	1.41573
ENSG00000230612_4974_R1Aligned.sortedByCoord.out.geneBodyCoverage	ENSG00000230612	ENSG00000230612.3	ENSG00000230612	1789	riboD_1	0.945357	0.5
ENSG00000230715_4974_R1Aligned.sortedByCoord.out.geneBodyCoverage	ENSG00000230715	ENSG00000230715.3	ENSG00000230715	403	riboD_1	0.0914455	1.00446
ENSG00000230769_4974_R1Aligned.sortedByCoord.out.geneBodyCoverage	ENSG00000230769	ENSG00000230769.1	ENSG00000230769	491	riboD_1	0.143654	0.854938
ENSG00000231536_4974_R1Aligned.sortedByCoord.out.geneBodyCoverage	ENSG00000231536	ENSG00000231536.1	ENSG00000231536	747	riboD_1	0.76996	0
ENSG00000231628_4974_R1Aligned.sortedByCoord.out.geneBodyCoverage	ENSG00000231628	ENSG00000231628.1	ENSG00000231628	1198	riboD_1	0.898105	1.00924
ENSG00000232036_4974_R1Aligned.sortedByCoord.out.geneBodyCoverage	ENSG00000232036	ENSG00000232036.2	ENSG00000232036	1325	riboD_1	0.113373	1.12118
ENSG00000232334_4974_R1Aligned.sortedByCoord.out.geneBodyCoverage	ENSG00000232334	ENSG00000232334.1	ENSG00000232334	525	riboD_1	0.492596	0.453397
ENSG00000232454_4974_R1Aligned.sortedByCoord.out.geneBodyCoverage	ENSG00000232454	ENSG00000232454.2	ENSG00000232454	351	riboD_1	0.119166	0.93653
ENSG00000232545_4974_R1Aligned.sortedByCoord.out.geneBodyCoverage	ENSG00000232545	ENSG00000232545.1	ENSG00000232545	558	riboD_1	0.231612	1.00195
ENSG00000232611_4974_R1Aligned.sortedByCoord.out.geneBodyCoverage	ENSG00000232611	ENSG00000232611.1	ENSG00000232611	3018	riboD_1	0.291111	1.27829
ENSG00000232732_4974_R1Aligned.sortedByCoord.out.geneBodyCoverage	ENSG00000232732	ENSG00000232732.11	ENSG00000232732	6871	riboD_1	0.994032	0.5
ENSG00000233133_4974_R1Aligned.sortedByCoord.out.geneBodyCoverage	ENSG00000233133	ENSG00000233133.1	ENSG00000233133	176	riboD_1	0.0696804	0.924658
ENSG00000233178_4974_R1Aligned.sortedByCoord.out.geneBodyCoverage	ENSG00000233178	ENSG00000233178.7	ENSG00000233178	4007	riboD_1	0.381487	0.994764
ENSG00000233223_4974_R1Aligned.sortedByCoord.out.geneBodyCoverage	ENSG00000233223	ENSG00000233223.4	ENSG00000233223	1995	riboD_1	0.741717	0.944767
ENSG00000233251_4974_R1Aligned.sortedByCoord.out.geneBodyCoverage	ENSG00000233251	ENSG00000233251.8	ENSG00000233251	4369	riboD_1	0.352464	1.049
ENSG00000233538_4974_R1Aligned.sortedByCoord.out.geneBodyCoverage	ENSG00000233538	ENSG00000233538.1	ENSG00000233538	568	riboD_1	0.430946	0.57754
ENSG00000233674_4974_R1Aligned.sortedByCoord.out.geneBodyCoverage	ENSG00000233674	ENSG00000233674.2	ENSG00000233674	271	riboD_1	0.0804503	0.927552
ENSG00000234072_4974_R1Aligned.sortedByCoord.out.geneBodyCoverage	ENSG00000234072	ENSG00000234072.1	ENSG00000234072	3412	riboD_1	1.79285	0.585542
ENSG00000234268_4974_R1Aligned.sortedByCoord.out.geneBodyCoverage	ENSG00000234268	ENSG00000234268.1	ENSG00000234268	255	riboD_1	0.17145	1.02397
ENSG00000234329_4974_R1Aligned.sortedByCoord.out.geneBodyCoverage	ENSG00000234329	ENSG00000234329.1	ENSG00000234329	788	riboD_1	0.211633	1.16577
ENSG00000235128_4974_R1Aligned.sortedByCoord.out.geneBodyCoverage	ENSG00000235128	ENSG00000235128.1	ENSG00000235128	799	riboD_1	0.324163	0.566586
ENSG00000235279_4974_R1Aligned.sortedByCoord.out.geneBodyCoverage	ENSG00000235279	ENSG00000235279.1	ENSG00000235279	400	riboD_1	0.281556	0.520795
ENSG00000235288_4974_R1Aligned.sortedByCoord.out.geneBodyCoverage	ENSG00000235288	ENSG00000235288.3	ENSG00000235288	1956	riboD_1	1.82999	0.000609676
ENSG00000235296_4974_R1Aligned.sortedByCoord.out.geneBodyCoverage	ENSG00000235296	ENSG00000235296.1	ENSG00000235296	691	riboD_1	0.392934	0.817485
ENSG00000235358_4974_R1Aligned.sortedByCoord.out.geneBodyCoverage	ENSG00000235358	ENSG00000235358.2	ENSG00000235358	2252	riboD_1	0.347215	0.696078
ENSG00000235725_4974_R1Aligned.sortedByCoord.out.geneBodyCoverage	ENSG00000235725	ENSG00000235725.1	ENSG00000235725	1656	riboD_1	1.55681	0.388889
ENSG00000235859_4974_R1Aligned.sortedByCoord.out.geneBodyCoverage	ENSG00000235859	ENSG00000235859.5	ENSG00000235859	1234	riboD_1	0.374461	0.466463
ENSG00000235893_4974_R1Aligned.sortedByCoord.out.geneBodyCoverage	ENSG00000235893	ENSG00000235893.5	ENSG00000235893	541	riboD_1	1.13683	0
ENSG00000236489_4974_R1Aligned.sortedByCoord.out.geneBodyCoverage	ENSG00000236489	ENSG00000236489.1	ENSG00000236489	299	riboD_1	0.155808	1.09172
ENSG00000237356_4974_R1Aligned.sortedByCoord.out.geneBodyCoverage	ENSG00000237356	ENSG00000237356.7	ENSG00000237356	14459	riboD_1	1.25266	1
ENSG00000237550_4974_R1Aligned.sortedByCoord.out.geneBodyCoverage	ENSG00000237550	ENSG00000237550.6	ENSG00000237550	721	riboD_1	0.399369	0.642003
ENSG00000237596_4974_R1Aligned.sortedByCoord.out.geneBodyCoverage	ENSG00000237596	ENSG00000237596.7	ENSG00000237596	8029	riboD_1	0.82545	1.1962
ENSG00000237689_4974_R1Aligned.sortedByCoord.out.geneBodyCoverage	ENSG00000237689	ENSG00000237689.1	ENSG00000237689	500	riboD_1	1.12815	0
ENSG00000237846_4974_R1Aligned.sortedByCoord.out.geneBodyCoverage	ENSG00000237846	ENSG00000237846.1	ENSG00000237846	706	riboD_1	0.317794	0.657598
ENSG00000238039_4974_R1Aligned.sortedByCoord.out.geneBodyCoverage	ENSG00000238039	ENSG00000238039.1	ENSG00000238039	655	riboD_1	0.349469	1.14024
ENSG00000238142_4974_R1Aligned.sortedByCoord.out.geneBodyCoverage	ENSG00000238142	ENSG00000238142.3	ENSG00000238142	2149	riboD_1	0.984758	0.388693
ENSG00000239280_4974_R1Aligned.sortedByCoord.out.geneBodyCoverage	ENSG00000239280	ENSG00000239280.1	ENSG00000239280	432	riboD_1	0.123699	1.17124
ENSG00000239291_4974_R1Aligned.sortedByCoord.out.geneBodyCoverage	ENSG00000239291	ENSG00000239291.1	ENSG00000239291	803	riboD_1	0.313069	0.672552
ENSG00000239763_4974_R1Aligned.sortedByCoord.out.geneBodyCoverage	ENSG00000239763	ENSG00000239763.2	ENSG00000239763	473	riboD_1	0.238349	1.33114
ENSG00000239969_4974_R1Aligned.sortedByCoord.out.geneBodyCoverage	ENSG00000239969	ENSG00000239969.6	ENSG00000239969	665	riboD_1	0.287716	0.787879
ENSG00000240291_4974_R1Aligned.sortedByCoord.out.geneBodyCoverage	ENSG00000240291	ENSG00000240291.1	ENSG00000240291	1575	riboD_1	0.484687	0.409639
ENSG00000240695_4974_R1Aligned.sortedByCoord.out.geneBodyCoverage	ENSG00000240695	ENSG00000240695.1	ENSG00000240695	730	riboD_1	0.160762	1.26903
ENSG00000240731_4974_R1Aligned.sortedByCoord.out.geneBodyCoverage	ENSG00000240731	ENSG00000240731.1	ENSG00000240731	386	riboD_1	0.238414	0.582569
ENSG00000240808_4974_R1Aligned.sortedByCoord.out.geneBodyCoverage	ENSG00000240808	ENSG00000240808.1	ENSG00000240808	290	riboD_1	0.209443	1.49453
ENSG00000240915_4974_R1Aligned.sortedByCoord.out.geneBodyCoverage	ENSG00000240915	ENSG00000240915.2	ENSG00000240915	550	riboD_1	0.941697	0
ENSG00000241057_4974_R1Aligned.sortedByCoord.out.geneBodyCoverage	ENSG00000241057	ENSG00000241057.2	ENSG00000241057	1148	riboD_1	0.834116	0.70777
ENSG00000241187_4974_R1Aligned.sortedByCoord.out.geneBodyCoverage	ENSG00000241187	ENSG00000241187.1	ENSG00000241187	464	riboD_1	0.206398	0.741211
ENSG00000241354_4974_R1Aligned.sortedByCoord.out.geneBodyCoverage	ENSG00000241354	ENSG00000241354.2	ENSG00000241354	388	riboD_1	0.144469	1.2271
ENSG00000241439_4974_R1Aligned.sortedByCoord.out.geneBodyCoverage	ENSG00000241439	ENSG00000241439.1	ENSG00000241439	262	riboD_1	0.282406	0.867347
ENSG00000241489_4974_R1Aligned.sortedByCoord.out.geneBodyCoverage	ENSG00000241489	ENSG00000241489.8	ENSG00000241489	9702	riboD_1	0.944363	0.826763
ENSG00000242073_4974_R1Aligned.sortedByCoord.out.geneBodyCoverage	ENSG00000242073	ENSG00000242073.2	ENSG00000242073	523	riboD_1	0.179269	0.978094
ENSG00000242588_4974_R1Aligned.sortedByCoord.out.geneBodyCoverage	ENSG00000242588	ENSG00000242588.6	ENSG00000242588	1552	riboD_1	0.177199	1.43323
ENSG00000242737_4974_R1Aligned.sortedByCoord.out.geneBodyCoverage	ENSG00000242737	ENSG00000242737.1	ENSG00000242737	359	riboD_1	0.282193	0.609508
ENSG00000243302_4974_R1Aligned.sortedByCoord.out.geneBodyCoverage	ENSG00000243302	ENSG00000243302.3	ENSG00000243302	1150	riboD_1	0.256847	0.891256
ENSG00000244398_4974_R1Aligned.sortedByCoord.out.geneBodyCoverage	ENSG00000244398	ENSG00000244398.1	ENSG00000244398	321	riboD_1	0.274313	1.376
ENSG00000244513_4974_R1Aligned.sortedByCoord.out.geneBodyCoverage	ENSG00000244513	ENSG00000244513.7	ENSG00000244513	3746	riboD_1	0.960464	0.221434
ENSG00000244560_4974_R1Aligned.sortedByCoord.out.geneBodyCoverage	ENSG00000244560	ENSG00000244560.7	ENSG00000244560	4288	riboD_1	0.493147	0.662824
ENSG00000244756_4974_R1Aligned.sortedByCoord.out.geneBodyCoverage	ENSG00000244756	ENSG00000244756.1	ENSG00000244756	288	riboD_1	0.166108	0.91762
ENSG00000244998_4974_R1Aligned.sortedByCoord.out.geneBodyCoverage	ENSG00000244998	ENSG00000244998.1	ENSG00000244998	1380	riboD_1	0.264235	1.30689
ENSG00000246596_4974_R1Aligned.sortedByCoord.out.geneBodyCoverage	ENSG00000246596	ENSG00000246596.7	ENSG00000246596	2230	riboD_1	0.564269	0.558824
ENSG00000248268_4974_R1Aligned.sortedByCoord.out.geneBodyCoverage	ENSG00000248268	ENSG00000248268.1	ENSG00000248268	565	riboD_1	0.591869	1.42857
ENSG00000248514_4974_R1Aligned.sortedByCoord.out.geneBodyCoverage	ENSG00000248514	ENSG00000248514.1	ENSG00000248514	456	riboD_1	0.44599	0.429747
ENSG00000249456_4974_R1Aligned.sortedByCoord.out.geneBodyCoverage	ENSG00000249456	ENSG00000249456.1	ENSG00000249456	555	riboD_1	0.610872	0.0272664
ENSG00000249592_4974_R1Aligned.sortedByCoord.out.geneBodyCoverage	ENSG00000249592	ENSG00000249592.7	ENSG00000249592	6092	riboD_1	0.602876	0.552985
ENSG00000249685_4974_R1Aligned.sortedByCoord.out.geneBodyCoverage	ENSG00000249685	ENSG00000249685.1	ENSG00000249685	455	riboD_1	0.25531	0.868159
ENSG00000249790_4974_R1Aligned.sortedByCoord.out.geneBodyCoverage	ENSG00000249790	ENSG00000249790.3	ENSG00000249790	2283	riboD_1	0.936205	1
ENSG00000250041_4974_R1Aligned.sortedByCoord.out.geneBodyCoverage	ENSG00000250041	ENSG00000250041.3	ENSG00000250041	2227	riboD_1	1.21353	0.086619
ENSG00000250132_4974_R1Aligned.sortedByCoord.out.geneBodyCoverage	ENSG00000250132	ENSG00000250132.6	ENSG00000250132	3669	riboD_1	0.456749	1.12416
ENSG00000250282_4974_R1Aligned.sortedByCoord.out.geneBodyCoverage	ENSG00000250282	ENSG00000250282.1	ENSG00000250282	430	riboD_1	0.204296	0.803
ENSG00000250306_4974_R1Aligned.sortedByCoord.out.geneBodyCoverage	ENSG00000250306	ENSG00000250306.1	ENSG00000250306	313	riboD_1	0.0825357	1.00651
ENSG00000250753_4974_R1Aligned.sortedByCoord.out.geneBodyCoverage	ENSG00000250753	ENSG00000250753.2	ENSG00000250753	357	riboD_1	0.736749	0.645161
ENSG00000250899_4974_R1Aligned.sortedByCoord.out.geneBodyCoverage	ENSG00000250899	ENSG00000250899.3	ENSG00000250899	3514	riboD_1	0.392044	1.37174
ENSG00000251034_4974_R1Aligned.sortedByCoord.out.geneBodyCoverage	ENSG00000251034	ENSG00000251034.2	ENSG00000251034	6151	riboD_1	0.57226	0.678788
ENSG00000251257_4974_R1Aligned.sortedByCoord.out.geneBodyCoverage	ENSG00000251257	ENSG00000251257.2	ENSG00000251257	726	riboD_1	0.241492	0.600421
ENSG00000251417_4974_R1Aligned.sortedByCoord.out.geneBodyCoverage	ENSG00000251417	ENSG00000251417.2	ENSG00000251417	1963	riboD_1	0.698323	0.454545
ENSG00000251665_4974_R1Aligned.sortedByCoord.out.geneBodyCoverage	ENSG00000251665	ENSG00000251665.1	ENSG00000251665	1229	riboD_1	0.488736	1.25969
ENSG00000252473_4974_R1Aligned.sortedByCoord.out.geneBodyCoverage	ENSG00000252473	ENSG00000252473.1	ENSG00000252473	135	riboD_1	0.0733118	1.06572
ENSG00000253115_4974_R1Aligned.sortedByCoord.out.geneBodyCoverage	ENSG00000253115	ENSG00000253115.1	ENSG00000253115	429	riboD_1	0.268343	0.70111
ENSG00000253142_4974_R1Aligned.sortedByCoord.out.geneBodyCoverage	ENSG00000253142	ENSG00000253142.1	ENSG00000253142	898	riboD_1	0.295178	1.35168
ENSG00000253389_4974_R1Aligned.sortedByCoord.out.geneBodyCoverage	ENSG00000253389	ENSG00000253389.2	ENSG00000253389	1374	riboD_1	1.36435	1.06034
ENSG00000253475_4974_R1Aligned.sortedByCoord.out.geneBodyCoverage	ENSG00000253475	ENSG00000253475.1	ENSG00000253475	283	riboD_1	0.569303	0.437824
ENSG00000253476_4974_R1Aligned.sortedByCoord.out.geneBodyCoverage	ENSG00000253476	ENSG00000253476.1	ENSG00000253476	528	riboD_1	0.244609	1.25537
ENSG00000254141_4974_R1Aligned.sortedByCoord.out.geneBodyCoverage	ENSG00000254141	ENSG00000254141.1	ENSG00000254141	716	riboD_1	0.177411	0.721683
ENSG00000254273_4974_R1Aligned.sortedByCoord.out.geneBodyCoverage	ENSG00000254273	ENSG00000254273.1	ENSG00000254273	379	riboD_1	0.170709	1.10345
ENSG00000254469_4974_R1Aligned.sortedByCoord.out.geneBodyCoverage	ENSG00000254469	ENSG00000254469.9	ENSG00000254469	7380	riboD_1	0.597604	0.703488
ENSG00000254522_4974_R1Aligned.sortedByCoord.out.geneBodyCoverage	ENSG00000254522	ENSG00000254522.1	ENSG00000254522	286	riboD_1	0.355943	1.23871
ENSG00000254539_4974_R1Aligned.sortedByCoord.out.geneBodyCoverage	ENSG00000254539	ENSG00000254539.1	ENSG00000254539	869	riboD_1	0.522568	0.651568
ENSG00000254577_4974_R1Aligned.sortedByCoord.out.geneBodyCoverage	ENSG00000254577	ENSG00000254577.1	ENSG00000254577	183	riboD_1	0.467095	0.17985
ENSG00000254614_4974_R1Aligned.sortedByCoord.out.geneBodyCoverage	ENSG00000254614	ENSG00000254614.2	ENSG00000254614	1791	riboD_1	0.670125	0.107955
ENSG00000254731_4974_R1Aligned.sortedByCoord.out.geneBodyCoverage	ENSG00000254731	ENSG00000254731.1	ENSG00000254731	432	riboD_1	0.185989	1.31118
ENSG00000254771_4974_R1Aligned.sortedByCoord.out.geneBodyCoverage	ENSG00000254771	ENSG00000254771.1	ENSG00000254771	202	riboD_1	0.182622	1.34503
ENSG00000254783_4974_R1Aligned.sortedByCoord.out.geneBodyCoverage	ENSG00000254783	ENSG00000254783.1	ENSG00000254783	742	riboD_1	0.37878	0.967706
ENSG00000255284_4974_R1Aligned.sortedByCoord.out.geneBodyCoverage	ENSG00000255284	ENSG00000255284.3	ENSG00000255284	1494	riboD_1	0.430906	0.926768
ENSG00000255330_4974_R1Aligned.sortedByCoord.out.geneBodyCoverage	ENSG00000255330	ENSG00000255330.9	ENSG00000255330	11464	riboD_1	1.1773	0.0265675
ENSG00000255468_4974_R1Aligned.sortedByCoord.out.geneBodyCoverage	ENSG00000255468	ENSG00000255468.7	ENSG00000255468	2552	riboD_1	1.18256	0.0376497
ENSG00000255495_4974_R1Aligned.sortedByCoord.out.geneBodyCoverage	ENSG00000255495	ENSG00000255495.1	ENSG00000255495	1361	riboD_1	0.913499	0.00761905
ENSG00000255669_4974_R1Aligned.sortedByCoord.out.geneBodyCoverage	ENSG00000255669	ENSG00000255669.2	ENSG00000255669	1023	riboD_1	0.43733	0.540373
ENSG00000255710_4974_R1Aligned.sortedByCoord.out.geneBodyCoverage	ENSG00000255710	ENSG00000255710.2	ENSG00000255710	1030	riboD_1	0.372579	0.496614
ENSG00000256006_4974_R1Aligned.sortedByCoord.out.geneBodyCoverage	ENSG00000256006	ENSG00000256006.1	ENSG00000256006	270	riboD_1	0.257777	0.798295
ENSG00000256361_4974_R1Aligned.sortedByCoord.out.geneBodyCoverage	ENSG00000256361	ENSG00000256361.1	ENSG00000256361	433	riboD_1	0.351026	0.487261
ENSG00000256591_4974_R1Aligned.sortedByCoord.out.geneBodyCoverage	ENSG00000256591	ENSG00000256591.5	ENSG00000256591	7522	riboD_1	1.394	0.506588
ENSG00000256835_4974_R1Aligned.sortedByCoord.out.geneBodyCoverage	ENSG00000256835	ENSG00000256835.1	ENSG00000256835	281	riboD_1	0.152204	0.929078
ENSG00000257379_4974_R1Aligned.sortedByCoord.out.geneBodyCoverage	ENSG00000257379	ENSG00000257379.1	ENSG00000257379	1571	riboD_1	0.95575	0.0426388
ENSG00000257475_4974_R1Aligned.sortedByCoord.out.geneBodyCoverage	ENSG00000257475	ENSG00000257475.2	ENSG00000257475	536	riboD_1	0.407444	0.507099
ENSG00000257524_4974_R1Aligned.sortedByCoord.out.geneBodyCoverage	ENSG00000257524	ENSG00000257524.6	ENSG00000257524	3815	riboD_1	1.74771	0.0273512
ENSG00000257900_4974_R1Aligned.sortedByCoord.out.geneBodyCoverage	ENSG00000257900	ENSG00000257900.2	ENSG00000257900	548	riboD_1	0.434782	0.389937
ENSG00000257954_4974_R1Aligned.sortedByCoord.out.geneBodyCoverage	ENSG00000257954	ENSG00000257954.1	ENSG00000257954	647	riboD_1	0.138436	0.914579
ENSG00000258130_4974_R1Aligned.sortedByCoord.out.geneBodyCoverage	ENSG00000258130	ENSG00000258130.8	ENSG00000258130	2707	riboD_1	1.20476	0
ENSG00000258216_4974_R1Aligned.sortedByCoord.out.geneBodyCoverage	ENSG00000258216	ENSG00000258216.7	ENSG00000258216	2134	riboD_1	0.848332	1.41667
ENSG00000258461_4974_R1Aligned.sortedByCoord.out.geneBodyCoverage	ENSG00000258461	ENSG00000258461.5	ENSG00000258461	4670	riboD_1	0.672181	0.277579
ENSG00000259001_4974_R1Aligned.sortedByCoord.out.geneBodyCoverage	ENSG00000259001	ENSG00000259001.3	ENSG00000259001	638	riboD_1	1.03958	1.52127e-05
ENSG00000259065_4974_R1Aligned.sortedByCoord.out.geneBodyCoverage	ENSG00000259065	ENSG00000259065.2	ENSG00000259065	2178	riboD_1	1.01164	0.133108
ENSG00000259232_4974_R1Aligned.sortedByCoord.out.geneBodyCoverage	ENSG00000259232	ENSG00000259232.2	ENSG00000259232	297	riboD_1	0.211972	1.14869
ENSG00000259342_4974_R1Aligned.sortedByCoord.out.geneBodyCoverage	ENSG00000259342	ENSG00000259342.1	ENSG00000259342	729	riboD_1	1.19726	0
ENSG00000259345_4974_R1Aligned.sortedByCoord.out.geneBodyCoverage	ENSG00000259345	ENSG00000259345.7	ENSG00000259345	6996	riboD_1	1.97334	0.555556
ENSG00000259415_4974_R1Aligned.sortedByCoord.out.geneBodyCoverage	ENSG00000259415	ENSG00000259415.1	ENSG00000259415	429	riboD_1	0.173534	1.44485
ENSG00000259453_4974_R1Aligned.sortedByCoord.out.geneBodyCoverage	ENSG00000259453	ENSG00000259453.1	ENSG00000259453	746	riboD_1	0.176645	1.12685
ENSG00000259539_4974_R1Aligned.sortedByCoord.out.geneBodyCoverage	ENSG00000259539	ENSG00000259539.1	ENSG00000259539	595	riboD_1	0.412971	1.35227
ENSG00000259560_4974_R1Aligned.sortedByCoord.out.geneBodyCoverage	ENSG00000259560	ENSG00000259560.2	ENSG00000259560	1545	riboD_1	0.435203	0.557078
ENSG00000259820_4974_R1Aligned.sortedByCoord.out.geneBodyCoverage	ENSG00000259820	ENSG00000259820.1	ENSG00000259820	6253	riboD_1	0.337725	0.676154
ENSG00000259855_4974_R1Aligned.sortedByCoord.out.geneBodyCoverage	ENSG00000259855	ENSG00000259855.1	ENSG00000259855	585	riboD_1	0.161591	1.23519
ENSG00000259935_4974_R1Aligned.sortedByCoord.out.geneBodyCoverage	ENSG00000259935	ENSG00000259935.1	ENSG00000259935	540	riboD_1	0.267826	1.22443
ENSG00000259972_4974_R1Aligned.sortedByCoord.out.geneBodyCoverage	ENSG00000259972	ENSG00000259972.3	ENSG00000259972	4384	riboD_1	1.96721	0.02314
ENSG00000260235_4974_R1Aligned.sortedByCoord.out.geneBodyCoverage	ENSG00000260235	ENSG00000260235.1	ENSG00000260235	560	riboD_1	0.927276	0.548387
ENSG00000260267_4974_R1Aligned.sortedByCoord.out.geneBodyCoverage	ENSG00000260267	ENSG00000260267.1	ENSG00000260267	3026	riboD_1	0.551592	1.1497
ENSG00000260398_4974_R1Aligned.sortedByCoord.out.geneBodyCoverage	ENSG00000260398	ENSG00000260398.1	ENSG00000260398	3754	riboD_1	0.282101	1.22156
ENSG00000260542_4974_R1Aligned.sortedByCoord.out.geneBodyCoverage	ENSG00000260542	ENSG00000260542.1	ENSG00000260542	2188	riboD_1	1.39361	0.229167
ENSG00000260647_4974_R1Aligned.sortedByCoord.out.geneBodyCoverage	ENSG00000260647	ENSG00000260647.1	ENSG00000260647	749	riboD_1	0.296597	1.46611
ENSG00000260751_4974_R1Aligned.sortedByCoord.out.geneBodyCoverage	ENSG00000260751	ENSG00000260751.2	ENSG00000260751	1024	riboD_1	0.239619	0.712203
ENSG00000260865_4974_R1Aligned.sortedByCoord.out.geneBodyCoverage	ENSG00000260865	ENSG00000260865.1	ENSG00000260865	357	riboD_1	0.288507	1.34043
ENSG00000260914_4974_R1Aligned.sortedByCoord.out.geneBodyCoverage	ENSG00000260914	ENSG00000260914.3	ENSG00000260914	1284	riboD_1	0.375094	0.357758
ENSG00000260917_4974_R1Aligned.sortedByCoord.out.geneBodyCoverage	ENSG00000260917	ENSG00000260917.1	ENSG00000260917	4237	riboD_1	0.315112	1.40276
ENSG00000261069_4974_R1Aligned.sortedByCoord.out.geneBodyCoverage	ENSG00000261069	ENSG00000261069.3	ENSG00000261069	1236	riboD_1	0.311327	1.12366
ENSG00000261072_4974_R1Aligned.sortedByCoord.out.geneBodyCoverage	ENSG00000261072	ENSG00000261072.2	ENSG00000261072	910	riboD_1	0.323897	0.873282
ENSG00000261101_4974_R1Aligned.sortedByCoord.out.geneBodyCoverage	ENSG00000261101	ENSG00000261101.2	ENSG00000261101	656	riboD_1	0.304577	1.28756
ENSG00000261123_4974_R1Aligned.sortedByCoord.out.geneBodyCoverage	ENSG00000261123	ENSG00000261123.1	ENSG00000261123	596	riboD_1	0.305425	0.494574
ENSG00000261216_4974_R1Aligned.sortedByCoord.out.geneBodyCoverage	ENSG00000261216	ENSG00000261216.1	ENSG00000261216	384	riboD_1	0.485292	1.30573
ENSG00000261253_4974_R1Aligned.sortedByCoord.out.geneBodyCoverage	ENSG00000261253	ENSG00000261253.2	ENSG00000261253	1360	riboD_1	0.54881	0.86711
ENSG00000261270_4974_R1Aligned.sortedByCoord.out.geneBodyCoverage	ENSG00000261270	ENSG00000261270.1	ENSG00000261270	601	riboD_1	0.215519	0.677532
ENSG00000261367_4974_R1Aligned.sortedByCoord.out.geneBodyCoverage	ENSG00000261367	ENSG00000261367.1	ENSG00000261367	553	riboD_1	0.371922	0.863636
ENSG00000261386_4974_R1Aligned.sortedByCoord.out.geneBodyCoverage	ENSG00000261386	ENSG00000261386.2	ENSG00000261386	1184	riboD_1	0.560971	0.383095
ENSG00000261474_4974_R1Aligned.sortedByCoord.out.geneBodyCoverage	ENSG00000261474	ENSG00000261474.1	ENSG00000261474	449	riboD_1	0.366217	0.62807
ENSG00000261544_4974_R1Aligned.sortedByCoord.out.geneBodyCoverage	ENSG00000261544	ENSG00000261544.1	ENSG00000261544	428	riboD_1	0.147442	1.27752
ENSG00000261635_4974_R1Aligned.sortedByCoord.out.geneBodyCoverage	ENSG00000261635	ENSG00000261635.2	ENSG00000261635	725	riboD_1	0.37568	0.482979
ENSG00000261722_4974_R1Aligned.sortedByCoord.out.geneBodyCoverage	ENSG00000261722	ENSG00000261722.1	ENSG00000261722	335	riboD_1	0.92812	0.0166667
ENSG00000261970_4974_R1Aligned.sortedByCoord.out.geneBodyCoverage	ENSG00000261970	ENSG00000261970.1	ENSG00000261970	367	riboD_1	0.333676	0.726013
ENSG00000262049_4974_R1Aligned.sortedByCoord.out.geneBodyCoverage	ENSG00000262049	ENSG00000262049.1	ENSG00000262049	1977	riboD_1	0.823249	0.315226
ENSG00000262050_4974_R1Aligned.sortedByCoord.out.geneBodyCoverage	ENSG00000262050	ENSG00000262050.1	ENSG00000262050	443	riboD_1	0.140999	1.41654
ENSG00000262248_4974_R1Aligned.sortedByCoord.out.geneBodyCoverage	ENSG00000262248	ENSG00000262248.1	ENSG00000262248	344	riboD_1	0.432032	0.43913
ENSG00000262652_4974_R1Aligned.sortedByCoord.out.geneBodyCoverage	ENSG00000262652	ENSG00000262652.1	ENSG00000262652	594	riboD_1	0.273404	0.818697
ENSG00000262663_4974_R1Aligned.sortedByCoord.out.geneBodyCoverage	ENSG00000262663	ENSG00000262663.1	ENSG00000262663	504	riboD_1	0.116935	0.914405
ENSG00000262766_4974_R1Aligned.sortedByCoord.out.geneBodyCoverage	ENSG00000262766	ENSG00000262766.1	ENSG00000262766	543	riboD_1	0.165585	1.16639
ENSG00000262815_4974_R1Aligned.sortedByCoord.out.geneBodyCoverage	ENSG00000262815	ENSG00000262815.1	ENSG00000262815	513	riboD_1	0.528507	0.477011
ENSG00000263301_4974_R1Aligned.sortedByCoord.out.geneBodyCoverage	ENSG00000263301	ENSG00000263301.1	ENSG00000263301	330	riboD_1	0.164815	0.787154
ENSG00000263345_4974_R1Aligned.sortedByCoord.out.geneBodyCoverage	ENSG00000263345	ENSG00000263345.1	ENSG00000263345	1234	riboD_1	1.29366	1.39256
ENSG00000263489_4974_R1Aligned.sortedByCoord.out.geneBodyCoverage	ENSG00000263489	ENSG00000263489.1	ENSG00000263489	502	riboD_1	0.618638	0.195879
ENSG00000263551_4974_R1Aligned.sortedByCoord.out.geneBodyCoverage	ENSG00000263551	ENSG00000263551.6	ENSG00000263551	2307	riboD_1	1.79822	0
ENSG00000263620_4974_R1Aligned.sortedByCoord.out.geneBodyCoverage	ENSG00000263620	ENSG00000263620.1	ENSG00000263620	460	riboD_1	0.658698	0.0856203
ENSG00000264490_4974_R1Aligned.sortedByCoord.out.geneBodyCoverage	ENSG00000264490	ENSG00000264490.3	ENSG00000264490	1918	riboD_1	0.236754	1.39581
ENSG00000264812_4974_R1Aligned.sortedByCoord.out.geneBodyCoverage	ENSG00000264812	ENSG00000264812.1	ENSG00000264812	680	riboD_1	0.950146	0
ENSG00000265625_4974_R1Aligned.sortedByCoord.out.geneBodyCoverage	ENSG00000265625	ENSG00000265625.1	ENSG00000265625	1052	riboD_1	0.227009	0.964158
ENSG00000265690_4974_R1Aligned.sortedByCoord.out.geneBodyCoverage	ENSG00000265690	ENSG00000265690.7	ENSG00000265690	2009	riboD_1	0.964279	0.227035
ENSG00000265728_4974_R1Aligned.sortedByCoord.out.geneBodyCoverage	ENSG00000265728	ENSG00000265728.1	ENSG00000265728	855	riboD_1	1.191	1.48753
ENSG00000265751_4974_R1Aligned.sortedByCoord.out.geneBodyCoverage	ENSG00000265751	ENSG00000265751.1	ENSG00000265751	679	riboD_1	0.224101	1.36187
ENSG00000266340_4974_R1Aligned.sortedByCoord.out.geneBodyCoverage	ENSG00000266340	ENSG00000266340.1	ENSG00000266340	668	riboD_1	0.577864	0.0534351
ENSG00000266538_4974_R1Aligned.sortedByCoord.out.geneBodyCoverage	ENSG00000266538	ENSG00000266538.1	ENSG00000266538	317	riboD_1	0.350187	0.652336
ENSG00000266947_4974_R1Aligned.sortedByCoord.out.geneBodyCoverage	ENSG00000266947	ENSG00000266947.2	ENSG00000266947	2993	riboD_1	0.98093	0
ENSG00000267011_4974_R1Aligned.sortedByCoord.out.geneBodyCoverage	ENSG00000267011	ENSG00000267011.5	ENSG00000267011	837	riboD_1	1.47254	0.875
ENSG00000267053_4974_R1Aligned.sortedByCoord.out.geneBodyCoverage	ENSG00000267053	ENSG00000267053.8	ENSG00000267053	4199	riboD_1	1.00262	0.8125
ENSG00000267197_4974_R1Aligned.sortedByCoord.out.geneBodyCoverage	ENSG00000267197	ENSG00000267197.1	ENSG00000267197	357	riboD_1	0.197208	1.27838
ENSG00000267383_4974_R1Aligned.sortedByCoord.out.geneBodyCoverage	ENSG00000267383	ENSG00000267383.8	ENSG00000267383	9508	riboD_1	1.97295	0.75
ENSG00000267423_4974_R1Aligned.sortedByCoord.out.geneBodyCoverage	ENSG00000267423	ENSG00000267423.1	ENSG00000267423	579	riboD_1	0.160926	1.21644
ENSG00000267520_4974_R1Aligned.sortedByCoord.out.geneBodyCoverage	ENSG00000267520	ENSG00000267520.2	ENSG00000267520	5702	riboD_1	0.372112	0.837025
ENSG00000267632_4974_R1Aligned.sortedByCoord.out.geneBodyCoverage	ENSG00000267632	ENSG00000267632.1	ENSG00000267632	1736	riboD_1	0.391306	0.546559
ENSG00000267682_4974_R1Aligned.sortedByCoord.out.geneBodyCoverage	ENSG00000267682	ENSG00000267682.1	ENSG00000267682	375	riboD_1	0.201876	0.738402
ENSG00000267834_4974_R1Aligned.sortedByCoord.out.geneBodyCoverage	ENSG00000267834	ENSG00000267834.1	ENSG00000267834	497	riboD_1	0.369743	1.23661
ENSG00000267904_4974_R1Aligned.sortedByCoord.out.geneBodyCoverage	ENSG00000267904	ENSG00000267904.1	ENSG00000267904	546	riboD_1	0.453228	0.292479
ENSG00000268051_4974_R1Aligned.sortedByCoord.out.geneBodyCoverage	ENSG00000268051	ENSG00000268051.1	ENSG00000268051	607	riboD_1	0.365857	0.982659
ENSG00000268362_4974_R1Aligned.sortedByCoord.out.geneBodyCoverage	ENSG00000268362	ENSG00000268362.6	ENSG00000268362	12224	riboD_1	0.496921	0.477573
ENSG00000268536_4974_R1Aligned.sortedByCoord.out.geneBodyCoverage	ENSG00000268536	ENSG00000268536.2	ENSG00000268536	627	riboD_1	0.687805	0.275
ENSG00000268543_4974_R1Aligned.sortedByCoord.out.geneBodyCoverage	ENSG00000268543	ENSG00000268543.1	ENSG00000268543	495	riboD_1	0.209729	0.881549
ENSG00000268575_4974_R1Aligned.sortedByCoord.out.geneBodyCoverage	ENSG00000268575	ENSG00000268575.1	ENSG00000268575	5079	riboD_1	0.540194	0.969072
ENSG00000268650_4974_R1Aligned.sortedByCoord.out.geneBodyCoverage	ENSG00000268650	ENSG00000268650.3	ENSG00000268650	1212	riboD_1	1.28951	0.0162963
ENSG00000269194_4974_R1Aligned.sortedByCoord.out.geneBodyCoverage	ENSG00000269194	ENSG00000269194.1	ENSG00000269194	520	riboD_1	0.861037	0.694772
ENSG00000269480_4974_R1Aligned.sortedByCoord.out.geneBodyCoverage	ENSG00000269480	ENSG00000269480.1	ENSG00000269480	629	riboD_1	1.74681	0.116246
ENSG00000269482_4974_R1Aligned.sortedByCoord.out.geneBodyCoverage	ENSG00000269482	ENSG00000269482.1	ENSG00000269482	472	riboD_1	0.267373	0.94
ENSG00000269873_4974_R1Aligned.sortedByCoord.out.geneBodyCoverage	ENSG00000269873	ENSG00000269873.1	ENSG00000269873	337	riboD_1	0.596631	0.308943
ENSG00000269887_4974_R1Aligned.sortedByCoord.out.geneBodyCoverage	ENSG00000269887	ENSG00000269887.1	ENSG00000269887	715	riboD_1	0.213978	0.673339
ENSG00000269951_4974_R1Aligned.sortedByCoord.out.geneBodyCoverage	ENSG00000269951	ENSG00000269951.1	ENSG00000269951	672	riboD_1	0.187577	1.31052
ENSG00000269958_4974_R1Aligned.sortedByCoord.out.geneBodyCoverage	ENSG00000269958	ENSG00000269958.1	ENSG00000269958	811	riboD_1	0.115713	1.0562
ENSG00000269968_4974_R1Aligned.sortedByCoord.out.geneBodyCoverage	ENSG00000269968	ENSG00000269968.1	ENSG00000269968	422	riboD_1	0.111326	0.940891
ENSG00000270016_4974_R1Aligned.sortedByCoord.out.geneBodyCoverage	ENSG00000270016	ENSG00000270016.1	ENSG00000270016	499	riboD_1	0.316712	0.851064
ENSG00000270060_4974_R1Aligned.sortedByCoord.out.geneBodyCoverage	ENSG00000270060	ENSG00000270060.1	ENSG00000270060	574	riboD_1	0.262526	0.550693
ENSG00000270061_4974_R1Aligned.sortedByCoord.out.geneBodyCoverage	ENSG00000270061	ENSG00000270061.1	ENSG00000270061	355	riboD_1	0.156565	1.34515
ENSG00000270083_4974_R1Aligned.sortedByCoord.out.geneBodyCoverage	ENSG00000270083	ENSG00000270083.1	ENSG00000270083	399	riboD_1	0.219758	1.40652
ENSG00000270095_4974_R1Aligned.sortedByCoord.out.geneBodyCoverage	ENSG00000270095	ENSG00000270095.1	ENSG00000270095	258	riboD_1	0.17628	1.43653
ENSG00000270108_4974_R1Aligned.sortedByCoord.out.geneBodyCoverage	ENSG00000270108	ENSG00000270108.1	ENSG00000270108	552	riboD_1	0.183916	0.622897
ENSG00000270116_4974_R1Aligned.sortedByCoord.out.geneBodyCoverage	ENSG00000270116	ENSG00000270116.1	ENSG00000270116	530	riboD_1	0.178393	0.963247
ENSG00000270154_4974_R1Aligned.sortedByCoord.out.geneBodyCoverage	ENSG00000270154	ENSG00000270154.1	ENSG00000270154	661	riboD_1	0.315286	0.713348
ENSG00000270157_4974_R1Aligned.sortedByCoord.out.geneBodyCoverage	ENSG00000270157	ENSG00000270157.1	ENSG00000270157	925	riboD_1	0.271404	1.4837
ENSG00000270426_4974_R1Aligned.sortedByCoord.out.geneBodyCoverage	ENSG00000270426	ENSG00000270426.1	ENSG00000270426	686	riboD_1	0.240715	1.09769
ENSG00000270578_4974_R1Aligned.sortedByCoord.out.geneBodyCoverage	ENSG00000270578	ENSG00000270578.1	ENSG00000270578	568	riboD_1	0.426895	0.681979
ENSG00000270605_4974_R1Aligned.sortedByCoord.out.geneBodyCoverage	ENSG00000270605	ENSG00000270605.1	ENSG00000270605	1945	riboD_1	0.49807	0.973545
ENSG00000270640_4974_R1Aligned.sortedByCoord.out.geneBodyCoverage	ENSG00000270640	ENSG00000270640.1	ENSG00000270640	296	riboD_1	0.12587	0.941051
ENSG00000271204_4974_R1Aligned.sortedByCoord.out.geneBodyCoverage	ENSG00000271204	ENSG00000271204.1	ENSG00000271204	1998	riboD_1	0.19881	0.838168
ENSG00000271380_4974_R1Aligned.sortedByCoord.out.geneBodyCoverage	ENSG00000271380	ENSG00000271380.1	ENSG00000271380	799	riboD_1	1.15353	0.0562016
ENSG00000271452_4974_R1Aligned.sortedByCoord.out.geneBodyCoverage	ENSG00000271452	ENSG00000271452.1	ENSG00000271452	466	riboD_1	0.29737	0.965771
ENSG00000271811_4974_R1Aligned.sortedByCoord.out.geneBodyCoverage	ENSG00000271811	ENSG00000271811.1	ENSG00000271811	2045	riboD_1	0.258701	0.946468
ENSG00000272030_4974_R1Aligned.sortedByCoord.out.geneBodyCoverage	ENSG00000272030	ENSG00000272030.1	ENSG00000272030	1054	riboD_1	1.75635	1.01924
ENSG00000272106_4974_R1Aligned.sortedByCoord.out.geneBodyCoverage	ENSG00000272106	ENSG00000272106.1	ENSG00000272106	2038	riboD_1	0.429496	0.990264
ENSG00000272137_4974_R1Aligned.sortedByCoord.out.geneBodyCoverage	ENSG00000272137	ENSG00000272137.1	ENSG00000272137	471	riboD_1	0.224016	0.698891
ENSG00000272140_4974_R1Aligned.sortedByCoord.out.geneBodyCoverage	ENSG00000272140	ENSG00000272140.2	ENSG00000272140	1192	riboD_1	0.400057	0.492611
ENSG00000272330_4974_R1Aligned.sortedByCoord.out.geneBodyCoverage	ENSG00000272330	ENSG00000272330.1	ENSG00000272330	158	riboD_1	0.162971	0.717781
ENSG00000272369_4974_R1Aligned.sortedByCoord.out.geneBodyCoverage	ENSG00000272369	ENSG00000272369.1	ENSG00000272369	448	riboD_1	0.804551	0.31642
ENSG00000272447_4974_R1Aligned.sortedByCoord.out.geneBodyCoverage	ENSG00000272447	ENSG00000272447.1	ENSG00000272447	1701	riboD_1	0.644459	0.327869
ENSG00000272482_4974_R1Aligned.sortedByCoord.out.geneBodyCoverage	ENSG00000272482	ENSG00000272482.1	ENSG00000272482	345	riboD_1	1.20173	0.00803213
ENSG00000272501_4974_R1Aligned.sortedByCoord.out.geneBodyCoverage	ENSG00000272501	ENSG00000272501.1	ENSG00000272501	2838	riboD_1	0.440258	0.953358
ENSG00000272506_4974_R1Aligned.sortedByCoord.out.geneBodyCoverage	ENSG00000272506	ENSG00000272506.1	ENSG00000272506	618	riboD_1	0.20416	1.25624
ENSG00000272578_4974_R1Aligned.sortedByCoord.out.geneBodyCoverage	ENSG00000272578	ENSG00000272578.5	ENSG00000272578	7012	riboD_1	0.475332	1.47533
ENSG00000272688_4974_R1Aligned.sortedByCoord.out.geneBodyCoverage	ENSG00000272688	ENSG00000272688.1	ENSG00000272688	686	riboD_1	0.120647	0.907692
ENSG00000272720_4974_R1Aligned.sortedByCoord.out.geneBodyCoverage	ENSG00000272720	ENSG00000272720.1	ENSG00000272720	1433	riboD_1	0.41926	1.33108
ENSG00000272779_4974_R1Aligned.sortedByCoord.out.geneBodyCoverage	ENSG00000272779	ENSG00000272779.1	ENSG00000272779	1121	riboD_1	0.544313	0.866324
ENSG00000272836_4974_R1Aligned.sortedByCoord.out.geneBodyCoverage	ENSG00000272836	ENSG00000272836.1	ENSG00000272836	478	riboD_1	0.191716	1.20276
ENSG00000273035_4974_R1Aligned.sortedByCoord.out.geneBodyCoverage	ENSG00000273035	ENSG00000273035.1	ENSG00000273035	477	riboD_1	0.132862	1.28115
ENSG00000273137_4974_R1Aligned.sortedByCoord.out.geneBodyCoverage	ENSG00000273137	ENSG00000273137.1	ENSG00000273137	640	riboD_1	0.775079	0.248693
ENSG00000273139_4974_R1Aligned.sortedByCoord.out.geneBodyCoverage	ENSG00000273139	ENSG00000273139.1	ENSG00000273139	465	riboD_1	0.49651	0.219665
ENSG00000273165_4974_R1Aligned.sortedByCoord.out.geneBodyCoverage	ENSG00000273165	ENSG00000273165.1	ENSG00000273165	448	riboD_1	0.326246	0.658031
ENSG00000273243_4974_R1Aligned.sortedByCoord.out.geneBodyCoverage	ENSG00000273243	ENSG00000273243.1	ENSG00000273243	473	riboD_1	0.333888	0.70838
ENSG00000273424_4974_R1Aligned.sortedByCoord.out.geneBodyCoverage	ENSG00000273424	ENSG00000273424.1	ENSG00000273424	442	riboD_1	0.155297	0.94925
ENSG00000273448_4974_R1Aligned.sortedByCoord.out.geneBodyCoverage	ENSG00000273448	ENSG00000273448.1	ENSG00000273448	1337	riboD_1	0.197046	0.735256
ENSG00000273619_4974_R1Aligned.sortedByCoord.out.geneBodyCoverage	ENSG00000273619	ENSG00000273619.1	ENSG00000273619	668	riboD_1	0.359292	1.0628
ENSG00000273759_4974_R1Aligned.sortedByCoord.out.geneBodyCoverage	ENSG00000273759	ENSG00000273759.1	ENSG00000273759	677	riboD_1	0.340885	0.495413
ENSG00000273792_4974_R1Aligned.sortedByCoord.out.geneBodyCoverage	ENSG00000273792	ENSG00000273792.1	ENSG00000273792	1312	riboD_1	0.209008	1.37387
ENSG00000274093_4974_R1Aligned.sortedByCoord.out.geneBodyCoverage	ENSG00000274093	ENSG00000274093.1	ENSG00000274093	431	riboD_1	0.121921	0.921537
ENSG00000274124_4974_R1Aligned.sortedByCoord.out.geneBodyCoverage	ENSG00000274124	ENSG00000274124.1	ENSG00000274124	312	riboD_1	0.100627	0.863363
ENSG00000274297_4974_R1Aligned.sortedByCoord.out.geneBodyCoverage	ENSG00000274297	ENSG00000274297.1	ENSG00000274297	588	riboD_1	0.194863	1.39315
ENSG00000274333_4974_R1Aligned.sortedByCoord.out.geneBodyCoverage	ENSG00000274333	ENSG00000274333.4	ENSG00000274333	8756	riboD_1	1.02797	0.799107
ENSG00000274427_4974_R1Aligned.sortedByCoord.out.geneBodyCoverage	ENSG00000274427	ENSG00000274427.1	ENSG00000274427	239	riboD_1	0.143522	1.25982
ENSG00000274561_4974_R1Aligned.sortedByCoord.out.geneBodyCoverage	ENSG00000274561	ENSG00000274561.1	ENSG00000274561	446	riboD_1	0.167948	1.27009
ENSG00000274598_4974_R1Aligned.sortedByCoord.out.geneBodyCoverage	ENSG00000274598	ENSG00000274598.1	ENSG00000274598	664	riboD_1	0.112145	1.18802
ENSG00000274642_4974_R1Aligned.sortedByCoord.out.geneBodyCoverage	ENSG00000274642	ENSG00000274642.1	ENSG00000274642	853	riboD_1	1.34227	0.00551073
ENSG00000274737_4974_R1Aligned.sortedByCoord.out.geneBodyCoverage	ENSG00000274737	ENSG00000274737.1	ENSG00000274737	516	riboD_1	0.20091	0.902381
[truncated: 136,799 more rows]

## Sheet: Blood_polyA_GBC
OriginalGene	GeneSymbol	EnsemblGeneID	GeneName	Length	Sample	CV	FiveToThree_Ratio
[truncated: 38,218 more rows]

[truncated: 1 more sheets: Blood_riboD_GBC]
