# Supplementary material for: Poly(A)+ selection limits detection of long and alternatively spliced transcripts compared with rRNA depletion in RNA-Sequencing
Source: BMC Genomics. 2026 May 13;27:591. doi: 10.1186/s12864-026-12944-z (PMC13339413; doi:10.1186/s12864-026-12944-z)
Supplement: Supplementary file 3 — Supplementary Material 3. [file 12864_2026_12944_MOESM3_ESM.xlsx]

## Sheet: Skeletal muscle
sample	group	input_reads	uniq_mapped	uniq_mapped_pct	mapped_reads	mapped_pct	splices_total	splices_annot	splices_novel	splices_annot_frac	splices_novel_frac	splices_per_million_uniq	annot_splices_per_million_uniq	novel_splices_per_million_uniq
Patient A	polyA	52727341	43681351	82.84	47586322	90.2498	20802233	20802013	220	0.999989	1.05758e-05	476227	476222	5.03647
Patient D	polyA	56260389	50434141	89.64	54619838	97.084	25202629	25202393	236	0.999991	9.3641e-06	499714	499709	4.67937
Patient B	polyA	53868562	48032657	89.17	52028938	96.585	23849933	23849748	185	0.999992	7.75684e-06	496536	496532	3.85155
Patient C	polyA	48733773	43674666	89.62	47142692	96.7352	23089033	23088854	179	0.999992	7.7526e-06	528660	528656	4.09849
Patient D	riboD	115042906	92057620	80.02	110066587	95.6744	60739361	60730008	9353	0.999846	0.000153986	659797	659696	101.599
Patient B	riboD	95379031	78935753	82.76	91913542	96.3666	51196939	51189411	7528	0.999853	0.00014704	648590	648495	95.3687
Patient C	riboD	86527808	75080070	86.77	83897784	96.9605	51563598	51556921	6677	0.999871	0.000129491	686781	686693	88.9317
Patient A	riboD	106433821	69576396	65.37	99174909	93.1799	39002839	38986826	16013	0.999589	0.00041056	560576	560346	230.15

## Sheet: Blood
sample	group	input_reads	uniq_mapped	uniq_mapped_pct	mapped_reads	mapped_pct	splices_total	splices_annot	splices_novel	splices_annot_frac	splices_novel_frac	splices_per_million_uniq	annot_splices_per_million_uniq	novel_splices_per_million_uniq
SRR6410615_1	polyA	49997508	42206132	84.42	47922759	95.8503	18156202	18156046	156	0.999991	8.59211e-06	430179	430176	3.69615
SRR6410616_1	polyA	49999100	42865731	85.73	48738498	97.4788	18805229	18804296	933	0.99995	4.96139e-05	438701	438679	21.7656
SRR6410617_1	polyA	49990603	43137516	86.29	48620919	97.2601	19134199	19133795	404	0.999979	2.1114e-05	443563	443553	9.3654
SRR6410618_1	polyA	50005765	42369399	84.73	48577200	97.1432	18859294	18858955	339	0.999982	1.79752e-05	445116	445108	8.00106
SRR6410611_1	riboD	49997942	42929132	85.86	47333615	94.6711	4422953	4420986	1967	0.999555	0.000444726	103029	102983	45.8197
SRR6410612_1	riboD	49997356	42475501	84.96	47291983	94.589	4386878	4384159	2719	0.99938	0.000619803	103280	103216	64.0134
SRR6410613_1	riboD	49995049	42774485	85.56	47331472	94.6723	4588220	4585615	2605	0.999432	0.000567758	107265	107204	60.9008
SRR6410614_1	riboD	49996267	42903439	85.81	47316865	94.6408	4566170	4563787	2383	0.999478	0.000521882	106429	106373	55.5433
