# Supplementary material for: Poly(A)+ selection limits detection of long and alternatively spliced transcripts compared with rRNA depletion in RNA-Sequencing
Source: BMC Genomics. 2026 May 13;27:591. doi: 10.1186/s12864-026-12944-z (PMC13339413; doi:10.1186/s12864-026-12944-z)
Supplement: Supplementary file 4 — Supplementary Material 4. [file 12864_2026_12944_MOESM4_ESM.xlsx]

## Sheet: RSeQC_juncReadsThreshold_SM
Tissue	Group	Threshold_reads	n_samples	median_total_junctions	median_annotated_junctions	median_novel_junctions	median_annotated_pct	median_novel_pct
Skeletal muscle	poly(A)+	1	4	212880	177988	35219	83.3683	16.6317
Skeletal muscle	riboD	1	4	294883	207109	86769.5	71.3776	28.6224
Skeletal muscle	poly(A)+	2	4	166756	150735	16125.5	90.217	9.78297
Skeletal muscle	riboD	2	4	234767	183960	52425.5	77.676	22.324
Skeletal muscle	poly(A)+	3	4	145174	135950	9265	93.7398	6.26023
Skeletal muscle	riboD	3	4	199578	168238	32679.5	83.6278	16.3722
Skeletal muscle	poly(A)+	5	4	124270	119453	4481	96.2359	3.76409
Skeletal muscle	riboD	5	4	166970	151153	16912.5	89.8386	10.1614
Skeletal muscle	poly(A)+	10	4	99596	97588.5	1850.5	98.0265	1.97346
Skeletal muscle	riboD	10	4	136453	129862	6854	95.2424	4.75761

## Sheet: RSeQC_juncReadsThreshold_Blood
Tissue	Group	Threshold_reads	n_samples	median_total_junctions	median_annotated_junctions	median_novel_junctions	median_annotated_pct	median_novel_pct
Blood	poly(A)+	1	4	201681	165739	35942	82.1802	17.8198
Blood	riboD	1	4	179688	148604	31085	82.7009	17.2991
Blood	poly(A)+	2	4	166210	144562	21647.5	86.976	13.024
Blood	riboD	2	4	140933	125716	15217.5	89.2029	10.7971
Blood	poly(A)+	3	4	142180	129436	12872.5	91.0049	8.99506
Blood	riboD	3	4	119072	110880	8233	93.1354	6.86459
Blood	poly(A)+	5	4	119226	112717	6539	94.541	5.45896
Blood	riboD	5	4	98884.5	94640	4244.5	95.7073	4.29274
Blood	poly(A)+	10	4	93774	91345	2434.5	97.4097	2.59027
Blood	riboD	10	4	73745	71934.5	1860.5	97.4741	2.52585

## Sheet: RSeQC_junctions_blood_polyA
sample	total_junctions	annotated_junctions	novel_junctions	annotated_pct	total_supporting_reads	annotated_supporting_reads	novel_supporting_reads	junctions_ge_1reads	annotated_junctions_ge_1reads	novel_junctions_ge_1reads	junctions_ge_2reads	annotated_junctions_ge_2reads	novel_junctions_ge_2reads	junctions_ge_3reads	annotated_junctions_ge_3reads	novel_junctions_ge_3reads	junctions_ge_5reads	annotated_junctions_ge_5reads	novel_junctions_ge_5reads	junctions_ge_10reads	annotated_junctions_ge_10reads	novel_junctions_ge_10reads	novel_partial_novel	novel_complete_novel
SRR6410615	187274	156792	30482	83.7233	18153053	17942408	210645	187274	156792	30482	160462	140048	20414	139723	126595	13128	117307	110433	6874	91984	89442	2542	21518	8964
SRR6410616	205788	168166	37622	81.7181	18801664	18601997	199667	205788	168166	37622	168927	146558	22369	143990	131128	12862	120676	114184	6492	95425	92998	2427	27138	10484
SRR6410617	200128	164841	35287	82.3678	19130640	18921259	209381	200128	164841	35287	165763	144273	21490	142235	129352	12883	119271	112685	6586	93770	91328	2442	25176	10111
SRR6410618	203234	166637	36597	81.9927	18855882	18661781	194101	203234	166637	36597	166657	144852	21805	142126	129519	12607	119180	112749	6431	93778	91362	2416	26357	10240

## Sheet: RSeQC_junctions_blood_riboD
sample	total_junctions	annotated_junctions	novel_junctions	annotated_pct	total_supporting_reads	annotated_supporting_reads	novel_supporting_reads	junctions_ge_1reads	annotated_junctions_ge_1reads	novel_junctions_ge_1reads	junctions_ge_2reads	annotated_junctions_ge_2reads	novel_junctions_ge_2reads	junctions_ge_3reads	annotated_junctions_ge_3reads	novel_junctions_ge_3reads	junctions_ge_5reads	annotated_junctions_ge_5reads	novel_junctions_ge_5reads	junctions_ge_10reads	annotated_junctions_ge_10reads	novel_junctions_ge_10reads	novel_partial_novel	novel_complete_novel
SRR6410611	169171	142830	26341	84.4294	4419280	4279063	140217	169171	142830	26341	138826	123976	14850	117991	109664	8327	97896	93658	4238	72755	71037	1718	13703	12638
SRR6410612	178636	147821	30815	82.7498	4383852	4226136	157716	178636	147821	30815	139597	124605	14992	117629	109748	7881	97475	93327	4148	72564	70746	1818	15820	14995
SRR6410613	180741	149386	31355	82.652	4585210	4418495	166715	180741	149386	31355	142767	126948	15819	120398	112024	8374	100079	95696	4383	75039	73085	1954	15922	15433
SRR6410614	182243	150185	32058	82.4092	4561670	4411054	150616	182243	150185	32058	142269	126826	15443	120152	112013	8139	99873	95622	4251	74735	72832	1903	16435	15623

## Sheet: RSeQC_junctions_SM_polyA
sample	total_junctions	annotated_junctions	novel_junctions	annotated_pct	total_supporting_reads	annotated_supporting_reads	novel_supporting_reads	junctions_ge_1reads	annotated_junctions_ge_1reads	novel_junctions_ge_1reads	junctions_ge_2reads	annotated_junctions_ge_2reads	novel_junctions_ge_2reads	junctions_ge_3reads	annotated_junctions_ge_3reads	novel_junctions_ge_3reads	junctions_ge_5reads	annotated_junctions_ge_5reads	novel_junctions_ge_5reads	junctions_ge_10reads	annotated_junctions_ge_10reads	novel_junctions_ge_10reads	novel_partial_novel	novel_complete_novel
Patient A	240094	197793	42301	82.3815	20787381	20657191	130190	240094	197793	42301	186415	167786	18629	160708	150916	9792	136127	131810	4317	108752	107238	1514	29173	13128
Patient D	215143	179306	35837	83.3427	25198089	25045590	152499	215143	179306	35837	169046	152367	16679	147413	137718	9695	126404	121295	5109	101624	99485	2139	25593	10244
Patient B	210617	176671	33946	83.8826	23845378	23710938	134440	210617	176671	33946	164466	149103	15363	142935	134183	8752	122136	117611	4525	97568	95692	1876	24289	9657
Patient C	208362	173761	34601	83.3938	23085734	22956416	129318	208362	173761	34601	160546	144974	15572	138103	129268	8835	116052	111615	4437	90161	88336	1825	24664	9937

## Sheet: RSeQC_junctions_SM_riboD
sample	total_junctions	annotated_junctions	novel_junctions	annotated_pct	total_supporting_reads	annotated_supporting_reads	novel_supporting_reads	junctions_ge_1reads	annotated_junctions_ge_1reads	novel_junctions_ge_1reads	junctions_ge_2reads	annotated_junctions_ge_2reads	novel_junctions_ge_2reads	junctions_ge_3reads	annotated_junctions_ge_3reads	novel_junctions_ge_3reads	junctions_ge_5reads	annotated_junctions_ge_5reads	novel_junctions_ge_5reads	junctions_ge_10reads	annotated_junctions_ge_10reads	novel_junctions_ge_10reads	novel_partial_novel	novel_complete_novel
Patient D	296650	205440	91210	69.2533	60718445	60104149	614296	296650	205440	91210	237921	183593	54328	201402	167982	33420	168396	150753	17643	136566	129175	7391	48468	42742
Patient B	293116	208778	84338	71.2271	51180146	50733410	446736	293116	208778	84338	230709	184326	46383	196147	168495	27652	165544	151553	13991	136340	130548	5792	47314	37024
Patient C	280264	200701	79563	71.6114	51548118	51072699	475419	280264	200701	79563	231613	181090	50523	197755	165816	31939	164356	148174	16182	131712	125395	6317	44179	35384
Patient A	313295	224094	89201	71.5281	38986078	38285125	700953	313295	224094	89201	270009	207180	62829	233277	191481	41796	193771	172809	20962	157634	150195	7439	52060	37141
