# Supplementary material for: Poly(A)+ selection limits detection of long and alternatively spliced transcripts compared with rRNA depletion in RNA-Sequencing
Source: BMC Genomics. 2026 May 13;27:591. doi: 10.1186/s12864-026-12944-z (PMC13339413; doi:10.1186/s12864-026-12944-z)
Supplement: Supplementary file 5 — Supplementary Material 5. [file 12864_2026_12944_MOESM5_ESM.xlsx]

## Sheet: Skeletal muscle
sample	group	gene_symbol	Length	total_junctions	total_reads	n_transcripts
Patient A	polyA	A1BG	3999	27	402	5
Patient A	polyA	A1BG-AS1	3374	77	221	9
Patient A	polyA	A1CF	9603	8	8	10
Patient A	polyA	A2M	6318	158	168515	13
Patient A	polyA	A2M-AS1	2948	34	21584	4
Patient A	polyA	A2ML1	7156	4	8	9
Patient A	polyA	A2ML1-AS1	452	11	206	1
Patient A	polyA	A2ML1-AS2	386	0	0	1
Patient A	polyA	A2MP1	4657	10	10	4
Patient A	polyA	A3GALT2	1023	2	2	1
Patient A	polyA	A4GALT	3358	95	2383	7
Patient A	polyA	A4GNT	1779	0	0	1
Patient A	polyA	AAAS	4727	366	28097	22
Patient A	polyA	AACS	16039	91	1570	12
Patient A	polyA	AACSP1	3380	0	0	2
Patient A	polyA	AADAC	1632	0	0	2
Patient A	polyA	AADACL2	5071	0	0	2
Patient A	polyA	AADACL2-AS1	635	0	0	2
Patient A	polyA	AADACL3	4055	0	0	2
Patient A	polyA	AADACL4	2027	0	0	1
Patient A	polyA	AADACP1	2031	0	0	6
Patient A	polyA	AADAT	2970	90	913	8
Patient A	polyA	AAGAB	4138	63	2132	7
Patient A	polyA	AAK1	24843	132	1749	13
Patient A	polyA	AAMDC	1936	383	18037	12
Patient A	polyA	AAMP	3055	113	19861	10
Patient A	polyA	AANAT	2156	0	0	4
Patient A	polyA	AAR2	7291	70	2353	12
Patient A	polyA	AARD	2404	0	0	2
Patient A	polyA	AARS1	10248	822	91079	42
Patient A	polyA	AARS1P1	453	0	0	1
Patient A	polyA	AARS2	5242	25	257	2
Patient A	polyA	AARSD1	3704	208	11142	19
Patient A	polyA	AARSD1P1	1182	4	15	1
Patient A	polyA	AASDH	4654	117	1020	10
Patient A	polyA	AASDHPPT	6003	33	1291	5
Patient A	polyA	AASS	10816	529	6150	27
Patient A	polyA	AATBC	4874	3	9	3
Patient A	polyA	AATF	12155	216	20488	23
Patient A	polyA	AATK	13177	114	541	11
Patient A	polyA	ABALON	1903	8	242	1
Patient A	polyA	ABAT	9713	111	325	16
Patient A	polyA	ABCA1	11343	84	240	5
Patient A	polyA	ABCA10	8405	418	8132	13
Patient A	polyA	ABCA11P	2790	63	694	4
Patient A	polyA	ABCA12	9614	0	0	3
Patient A	polyA	ABCA13	19075	0	0	8
Patient A	polyA	ABCA17P	6574	30	73	7
Patient A	polyA	ABCA2	11500	403	10981	22
Patient A	polyA	ABCA3	7804	106	1649	6
Patient A	polyA	ABCA4	8547	12	16	7
Patient A	polyA	ABCA5	13158	302	10605	14
Patient A	polyA	ABCA6	14158	114	4095	7
Patient A	polyA	ABCA7	9591	259	1933	18
Patient A	polyA	ABCA8	11246	274	60048	14
Patient A	polyA	ABCA9	9024	111	1650	8
Patient A	polyA	ABCA9-AS1	2990	87	1236	7
Patient A	polyA	ABCB1	6422	94	397	11
Patient A	polyA	ABCB10	4268	21	375	3
Patient A	polyA	ABCB10P1	2181	0	0	1
Patient A	polyA	ABCB10P3	2166	0	0	1
Patient A	polyA	ABCB10P4	2184	0	0	1
Patient A	polyA	ABCB11	7715	5	5	6
Patient A	polyA	ABCB4	7728	185	1019	12
Patient A	polyA	ABCB5	8796	12	24	6
Patient A	polyA	ABCB6	5205	134	6831	13
Patient A	polyA	ABCB7	5364	226	9492	17
Patient A	polyA	ABCB8	9336	255	4815	22
Patient A	polyA	ABCB9	13282	205	2508	20
Patient A	polyA	ABCC1	8736	231	2245	11
Patient A	polyA	ABCC10	8087	104	863	10
Patient A	polyA	ABCC11	8469	3	54	9
Patient A	polyA	ABCC12	9897	63	142	14
Patient A	polyA	ABCC13	10933	33	59	15
Patient A	polyA	ABCC2	7837	99	733	10
Patient A	polyA	ABCC3	9615	123	299	18
Patient A	polyA	ABCC4	8629	235	895	16
Patient A	polyA	ABCC5	11365	237	3670	13
Patient A	polyA	ABCC5-AS1	469	2	38	1
Patient A	polyA	ABCC6	6908	71	144	8
Patient A	polyA	ABCC6P1	3448	10	10	4
Patient A	polyA	ABCC6P2	1077	25	341	2
Patient A	polyA	ABCC8	27254	1584	3017	100
Patient A	polyA	ABCC9	17483	552	16178	20
Patient A	polyA	ABCD1	4238	17	489	3
Patient A	polyA	ABCD1P2	1601	0	0	1
Patient A	polyA	ABCD1P3	605	0	0	1
Patient A	polyA	ABCD1P4	604	0	0	1
Patient A	polyA	ABCD1P5	754	0	0	1
Patient A	polyA	ABCD2	6290	6	8	1
Patient A	polyA	ABCD3	7655	103	2815	7
Patient A	polyA	ABCD4	8922	470	15167	28
Patient A	polyA	ABCE1	6254	101	5658	10
Patient A	polyA	ABCF1	4496	118	12090	7
Patient A	polyA	ABCF2	5158	39	2173	5
Patient A	polyA	ABCF2-H2BE1	2185	19	1101	1
Patient A	polyA	ABCF2P1	1867	0	0	1
Patient A	polyA	ABCF2P2	296	0	0	1
Patient A	polyA	ABCF3	5135	198	10993	18
Patient A	polyA	ABCG1	6121	144	1612	11
Patient A	polyA	ABCG2	5602	55	321	5
Patient A	polyA	ABCG4	6231	27	34	6
Patient A	polyA	ABCG5	3720	4	8	4
Patient A	polyA	ABCG8	10179	0	0	3
Patient A	polyA	ABHD1	4630	40	476	8
Patient A	polyA	ABHD10	3026	23	805	5
Patient A	polyA	ABHD11	2274	91	1778	14
Patient A	polyA	ABHD11-AS1	662	7	23	2
Patient A	polyA	ABHD12	4479	411	19777	24
Patient A	polyA	ABHD12B	4551	0	0	9
Patient A	polyA	ABHD13	5313	1	11	1
Patient A	polyA	ABHD14A	2313	57	2385	5
Patient A	polyA	ABHD14A-ACY1	4761	737	35925	29
Patient A	polyA	ABHD14B	3161	79	5652	8
Patient A	polyA	ABHD15	3492	2	12	1
Patient A	polyA	ABHD15-AS1	187	108	5549	1
Patient A	polyA	ABHD16A	4059	238	13669	16
Patient A	polyA	ABHD16B	1491	0	0	1
Patient A	polyA	ABHD17A	6163	58	7303	8
Patient A	polyA	ABHD17AP1	933	3	13	1
Patient A	polyA	ABHD17AP3	1137	1	23	1
Patient A	polyA	ABHD17AP4	909	1	53	1
Patient A	polyA	ABHD17AP5	923	1	44	1
Patient A	polyA	ABHD17AP6	1044	1	22	1
Patient A	polyA	ABHD17AP7	595	0	0	1
Patient A	polyA	ABHD17AP8	574	0	0	1
Patient A	polyA	ABHD17AP9	548	0	0	1
Patient A	polyA	ABHD17B	3221	16	144	2
Patient A	polyA	ABHD17C	3620	10	65	5
Patient A	polyA	ABHD18	6733	127	741	7
Patient A	polyA	ABHD2	10068	46	419	10
Patient A	polyA	ABHD3	4337	94	855	10
Patient A	polyA	ABHD4	3765	72	2286	10
Patient A	polyA	ABHD5	7539	123	1360	16
Patient A	polyA	ABHD6	3563	50	508	7
Patient A	polyA	ABHD8	2162	20	740	3
Patient A	polyA	ABI1	4218	258	9406	13
Patient A	polyA	ABI1P1	1120	0	0	1
Patient A	polyA	ABI2	23275	366	4320	24
Patient A	polyA	ABI3	2272	25	306	4
Patient A	polyA	ABI3BP	10978	1039	37622	28
Patient A	polyA	ABITRAM	2525	43	1055	4
Patient A	polyA	ABITRAMP1	541	0	0	1
Patient A	polyA	ABL1	7018	32	1329	3
Patient A	polyA	ABL2	16689	74	130	15
Patient A	polyA	ABLIM1	10209	344	9616	14
Patient A	polyA	ABLIM2	6166	522	21898	16
Patient A	polyA	ABLIM3	7225	260	11979	12
Patient A	polyA	ABO	7353	67	268	7
Patient A	polyA	ABR	12532	557	16897	36
Patient A	polyA	ABRA	2754	5	146	1
Patient A	polyA	ABRACL	1137	4	154	2
Patient A	polyA	ABRAXAS1	7699	169	4755	9
Patient A	polyA	ABRAXAS2	2955	10	291	1
Patient A	polyA	ABT1	2943	3	217	1
Patient A	polyA	ABT1P1	821	2	35	1
Patient A	polyA	ABTB1	6155	253	16154	15
Patient A	polyA	ABTB2	4976	19	215	2
Patient A	polyA	ACAA1	7106	246	24856	18
Patient A	polyA	ACAA2	4920	84	9463	7
Patient A	polyA	ACACA	13022	319	1662	23
Patient A	polyA	ACACB	14513	293	10066	15
Patient A	polyA	ACAD10	8934	309	3433	24
Patient A	polyA	ACAD11	5033	162	4147	10
Patient A	polyA	ACAD8	7121	217	5567	17
Patient A	polyA	ACAD9	11841	596	35482	30
Patient A	polyA	ACADL	5152	46	943	5
Patient A	polyA	ACADM	13774	1238	166770	61
Patient A	polyA	ACADS	2609	37	3569	3
Patient A	polyA	ACADSB	6234	27	625	4
Patient A	polyA	ACADVL	4820	598	253988	39
Patient A	polyA	ACAN	10914	32	47	8
Patient A	polyA	ACAP1	7420	98	1346	12
Patient A	polyA	ACAP2	11066	119	507	15
Patient A	polyA	ACAP2-IT1	690	1	6	1
Patient A	polyA	ACAP3	8707	223	9487	13
Patient A	polyA	ACAT1	5869	324	80413	22
Patient A	polyA	ACAT2	2639	22	1075	3
Patient A	polyA	ACBD3	3589	18	1013	2
Patient A	polyA	ACBD3-AS1	535	4	261	1
Patient A	polyA	ACBD4	3776	253	4908	16
Patient A	polyA	ACBD5	11794	510	9934	29
Patient A	polyA	ACBD6	7512	99	5723	8
Patient A	polyA	ACBD7	3546	0	0	2
Patient A	polyA	ACCS	5841	187	6189	13
Patient A	polyA	ACCSL	1867	0	0	2
Patient A	polyA	ACD	3223	202	6471	14
Patient A	polyA	ACE	8365	211	5435	21
Patient A	polyA	ACE2	9739	58	1053	11
Patient A	polyA	ACE3P	1973	1	1	1
Patient A	polyA	ACER1	1428	0	0	1
Patient A	polyA	ACER2	2773	5	10	1
Patient A	polyA	ACER2P1	823	0	0	1
Patient A	polyA	ACER3	23102	304	1419	35
Patient A	polyA	ACHE	4074	175	14983	14
Patient A	polyA	ACIN1	9110	391	24272	23
Patient A	polyA	ACKR1	2106	12	1320	4
Patient A	polyA	ACKR2	5460	45	88	11
Patient A	polyA	ACKR3	2070	7	105	2
Patient A	polyA	ACKR4	2669	8	206	2
Patient A	polyA	ACKR4P1	1053	0	0	1
Patient A	polyA	ACLY	5208	193	11556	10
Patient A	polyA	ACMSD	2716	16	80	4
Patient A	polyA	ACNATP	1225	0	0	1
Patient A	polyA	ACO1	7555	81	3771	3
Patient A	polyA	ACO2	11812	912	181039	32
Patient A	polyA	ACOD1	2159	0	0	2
Patient A	polyA	ACOT1	1686	12	148	2
Patient A	polyA	ACOT11	9770	37	92	5
Patient A	polyA	ACOT12	2453	3	3	4
Patient A	polyA	ACOT13	4394	20	941	3
Patient A	polyA	ACOT2	2239	50	1540	4
Patient A	polyA	ACOT4	1465	5	23	1
Patient A	polyA	ACOT6	1699	3	9	3
Patient A	polyA	ACOT7	3500	74	2431	10
Patient A	polyA	ACOT8	4354	182	3195	13
Patient A	polyA	ACOT9	6244	138	9400	8
Patient A	polyA	ACOX1	8286	107	2073	13
Patient A	polyA	ACOX2	3823	161	3927	13
Patient A	polyA	ACOX3	3846	108	1625	8
Patient A	polyA	ACOXL	8169	0	0	11
Patient A	polyA	ACOXL-AS1	5839	0	0	3
Patient A	polyA	ACP1	4160	174	12358	13
Patient A	polyA	ACP2	3484	220	6849	16
Patient A	polyA	ACP3	4280	30	30	9
Patient A	polyA	ACP4	1342	1	1	1
Patient A	polyA	ACP5	2919	92	565	13
Patient A	polyA	ACP6	11993	96	1450	10
Patient A	polyA	ACP7	3044	0	0	4
Patient A	polyA	ACR	2064	20	96	4
Patient A	polyA	ACRBP	2816	50	102	9
Patient A	polyA	ACRP1	698	0	0	1
Patient A	polyA	ACRV1	1963	8	12	4
Patient A	polyA	ACSBG1	8148	31	246	14
Patient A	polyA	ACSBG2	3447	38	78	15
Patient A	polyA	ACSF2	5797	322	11004	25
Patient A	polyA	ACSF3	14575	201	4484	19
Patient A	polyA	ACSL1	6134	222	18322	11
Patient A	polyA	ACSL3	14436	659	20121	36
Patient A	polyA	ACSL3-AS1	537	3	95	1
Patient A	polyA	ACSL4	9971	241	4141	18
Patient A	polyA	ACSL5	4137	177	3354	8
Patient A	polyA	ACSL6	16996	283	942	34
Patient A	polyA	ACSL6-AS1	923	0	0	1
Patient A	polyA	ACSM1	2873	24	36	6
Patient A	polyA	ACSM2A	8195	16	16	16
Patient A	polyA	ACSM2B	8158	39	59	19
Patient A	polyA	ACSM3	7510	86	379	15
Patient A	polyA	ACSM4	2684	0	0	2
Patient A	polyA	ACSM5	3963	47	729	7
Patient A	polyA	ACSM5P1	2438	0	0	1
Patient A	polyA	ACSM6	2807	4	12	4
Patient A	polyA	ACSS1	8691	54	1404	5
Patient A	polyA	ACSS2	5248	380	22954	24
Patient A	polyA	ACSS3	18465	96	1541	10
Patient A	polyA	ACTA1	2381	45	612159	3
Patient A	polyA	ACTA2	2976	96	187990	6
Patient A	polyA	ACTA2-AS1	3183	11	57642	4
Patient A	polyA	ACTB	4405	266	810206	23
Patient A	polyA	ACTBL2	2794	0	0	1
Patient A	polyA	ACTBP1	1113	0	0	1
Patient A	polyA	ACTBP11	1126	0	0	1
Patient A	polyA	ACTBP12	418	0	0	1
Patient A	polyA	ACTBP14	1089	0	0	1
Patient A	polyA	ACTBP15	1060	0	0	1
Patient A	polyA	ACTBP2	1123	0	0	1
Patient A	polyA	ACTBP4	1070	1	14	1
Patient A	polyA	ACTBP6	1090	0	0	1
Patient A	polyA	ACTBP7	1124	0	0	1
Patient A	polyA	ACTBP8	1108	0	0	1
Patient A	polyA	ACTBP9	1099	0	0	1
Patient A	polyA	ACTC1	2290	46	36200	6
Patient A	polyA	ACTE1P	3496	0	0	4
Patient A	polyA	ACTG1	4052	420	884979	25
Patient A	polyA	ACTG1P1	1129	0	0	1
Patient A	polyA	ACTG1P10	1082	0	0	1
Patient A	polyA	ACTG1P11	1125	0	0	1
Patient A	polyA	ACTG1P12	1166	0	0	1
Patient A	polyA	ACTG1P13	1043	0	0	1
Patient A	polyA	ACTG1P14	1122	1	8	1
Patient A	polyA	ACTG1P15	1063	0	0	1
Patient A	polyA	ACTG1P16	1082	0	0	1
Patient A	polyA	ACTG1P17	2096	9	20	3
Patient A	polyA	ACTG1P18	1143	0	0	1
Patient A	polyA	ACTG1P19	1116	0	0	1
Patient A	polyA	ACTG1P2	1125	0	0	1
Patient A	polyA	ACTG1P20	468	1	111	1
Patient A	polyA	ACTG1P21	1000	0	0	1
Patient A	polyA	ACTG1P22	1701	0	0	2
Patient A	polyA	ACTG1P23	1074	0	0	1
Patient A	polyA	ACTG1P24	877	1	9	1
Patient A	polyA	ACTG1P25	2321	0	0	2
Patient A	polyA	ACTG1P3	1114	2	332	1
Patient A	polyA	ACTG1P4	1122	5	148	1
Patient A	polyA	ACTG1P9	2658	0	0	1
Patient A	polyA	ACTG2	3811	86	33148	9
Patient A	polyA	ACTL10	1583	1	87	1
Patient A	polyA	ACTL11P	3959	0	0	1
Patient A	polyA	ACTL6A	3668	102	6277	14
Patient A	polyA	ACTL6B	2376	0	0	6
Patient A	polyA	ACTL7A	1491	0	0	1
Patient A	polyA	ACTL7B	1399	0	0	1
Patient A	polyA	ACTL8	1844	0	0	2
Patient A	polyA	ACTL9	1396	0	0	2
Patient A	polyA	ACTN1	14320	1074	188587	47
Patient A	polyA	ACTN1-DT	936	0	0	2
Patient A	polyA	ACTN2	17976	551	829870	25
Patient A	polyA	ACTN3	3460	67	52675	3
Patient A	polyA	ACTN4	6104	265	93353	10
Patient A	polyA	ACTN4P1	1451	0	0	1
Patient A	polyA	ACTN4P2	1892	0	0	1
Patient A	polyA	ACTP1	383	0	0	1
Patient A	polyA	ACTR10	4039	258	29475	16
Patient A	polyA	ACTR1A	4655	71	13555	7
Patient A	polyA	ACTR1AP1	1126	2	18	1
Patient A	polyA	ACTR1B	2853	27	4195	3
Patient A	polyA	ACTR2	4041	34	3624	4
Patient A	polyA	ACTR3	11946	81	10195	8
Patient A	polyA	ACTR3-AS1	1581	19	314	4
Patient A	polyA	ACTR3B	6024	76	819	5
Patient A	polyA	ACTR3BP1	1247	0	0	1
Patient A	polyA	ACTR3BP2	1373	0	0	1
Patient A	polyA	ACTR3BP3	979	0	0	1
Patient A	polyA	ACTR3BP4	1244	1	2	1
Patient A	polyA	ACTR3BP5	1479	0	0	1
Patient A	polyA	ACTR3BP6	1338	0	0	1
Patient A	polyA	ACTR3BP7	1241	0	0	1
Patient A	polyA	ACTR3C	6460	44	163	7
Patient A	polyA	ACTR3P2	1257	0	0	1
Patient A	polyA	ACTR3P3	893	0	0	1
Patient A	polyA	ACTR5	2547	9	193	1
Patient A	polyA	ACTR6	3813	164	4931	13
Patient A	polyA	ACTR6P1	1104	0	0	1
Patient A	polyA	ACTR8	4016	50	1321	6
Patient A	polyA	ACTRT1	1442	0	0	1
Patient A	polyA	ACTRT1P1	1123	0	0	1
Patient A	polyA	ACTRT2	1437	0	0	1
Patient A	polyA	ACTRT3	1671	1	1	1
Patient A	polyA	ACVR1	9842	262	15175	26
Patient A	polyA	ACVR1B	5658	63	1038	7
Patient A	polyA	ACVR1C	9054	16	20	4
Patient A	polyA	ACVR2A	6448	44	920	7
Patient A	polyA	ACVR2B	15705	16	45	3
Patient A	polyA	ACVR2B-AS1	2517	2	9	1
Patient A	polyA	ACVRL1	4961	98	11276	8
Patient A	polyA	ACY1	4727	417	17795	29
Patient A	polyA	ACY3	1371	4	16	2
Patient A	polyA	ACYP1	1803	56	694	6
Patient A	polyA	ACYP2	4964	118	6621	9
Patient A	polyA	ADA	2809	105	6509	9
Patient A	polyA	ADA2	8704	173	3131	18
Patient A	polyA	ADAD1	2699	6	6	7
Patient A	polyA	ADAD1P2	646	0	0	1
Patient A	polyA	ADAD2	4111	0	0	9
Patient A	polyA	ADAL	5734	91	1151	8
Patient A	polyA	ADAM10	15979	123	2787	17
Patient A	polyA	ADAM11	4813	60	112	5
Patient A	polyA	ADAM12	9882	60	130	7
Patient A	polyA	ADAM15	6584	677	75317	32
Patient A	polyA	ADAM17	10728	248	4705	16
Patient A	polyA	ADAM18	3826	0	0	8
Patient A	polyA	ADAM19	7704	89	732	5
Patient A	polyA	ADAM1A	2129	1	1	1
Patient A	polyA	ADAM1B	2000	1	1	1
Patient A	polyA	ADAM2	2843	0	0	6
Patient A	polyA	ADAM20	2795	2	4	2
Patient A	polyA	ADAM20P1	3733	0	0	3
Patient A	polyA	ADAM20P2	1273	0	0	1
Patient A	polyA	ADAM20P3	2106	0	0	1
Patient A	polyA	ADAM21	3251	0	0	2
Patient A	polyA	ADAM21P1	2311	2	4	2
Patient A	polyA	ADAM22	13668	335	3682	14
Patient A	polyA	ADAM23	6425	63	1253	3
Patient A	polyA	ADAM24P	2101	0	0	1
Patient A	polyA	ADAM28	9318	96	510	12
Patient A	polyA	ADAM29	5957	0	0	14
Patient A	polyA	ADAM30	2983	0	0	1
Patient A	polyA	ADAM32	10050	141	540	11
Patient A	polyA	ADAM33	5386	139	5769	5
Patient A	polyA	ADAM3A	2999	0	0	9
Patient A	polyA	ADAM3B	840	1	94	1
Patient A	polyA	ADAM5	2852	0	0	12
Patient A	polyA	ADAM6	2015	0	0	2
Patient A	polyA	ADAM7	4483	0	0	4
Patient A	polyA	ADAM8	4763	129	545	11
Patient A	polyA	ADAM9	17704	807	38432	28
Patient A	polyA	ADAMDEC1	2438	10	17	4
Patient A	polyA	ADAMTS1	7303	111	8089	10
Patient A	polyA	ADAMTS10	5705	217	3943	14
Patient A	polyA	ADAMTS12	9605	44	180	6
Patient A	polyA	ADAMTS13	5708	227	1186	9
Patient A	polyA	ADAMTS14	5566	34	132	2
Patient A	polyA	ADAMTS15	6006	5	13	1
Patient A	polyA	ADAMTS16	5863	27	27	4
Patient A	polyA	ADAMTS16-DT	6878	0	0	4
Patient A	polyA	ADAMTS17	8390	68	104	9
Patient A	polyA	ADAMTS18	6598	23	51	9
Patient A	polyA	ADAMTS19	5392	19	47	4
Patient A	polyA	ADAMTS19-AS1	3314	2	2	2
Patient A	polyA	ADAMTS2	8755	69	2234	5
Patient A	polyA	ADAMTS20	7464	6	6	3
Patient A	polyA	ADAMTS3	7007	34	107	4
Patient A	polyA	ADAMTS4	10338	20	48	3
Patient A	polyA	ADAMTS5	9765	10	32	2
Patient A	polyA	ADAMTS6	8565	39	60	8
Patient A	polyA	ADAMTS7	7760	81	554	5
Patient A	polyA	ADAMTS7P1	4875	2	5	3
Patient A	polyA	ADAMTS7P3	3758	3	5	2
Patient A	polyA	ADAMTS7P4	5569	11	29	7
Patient A	polyA	ADAMTS8	4141	9	21	2
Patient A	polyA	ADAMTS9	10680	206	1979	10
Patient A	polyA	ADAMTS9-AS1	7003	128	892	21
Patient A	polyA	ADAMTS9-AS2	9534	128	694	7
Patient A	polyA	ADAMTSL1	13446	186	598	15
Patient A	polyA	ADAMTSL2	4677	128	8968	4
Patient A	polyA	ADAMTSL3	9752	126	1583	8
Patient A	polyA	ADAMTSL4	6432	161	8878	8
Patient A	polyA	ADAMTSL4-AS1	1914	0	0	1
Patient A	polyA	ADAMTSL4-AS2	665	21	944	1
Patient A	polyA	ADAMTSL5	3621	156	1752	11
Patient A	polyA	ADAP1	5063	157	710	19
Patient A	polyA	ADAP2	3750	98	727	11
Patient A	polyA	ADAR	12242	564	25629	33
Patient A	polyA	ADARB1	10049	304	4277	14
Patient A	polyA	ADARB2	10567	0	0	7
Patient A	polyA	ADARB2-AS1	1234	0	0	3
Patient A	polyA	ADAT1	6118	54	271	10
Patient A	polyA	ADAT2	7197	24	116	3
Patient A	polyA	ADAT3	2216	7	119	2
Patient A	polyA	ADCK1	5293	92	712	8
Patient A	polyA	ADCK2	3110	40	1566	5
Patient A	polyA	ADCK5	2742	69	860	8
Patient A	polyA	ADCY1	13966	50	806	5
Patient A	polyA	ADCY10	6141	10	20	5
Patient A	polyA	ADCY10P1	5804	46	138	3
Patient A	polyA	ADCY2	17608	89	2825	8
Patient A	polyA	ADCY3	6456	200	16448	13
Patient A	polyA	ADCY4	8067	355	12653	19
Patient A	polyA	ADCY5	8205	106	1221	10
Patient A	polyA	ADCY6	8462	148	3258	9
Patient A	polyA	ADCY6-DT	554	0	0	2
Patient A	polyA	ADCY7	8595	236	1488	16
Patient A	polyA	ADCY8	4444	2	2	3
Patient A	polyA	ADCY9	10613	52	1287	7
Patient A	polyA	ADCYAP1	3877	13	78	4
Patient A	polyA	ADCYAP1R1	6985	90	310	7
Patient A	polyA	ADD1	13240	522	85537	29
Patient A	polyA	ADD2	12673	84	175	14
Patient A	polyA	ADD3	6539	255	13589	20
Patient A	polyA	ADD3-AS1	9085	34	199	5
Patient A	polyA	ADGB	7771	0	0	12
Patient A	polyA	ADGRA1	4357	0	0	2
Patient A	polyA	ADGRA1-AS1	5419	0	0	5
Patient A	polyA	ADGRA2	7084	73	4445	3
Patient A	polyA	ADGRA3	9261	115	2618	13
Patient A	polyA	ADGRB1	7356	122	408	6
Patient A	polyA	ADGRB2	7756	294	1661	15
Patient A	polyA	ADGRB3	7635	105	348	6
Patient A	polyA	ADGRD1	14718	185	2992	16
Patient A	polyA	ADGRD1-AS1	1277	6	66	2
Patient A	polyA	ADGRD2	5555	0	0	7
Patient A	polyA	ADGRE1	3707	18	23	8
Patient A	polyA	ADGRE2	8642	53	1096	13
Patient A	polyA	ADGRE3	2837	1	3	5
Patient A	polyA	ADGRE4P	3321	16	20	4
Patient A	polyA	ADGRE5	5382	180	10302	16
Patient A	polyA	ADGRF1	12383	0	0	13
Patient A	polyA	ADGRF2	2852	6	6	3
Patient A	polyA	ADGRF3	5761	14	38	10
Patient A	polyA	ADGRF4	3391	0	0	3
Patient A	polyA	ADGRF5	6601	68	1726	4
Patient A	polyA	ADGRF5-AS1	781	4	29	1
Patient A	polyA	ADGRF5P1	1489	0	0	2
Patient A	polyA	ADGRF5P2	1659	1	8	1
Patient A	polyA	ADGRG1	9011	667	4441	79
Patient A	polyA	ADGRG2	10157	198	251	11
Patient A	polyA	ADGRG3	3240	4	4	7
Patient A	polyA	ADGRG4	10076	24	36	3
Patient A	polyA	ADGRG5	5630	33	39	7
Patient A	polyA	ADGRG6	8473	101	295	14
Patient A	polyA	ADGRG7	4079	0	0	5
Patient A	polyA	ADGRL1	8487	107	1202	8
Patient A	polyA	ADGRL1-AS1	3219	65	792	3
Patient A	polyA	ADGRL2	24178	884	17639	42
Patient A	polyA	ADGRL3	14923	414	5234	19
Patient A	polyA	ADGRL3-AS1	947	4	4	4
Patient A	polyA	ADGRL4	5798	223	8866	17
Patient A	polyA	ADGRV1	33822	142	269	37
Patient A	polyA	ADH1A	2231	53	3412	3
Patient A	polyA	ADH1B	10770	181	61797	7
Patient A	polyA	ADH1C	1574	78	11048	4
Patient A	polyA	ADH4	2453	83	223	11
Patient A	polyA	ADH5	4866	127	31531	13
Patient A	polyA	ADH5P2	1124	0	0	1
Patient A	polyA	ADH5P3	1137	1	4	1
Patient A	polyA	ADH5P4	1110	0	0	1
Patient A	polyA	ADH5P5	352	0	0	1
Patient A	polyA	ADH6	4401	16	32	8
Patient A	polyA	ADH7	2881	0	0	6
Patient A	polyA	ADHFE1	3378	305	6296	16
Patient A	polyA	ADI1	5350	14	3598	3
Patient A	polyA	ADI1P1	538	1	3	1
Patient A	polyA	ADI1P2	429	0	0	1
Patient A	polyA	ADI1P3	470	0	0	1
Patient A	polyA	ADIG	1033	0	0	4
Patient A	polyA	ADIPOQ	4599	8	222	2
Patient A	polyA	ADIPOQ-AS1	3443	3	110	1
Patient A	polyA	ADIPOR1	3113	49	4221	5
Patient A	polyA	ADIPOR1P1	1074	0	0	1
Patient A	polyA	ADIPOR1P2	1154	1	2	1
Patient A	polyA	ADIPOR2	5831	34	834	7
Patient A	polyA	ADIRF	758	57	49238	3
Patient A	polyA	ADIRF-AS1	5748	56	41166	4
Patient A	polyA	ADK	4658	269	12818	14
Patient A	polyA	ADM	2325	37	5741	8
Patient A	polyA	ADM-DT	803	0	0	1
Patient A	polyA	ADM2	4289	0	0	2
Patient A	polyA	ADM5	788	1	22	1
Patient A	polyA	ADNP	8482	118	526	9
Patient A	polyA	ADNP-AS1	1049	76	3764	4
Patient A	polyA	ADNP2	5657	13	89	5
Patient A	polyA	ADO	3760	0	0	1
Patient A	polyA	ADORA1	4191	9	27	9
Patient A	polyA	ADORA2A	4190	67	184	15
Patient A	polyA	ADORA2A-AS1	4031	11	56	4
Patient A	polyA	ADORA2B	2338	0	0	2
Patient A	polyA	ADORA2BP1	842	0	0	1
Patient A	polyA	ADORA3	2560	0	0	4
Patient A	polyA	ADPGK	6006	234	2847	14
Patient A	polyA	ADPGK-AS1	5050	4	22	3
Patient A	polyA	ADPRH	4615	37	273	7
Patient A	polyA	ADPRHL1	11007	56	6496	5
Patient A	polyA	ADPRM	1945	26	493	4
Patient A	polyA	ADPRS	1651	5	307	1
Patient A	polyA	ADRA1A	6749	1	2	11
Patient A	polyA	ADRA1B	3147	2	7	3
Patient A	polyA	ADRA1D	3004	2	8	2
Patient A	polyA	ADRA2A	3879	0	0	1
Patient A	polyA	ADRA2B	3696	3	19	1
Patient A	polyA	ADRA2C	2179	0	0	2
Patient A	polyA	ADRB1	3039	0	0	1
Patient A	polyA	ADRB2	2013	1	4	1
Patient A	polyA	ADRB3	2876	0	0	2
Patient A	polyA	ADRM1	2142	60	10416	5
Patient A	polyA	ADSL	12109	715	113024	35
Patient A	polyA	ADSS1	5732	129	33224	12
Patient A	polyA	ADSS2	3441	23	1184	3
Patient A	polyA	ADTRP	3947	23	37	10
Patient A	polyA	AEBP1	4971	126	50575	9
Patient A	polyA	AEBP2	6768	111	3175	9
Patient A	polyA	AEN	5976	11	74	6
Patient A	polyA	AFAP1	10017	93	1350	10
Patient A	polyA	AFAP1-AS1	12180	7	99	2
Patient A	polyA	AFAP1L1	6568	79	4003	6
Patient A	polyA	AFAP1L2	5789	111	2018	6
Patient A	polyA	AFDN	13731	481	8554	23
Patient A	polyA	AFDN-DT	4731	125	244	15
Patient A	polyA	AFF1	10953	157	2037	12
Patient A	polyA	AFF2	14241	25	45	7
Patient A	polyA	AFF2-IT1	443	0	0	1
Patient A	polyA	AFF3	15701	198	767	28
Patient A	polyA	AFF4	11281	79	281	9
Patient A	polyA	AFF4-DT	395	0	0	1
Patient A	polyA	AFG1L	8353	63	268	7
Patient A	polyA	AFG3L1P	9537	224	1878	20
Patient A	polyA	AFG3L2	7133	276	15991	12
Patient A	polyA	AFG3L2P1	1763	0	0	1
Patient A	polyA	AFM	2182	0	0	2
Patient A	polyA	AFMID	4008	297	5461	15
Patient A	polyA	AFP	3201	5	5	7
Patient A	polyA	AFTPH	5767	76	2670	6
Patient A	polyA	AFTPH-DT	1907	0	0	1
Patient A	polyA	AGA	2605	70	979	6
Patient A	polyA	AGA-DT	6016	13	19	4
Patient A	polyA	AGAP1	13956	208	2803	14
Patient A	polyA	AGAP1-IT1	746	2	18	2
Patient A	polyA	AGAP10P	2418	10	76	1
Patient A	polyA	AGAP11	1740	12	208	1
Patient A	polyA	AGAP12P	2400	22	508	2
Patient A	polyA	AGAP13P	363	7	68	1
Patient A	polyA	AGAP14P	2060	10	116	1
Patient A	polyA	AGAP2	7224	67	525	4
Patient A	polyA	AGAP2-AS1	1500	7	59	1
Patient A	polyA	AGAP3	11299	297	9909	26
Patient A	polyA	AGAP4	3217	54	834	5
Patient A	polyA	AGAP5	3061	32	445	3
Patient A	polyA	AGAP6	5616	86	1552	9
Patient A	polyA	AGAP7P	2062	8	113	1
Patient A	polyA	AGAP9	2387	13	248	1
Patient A	polyA	AGBL1	16503	81	267	6
Patient A	polyA	AGBL1-AS1	2440	4	14	3
Patient A	polyA	AGBL2	5477	42	51	13
Patient A	polyA	AGBL3	7307	89	349	7
Patient A	polyA	AGBL4	7501	48	589	5
Patient A	polyA	AGBL4-AS1	566	0	0	1
Patient A	polyA	AGBL4-IT1	514	0	0	1
Patient A	polyA	AGBL5	5283	68	2379	10
Patient A	polyA	AGBL5-AS1	407	0	0	1
Patient A	polyA	AGBL5-IT1	339	1	13	1
Patient A	polyA	AGER	2075	117	881	13
Patient A	polyA	AGFG1	9324	121	2743	8
Patient A	polyA	AGFG2	5487	59	1789	5
Patient A	polyA	AGGF1	5032	29	903	4
Patient A	polyA	AGGF1P1	2073	0	0	1
Patient A	polyA	AGGF1P10	2191	0	0	1
Patient A	polyA	AGGF1P2	2106	0	0	1
Patient A	polyA	AGGF1P3	1213	1	3	1
Patient A	polyA	AGGF1P4	801	0	0	1
Patient A	polyA	AGGF1P5	919	0	0	1
Patient A	polyA	AGGF1P6	976	0	0	1
Patient A	polyA	AGGF1P7	913	0	0	1
Patient A	polyA	AGGF1P8	1000	0	0	1
Patient A	polyA	AGGF1P9	913	0	0	1
Patient A	polyA	AGK	10697	359	6856	25
Patient A	polyA	AGK-DT	2298	5	5	5
Patient A	polyA	AGKP1	1263	1	1	1
Patient A	polyA	AGKP2	1262	0	0	1
Patient A	polyA	AGL	8157	253	14894	8
Patient A	polyA	AGMAT	3095	8	360	1
Patient A	polyA	AGMO	3588	29	278	4
Patient A	polyA	AGO1	13890	99	1267	5
Patient A	polyA	AGO2	15847	77	520	10
Patient A	polyA	AGO3	21153	79	272	7
Patient A	polyA	AGO4	7423	28	282	3
Patient A	polyA	AGPAT1	3593	108	5634	8
Patient A	polyA	AGPAT2	1832	39	4070	5
Patient A	polyA	AGPAT3	12315	180	4045	18
Patient A	polyA	AGPAT4	14253	48	399	6
Patient A	polyA	AGPAT5	6236	41	556	7
Patient A	polyA	AGPAT5P1	1019	0	0	1
Patient A	polyA	AGPS	15223	508	21196	25
Patient A	polyA	AGR2	2764	0	0	7
Patient A	polyA	AGR3	1153	0	0	4
Patient A	polyA	AGRN	10761	164	4654	10
Patient A	polyA	AGRP	498	1	5	1
Patient A	polyA	AGT	12703	56	2486	13
Patient A	polyA	AGTPBP1	4939	153	2746	8
Patient A	polyA	AGTR1	3478	48	265	9
Patient A	polyA	AGTR2	3295	0	0	3
Patient A	polyA	AGTRAP	2435	145	5315	14
Patient A	polyA	AGXT	4114	4	4	4
Patient A	polyA	AGXT2	3952	4	8	6
Patient A	polyA	AHCTF1	9579	149	2180	7
Patient A	polyA	AHCTF1P1	6821	0	0	1
Patient A	polyA	AHCY	3894	52	5603	6
Patient A	polyA	AHCYL1	5035	84	6956	6
Patient A	polyA	AHCYL2	6851	138	3318	12
Patient A	polyA	AHCYP2	1300	0	0	1
Patient A	polyA	AHCYP3	1279	0	0	1
Patient A	polyA	AHCYP4	1315	0	0	1
Patient A	polyA	AHCYP5	1238	0	0	1
Patient A	polyA	AHCYP7	1308	0	0	1
Patient A	polyA	AHCYP8	209	0	0	1
Patient A	polyA	AHDC1	8297	190	4091	17
Patient A	polyA	AHI1	31596	1755	15410	66
Patient A	polyA	AHNAK	19466	508	34027	8
Patient A	polyA	AHNAK2	18788	163	714	4
Patient A	polyA	AHR	8051	49	564	7
Patient A	polyA	AHRR	9480	13	13	11
Patient A	polyA	AHSA1	2944	121	20764	13
Patient A	polyA	AHSA2P	9083	259	8361	15
Patient A	polyA	AHSG	2216	0	0	3
Patient A	polyA	AHSP	526	0	0	3
Patient A	polyA	AICDA	3107	6	6	6
Patient A	polyA	AIDA	4232	60	7032	6
Patient A	polyA	AIDAP1	917	1	3	1
Patient A	polyA	AIDAP2	3616	0	0	3
Patient A	polyA	AIDAP3	997	0	0	1
Patient A	polyA	AIF1	1243	36	4292	5
Patient A	polyA	AIF1L	5299	68	2446	10
Patient A	polyA	AIFM1	13092	620	24768	31
Patient A	polyA	AIFM1P1	1841	0	0	1
Patient A	polyA	AIFM2	5135	54	1319	4
Patient A	polyA	AIFM3	5260	80	170	19
Patient A	polyA	AIG1	8431	149	4937	10
Patient A	polyA	AIG1P1	148	0	0	1
Patient A	polyA	AIM2	1874	17	27	4
Patient A	polyA	AIMP1	9258	192	16262	19
Patient A	polyA	AIMP1P1	937	1	4	1
Patient A	polyA	AIMP1P2	312	0	0	1
Patient A	polyA	AIMP2	1828	52	1674	4
Patient A	polyA	AIP	2961	100	26408	11
Patient A	polyA	AIPL1	3985	0	0	11
Patient A	polyA	AIRE	4678	11	17	5
Patient A	polyA	AIRN	4374	2	20	2
Patient A	polyA	AJAP1	12528	11	29	3
Patient A	polyA	AJM1	4642	7	49	1
Patient A	polyA	AJUBA	5885	54	846	8
Patient A	polyA	AJUBA-DT	1462	26	520	3
Patient A	polyA	AK1	2593	74	41544	6
Patient A	polyA	AK2	9625	170	24167	18
Patient A	polyA	AK2P2	405	0	0	1
Patient A	polyA	AK3	4395	40	4252	4
Patient A	polyA	AK3P2	429	1	1	1
Patient A	polyA	AK3P3	664	1	30	1
Patient A	polyA	AK3P4	583	0	0	1
Patient A	polyA	AK3P5	519	4	219	1
Patient A	polyA	AK4	7578	46	610	8
Patient A	polyA	AK4P1	672	1	19	1
Patient A	polyA	AK4P2	670	1	2	1
Patient A	polyA	AK4P3	2112	2	2	2
Patient A	polyA	AK4P4	646	1	2	1
Patient A	polyA	AK4P5	634	0	0	1
Patient A	polyA	AK4P6	528	0	0	1
Patient A	polyA	AK5	6948	78	1329	13
Patient A	polyA	AK6	2140	103	3880	5
Patient A	polyA	AK6P1	478	0	0	1
Patient A	polyA	AK6P2	471	0	0	1
Patient A	polyA	AK7	4984	18	32	5
Patient A	polyA	AK8	2731	51	344	5
Patient A	polyA	AK9	10099	111	534	12
Patient A	polyA	AKAIN1	3117	0	0	2
Patient A	polyA	AKAP1	5340	216	13304	19
Patient A	polyA	AKAP1-DT	2008	12	90	3
Patient A	polyA	AKAP10	4839	94	1309	11
Patient A	polyA	AKAP11	9915	9	71	1
Patient A	polyA	AKAP12	8775	16	1143	5
Patient A	polyA	AKAP13	20280	327	8840	24
Patient A	polyA	AKAP14	1170	8	8	5
Patient A	polyA	AKAP17A	4070	80	1928	6
Patient A	polyA	AKAP17BP	2719	0	0	1
Patient A	polyA	AKAP3	3672	15	19	6
Patient A	polyA	AKAP4	3027	0	0	6
Patient A	polyA	AKAP5	7512	4	108	2
Patient A	polyA	AKAP6	19726	76	690	15
Patient A	polyA	AKAP7	4593	80	780	10
Patient A	polyA	AKAP8	6299	189	6585	12
Patient A	polyA	AKAP8L	8576	1065	52663	39
Patient A	polyA	AKAP8P1	1349	0	0	1
Patient A	polyA	AKAP9	26515	1467	47089	32
Patient A	polyA	AKIP1	2300	66	4279	11
Patient A	polyA	AKIRIN1	2688	28	728	4
Patient A	polyA	AKIRIN1P1	544	1	6	1
Patient A	polyA	AKIRIN1P2	570	1	5	1
Patient A	polyA	AKIRIN2	2235	5	791	2
Patient A	polyA	AKIRIN2P1	352	0	0	1
Patient A	polyA	AKNA	10601	142	2259	9
Patient A	polyA	AKNAD1	5039	128	1625	10
Patient A	polyA	AKR1A1	3121	126	23338	14
Patient A	polyA	AKR1B1	3654	107	38888	14
Patient A	polyA	AKR1B10	1773	48	627	4
Patient A	polyA	AKR1B10P1	942	0	0	1
Patient A	polyA	AKR1B10P2	927	0	0	1
Patient A	polyA	AKR1B15	3351	57	559	4
Patient A	polyA	AKR1B1P1	956	1	4	1
Patient A	polyA	AKR1B1P2	934	0	0	1
Patient A	polyA	AKR1B1P3	588	1	1	1
Patient A	polyA	AKR1B1P4	922	1	1	1
Patient A	polyA	AKR1B1P5	934	6	47	1
Patient A	polyA	AKR1B1P6	839	0	0	1
Patient A	polyA	AKR1B1P7	952	0	0	1
Patient A	polyA	AKR1B1P8	936	0	0	1
Patient A	polyA	AKR1C1	8765	83	21659	5
Patient A	polyA	AKR1C2	6086	72	21998	10
Patient A	polyA	AKR1C3	3911	95	17971	11
Patient A	polyA	AKR1C4	1914	10	64	3
Patient A	polyA	AKR1C5P	609	0	0	1
Patient A	polyA	AKR1C6P	983	6	18	1
Patient A	polyA	AKR1C7P	895	2	4	2
Patient A	polyA	AKR1C8P	2335	11	11	4
Patient A	polyA	AKR1D1	3412	0	0	6
Patient A	polyA	AKR1D1P1	936	1	2	1
Patient A	polyA	AKR1E2	2417	191	1362	13
Patient A	polyA	AKR7A2	1779	40	5835	5
Patient A	polyA	AKR7A2P1	915	1	20	1
Patient A	polyA	AKR7A2P2	959	0	0	1
Patient A	polyA	AKR7A3	1215	6	106	1
Patient A	polyA	AKR7L	2768	16	259	3
Patient A	polyA	AKT1	10955	416	52711	22
Patient A	polyA	AKT1S1	5737	85	4916	9
Patient A	polyA	AKT2	15902	835	62311	44
Patient A	polyA	AKT3	16643	299	5677	22
Patient A	polyA	AKT3-IT1	517	2	30	1
Patient A	polyA	AKTIP	5195	144	10608	14
Patient A	polyA	ALAD	4945	80	3970	9
Patient A	polyA	ALAS1	2536	63	3706	6
Patient A	polyA	ALAS2	2047	23	23	9
Patient A	polyA	ALB	3431	96	178	20
Patient A	polyA	ALCAM	7179	96	519	9
Patient A	polyA	ALDH16A1	4589	166	6934	8
Patient A	polyA	ALDH18A1	3759	54	1264	5
Patient A	polyA	ALDH1A1	2840	47	25840	7
Patient A	polyA	ALDH1A2	8127	136	2044	25
Patient A	polyA	ALDH1A2-AS1	874	2	10	1
Patient A	polyA	ALDH1A3	5335	61	2988	7
Patient A	polyA	ALDH1A3-AS1	7758	46	2178	6
Patient A	polyA	ALDH1B1	3117	6	110	2
Patient A	polyA	ALDH1L1	13712	286	6947	18
Patient A	polyA	ALDH1L1-AS1	437	5	196	1
Patient A	polyA	ALDH1L1-AS2	2772	12	51	4
Patient A	polyA	ALDH1L2	9493	86	290	7
Patient A	polyA	ALDH2	9723	77	17780	5
Patient A	polyA	ALDH3A1	3878	110	813	17
Patient A	polyA	ALDH3A2	15331	501	28500	42
Patient A	polyA	ALDH3B1	6622	88	811	9
Patient A	polyA	ALDH3B2	3663	0	0	12
Patient A	polyA	ALDH4A1	3632	95	4985	6
Patient A	polyA	ALDH5A1	7563	96	1749	10
Patient A	polyA	ALDH6A1	6682	73	1406	7
Patient A	polyA	ALDH7A1	17914	653	40459	37
Patient A	polyA	ALDH7A1P1	1533	0	0	1
Patient A	polyA	ALDH7A1P2	621	1	2	1
Patient A	polyA	ALDH7A1P3	345	0	0	1
Patient A	polyA	ALDH7A1P4	178	0	0	1
Patient A	polyA	ALDH8A1	2858	15	30	6
Patient A	polyA	ALDH9A1	3007	35	5107	5
Patient A	polyA	ALDOA	3829	336	1025994	19
Patient A	polyA	ALDOAP1	1078	0	0	1
Patient A	polyA	ALDOAP2	1076	0	0	1
Patient A	polyA	ALDOB	3904	12	12	8
Patient A	polyA	ALDOC	2612	79	3608	9
Patient A	polyA	ALG1	10637	372	6336	25
Patient A	polyA	ALG10	4202	8	24	4
Patient A	polyA	ALG10B	11258	12	20	4
Patient A	polyA	ALG11	15689	171	1323	18
Patient A	polyA	ALG12	5330	37	818	3
Patient A	polyA	ALG13	8188	797	9472	41
Patient A	polyA	ALG13-AS1	195	3	11	1
Patient A	polyA	ALG14	9641	28	408	3
Patient A	polyA	ALG14-AS1	1096	3	74	1
Patient A	polyA	ALG1L	2190	151	756	19
Patient A	polyA	ALG1L10P	430	0	0	1
Patient A	polyA	ALG1L11P	450	1	7	1
Patient A	polyA	ALG1L12P	434	12	278	1
Patient A	polyA	ALG1L13P	4247	35	51	7
Patient A	polyA	ALG1L14P	434	0	0	1
Patient A	polyA	ALG1L15P	794	0	0	1
Patient A	polyA	ALG1L2	1499	9	18	3
Patient A	polyA	ALG1L3P	765	1	1	1
Patient A	polyA	ALG1L5P	771	1	5	1
Patient A	polyA	ALG1L6P	758	2	9	1
Patient A	polyA	ALG1L7P	768	0	0	1
Patient A	polyA	ALG1L8P	760	1	3	1
Patient A	polyA	ALG1L9P	549	6	15	1
Patient A	polyA	ALG1L9P	9945	6	15	1
Patient A	polyA	ALG2	2970	9	93	3
Patient A	polyA	ALG3	3455	112	3631	14
Patient A	polyA	ALG3P1	1114	0	0	1
Patient A	polyA	ALG5	13831	480	32970	28
Patient A	polyA	ALG6	5487	117	2148	12
Patient A	polyA	ALG8	9465	1456	31409	62
Patient A	polyA	ALG9	8070	227	3622	17
Patient A	polyA	ALG9-IT1	684	2	46	1
Patient A	polyA	ALK	7382	13	15	7
Patient A	polyA	ALKAL1	1140	0	0	2
Patient A	polyA	ALKAL2	1986	60	1315	8
Patient A	polyA	ALKBH1	2847	47	448	4
Patient A	polyA	ALKBH2	2290	55	1905	8
Patient A	polyA	ALKBH3	2380	156	7586	12
Patient A	polyA	ALKBH3-AS1	2337	25	1410	5
Patient A	polyA	ALKBH4	2299	15	180	3
Patient A	polyA	ALKBH5	3601	16	2349	3
Patient A	polyA	ALKBH6	4293	227	6092	19
Patient A	polyA	ALKBH7	1093	18	4197	3
Patient A	polyA	ALKBH8	4501	99	732	7
Patient A	polyA	ALLC	2537	15	189	3
Patient A	polyA	ALMS1	22670	310	3453	25
Patient A	polyA	ALMS1-IT1	2105	2	5	1
Patient A	polyA	ALMS1P1	4690	9	21	3
Patient A	polyA	ALOX12	2650	27	212	3
Patient A	polyA	ALOX12-AS1	6473	204	1343	16
Patient A	polyA	ALOX12B	2746	13	13	6
Patient A	polyA	ALOX12P1	1229	0	0	1
Patient A	polyA	ALOX12P2	5762	24	36	14
Patient A	polyA	ALOX15	3387	6	9	6
Patient A	polyA	ALOX15B	3011	40	65	5
Patient A	polyA	ALOX15P1	4151	0	0	7
Patient A	polyA	ALOX15P2	1897	1	1	1
Patient A	polyA	ALOX5	3728	54	663	7
Patient A	polyA	ALOX5AP	1680	18	671	3
Patient A	polyA	ALOXE3	3761	3	6	4
Patient A	polyA	ALOXE3P1	1305	0	0	1
Patient A	polyA	ALPG	2492	0	0	1
Patient A	polyA	ALPI	3351	0	0	2
Patient A	polyA	ALPK1	12326	218	2007	19
Patient A	polyA	ALPK2	9565	32	699	6
Patient A	polyA	ALPK3	10261	26	1555	2
Patient A	polyA	ALPL	2980	69	342	7
Patient A	polyA	ALPP	2869	0	0	3
Patient A	polyA	ALS2	33513	1657	19244	75
Patient A	polyA	ALS2CL	9059	282	4093	10
Patient A	polyA	ALX1	1332	0	0	1
Patient A	polyA	ALX3	1976	0	0	2
Patient A	polyA	ALX4	5727	3	18	1
Patient A	polyA	ALYREF	1583	26	2837	4
Patient A	polyA	AMACR	4847	51	546	9
Patient A	polyA	AMBN	2005	0	0	2
Patient A	polyA	AMBP	1897	0	0	4
Patient A	polyA	AMBRA1	7673	171	3221	13
Patient A	polyA	AMD1	10193	78	3525	10
Patient A	polyA	AMD1P1	922	1	2	1
Patient A	polyA	AMD1P2	992	0	0	2
Patient A	polyA	AMD1P3	994	2	29	1
Patient A	polyA	AMD1P4	1345	0	0	1
Patient A	polyA	AMDHD1	2652	5	8	4
Patient A	polyA	AMDHD2	4366	211	6148	19
Patient A	polyA	AMELX	835	12	93	3
Patient A	polyA	AMELY	968	0	0	2
Patient A	polyA	AMER1	8407	1	2	1
Patient A	polyA	AMER2	10610	2	2	2
Patient A	polyA	AMER3	6438	0	0	4
Patient A	polyA	AMFR	5765	75	9539	12
Patient A	polyA	AMH	2587	11	64	3
Patient A	polyA	AMHR2	3656	30	104	7
Patient A	polyA	AMIGO1	5141	2	24	2
Patient A	polyA	AMIGO2	3964	12	54	3
Patient A	polyA	AMIGO3	2856	1	108	1
Patient A	polyA	AMMECR1	6788	25	57	7
Patient A	polyA	AMMECR1-IT1	561	0	0	1
Patient A	polyA	AMMECR1L	5413	182	1157	13
Patient A	polyA	AMMECR1LP1	841	0	0	1
Patient A	polyA	AMN	4289	0	0	7
Patient A	polyA	AMN1	3137	138	1771	12
Patient A	polyA	AMOT	8518	87	2326	5
Patient A	polyA	AMOTL1	10030	53	1934	5
Patient A	polyA	AMOTL2	6479	126	7327	13
Patient A	polyA	AMPD1	3082	168	47031	7
Patient A	polyA	AMPD2	9301	1036	18762	56
Patient A	polyA	AMPD3	6849	134	2419	18
Patient A	polyA	AMPH	5489	105	3297	9
Patient A	polyA	AMT	5675	921	17731	57
Patient A	polyA	AMTN	1009	0	0	2
Patient A	polyA	AMY1A	2035	21	575	4
Patient A	polyA	AMY1B	2035	13	221	4
Patient A	polyA	AMY1C	2074	18	859	4
Patient A	polyA	AMY2A	1599	48	586	4
Patient A	polyA	AMY2B	7491	200	7585	9
Patient A	polyA	AMYP1	1023	5	76	1
Patient A	polyA	AMZ1	10165	9	276	7
Patient A	polyA	AMZ2	5164	316	19949	20
Patient A	polyA	AMZ2P1	4115	351	7179	17
Patient A	polyA	AMZ2P2	1057	1	7	1
Patient A	polyA	AMZ2P3	548	0	0	1
Patient A	polyA	ANAPC1	13984	150	3027	11
Patient A	polyA	ANAPC10	4522	213	5623	18
Patient A	polyA	ANAPC10P1	556	1	25	1
Patient A	polyA	ANAPC11	4027	447	52673	23
Patient A	polyA	ANAPC13	2356	39	2197	6
Patient A	polyA	ANAPC15	2883	233	12116	17
Patient A	polyA	ANAPC15P1	395	0	0	1
Patient A	polyA	ANAPC15P2	344	1	1	1
Patient A	polyA	ANAPC16	4324	91	12774	5
Patient A	polyA	ANAPC1P1	2553	3	3	2
Patient A	polyA	ANAPC1P2	1331	12	671	1
Patient A	polyA	ANAPC1P2	2217	12	671	1
Patient A	polyA	ANAPC1P3	312	2	61	1
Patient A	polyA	ANAPC1P4	2070	22	595	1
Patient A	polyA	ANAPC1P5	601	1	1	1
Patient A	polyA	ANAPC1P6	831	2	3	1
Patient A	polyA	ANAPC2	5458	57	2073	8
Patient A	polyA	ANAPC4	7444	149	4523	11
Patient A	polyA	ANAPC5	12259	277	47107	22
Patient A	polyA	ANAPC7	6009	110	3215	12
Patient A	polyA	ANG	1439	29	2999	3
Patient A	polyA	ANGEL1	6525	35	439	6
Patient A	polyA	ANGEL2	7317	83	880	8
Patient A	polyA	ANGPT1	7128	84	3797	8
Patient A	polyA	ANGPT2	6794	62	1336	4
Patient A	polyA	ANGPT4	4692	13	49	1
Patient A	polyA	ANGPTL1	3598	20	1905	3
Patient A	polyA	ANGPTL2	3625	24	3480	4
Patient A	polyA	ANGPTL3	3371	3	18	3
Patient A	polyA	ANGPTL4	2475	79	1416	11
Patient A	polyA	ANGPTL5	2368	27	1378	2
Patient A	polyA	ANGPTL6	2063	16	25	4
Patient A	polyA	ANGPTL7	2224	13	2789	2
Patient A	polyA	ANGPTL8	1223	32	446	4
Patient A	polyA	ANHX	2145	0	0	3
Patient A	polyA	ANK1	10797	459	27796	14
Patient A	polyA	ANK2	55130	5378	117566	129
Patient A	polyA	ANK2-AS1	3435	3	3	3
Patient A	polyA	ANK3	25759	600	16279	32
Patient A	polyA	ANK3-DT	434	0	0	1
Patient A	polyA	ANKAR	5758	205	1044	10
Patient A	polyA	ANKDD1A	5033	245	4039	10
Patient A	polyA	ANKDD1B	3710	66	162	14
Patient A	polyA	ANKEF1	5869	28	86	4
Patient A	polyA	ANKFN1	13047	54	104	11
Patient A	polyA	ANKFY1	14224	167	1636	14
Patient A	polyA	ANKH	12695	53	4931	9
Patient A	polyA	ANKH-DT	382	0	0	1
Patient A	polyA	ANKHD1	11124	356	15188	21
Patient A	polyA	ANKHD1-DT	1582	0	0	7
Patient A	polyA	ANKHD1-EIF4EBP3	11385	92	4319	3
Patient A	polyA	ANKIB1	7389	49	496	7
Patient A	polyA	ANKK1	2608	0	0	2
Patient A	polyA	ANKLE1	3569	21	54	11
Patient A	polyA	ANKLE2	17461	120	4975	12
Patient A	polyA	ANKMY1	11477	224	1796	24
Patient A	polyA	ANKMY2	2851	40	1768	6
Patient A	polyA	ANKRA2	2785	59	1942	8
Patient A	polyA	ANKRD1	1790	9	2930	1
Patient A	polyA	ANKRD10	4563	168	5351	11
Patient A	polyA	ANKRD10-IT1	800	6	175	1
Patient A	polyA	ANKRD11	19527	1506	19831	41
Patient A	polyA	ANKRD11P1	6848	0	0	1
Patient A	polyA	ANKRD11P2	988	0	0	1
Patient A	polyA	ANKRD12	12248	121	4224	9
Patient A	polyA	ANKRD13A	7350	102	3238	10
Patient A	polyA	ANKRD13B	4307	105	1484	9
Patient A	polyA	ANKRD13C	6184	73	1323	5
Patient A	polyA	ANKRD13D	5890	182	6542	17
Patient A	polyA	ANKRD16	3060	33	440	4
Patient A	polyA	ANKRD17	12041	227	6616	10
Patient A	polyA	ANKRD17-DT	685	1	2	1
Patient A	polyA	ANKRD18A	5239	6	20	3
Patient A	polyA	ANKRD18B	6004	61	227	8
Patient A	polyA	ANKRD18CP	2980	5	14	1
Patient A	polyA	ANKRD18DP	3466	0	0	6
Patient A	polyA	ANKRD18EP	2632	1	27	1
Patient A	polyA	ANKRD19P	2500	5	5	5
Patient A	polyA	ANKRD2	1451	68	12052	4
Patient A	polyA	ANKRD20A1	7024	61	336	9
Patient A	polyA	ANKRD20A10P	1515	0	0	1
Patient A	polyA	ANKRD20A11P	4842	10	13	6
Patient A	polyA	ANKRD20A17P	1330	1	26	1
Patient A	polyA	ANKRD20A18P	492	1	17	1
Patient A	polyA	ANKRD20A19P	2796	0	0	3
Patient A	polyA	ANKRD20A21P	3728	3	4	2
Patient A	polyA	ANKRD20A2P	4407	38	154	4
Patient A	polyA	ANKRD20A3P	9226	48	235	10
Patient A	polyA	ANKRD20A4P	4510	20	87	3
Patient A	polyA	ANKRD20A5P	6302	12	12	8
Patient A	polyA	ANKRD20A6P	204	3	47	1
Patient A	polyA	ANKRD20A7P	7880	39	215	6
Patient A	polyA	ANKRD20A8P	8020	4	8	2
Patient A	polyA	ANKRD20A9P	2978	0	0	1
Patient A	polyA	ANKRD22	3995	0	0	2
Patient A	polyA	ANKRD23	4103	217	51276	6
Patient A	polyA	ANKRD24	4522	94	306	6
Patient A	polyA	ANKRD26	13564	367	3933	19
Patient A	polyA	ANKRD26P1	6411	0	0	6
Patient A	polyA	ANKRD26P2	1710	0	0	1
Patient A	polyA	ANKRD26P3	4469	0	0	6
Patient A	polyA	ANKRD26P4	950	2	43	1
Patient A	polyA	ANKRD27	7849	98	1565	9
Patient A	polyA	ANKRD28	11276	333	7324	16
Patient A	polyA	ANKRD29	6417	88	1776	8
Patient A	polyA	ANKRD30A	5152	0	0	4
Patient A	polyA	ANKRD30B	6785	10	10	6
Patient A	polyA	ANKRD30BL	4947	0	0	6
Patient A	polyA	ANKRD30BP1	2186	0	0	1
Patient A	polyA	ANKRD30BP2	5110	0	0	4
Patient A	polyA	ANKRD30BP3	1070	0	0	1
Patient A	polyA	ANKRD31	6526	7	10	4
Patient A	polyA	ANKRD33	3719	8	8	8
Patient A	polyA	ANKRD33B	10043	6	8	2
Patient A	polyA	ANKRD33B-AS1	522	1	1	1
Patient A	polyA	ANKRD34A	3671	14	42	3
Patient A	polyA	ANKRD34B	3816	0	0	2
Patient A	polyA	ANKRD34C	5506	0	0	1
Patient A	polyA	ANKRD34C-AS1	11734	0	0	20
Patient A	polyA	ANKRD35	3363	20	1148	2
Patient A	polyA	ANKRD36	10670	316	3788	6
Patient A	polyA	ANKRD36B	6500	180	1845	7
Patient A	polyA	ANKRD36BP1	1779	0	0	2
Patient A	polyA	ANKRD36BP2	8534	56	113	9
Patient A	polyA	ANKRD36C	10048	361	3184	8
Patient A	polyA	ANKRD36P1	659	0	0	1
Patient A	polyA	ANKRD37	2253	53	2386	6
Patient A	polyA	ANKRD39	5246	50	9741	2
Patient A	polyA	ANKRD40	4831	14	1033	3
Patient A	polyA	ANKRD40CL	3663	0	0	6
Patient A	polyA	ANKRD42	6751	99	851	9
Patient A	polyA	ANKRD42-DT	3418	59	281	10
Patient A	polyA	ANKRD44	12826	126	389	13
Patient A	polyA	ANKRD44-AS1	513	1	1	1
Patient A	polyA	ANKRD44-IT1	1069	0	0	1
Patient A	polyA	ANKRD45	4125	3	3	2
Patient A	polyA	ANKRD46	5820	79	1626	11
Patient A	polyA	ANKRD49	3171	40	555	11
Patient A	polyA	ANKRD49P1	714	1	184	1
Patient A	polyA	ANKRD49P2	533	1	1	1
Patient A	polyA	ANKRD49P3	715	0	0	1
Patient A	polyA	ANKRD49P4	713	0	0	1
Patient A	polyA	ANKRD50	8798	10	54	2
Patient A	polyA	ANKRD52	11096	75	868	8
Patient A	polyA	ANKRD53	2526	35	112	7
Patient A	polyA	ANKRD54	4390	105	1825	12
Patient A	polyA	ANKRD54P1	471	0	0	1
Patient A	polyA	ANKRD55	2948	3	6	6
Patient A	polyA	ANKRD6	8347	284	3278	22
Patient A	polyA	ANKRD60	1038	0	0	1
Patient A	polyA	ANKRD61	1423	2	124	1
Patient A	polyA	ANKRD62	4837	0	0	2
Patient A	polyA	ANKRD62P1	1623	1	1	1
Patient A	polyA	ANKRD62P1-PARP4P3	1181	2	2	2
Patient A	polyA	ANKRD63	4693	0	0	1
Patient A	polyA	ANKRD65	2644	25	295	5
Patient A	polyA	ANKRD66	3676	0	0	2
Patient A	polyA	ANKRD7	3032	2	2	7
Patient A	polyA	ANKRD9	7208	30	1345	5
Patient A	polyA	ANKS1A	8498	76	1682	4
Patient A	polyA	ANKS1B	11335	387	1701	35
Patient A	polyA	ANKS3	7868	509	10408	30
Patient A	polyA	ANKS4B	4323	0	0	1
Patient A	polyA	ANKS6	8862	102	1215	7
Patient A	polyA	ANKUB1	6544	31	1907	9
Patient A	polyA	ANKZF1	6103	234	6523	26
Patient A	polyA	ANLN	5997	81	204	13
Patient A	polyA	ANO1	6268	203	7611	10
Patient A	polyA	ANO1-AS1	646	1	62	1
Patient A	polyA	ANO10	5285	183	4592	17
Patient A	polyA	ANO2	6064	370	1693	12
Patient A	polyA	ANO3	7795	23	23	7
Patient A	polyA	ANO3-AS1	1412	0	0	1
Patient A	polyA	ANO4	4997	46	78	9
Patient A	polyA	ANO5	19477	281	3511	20
Patient A	polyA	ANO6	8816	361	11327	14
Patient A	polyA	ANO7	6294	14	28	10
Patient A	polyA	ANO7L1	2480	4	25	3
Patient A	polyA	ANO8	5005	76	805	4
Patient A	polyA	ANO9	6207	51	104	8
Patient A	polyA	ANOS1	7082	21	91	3
Patient A	polyA	ANOS2P	4420	10	25	4
Patient A	polyA	ANP32A	7544	111	15331	11
Patient A	polyA	ANP32AP1	1074	3	7	2
Patient A	polyA	ANP32B	1870	30	10356	3
Patient A	polyA	ANP32BP1	1297	0	0	2
Patient A	polyA	ANP32BP2	545	0	0	1
Patient A	polyA	ANP32BP3	706	0	0	1
Patient A	polyA	ANP32C	705	1	2	1
Patient A	polyA	ANP32D	1064	1	1	1
Patient A	polyA	ANP32E	3605	98	5679	10
Patient A	polyA	ANPEP	5046	148	6304	10
Patient A	polyA	ANTKMT	1912	60	2497	8
Patient A	polyA	ANTXR1	17891	121	14907	11
Patient A	polyA	ANTXR2	10149	241	19215	13
Patient A	polyA	ANTXRL	3101	14	20	5
Patient A	polyA	ANTXRLP1	1829	1	1	1
Patient A	polyA	ANXA1	4453	113	108894	8
Patient A	polyA	ANXA10	1836	0	0	3
Patient A	polyA	ANXA11	8513	199	61912	10
Patient A	polyA	ANXA13	3801	4	8	6
Patient A	polyA	ANXA2	11574	1594	1675535	46
Patient A	polyA	ANXA2P1	926	1	2	1
Patient A	polyA	ANXA2P2	1020	0	0	1
Patient A	polyA	ANXA2P3	1008	0	0	1
Patient A	polyA	ANXA2R	2234	5	19	2
Patient A	polyA	ANXA3	4895	86	1777	10
Patient A	polyA	ANXA4	11060	281	22359	12
Patient A	polyA	ANXA5	2925	197	105515	11
Patient A	polyA	ANXA6	5478	318	193163	15
Patient A	polyA	ANXA7	2862	86	18812	5
Patient A	polyA	ANXA8	4955	87	1039	8
Patient A	polyA	ANXA8L1	2860	73	987	6
Patient A	polyA	ANXA9	1594	10	35	2
Patient A	polyA	AOAH	3518	116	838	12
Patient A	polyA	AOAH-IT1	573	1	8	1
Patient A	polyA	AOC1	3786	15	32	7
Patient A	polyA	AOC2	2677	6	20	2
Patient A	polyA	AOC3	4524	85	6857	7
Patient A	polyA	AOC4P	3169	29	173	6
Patient A	polyA	AOPEP	10685	538	20741	21
Patient A	polyA	AOX1	5410	135	16156	8
Patient A	polyA	AOX2P	3835	0	0	4
Patient A	polyA	AOX3P	4363	1	5	4
Patient A	polyA	AOX3P-AOX2P	1218	0	0	2
Patient A	polyA	AP1AR	6504	41	725	6
Patient A	polyA	AP1AR-DT	2036	0	0	1
Patient A	polyA	AP1B1	6555	154	7625	9
Patient A	polyA	AP1B1P1	827	0	0	2
Patient A	polyA	AP1B1P2	106	0	0	1
Patient A	polyA	AP1G1	10980	223	2704	22
Patient A	polyA	AP1G2	6897	512	6871	34
Patient A	polyA	AP1G2-AS1	3243	37	499	1
Patient A	polyA	AP1M1	14094	114	9135	15
Patient A	polyA	AP1M2	2214	5	10	10
Patient A	polyA	AP1M2P1	968	1	3	1
Patient A	polyA	AP1S1	1699	23	2452	6
Patient A	polyA	AP1S2	5428	106	9896	11
Patient A	polyA	AP1S2P1	379	0	0	1
Patient A	polyA	AP1S3	5947	0	0	8
Patient A	polyA	AP2A1	8714	123	14286	8
Patient A	polyA	AP2A2	14593	519	33370	36
Patient A	polyA	AP2B1	7591	408	19319	22
Patient A	polyA	AP2B1P1	2796	0	0	1
Patient A	polyA	AP2M1	6709	618	229254	34
Patient A	polyA	AP2S1	1558	80	18494	10
Patient A	polyA	AP3B1	5452	91	3054	8
Patient A	polyA	AP3B2	14432	299	512	42
Patient A	polyA	AP3D1	8613	233	16113	14
Patient A	polyA	AP3M1	5691	36	688	4
Patient A	polyA	AP3M2	6276	104	1501	17
Patient A	polyA	AP3S1	2929	99	12070	8
Patient A	polyA	AP3S2	9237	209	5335	16
Patient A	polyA	AP4B1	5847	128	2135	14
Patient A	polyA	AP4B1-AS1	1734	15	242	1
Patient A	polyA	AP4E1	7354	87	249	7
Patient A	polyA	AP4M1	4722	265	9174	17
Patient A	polyA	AP4S1	10076	203	7554	13
Patient A	polyA	AP5B1	6980	2	8	1
Patient A	polyA	AP5M1	13019	45	870	9
Patient A	polyA	AP5S1	5491	34	332	5
Patient A	polyA	AP5Z1	8398	215	5919	19
Patient A	polyA	APAF1	7759	241	1075	13
Patient A	polyA	APBA1	11447	22	108	3
Patient A	polyA	APBA2	6869	61	180	13
Patient A	polyA	APBA3	5596	58	1344	8
Patient A	polyA	APBB1	5199	315	26202	20
Patient A	polyA	APBB1IP	3843	24	425	3
Patient A	polyA	APBB2	12956	306	6333	30
Patient A	polyA	APBB3	3609	268	5654	21
Patient A	polyA	APC	12440	65	149	10
Patient A	polyA	APC2	12635	10	75	8
Patient A	polyA	APCDD1	5937	50	1530	6
Patient A	polyA	APCDD1L	4210	0	0	3
Patient A	polyA	APCDD1L-DT	6401	0	0	9
Patient A	polyA	APCS	925	0	0	1
Patient A	polyA	APEH	4425	221	22031	16
Patient A	polyA	APELA	2919	0	0	5
Patient A	polyA	APEX1	1886	334	25531	20
Patient A	polyA	APEX2	3239	10	218	2
Patient A	polyA	APH1A	3473	85	13247	9
Patient A	polyA	APH1B	5443	47	934	10
Patient A	polyA	API5	4651	126	8288	11
Patient A	polyA	API5P1	1510	0	0	1
Patient A	polyA	API5P2	1498	0	0	1
Patient A	polyA	APIP	5217	27	1613	3
Patient A	polyA	APLF	7124	41	296	7
Patient A	polyA	APLN	3224	2	7	1
Patient A	polyA	APLNR	3674	4	12	2
Patient A	polyA	APLP1	3539	109	227	12
Patient A	polyA	APLP2	7463	371	59115	26
Patient A	polyA	APMAP	2226	24	1608	2
Patient A	polyA	APOA1	1096	5	5	5
Patient A	polyA	APOA1-AS	1005	14	400	2
Patient A	polyA	APOA2	945	0	0	10
Patient A	polyA	APOA4	1471	0	0	1
Patient A	polyA	APOA5	2019	0	0	4
Patient A	polyA	APOB	14828	0	0	4
Patient A	polyA	APOBEC1	894	0	0	2
Patient A	polyA	APOBEC2	1633	8	2442	1
Patient A	polyA	APOBEC3A	2359	13	34	5
Patient A	polyA	APOBEC3AP1	287	0	0	1
Patient A	polyA	APOBEC3B	1896	24	84	4
Patient A	polyA	APOBEC3B-AS1	691	2	6	1
Patient A	polyA	APOBEC3C	2644	16	749	2
Patient A	polyA	APOBEC3D	2529	36	513	3
Patient A	polyA	APOBEC3F	5215	26	481	4
Patient A	polyA	APOBEC3G	5375	44	1681	7
Patient A	polyA	APOBEC3H	1251	26	89	7
Patient A	polyA	APOBEC4	2782	2	6	2
Patient A	polyA	APOBR	3792	2	32	1
Patient A	polyA	APOC1	1178	57	1947	9
Patient A	polyA	APOC1P1	943	6	12	6
Patient A	polyA	APOC2	1263	0	0	5
Patient A	polyA	APOC3	851	0	0	5
Patient A	polyA	APOC4	742	0	0	2
Patient A	polyA	APOC4-APOC2	1829	0	0	2
Patient A	polyA	APOD	2022	194	1242048	5
Patient A	polyA	APOE	2154	29	6565	5
Patient A	polyA	APOF	1750	0	0	1
Patient A	polyA	APOH	1332	0	0	4
Patient A	polyA	APOL1	3458	117	3978	12
Patient A	polyA	APOL2	3417	43	1891	9
Patient A	polyA	APOL3	5901	303	8816	21
Patient A	polyA	APOL4	4420	57	273	13
Patient A	polyA	APOL5	1438	3	78	1
Patient A	polyA	APOL6	10065	3	85	1
Patient A	polyA	APOLD1	7191	23	1392	5
Patient A	polyA	APOM	1237	30	824	3
Patient A	polyA	APONP	514	0	0	1
Patient A	polyA	APOO	2357	109	2775	9
Patient A	polyA	APOOL	6480	10	54	1
Patient A	polyA	APOOP1	592	0	0	1
Patient A	polyA	APOOP2	539	0	0	1
Patient A	polyA	APOOP3	586	0	0	1
Patient A	polyA	APOOP4	597	0	0	1
Patient A	polyA	APOOP5	1307	0	0	3
Patient A	polyA	APP	6316	306	147909	17
Patient A	polyA	APP-DT	4245	0	0	3
Patient A	polyA	APPBP2	9890	56	908	6
Patient A	polyA	APPBP2-DT	1411	0	0	6
Patient A	polyA	APPL1	7516	122	4345	9
Patient A	polyA	APPL2	5088	205	8269	16
Patient A	polyA	APRT	1796	76	12215	11
Patient A	polyA	APTR	5926	138	1338	14
Patient A	polyA	APTX	15614	1319	19839	56
Patient A	polyA	AQP1	3261	80	20646	8
Patient A	polyA	AQP10	2292	0	0	3
Patient A	polyA	AQP11	2125	4	16	2
Patient A	polyA	AQP12A	1685	0	0	4
Patient A	polyA	AQP12B	3303	0	0	6
Patient A	polyA	AQP2	4306	0	0	3
Patient A	polyA	AQP3	2911	38	2589	7
Patient A	polyA	AQP4	5943	45	460	10
Patient A	polyA	AQP4-AS1	11044	31	287	17
Patient A	polyA	AQP5	1884	2	4	2
Patient A	polyA	AQP5-AS1	1574	0	0	3
Patient A	polyA	AQP6	5129	4	8	5
Patient A	polyA	AQP7	5253	297	5697	19
Patient A	polyA	AQP7P1	1045	11	37	1
Patient A	polyA	AQP7P2	1041	8	29	1
Patient A	polyA	AQP7P3	1041	10	39	1
Patient A	polyA	AQP7P4	1042	11	41	1
Patient A	polyA	AQP7P5	1049	10	44	1
Patient A	polyA	AQP8	1387	2	2	2
Patient A	polyA	AQP9	3235	0	0	4
Patient A	polyA	AQR	13431	82	1296	6
Patient A	polyA	AR	12818	48	586	8
Patient A	polyA	ARAF	3409	43	3956	5
Patient A	polyA	ARAFP1	605	0	0	1
Patient A	polyA	ARAFP2	559	0	0	1
Patient A	polyA	ARAFP3	490	0	0	1
Patient A	polyA	ARAP1	9061	458	44683	21
Patient A	polyA	ARAP1-AS1	388	11	1347	1
Patient A	polyA	ARAP1-AS2	1824	9	372	1
Patient A	polyA	ARAP2	12427	40	99	9
Patient A	polyA	ARAP3	6195	179	3202	7
Patient A	polyA	ARC	2993	4	4	2
Patient A	polyA	ARCN1	4177	44	3024	4
Patient A	polyA	AREG	1642	13	97	3
Patient A	polyA	AREL1	7805	250	2134	18
Patient A	polyA	ARF1	3281	165	49336	14
Patient A	polyA	ARF1P1	544	0	0	1
Patient A	polyA	ARF1P2	538	2	185	1
Patient A	polyA	ARF1P3	511	0	0	1
Patient A	polyA	ARF3	4938	64	4453	10
Patient A	polyA	ARF4	2595	87	11537	9
Patient A	polyA	ARF4-AS1	884	27	93	4
Patient A	polyA	ARF4P1	541	0	0	1
Patient A	polyA	ARF4P2	526	0	0	1
Patient A	polyA	ARF4P3	509	0	0	1
Patient A	polyA	ARF4P4	520	1	11	1
Patient A	polyA	ARF5	1825	53	17893	6
Patient A	polyA	ARF6	3976	3	243	3
Patient A	polyA	ARFGAP1	6610	270	9228	23
Patient A	polyA	ARFGAP2	5918	390	30179	30
Patient A	polyA	ARFGAP3	3273	74	4199	6
Patient A	polyA	ARFGEF1	11059	153	2769	8
Patient A	polyA	ARFGEF1-DT	1113	0	0	1
Patient A	polyA	ARFGEF2	12446	334	2100	13
Patient A	polyA	ARFGEF3	14859	1	1	1
Patient A	polyA	ARFIP1	4269	120	2476	11
Patient A	polyA	ARFIP2	5312	95	3706	10
Patient A	polyA	ARFRP1	7627	132	7696	14
Patient A	polyA	ARG1	2219	11	121	11
Patient A	polyA	ARG2	2284	40	1331	4
Patient A	polyA	ARGFX	5047	0	0	2
Patient A	polyA	ARGFXP1	961	0	0	1
Patient A	polyA	ARGFXP2	949	2	12	1
Patient A	polyA	ARGLU1	5783	24	3112	4
Patient A	polyA	ARHGAP1	6142	83	9251	7
Patient A	polyA	ARHGAP10	10755	147	10683	7
Patient A	polyA	ARHGAP11A	6406	47	105	8
Patient A	polyA	ARHGAP11B	4544	54	159	7
Patient A	polyA	ARHGAP11B-DT	970	10	43	1
Patient A	polyA	ARHGAP12	5944	161	3103	10
Patient A	polyA	ARHGAP15	6127	126	4654	13
Patient A	polyA	ARHGAP15-AS1	1284	7	469	3
Patient A	polyA	ARHGAP16P	1548	0	0	1
Patient A	polyA	ARHGAP17	9903	253	8507	20
Patient A	polyA	ARHGAP18	4592	23	843	3
Patient A	polyA	ARHGAP19	6167	58	276	7
Patient A	polyA	ARHGAP19-SLIT1	4089	11	52	2
Patient A	polyA	ARHGAP20	7139	59	147	7
Patient A	polyA	ARHGAP21	11156	283	9494	19
Patient A	polyA	ARHGAP22	6776	157	1209	15
Patient A	polyA	ARHGAP22-IT1	470	1	12	1
Patient A	polyA	ARHGAP23	8080	153	2930	12
Patient A	polyA	ARHGAP23P1	2080	3	18	2
Patient A	polyA	ARHGAP24	7870	100	1258	12
Patient A	polyA	ARHGAP25	5476	130	1556	17
Patient A	polyA	ARHGAP26	17158	216	1020	23
Patient A	polyA	ARHGAP26-AS1	990	0	0	3
Patient A	polyA	ARHGAP26-IT1	388	2	13	1
Patient A	polyA	ARHGAP27	10426	277	3116	21
Patient A	polyA	ARHGAP27P1-BPTFP1-KPNA2P3	3038	63	692	2
Patient A	polyA	ARHGAP27P2	676	0	0	1
Patient A	polyA	ARHGAP28	11912	151	1272	15
Patient A	polyA	ARHGAP28-AS1	491	1	51	1
Patient A	polyA	ARHGAP29	18370	81	2634	5
Patient A	polyA	ARHGAP29-AS1	3803	30	70	11
Patient A	polyA	ARHGAP30	5064	79	688	7
Patient A	polyA	ARHGAP31	9374	21	222	2
Patient A	polyA	ARHGAP31-AS1	624	2	11	1
Patient A	polyA	ARHGAP32	12968	101	281	9
Patient A	polyA	ARHGAP33	5260	125	1236	12
Patient A	polyA	ARHGAP35	11646	40	2142	7
Patient A	polyA	ARHGAP36	3071	80	3849	6
Patient A	polyA	ARHGAP39	5049	28	111	3
Patient A	polyA	ARHGAP4	5580	339	9230	24
Patient A	polyA	ARHGAP40	3321	0	0	3
Patient A	polyA	ARHGAP42	9313	88	734	9
Patient A	polyA	ARHGAP42-AS1	1865	2	2	1
Patient A	polyA	ARHGAP42P1	1976	0	0	1
Patient A	polyA	ARHGAP42P2	2140	0	0	1
Patient A	polyA	ARHGAP42P3	2508	0	0	1
Patient A	polyA	ARHGAP42P4	2934	0	0	1
Patient A	polyA	ARHGAP42P5	2936	0	0	1
Patient A	polyA	ARHGAP44	9322	151	1264	11
Patient A	polyA	ARHGAP44-AS1	3679	3	17	1
Patient A	polyA	ARHGAP45	6237	196	2888	16
Patient A	polyA	ARHGAP5	10887	60	1985	10
Patient A	polyA	ARHGAP5-AS1	1848	0	0	1
Patient A	polyA	ARHGAP6	8893	193	5703	9
Patient A	polyA	ARHGAP8	4990	99	280	12
Patient A	polyA	ARHGAP9	5118	265	2456	24
Patient A	polyA	ARHGDIA	2875	187	44081	17
Patient A	polyA	ARHGDIB	2042	91	30532	9
Patient A	polyA	ARHGDIG	1848	20	384	4
Patient A	polyA	ARHGEF1	8624	420	22749	23
Patient A	polyA	ARHGEF10	10842	280	5328	15
Patient A	polyA	ARHGEF10L	7954	199	9781	9
Patient A	polyA	ARHGEF11	9322	127	3700	7
Patient A	polyA	ARHGEF12	24906	225	2375	14
Patient A	polyA	ARHGEF15	5292	72	1335	9
Patient A	polyA	ARHGEF16	5324	42	80	7
Patient A	polyA	ARHGEF17	9921	68	2875	7
Patient A	polyA	ARHGEF17-AS1	1695	2	9	1
Patient A	polyA	ARHGEF18	7671	127	1420	7
Patient A	polyA	ARHGEF18-AS1	363	2	4	1
Patient A	polyA	ARHGEF19	3788	42	308	6
Patient A	polyA	ARHGEF19-AS1	439	0	0	1
Patient A	polyA	ARHGEF2	9155	326	14031	19
Patient A	polyA	ARHGEF2-AS1	401	0	0	1
Patient A	polyA	ARHGEF2-AS2	2157	2	29	1
Patient A	polyA	ARHGEF25	3391	152	15051	7
Patient A	polyA	ARHGEF26	5459	61	529	5
Patient A	polyA	ARHGEF26-AS1	10263	0	0	18
Patient A	polyA	ARHGEF28	15617	287	4036	14
Patient A	polyA	ARHGEF3	6576	152	1530	15
Patient A	polyA	ARHGEF3-AS1	647	3	5	2
Patient A	polyA	ARHGEF33	5500	32	89	8
Patient A	polyA	ARHGEF34P	4532	12	79	1
Patient A	polyA	ARHGEF35	2655	10	114	2
Patient A	polyA	ARHGEF35-AS1	9504	143	1417	10
Patient A	polyA	ARHGEF37	5299	25	354	3
Patient A	polyA	ARHGEF38	7580	19	682	7
Patient A	polyA	ARHGEF38-IT1	456	0	0	1
Patient A	polyA	ARHGEF39	6405	45	2526	6
Patient A	polyA	ARHGEF4	10613	142	2325	17
Patient A	polyA	ARHGEF40	8194	153	8987	8
Patient A	polyA	ARHGEF5	5818	50	499	4
Patient A	polyA	ARHGEF6	5278	88	2541	3
Patient A	polyA	ARHGEF7	11768	400	10268	20
Patient A	polyA	ARHGEF7-AS1	321	1	9	1
Patient A	polyA	ARHGEF7-AS2	1239	1	9	1
Patient A	polyA	ARHGEF7-IT1	804	1	9	1
Patient A	polyA	ARHGEF9	14543	836	8888	43
Patient A	polyA	ARHGEF9-IT1	394	2	36	1
Patient A	polyA	ARID1A	15939	150	2125	16
Patient A	polyA	ARID1B	45931	425	8833	38
Patient A	polyA	ARID2	12086	72	629	9
Patient A	polyA	ARID3A	7217	21	137	7
Patient A	polyA	ARID3B	6183	28	143	6
Patient A	polyA	ARID3BP1	1675	0	0	1
Patient A	polyA	ARID3C	2285	2	16	2
Patient A	polyA	ARID4A	7449	211	7173	11
Patient A	polyA	ARID4B	11073	255	10119	13
Patient A	polyA	ARID5A	3561	79	3189	7
Patient A	polyA	ARID5B	8760	30	1085	5
Patient A	polyA	ARIH1	22878	84	3589	10
Patient A	polyA	ARIH2	8017	648	19316	31
Patient A	polyA	ARIH2OS	1042	0	0	1
Patient A	polyA	ARIH2P1	1477	0	0	1
Patient A	polyA	ARL1	4935	89	9379	11
Patient A	polyA	ARL10	11440	42	3858	4
Patient A	polyA	ARL11	3618	2	2	2
Patient A	polyA	ARL13A	1537	0	0	4
Patient A	polyA	ARL13B	6841	469	4373	27
Patient A	polyA	ARL14	1289	0	0	1
Patient A	polyA	ARL14EP	5408	18	737	4
Patient A	polyA	ARL14EP-DT	820	0	0	3
Patient A	polyA	ARL14EPL	1914	2	2	2
Patient A	polyA	ARL14EPP1	775	3	5	1
Patient A	polyA	ARL15	3794	29	221	6
Patient A	polyA	ARL16	2457	121	5064	13
Patient A	polyA	ARL17A	6508	223	7792	7
Patient A	polyA	ARL17B	10305	349	10695	9
Patient A	polyA	ARL2	2037	34	12382	6
Patient A	polyA	ARL2-SNX15	2392	18	3099	1
Patient A	polyA	ARL2BP	1994	36	3157	4
Patient A	polyA	ARL2BPP1	478	0	0	1
Patient A	polyA	ARL2BPP10	531	1	2	1
Patient A	polyA	ARL2BPP2	489	0	0	1
Patient A	polyA	ARL2BPP3	751	0	0	2
Patient A	polyA	ARL2BPP4	471	0	0	1
Patient A	polyA	ARL2BPP5	481	0	0	1
Patient A	polyA	ARL2BPP6	439	0	0	1
Patient A	polyA	ARL2BPP7	490	0	0	1
Patient A	polyA	ARL2BPP8	485	0	0	1
Patient A	polyA	ARL3	3834	10	1069	1
Patient A	polyA	ARL4A	3585	28	574	7
Patient A	polyA	ARL4AP1	705	0	0	1
Patient A	polyA	ARL4AP2	601	1	1	1
Patient A	polyA	ARL4AP3	574	1	6	1
Patient A	polyA	ARL4AP4	518	3	361	1
Patient A	polyA	ARL4AP5	599	1	3	1
Patient A	polyA	ARL4C	4041	6	12	2
Patient A	polyA	ARL4D	1578	1	57	1
Patient A	polyA	ARL5A	6721	43	1213	7
Patient A	polyA	ARL5AP1	388	0	0	1
Patient A	polyA	ARL5AP2	533	2	6	1
Patient A	polyA	ARL5AP3	386	1	5	1
Patient A	polyA	ARL5AP4	512	0	0	1
Patient A	polyA	ARL5AP5	436	0	0	1
Patient A	polyA	ARL5B	7170	4	11	1
Patient A	polyA	ARL5C	3418	6	10	5
Patient A	polyA	ARL6	4561	56	477	9
Patient A	polyA	ARL6IP1	3558	45	6588	8
Patient A	polyA	ARL6IP1P1	610	0	0	1
Patient A	polyA	ARL6IP1P2	563	0	0	1
Patient A	polyA	ARL6IP1P3	560	0	0	1
Patient A	polyA	ARL6IP4	2781	385	111064	20
Patient A	polyA	ARL6IP5	2555	19	5609	5
Patient A	polyA	ARL6IP6	19294	191	4365	23
Patient A	polyA	ARL8A	1975	25	3642	4
Patient A	polyA	ARL8B	3546	50	2673	7
Patient A	polyA	ARL9	2254	12	27	3
Patient A	polyA	ARLNC1	6718	0	0	53
Patient A	polyA	ARMC1	3419	47	1672	6
Patient A	polyA	ARMC10	4575	215	6048	11
Patient A	polyA	ARMC10P1	855	0	0	1
Patient A	polyA	ARMC12	1418	14	65	4
Patient A	polyA	ARMC2	4254	55	303	5
Patient A	polyA	ARMC2-AS1	112	1	2	1
Patient A	polyA	ARMC3	6999	10	10	13
Patient A	polyA	ARMC5	5545	40	591	7
Patient A	polyA	ARMC6	4052	264	3474	20
Patient A	polyA	ARMC7	2830	28	292	5
Patient A	polyA	ARMC8	9843	429	12113	23
Patient A	polyA	ARMC8P1	1289	0	0	1
Patient A	polyA	ARMC9	23371	897	4330	45
Patient A	polyA	ARMCX1	2125	6	370	1
Patient A	polyA	ARMCX2	3548	144	1496	13
Patient A	polyA	ARMCX3	4239	92	2570	7
Patient A	polyA	ARMCX3-AS1	490	9	266	1
Patient A	polyA	ARMCX4	13347	164	959	10
Patient A	polyA	ARMCX5	4911	57	475	6
Patient A	polyA	ARMCX5-GPRASP2	4244	198	1320	10
Patient A	polyA	ARMCX5-GPRASP2	5582	198	1320	10
Patient A	polyA	ARMCX6	2489	62	3538	8
Patient A	polyA	ARMCX7P	1162	1	7	2
Patient A	polyA	ARMH1	3290	135	263	21
Patient A	polyA	ARMH2	828	0	0	1
Patient A	polyA	ARMH3	4747	52	902	5
Patient A	polyA	ARMH4	7565	88	7631	6
Patient A	polyA	ARMS2	818	1	1	1
Patient A	polyA	ARMT1	2819	20	448	4
Patient A	polyA	ARNILA	1809	0	0	2
Patient A	polyA	ARNT	6448	250	11855	12
Patient A	polyA	ARNT2	7737	92	527	8
Patient A	polyA	ARNTL	6934	486	4103	28
Patient A	polyA	ARNTL2	7001	123	591	9
Patient A	polyA	ARNTL2-AS1	804	9	50	1
Patient A	polyA	ARPC1A	2065	71	7978	5
Patient A	polyA	ARPC1B	3988	303	55308	22
Patient A	polyA	ARPC1BP1	739	0	0	1
Patient A	polyA	ARPC2	6515	235	94600	18
Patient A	polyA	ARPC3	3027	64	25995	9
Patient A	polyA	ARPC3P1	533	2	146	1
Patient A	polyA	ARPC3P2	533	0	0	1
Patient A	polyA	ARPC3P3	549	0	0	1
Patient A	polyA	ARPC3P4	532	2	71	1
Patient A	polyA	ARPC3P5	534	0	0	1
Patient A	polyA	ARPC4	2607	136	18890	8
Patient A	polyA	ARPC4-TTLL3	2765	124	11218	4
Patient A	polyA	ARPC5	10650	25	4255	5
Patient A	polyA	ARPC5L	3610	12	916	3
Patient A	polyA	ARPIN	8590	20	706	3
Patient A	polyA	ARPIN-AP3S2	2673	95	2539	4
Patient A	polyA	ARPP19	6836	146	8749	13
Patient A	polyA	ARPP19P1	339	4	37	1
Patient A	polyA	ARPP19P2	336	0	0	1
Patient A	polyA	ARPP21	10156	474	14688	36
Patient A	polyA	ARPP21-AS1	542	3	41	1
Patient A	polyA	ARR3	1719	6	6	4
Patient A	polyA	ARRB1	9888	118	5759	12
Patient A	polyA	ARRB2	4265	283	17288	20
Patient A	polyA	ARRDC1	3790	104	1909	12
Patient A	polyA	ARRDC1-AS1	3551	8	280	4
Patient A	polyA	ARRDC2	4637	91	4301	10
Patient A	polyA	ARRDC3	4985	36	1218	7
Patient A	polyA	ARRDC3-AS1	8571	28	259	8
Patient A	polyA	ARRDC4	4062	9	272	1
Patient A	polyA	ARRDC5	1667	2	2	2
Patient A	polyA	ARSA	4501	89	2108	8
Patient A	polyA	ARSB	8899	28	228	6
Patient A	polyA	ARSD	7026	40	248	7
Patient A	polyA	ARSD-AS1	816	0	0	1
Patient A	polyA	ARSDP1	1767	6	14	1
Patient A	polyA	ARSF	2205	0	0	2
Patient A	polyA	ARSFP1	477	0	0	1
Patient A	polyA	ARSG	6583	69	914	8
Patient A	polyA	ARSH	2482	0	0	1
Patient A	polyA	ARSI	3221	5	13	3
Patient A	polyA	ARSJ	5146	16	41	4
Patient A	polyA	ARSK	4325	36	143	5
Patient A	polyA	ARSL	5282	183	420	27
Patient A	polyA	ARSLP1	782	2	8	2
Patient A	polyA	ART1	1467	18	171	2
Patient A	polyA	ART2BP	499	0	0	1
Patient A	polyA	ART2P	822	0	0	1
Patient A	polyA	ART3	3279	441	29129	15
Patient A	polyA	ART4	5245	12	44	4
Patient A	polyA	ART5	1497	24	83	5
Patient A	polyA	ARTN	2657	38	49	11
Patient A	polyA	ARV1	2125	55	1814	7
Patient A	polyA	ARVCF	5636	187	2962	11
Patient A	polyA	ARX	3114	9	126	5
Patient A	polyA	AS3MT	2450	17	340	1
Patient A	polyA	ASAH1	15378	1087	206852	68
Patient A	polyA	ASAH2	7281	26	206	6
Patient A	polyA	ASAH2B	6481	57	484	7
Patient A	polyA	ASAP1	8294	238	3829	16
Patient A	polyA	ASAP1-IT2	2031	2	27	1
Patient A	polyA	ASAP2	7257	90	1480	6
Patient A	polyA	ASAP3	4988	195	10102	11
Patient A	polyA	ASB1	7407	50	977	9
Patient A	polyA	ASB10	2375	37	773	4
Patient A	polyA	ASB11	3124	36	612	4
Patient A	polyA	ASB12	1267	5	89	1
Patient A	polyA	ASB13	3003	26	631	5
Patient A	polyA	ASB14	3240	54	677	3
Patient A	polyA	ASB15	4910	103	1099	6
Patient A	polyA	ASB15-AS1	1727	42	431	5
Patient A	polyA	ASB16	2233	20	342	3
Patient A	polyA	ASB16-AS1	3838	109	1264	11
Patient A	polyA	ASB17	1080	0	0	1
Patient A	polyA	ASB18	6967	21	28	6
Patient A	polyA	ASB2	4975	93	8975	10
Patient A	polyA	ASB3	6735	291	9020	16
Patient A	polyA	ASB4	4606	12	129	3
Patient A	polyA	ASB5	4218	53	2863	6
Patient A	polyA	ASB6	4622	24	670	3
Patient A	polyA	ASB7	5338	18	97	4
Patient A	polyA	ASB8	4086	183	8947	18
Patient A	polyA	ASB9	2328	60	354	9
Patient A	polyA	ASB9P1	793	1	1	1
Patient A	polyA	ASCC1	5916	469	22705	26
Patient A	polyA	ASCC2	5415	347	12075	23
Patient A	polyA	ASCC3	11731	71	490	7
Patient A	polyA	ASCL1	2481	0	0	1
Patient A	polyA	ASCL2	1485	1	6	1
Patient A	polyA	ASCL3	627	1	1	1
Patient A	polyA	ASCL4	1941	0	0	1
Patient A	polyA	ASCL5	2036	0	0	1
Patient A	polyA	ASDURF	705	20	1124	4
Patient A	polyA	ASF1A	2589	7	356	2
Patient A	polyA	ASF1B	1958	10	15	5
Patient A	polyA	ASGR1	3748	37	95	9
Patient A	polyA	ASGR2	2490	37	116	7
Patient A	polyA	ASH1L	13783	391	11049	17
Patient A	polyA	ASH1L-AS1	1225	8	126	2
Patient A	polyA	ASH1L-IT1	448	4	18	1
Patient A	polyA	ASH2L	5659	172	9761	12
Patient A	polyA	ASH2LP1	985	0	0	1
Patient A	polyA	ASH2LP2	1561	1	19	1
Patient A	polyA	ASH2LP3	1642	1	19	1
Patient A	polyA	ASIC1	5745	87	848	9
Patient A	polyA	ASIC2	5904	17	37	5
Patient A	polyA	ASIC3	2748	96	556	9
Patient A	polyA	ASIC4	5250	0	0	6
Patient A	polyA	ASIC4-AS1	519	44	2827	1
Patient A	polyA	ASIC5	1696	0	0	1
Patient A	polyA	ASIP	845	12	43	2
Patient A	polyA	ASL	6031	332	11537	18
Patient A	polyA	ASLP1	637	11	49	1
Patient A	polyA	ASMT	1788	16	32	10
Patient A	polyA	ASMTL	3506	380	26340	12
Patient A	polyA	ASMTL-AS1	1335	228	7808	10
Patient A	polyA	ASNS	4896	190	5632	17
Patient A	polyA	ASNSD1	2485	26	2075	4
Patient A	polyA	ASNSP1	2835	0	0	4
Patient A	polyA	ASNSP3	1306	0	0	1
Patient A	polyA	ASNSP4	447	0	0	1
Patient A	polyA	ASNSP6	1618	1	4	1
Patient A	polyA	ASPA	5845	32	458	4
Patient A	polyA	ASPDH	1681	0	0	8
Patient A	polyA	ASPG	6119	38	104	9
Patient A	polyA	ASPH	20047	677	72747	30
Patient A	polyA	ASPHD1	2312	22	188	6
Patient A	polyA	ASPHD2	3370	4	6	1
Patient A	polyA	ASPM	11994	35	60	8
Patient A	polyA	ASPN	2470	44	14765	4
Patient A	polyA	ASPRV1	1543	0	0	1
Patient A	polyA	ASPSCR1	12097	289	12476	21
Patient A	polyA	ASRGL1	4586	55	412	11
Patient A	polyA	ASS1	3018	140	29033	10
Patient A	polyA	ASS1P1	1237	1	1	1
Patient A	polyA	ASS1P10	1244	0	0	1
Patient A	polyA	ASS1P11	1216	0	0	1
Patient A	polyA	ASS1P12	1227	0	0	1
Patient A	polyA	ASS1P13	1245	0	0	1
Patient A	polyA	ASS1P14	1233	0	0	1
Patient A	polyA	ASS1P2	1223	1	37	1
Patient A	polyA	ASS1P3	1250	0	0	1
Patient A	polyA	ASS1P4	1234	0	0	1
Patient A	polyA	ASS1P5	1239	0	0	1
Patient A	polyA	ASS1P6	1234	0	0	1
Patient A	polyA	ASS1P7	1226	0	0	1
Patient A	polyA	ASS1P8	647	0	0	1
Patient A	polyA	ASS1P9	1236	0	0	1
Patient A	polyA	ASTE1	3427	64	709	8
Patient A	polyA	ASTL	2752	1	1	2
Patient A	polyA	ASTN1	9201	19	19	5
Patient A	polyA	ASTN2	10403	155	1540	8
Patient A	polyA	ASTN2-AS1	1756	1	36	1
Patient A	polyA	ASXL1	13676	309	3134	26
Patient A	polyA	ASXL2	13238	42	118	7
Patient A	polyA	ASXL3	13636	22	28	16
Patient A	polyA	ASXL3-DT	2492	0	0	1
Patient A	polyA	ASZ1	3049	0	0	6
Patient A	polyA	ATAD1	5745	107	5885	8
Patient A	polyA	ATAD2	7100	130	617	8
Patient A	polyA	ATAD2B	10501	82	220	9
Patient A	polyA	ATAD3A	3344	155	4564	8
Patient A	polyA	ATAD3B	7686	123	2873	6
Patient A	polyA	ATAD3C	3981	22	199	3
Patient A	polyA	ATAD5	7079	22	37	3
Patient A	polyA	ATAT1	4035	139	1747	11
Patient A	polyA	ATCAY	5304	27	121	6
Patient A	polyA	ATE1	17116	1272	14671	73
Patient A	polyA	ATE1-AS1	1483	8	22	3
Patient A	polyA	ATF1	2830	42	2069	5
Patient A	polyA	ATF1P1	927	0	0	1
Patient A	polyA	ATF2	5751	366	7523	20
Patient A	polyA	ATF3	4040	53	1858	11
Patient A	polyA	ATF4	2613	88	34529	11
Patient A	polyA	ATF4P1	1073	0	0	1
Patient A	polyA	ATF4P2	1073	0	0	1
Patient A	polyA	ATF4P3	1056	1	1	1
Patient A	polyA	ATF4P4	2136	0	0	2
Patient A	polyA	ATF5	2892	51	1720	5
Patient A	polyA	ATF6	14263	368	7997	21
Patient A	polyA	ATF6B	3629	117	8420	8
Patient A	polyA	ATF7	7985	110	2370	12
Patient A	polyA	ATF7-NPFF	1609	19	384	1
Patient A	polyA	ATF7IP	13141	163	2586	24
Patient A	polyA	ATF7IP2	6391	94	277	18
Patient A	polyA	ATG10	5445	113	38831	9
Patient A	polyA	ATG10-AS1	648	3	20	1
Patient A	polyA	ATG10-IT1	487	1	27	1
Patient A	polyA	ATG101	3195	40	1414	7
Patient A	polyA	ATG12	8867	89	4143	13
Patient A	polyA	ATG12P1	419	2	26	1
Patient A	polyA	ATG12P2	416	3	23	1
Patient A	polyA	ATG13	7001	486	21519	31
Patient A	polyA	ATG14	5025	19	406	2
Patient A	polyA	ATG16L1	6047	243	4600	18
Patient A	polyA	ATG16L2	8519	331	6067	21
Patient A	polyA	ATG2A	7833	140	2496	6
Patient A	polyA	ATG2B	14256	61	481	7
Patient A	polyA	ATG3	6110	77	9896	9
Patient A	polyA	ATG3P1	911	0	0	1
Patient A	polyA	ATG4A	2927	93	2275	8
Patient A	polyA	ATG4AP1	538	0	0	1
Patient A	polyA	ATG4B	6638	323	16841	26
Patient A	polyA	ATG4C	3116	42	808	5
Patient A	polyA	ATG4D	2278	130	3862	12
Patient A	polyA	ATG5	5655	107	4928	11
Patient A	polyA	ATG7	8833	334	7683	26
Patient A	polyA	ATG9A	4724	296	11370	21
Patient A	polyA	ATG9B	6412	16	120	11
Patient A	polyA	ATIC	3789	121	9607	14
Patient A	polyA	ATL1	16489	231	6277	23
Patient A	polyA	ATL2	5810	203	6408	18
Patient A	polyA	ATL3	7600	32	648	4
Patient A	polyA	ATM	39184	594	4047	53
Patient A	polyA	ATMIN	6259	23	617	6
Patient A	polyA	ATN1	5116	47	4625	4
Patient A	polyA	ATOH1	2212	0	0	1
Patient A	polyA	ATOH7	1519	0	0	1
Patient A	polyA	ATOH8	9296	36	1024	5
Patient A	polyA	ATOX1	5239	81	5631	7
Patient A	polyA	ATOX1-AS1	570	7	247	1
Patient A	polyA	ATP10A	20675	164	958	19
Patient A	polyA	ATP10A-DT	729	0	0	1
Patient A	polyA	ATP10B	11310	4	4	12
Patient A	polyA	ATP10D	7978	79	499	7
Patient A	polyA	ATP11A	14024	208	1368	17
Patient A	polyA	ATP11A-AS1	2192	1	3	1
Patient A	polyA	ATP11AUN	2241	0	0	1
Patient A	polyA	ATP11B	9187	130	992	10
Patient A	polyA	ATP11C	7407	184	1216	9
Patient A	polyA	ATP12A	4424	0	0	2
Patient A	polyA	ATP13A1	8359	182	6755	15
Patient A	polyA	ATP13A2	5253	227	3393	14
Patient A	polyA	ATP13A3	22838	256	1368	15
Patient A	polyA	ATP13A4	8988	29	30	11
Patient A	polyA	ATP13A4-AS1	1046	0	0	2
Patient A	polyA	ATP13A5	6206	6	18	4
Patient A	polyA	ATP13A5-AS1	476	2	6	1
Patient A	polyA	ATP1A1	7277	124	26228	11
Patient A	polyA	ATP1A1-AS1	14104	211	39712	18
Patient A	polyA	ATP1A2	6298	172	30604	8
Patient A	polyA	ATP1A3	5983	31	36	14
Patient A	polyA	ATP1A4	6271	59	128	6
Patient A	polyA	ATP1B1	12290	198	29741	19
Patient A	polyA	ATP1B1P1	915	2	86	1
Patient A	polyA	ATP1B2	3464	16	396	3
Patient A	polyA	ATP1B3	2617	83	6158	10
Patient A	polyA	ATP1B3-AS1	376	3	138	1
Patient A	polyA	ATP1B3P1	821	0	0	1
Patient A	polyA	ATP1B4	4773	54	1188	3
Patient A	polyA	ATP23	3327	41	867	5
Patient A	polyA	ATP2A1	4544	166	214950	9
Patient A	polyA	ATP2A1-AS1	982	45	31295	5
Patient A	polyA	ATP2A2	13745	184	147624	12
Patient A	polyA	ATP2A3	6893	194	2632	15
Patient A	polyA	ATP2B1	9500	134	3759	11
Patient A	polyA	ATP2B1-AS1	3632	3	6	1
Patient A	polyA	ATP2B2	10260	298	1815	14
Patient A	polyA	ATP2B2-IT1	472	0	0	1
Patient A	polyA	ATP2B2-IT2	866	0	0	1
Patient A	polyA	ATP2B3	10071	7	7	8
Patient A	polyA	ATP2B4	9495	86	1006	7
Patient A	polyA	ATP2C1	8510	617	25309	24
Patient A	polyA	ATP2C2	7352	9	14	15
Patient A	polyA	ATP2C2-AS1	2998	0	0	1
Patient A	polyA	ATP4A	3901	0	0	4
Patient A	polyA	ATP4B	1500	0	0	1
Patient A	polyA	ATP5F1A	10908	214	221360	20
Patient A	polyA	ATP5F1AP1	1321	0	0	1
Patient A	polyA	ATP5F1AP10	1603	0	0	1
Patient A	polyA	ATP5F1AP2	502	0	0	2
Patient A	polyA	ATP5F1AP3	1507	0	0	1
Patient A	polyA	ATP5F1AP4	1605	0	0	1
Patient A	polyA	ATP5F1AP7	1279	0	0	1
Patient A	polyA	ATP5F1AP8	1291	0	0	1
Patient A	polyA	ATP5F1B	2238	140	156092	11
Patient A	polyA	ATP5F1BP1	1574	1	1	1
Patient A	polyA	ATP5F1C	2308	123	44290	10
Patient A	polyA	ATP5F1CP1	895	0	0	1
Patient A	polyA	ATP5F1D	2249	54	32639	9
Patient A	polyA	ATP5F1E	5081	14	21442	3
Patient A	polyA	ATP5F1EP1	156	0	0	1
Patient A	polyA	ATP5F1EP2	156	0	0	1
Patient A	polyA	ATP5IF1	2225	31	13489	4
Patient A	polyA	ATP5MC1	2615	92	34539	10
Patient A	polyA	ATP5MC1P1	379	1	37	1
Patient A	polyA	ATP5MC1P2	411	2	8	1
Patient A	polyA	ATP5MC1P3	410	0	0	1
Patient A	polyA	ATP5MC1P4	441	0	0	1
Patient A	polyA	ATP5MC1P5	411	0	0	1
Patient A	polyA	ATP5MC1P6	412	0	0	1
Patient A	polyA	ATP5MC1P7	400	0	0	1
Patient A	polyA	ATP5MC1P8	294	0	0	1
Patient A	polyA	ATP5MC2	3904	175	90612	9
Patient A	polyA	ATP5MC2P1	426	0	0	1
Patient A	polyA	ATP5MC2P2	418	0	0	1
Patient A	polyA	ATP5MC2P3	425	0	0	1
Patient A	polyA	ATP5MC2P4	420	0	0	1
Patient A	polyA	ATP5MC3	3883	34	22446	5
Patient A	polyA	ATP5ME	932	51	42244	5
Patient A	polyA	ATP5MF	2130	123	59307	12
Patient A	polyA	ATP5MF-PTCD1	2859	85	18015	3
Patient A	polyA	ATP5MFP1	235	2	17	1
Patient A	polyA	ATP5MFP2	259	0	0	1
Patient A	polyA	ATP5MFP3	258	0	0	1
Patient A	polyA	ATP5MFP4	267	1	16	1
Patient A	polyA	ATP5MFP5	258	0	0	1
Patient A	polyA	ATP5MFP6	266	2	112	1
Patient A	polyA	ATP5MG	8358	129	65229	13
Patient A	polyA	ATP5MGL	799	3	572	1
Patient A	polyA	ATP5MGP1	277	0	0	1
Patient A	polyA	ATP5MGP2	311	0	0	1
Patient A	polyA	ATP5MGP3	304	0	0	1
Patient A	polyA	ATP5MGP4	307	0	0	1
Patient A	polyA	ATP5MGP5	299	0	0	1
Patient A	polyA	ATP5MGP6	153	1	6	1
Patient A	polyA	ATP5MGP7	310	3	48	1
Patient A	polyA	ATP5MGP8	298	2	6	1
Patient A	polyA	ATP5MJ	3415	90	46189	12
Patient A	polyA	ATP5MK	924	65	40840	5
Patient A	polyA	ATP5MKP1	177	4	15	1
Patient A	polyA	ATP5PB	3138	68	28283	6
Patient A	polyA	ATP5PBP1	569	1	3	1
Patient A	polyA	ATP5PBP2	760	0	0	1
Patient A	polyA	ATP5PBP3	657	1	1	1
Patient A	polyA	ATP5PBP4	746	0	0	1
Patient A	polyA	ATP5PBP5	760	0	0	1
Patient A	polyA	ATP5PBP6	767	1	1	1
Patient A	polyA	ATP5PBP7	760	2	27	1
Patient A	polyA	ATP5PD	3231	35	33407	5
Patient A	polyA	ATP5PDP1	485	0	0	1
Patient A	polyA	ATP5PDP2	485	0	0	1
Patient A	polyA	ATP5PDP3	486	0	0	1
Patient A	polyA	ATP5PDP4	475	6	189	1
Patient A	polyA	ATP5PF	2009	100	37148	8
Patient A	polyA	ATP5PFP1	322	0	0	1
Patient A	polyA	ATP5PO	3170	142	97678	11
Patient A	polyA	ATP5POP1	636	0	0	1
Patient A	polyA	ATP6AP1	5683	149	20423	14
Patient A	polyA	ATP6AP1L	7229	44	456	5
Patient A	polyA	ATP6AP2	9541	430	59671	33
Patient A	polyA	ATP6V0A1	10926	351	7815	25
Patient A	polyA	ATP6V0A2	17214	141	1564	13
Patient A	polyA	ATP6V0A4	4124	0	0	10
Patient A	polyA	ATP6V0B	3239	140	21580	13
Patient A	polyA	ATP6V0C	1416	20	4524	4
Patient A	polyA	ATP6V0CP1	618	1	27	1
Patient A	polyA	ATP6V0CP2	207	0	0	1
Patient A	polyA	ATP6V0CP3	467	0	0	1
Patient A	polyA	ATP6V0CP4	440	1	54	1
Patient A	polyA	ATP6V0D1	8156	170	31643	17
Patient A	polyA	ATP6V0D1-DT	4828	15	51	7
Patient A	polyA	ATP6V0D2	2940	0	0	3
Patient A	polyA	ATP6V0E1	1609	28	8368	4
Patient A	polyA	ATP6V0E1P1	226	1	2	1
Patient A	polyA	ATP6V0E1P2	245	1	3	1
Patient A	polyA	ATP6V0E1P3	246	0	0	1
Patient A	polyA	ATP6V0E1P4	242	0	0	1
Patient A	polyA	ATP6V0E2	6749	62	1118	12
Patient A	polyA	ATP6V0E2-AS1	3291	12	113	3
Patient A	polyA	ATP6V1A	5116	47	583	6
Patient A	polyA	ATP6V1B1	2656	33	78	7
Patient A	polyA	ATP6V1B1-AS1	1139	0	0	2
Patient A	polyA	ATP6V1B2	7797	50	4943	6
Patient A	polyA	ATP6V1C1	5851	66	2507	6
Patient A	polyA	ATP6V1C2	3502	77	1461	5
Patient A	polyA	ATP6V1D	4247	139	9371	14
Patient A	polyA	ATP6V1E1	3143	90	28412	9
Patient A	polyA	ATP6V1E1P1	681	0	0	1
Patient A	polyA	ATP6V1E1P2	358	0	0	1
Patient A	polyA	ATP6V1E1P3	620	0	0	1
Patient A	polyA	ATP6V1E2	5303	29	170	6
Patient A	polyA	ATP6V1F	762	12	1766	2
Patient A	polyA	ATP6V1FNB	3883	3	12	1
Patient A	polyA	ATP6V1G1	3455	32	11144	8
Patient A	polyA	ATP6V1G1P1	327	41	9983	1
Patient A	polyA	ATP6V1G1P2	346	0	0	1
Patient A	polyA	ATP6V1G1P3	280	0	0	1
Patient A	polyA	ATP6V1G1P4	335	7	51	1
Patient A	polyA	ATP6V1G1P5	355	2	73	1
Patient A	polyA	ATP6V1G1P6	334	1	21	1
Patient A	polyA	ATP6V1G1P7	349	0	0	1
Patient A	polyA	ATP6V1G2	2165	21	427	6
Patient A	polyA	ATP6V1G2-DDX39B	2372	39	7844	3
Patient A	polyA	ATP6V1G3	678	0	0	4
Patient A	polyA	ATP6V1H	5104	176	10348	19
Patient A	polyA	ATP7A	28126	215	431	57
Patient A	polyA	ATP7B	18808	324	1369	26
Patient A	polyA	ATP7BP1	466	0	0	1
Patient A	polyA	ATP8A1	11199	119	597	10
Patient A	polyA	ATP8A1-DT	433	0	0	1
Patient A	polyA	ATP8A2	24302	19	19	19
Patient A	polyA	ATP8A2P2	1568	4	43	1
Patient A	polyA	ATP8A2P3	1536	1	1	1
Patient A	polyA	ATP8B1	7028	170	1233	8
Patient A	polyA	ATP8B2	7597	97	4228	7
Patient A	polyA	ATP8B3	7014	49	111	8
Patient A	polyA	ATP8B4	11062	253	2892	19
Patient A	polyA	ATP8B5P	6291	9	13	5
Patient A	polyA	ATP9A	8073	61	968	3
Patient A	polyA	ATP9B	14934	306	3163	25
Patient A	polyA	ATPAF1	5677	148	16349	14
Patient A	polyA	ATPAF2	5553	99	2705	13
Patient A	polyA	ATPSCKMT	3285	47	420	7
Patient A	polyA	ATR	27234	305	2969	22
Patient A	polyA	ATRAID	2005	38	15096	6
Patient A	polyA	ATRIP	5431	169	1931	9
Patient A	polyA	ATRN	8771	60	2221	2
Patient A	polyA	ATRNL1	9957	60	115	11
Patient A	polyA	ATRX	22740	264	11044	25
Patient A	polyA	ATXN1	19278	148	822	15
Patient A	polyA	ATXN1-AS1	2230	22	51	10
Patient A	polyA	ATXN10	5127	111	20310	12
Patient A	polyA	ATXN1L	9316	45	296	4
Patient A	polyA	ATXN2	16540	953	18656	43
Patient A	polyA	ATXN2-AS	485	2	2	1
Patient A	polyA	ATXN2L	6544	550	19699	26
Patient A	polyA	ATXN3	9624	893	6943	54
Patient A	polyA	ATXN3L	1407	0	0	1
Patient A	polyA	ATXN7	15319	146	1101	20
Patient A	polyA	ATXN7L1	8585	87	284	11
Patient A	polyA	ATXN7L2	5422	141	2225	9
Patient A	polyA	ATXN7L3	5333	128	4063	12
Patient A	polyA	ATXN7L3-AS1	1049	24	2970	2
Patient A	polyA	ATXN7L3B	7596	0	0	1
Patient A	polyA	ATXN7L3P1	1001	0	0	1
Patient A	polyA	ATXN8OS	7294	0	0	6
Patient A	polyA	AUH	2263	72	1511	5
Patient A	polyA	AUNIP	2408	4	362	3
Patient A	polyA	AUP1	2455	106	15657	8
Patient A	polyA	AURKA	2928	163	1005	13
Patient A	polyA	AURKAIP1	1381	52	8270	6
Patient A	polyA	AURKAP1	1212	0	0	1
Patient A	polyA	AURKAP2	333	0	0	1
Patient A	polyA	AURKB	2241	70	277	14
Patient A	polyA	AURKBP1	1015	0	0	1
Patient A	polyA	AURKC	1741	46	220	7
Patient A	polyA	AUTS2	24887	362	3506	33
Patient A	polyA	AVEN	4005	25	1094	4
Patient A	polyA	AVIL	5919	125	376	10
Patient A	polyA	AVL9	14756	109	591	8
Patient A	polyA	AVP	619	1	2	1
Patient A	polyA	AVPI1	1375	2	133	1
Patient A	polyA	AVPR1A	6222	2	26	2
Patient A	polyA	AVPR1B	5062	0	0	2
Patient A	polyA	AVPR2	2293	22	122	5
Patient A	polyA	AWAT1	1466	0	0	2
Patient A	polyA	AWAT2	2453	0	0	3
Patient A	polyA	AXDND1	6089	5	5	14
Patient A	polyA	AXIN1	7537	49	1472	5
Patient A	polyA	AXIN2	5197	57	523	8
Patient A	polyA	AXL	5134	82	8514	5
[truncated: 314,689+ more rows]

## Sheet: Blood
sample	group	gene	strand	n_junctions	total_junction_reads
SRR6410615_1	polyA	HLA-A	+	0	0
SRR6410615_1	polyA	MICB	+	0	0
SRR6410615_1	polyA	PPIAP9	-	0	0
SRR6410615_1	polyA	DDX39B	-	0	0
SRR6410615_1	polyA	ATP6V1G2	-	0	0
SRR6410615_1	polyA	NFKBIL1	+	0	0
SRR6410615_1	polyA	LTA	+	0	0
SRR6410615_1	polyA	TNF	+	0	0
SRR6410615_1	polyA	LTB	-	0	0
SRR6410615_1	polyA	LST1	+	0	0
SRR6410615_1	polyA	NCR3	-	0	0
SRR6410615_1	polyA	AIF1	+	0	0
SRR6410615_1	polyA	PRRC2A	+	0	0
SRR6410615_1	polyA	BAG6	-	0	0
SRR6410615_1	polyA	APOM	+	0	0
SRR6410615_1	polyA	C6ORF47	-	0	0
SRR6410615_1	polyA	GPANK1	-	0	0
SRR6410615_1	polyA	CSNK2B	+	0	0
SRR6410615_1	polyA	LY6G5B	+	0	0
SRR6410615_1	polyA	LY6G5C	-	0	0
SRR6410615_1	polyA	ABHD16A	-	0	0
SRR6410615_1	polyA	LY6G6F	+	0	0
SRR6410615_1	polyA	MPIG6B	+	0	0
SRR6410615_1	polyA	DDAH2	-	0	0
SRR6410615_1	polyA	CLIC1	-	0	0
SRR6410615_1	polyA	MSH5	+	0	0
SRR6410615_1	polyA	MSH5-SAPCD1	+	0	0
SRR6410615_1	polyA	SAPCD1	+	0	0
SRR6410615_1	polyA	VWA7	-	0	0
SRR6410615_1	polyA	VARS1	-	0	0
SRR6410615_1	polyA	LSM2	-	0	0
SRR6410615_1	polyA	HSPA1L	-	0	0
SRR6410615_1	polyA	HSPA1A	+	0	0
SRR6410615_1	polyA	HSPA1B	+	0	0
SRR6410615_1	polyA	SNHG32	+	0	0
SRR6410615_1	polyA	NEU1	-	0	0
SRR6410615_1	polyA	SLC44A4	-	0	0
SRR6410615_1	polyA	EHMT2	-	0	0
SRR6410615_1	polyA	C2	+	0	0
SRR6410615_1	polyA	CFB	+	0	0
SRR6410615_1	polyA	NELFE	-	0	0
SRR6410615_1	polyA	SKIV2L	+	0	0
SRR6410615_1	polyA	DXO	-	0	0
SRR6410615_1	polyA	STK19	+	0	0
SRR6410615_1	polyA	C4A	+	0	0
SRR6410615_1	polyA	STK19B	+	0	0
SRR6410615_1	polyA	C4B	+	0	0
SRR6410615_1	polyA	ATF6B	-	0	0
SRR6410615_1	polyA	FKBPL	-	0	0
SRR6410615_1	polyA	HLA-DOB	-	0	0
SRR6410615_1	polyA	HCG15	+	0	0
SRR6410615_1	polyA	GABBR1	-	0	0
SRR6410615_1	polyA	ZFP57	-	0	0
SRR6410615_1	polyA	HLA-F	+	0	0
SRR6410615_1	polyA	HLA-F-AS1	-	0	0
SRR6410615_1	polyA	RPL23AP1	-	0	0
SRR6410615_1	polyA	HLA-V	+	0	0
SRR6410615_1	polyA	HLA-H	+	0	0
SRR6410615_1	polyA	HLA-K	+	0	0
SRR6410615_1	polyA	HLA-U	+	0	0
SRR6410615_1	polyA	HLA-G	+	0	0
SRR6410615_1	polyA	TRIM27	-	0	0
SRR6410615_1	polyA	ZNRD1ASP	-	0	0
SRR6410615_1	polyA	HLA-J	+	0	0
SRR6410615_1	polyA	POLR1H	+	0	0
SRR6410615_1	polyA	PPP1R11	+	0	0
SRR6410615_1	polyA	TRIM10	-	0	0
SRR6410615_1	polyA	TRIM26	-	0	0
SRR6410615_1	polyA	HLA-L	+	0	0
SRR6410615_1	polyA	HCG18	-	0	0
SRR6410615_1	polyA	TRIM39	+	0	0
SRR6410615_1	polyA	RPP21	+	0	0
SRR6410615_1	polyA	HLA-E	+	0	0
SRR6410615_1	polyA	GNL1	-	0	0
SRR6410615_1	polyA	PRR3	+	0	0
SRR6410615_1	polyA	ABCF1	+	0	0
SRR6410615_1	polyA	PPP1R10	-	0	0
SRR6410615_1	polyA	MRPS18B	+	0	0
SRR6410615_1	polyA	ATAT1	+	0	0
SRR6410615_1	polyA	C6ORF136	+	0	0
SRR6410615_1	polyA	DHX16	-	0	0
SRR6410615_1	polyA	PPP1R18	-	0	0
SRR6410615_1	polyA	NRM	-	0	0
SRR6410615_1	polyA	MDC1	-	0	0
SRR6410615_1	polyA	TUBB	+	0	0
SRR6410615_1	polyA	FLOT1	-	0	0
SRR6410615_1	polyA	IER3	-	0	0
SRR6410615_1	polyA	DDR1	+	0	0
SRR6410615_1	polyA	GTF2H4	+	0	0
SRR6410615_1	polyA	VARS2	+	0	0
SRR6410615_1	polyA	CCHCR1	-	0	0
SRR6410615_1	polyA	TCF19	+	0	0
SRR6410615_1	polyA	POU5F1	-	0	0
SRR6410615_1	polyA	PSORS1C3	-	0	0
SRR6410615_1	polyA	HCG27	+	0	0
SRR6410615_1	polyA	HLA-C	-	0	0
SRR6410615_1	polyA	HLA-B	-	0	0
SRR6410615_1	polyA	MICA	+	0	0
SRR6410615_1	polyA	TNXB	-	0	0
SRR6410615_1	polyA	PRRT1	-	0	0
SRR6410615_1	polyA	PPT2	+	0	0
SRR6410615_1	polyA	EGFL8	+	0	0
SRR6410615_1	polyA	AGPAT1	-	0	0
SRR6410615_1	polyA	RNF5	+	0	0
SRR6410615_1	polyA	AGER	-	0	0
SRR6410615_1	polyA	PBX2	-	0	0
SRR6410615_1	polyA	GPSM3	-	0	0
SRR6410615_1	polyA	NOTCH4	-	0	0
SRR6410615_1	polyA	TSBP1-AS1	+	0	0
SRR6410615_1	polyA	HLA-DRB1	-	0	0
SRR6410615_1	polyA	HLA-DQA1	+	0	0
SRR6410615_1	polyA	HLA-DQB1	-	0	0
SRR6410615_1	polyA	HLA-DQA2	+	0	0
SRR6410615_1	polyA	HLA-DQB2	-	0	0
SRR6410615_1	polyA	TAP2	-	0	0
SRR6410615_1	polyA	PSMB8	-	0	0
SRR6410615_1	polyA	PSMB8-AS1	+	0	0
SRR6410615_1	polyA	PSMB9	+	0	0
SRR6410615_1	polyA	TAP1	-	0	0
SRR6410615_1	polyA	HLA-DMB	-	0	0
SRR6410615_1	polyA	HLA-DMA	-	0	0
SRR6410615_1	polyA	BRD2	+	0	0
SRR6410615_1	polyA	HLA-DOA	-	0	0
SRR6410615_1	polyA	HLA-DPA1	-	0	0
SRR6410615_1	polyA	HLA-DPB1	+	0	0
SRR6410615_1	polyA	HLA-DPB2	+	0	0
SRR6410615_1	polyA	RXRB	-	0	0
SRR6410615_1	polyA	SLC39A7	+	0	0
SRR6410615_1	polyA	HSD17B8	+	0	0
SRR6410615_1	polyA	RING1	+	0	0
SRR6410615_1	polyA	HCG25	+	0	0
SRR6410615_1	polyA	VPS52	-	0	0
SRR6410615_1	polyA	RPS18	+	0	0
SRR6410615_1	polyA	B3GALT4	+	0	0
SRR6410615_1	polyA	WDR46	-	0	0
SRR6410615_1	polyA	PFDN6	+	0	0
SRR6410615_1	polyA	RGL2	-	0	0
SRR6410615_1	polyA	TAPBP	-	0	0
SRR6410615_1	polyA	ZBTB22	-	0	0
SRR6410615_1	polyA	DAXX	-	0	0
SRR6410615_1	polyA	PHF1	+	0	0
SRR6410615_1	polyA	HCP5	+	0	0
SRR6410615_1	polyA	CUTA	-	0	0
SRR6410615_1	polyA	SYNGAP1	+	0	0
SRR6410615_1	polyA	ZBTB9	+	0	0
SRR6410615_1	polyA	YTHDC1	-	0	0
SRR6410615_1	polyA	UGT2A3	-	0	0
SRR6410615_1	polyA	PLEKHM1	-	0	0
SRR6410615_1	polyA	LRRC37A2	-	0	0
SRR6410615_1	polyA	ARL17B	+	0	0
SRR6410615_1	polyA	LRRC37A	-	0	0
SRR6410615_1	polyA	KANSL1	+	0	0
SRR6410615_1	polyA	KANSL1-AS1	-	0	0
SRR6410615_1	polyA	LRRC37A3	+	0	0
SRR6410615_1	polyA	MRPS36	+	0	0
SRR6410615_1	polyA	CDK7	+	0	0
SRR6410615_1	polyA	CCDC125	-	0	0
SRR6410615_1	polyA	AK6	-	0	0
SRR6410615_1	polyA	TAF9	-	0	0
SRR6410615_1	polyA	RAD17	+	0	0
SRR6410615_1	polyA	OCLN	+	0	0
SRR6410615_1	polyA	GTF2H2	+	0	0
SRR6410615_1	polyA	NAIP	+	0	0
SRR6410615_1	polyA	METAZOA_SRP	+	0	0
SRR6410615_1	polyA	INTS3	+	0	0
SRR6410615_1	polyA	SLC27A3	+	0	0
SRR6410615_1	polyA	GATAD2B	-	0	0
SRR6410615_1	polyA	GBA	-	0	0
SRR6410615_1	polyA	FAM189B	-	0	0
SRR6410615_1	polyA	SCAMP3	-	0	0
SRR6410615_1	polyA	CLK2	-	0	0
SRR6410615_1	polyA	PTPRC	+	0	0
SRR6410615_1	polyA	CTSO	-	0	0
SRR6410615_1	polyA	AGK	+	0	0
SRR6410615_1	polyA	DENND11	-	0	0
SRR6410615_1	polyA	SSBP1	+	0	0
SRR6410615_1	polyA	OR6D1P	+	0	0
SRR6410615_1	polyA	ALOX5	+	0	0
SRR6410615_1	polyA	MARCHF8	-	0	0
SRR6410615_1	polyA	ATP23	-	0	0
SRR6410615_1	polyA	GIHCG	+	0	0
SRR6410615_1	polyA	HERC2	-	0	0
SRR6410615_1	polyA	CES1	-	0	0
SRR6410615_1	polyA	SNTB2	-	0	0
SRR6410615_1	polyA	UTP4	-	0	0
SRR6410615_1	polyA	LINC02887	-	0	0
SRR6410615_1	polyA	SCGB1C2	+	0	0
SRR6410615_1	polyA	SEPTIN9	+	0	0
SRR6410615_1	polyA	ZNF85	+	0	0
SRR6410615_1	polyA	ZNF430	+	0	0
SRR6410615_1	polyA	LSM14A	+	0	0
SRR6410615_1	polyA	ZNF100	-	0	0
SRR6410615_1	polyA	ZNF43	-	0	0
SRR6410615_1	polyA	PAXBP1	-	0	0
SRR6410615_1	polyA	C21ORF62-AS1	+	0	0
SRR6410615_1	polyA	C21ORF62	-	0	0
SRR6410615_1	polyA	IFNGR2	+	0	0
SRR6410615_1	polyA	TMEM50B	-	0	0
SRR6410615_1	polyA	GART	-	0	0
SRR6410615_1	polyA	SMDT1	+	0	0
SRR6410615_1	polyA	CYP2D7	-	0	0
SRR6410615_1	polyA	TCF20	-	0	0
SRR6410615_1	polyA	APOBEC3A	+	0	0
SRR6410615_1	polyA	KIF5C	+	0	0
SRR6410615_1	polyA	WASH8P	-	0	0
SRR6410615_1	polyA	PRR4	-	0	0
SRR6410615_1	polyA	TFPT	-	0	0
SRR6410615_1	polyA	LENG1	-	0	0
SRR6410615_1	polyA	TMC4	-	0	0
SRR6410615_1	polyA	MBOAT7	-	0	0
SRR6410615_1	polyA	TSEN34	+	0	0
SRR6410615_1	polyA	RPS9	+	0	0
SRR6410615_1	polyA	LILRB3	-	0	0
SRR6410615_1	polyA	LILRB5	-	0	0
SRR6410615_1	polyA	LILRB2	-	0	0
SRR6410615_1	polyA	LILRA5	-	0	0
SRR6410615_1	polyA	LILRA4	-	0	0
SRR6410615_1	polyA	NLRP2	+	0	0
SRR6410615_1	polyA	GP6	-	0	0
SRR6410615_1	polyA	RDH13	-	0	0
SRR6410615_1	polyA	LAIR1	-	0	0
SRR6410615_1	polyA	LENG8	+	0	0
SRR6410615_1	polyA	LENG9	-	0	0
SRR6410615_1	polyA	LAIR2	+	0	0
SRR6410615_1	polyA	KIR3DX1	+	0	0
SRR6410615_1	polyA	LILRA2	+	0	0
SRR6410615_1	polyA	LILRA1	+	0	0
SRR6410615_1	polyA	CNOT3	+	0	0
SRR6410615_1	polyA	LILRA6	-	0	0
SRR6410615_1	polyA	LILRB1	+	0	0
SRR6410615_1	polyA	LILRB4	+	0	0
SRR6410615_1	polyA	KRT20	-	0	0
SRR6410615_1	polyA	KRT23	-	0	0
SRR6410615_1	polyA	TAMM41	+	0	0
SRR6410615_1	polyA	NDUFA6-DT	+	0	0
SRR6410615_1	polyA	HLA-DRA	-	0	0
SRR6410615_1	polyA	PLCH2	+	0	0
SRR6410615_1	polyA	PANK4	-	0	0
SRR6410615_1	polyA	TNFRSF14-AS1	-	0	0
SRR6410615_1	polyA	TNFRSF14	+	0	0
SRR6410615_1	polyA	PRXL2B	+	0	0
SRR6410615_1	polyA	MMEL1	-	0	0
SRR6410615_1	polyA	LINC01347	-	0	0
SRR6410615_1	polyA	CEP170	-	0	0
SRR6410615_1	polyA	SDCCAG8	+	0	0
SRR6410615_1	polyA	AKT3	-	0	0
SRR6410615_1	polyA	LINC01238	+	0	0
SRR6410615_1	polyA	TRAPPC12	+	0	0
SRR6410615_1	polyA	ADI1	-	0	0
SRR6410615_1	polyA	PDCD1	-	0	0
SRR6410615_1	polyA	LINC01237	+	0	0
SRR6410615_1	polyA	DHX36	+	0	0
SRR6410615_1	polyA	BDH1	+	0	0
SRR6410615_1	polyA	LINC01060	+	0	0
SRR6410615_1	polyA	LPCAT1	+	0	0
SRR6410615_1	polyA	CLPTM1L	+	0	0
SRR6410615_1	polyA	SLC12A7	-	0	0
SRR6410615_1	polyA	CEP72	-	0	0
SRR6410615_1	polyA	DYNLT2	-	0	0
SRR6410615_1	polyA	ERMARD	+	0	0
SRR6410615_1	polyA	LINC01624	+	0	0
SRR6410615_1	polyA	FAM120B	+	0	0
SRR6410615_1	polyA	PSMB1	-	0	0
SRR6410615_1	polyA	THEMIS	-	0	0
SRR6410615_1	polyA	MGAM	+	0	0
SRR6410615_1	polyA	TRBV2	+	0	0
SRR6410615_1	polyA	TRBV3-1	+	0	0
SRR6410615_1	polyA	TRBV4-1	+	0	0
SRR6410615_1	polyA	TRBV5-1	+	0	0
SRR6410615_1	polyA	TRBV6-1	+	0	0
SRR6410615_1	polyA	TRBV4-2	+	0	0
SRR6410615_1	polyA	TRBV6-2	+	0	0
SRR6410615_1	polyA	TRBV7-2	+	0	0
SRR6410615_1	polyA	TRBV6-4	+	0	0
SRR6410615_1	polyA	TRBV7-3	+	0	0
SRR6410615_1	polyA	TRBV9	+	0	0
SRR6410615_1	polyA	TRBV10-1	+	0	0
SRR6410615_1	polyA	TRBV11-1	+	0	0
SRR6410615_1	polyA	TRBV10-2	+	0	0
SRR6410615_1	polyA	TRBV11-2	+	0	0
SRR6410615_1	polyA	TRBV6-5	+	0	0
SRR6410615_1	polyA	TRBV7-4	+	0	0
SRR6410615_1	polyA	TRBV5-4	+	0	0
SRR6410615_1	polyA	TRBV6-6	+	0	0
SRR6410615_1	polyA	TRBV5-5	+	0	0
SRR6410615_1	polyA	TRBV7-6	+	0	0
SRR6410615_1	polyA	TRBV5-6	+	0	0
SRR6410615_1	polyA	TRBV7-9	+	0	0
SRR6410615_1	polyA	TRBV13	+	0	0
SRR6410615_1	polyA	TRBV10-3	+	0	0
SRR6410615_1	polyA	TRBV11-3	+	0	0
SRR6410615_1	polyA	TRBV12-3	+	0	0
SRR6410615_1	polyA	TRBV12-4	+	0	0
SRR6410615_1	polyA	TRBV12-5	+	0	0
SRR6410615_1	polyA	TRBV14	+	0	0
SRR6410615_1	polyA	TRBV15	+	0	0
SRR6410615_1	polyA	TRBV18	+	0	0
SRR6410615_1	polyA	TRBV19	+	0	0
SRR6410615_1	polyA	TRBV20-1	+	0	0
SRR6410615_1	polyA	TRBV21-1	+	0	0
SRR6410615_1	polyA	TRBV23-1	+	0	0
SRR6410615_1	polyA	TRBV24-1	+	0	0
SRR6410615_1	polyA	TRBV25-1	+	0	0
SRR6410615_1	polyA	TRBV27	+	0	0
SRR6410615_1	polyA	TRBV28	+	0	0
SRR6410615_1	polyA	TRBV29-1	+	0	0
SRR6410615_1	polyA	PRSS2	+	0	0
SRR6410615_1	polyA	TRBC1	+	0	0
SRR6410615_1	polyA	TRBC2	+	0	0
SRR6410615_1	polyA	TRBV30	-	0	0
SRR6410615_1	polyA	EPHB6	+	0	0
SRR6410615_1	polyA	LLCFC1	+	0	0
SRR6410615_1	polyA	KEL	-	0	0
SRR6410615_1	polyA	FAM20C	+	0	0
SRR6410615_1	polyA	PTPRN2	+	0	0
SRR6410615_1	polyA	NAPEPLD	+	0	0
SRR6410615_1	polyA	ARMC10	-	0	0
SRR6410615_1	polyA	DTX2	+	0	0
SRR6410615_1	polyA	UPK3B	+	0	0
SRR6410615_1	polyA	POMZP3	-	0	0
SRR6410615_1	polyA	ZNF251	-	0	0
SRR6410615_1	polyA	ZC3H3	-	0	0
SRR6410615_1	polyA	GSDMD	+	0	0
SRR6410615_1	polyA	MROH6	-	0	0
SRR6410615_1	polyA	NAPRT	-	0	0
SRR6410615_1	polyA	EEF1D	-	0	0
SRR6410615_1	polyA	TIGD5	+	0	0
SRR6410615_1	polyA	PYCR3	-	0	0
SRR6410615_1	polyA	GFUS	-	0	0
SRR6410615_1	polyA	ZNF623	+	0	0
SRR6410615_1	polyA	ZNF707	+	0	0
SRR6410615_1	polyA	LINC02878	+	0	0
SRR6410615_1	polyA	SCRIB	-	0	0
SRR6410615_1	polyA	LY6E	+	0	0
SRR6410615_1	polyA	LINC02904	+	0	0
SRR6410615_1	polyA	ERICH1	-	0	0
SRR6410615_1	polyA	PTP4A3	+	0	0
SRR6410615_1	polyA	KBTBD11	+	0	0
SRR6410615_1	polyA	MYOM2	+	0	0
SRR6410615_1	polyA	ADAM9	+	0	0
SRR6410615_1	polyA	DLG5	-	0	0
SRR6410615_1	polyA	KCNQ1	+	0	0
SRR6410615_1	polyA	CDKN1C	-	0	0
SRR6410615_1	polyA	SLC22A18AS	-	0	0
SRR6410615_1	polyA	SLC22A18	+	0	0
SRR6410615_1	polyA	NAP1L4	-	0	0
SRR6410615_1	polyA	CARS1	-	0	0
SRR6410615_1	polyA	PTDSS2	+	0	0
SRR6410615_1	polyA	RNH1	-	0	0
SRR6410615_1	polyA	HRAS	-	0	0
SRR6410615_1	polyA	LRRC56	+	0	0
SRR6410615_1	polyA	LMNTD2	-	0	0
SRR6410615_1	polyA	LMNTD2-AS1	+	0	0
SRR6410615_1	polyA	RASSF7	+	0	0
SRR6410615_1	polyA	PHRF1	+	0	0
SRR6410615_1	polyA	IRF7	-	0	0
SRR6410615_1	polyA	CDHR5	-	0	0
SRR6410615_1	polyA	SCT	-	0	0
SRR6410615_1	polyA	DEAF1	-	0	0
SRR6410615_1	polyA	CCDC92	-	0	0
SRR6410615_1	polyA	SINHCAF	-	0	0
SRR6410615_1	polyA	TUBGCP3	-	0	0
SRR6410615_1	polyA	CATSPERB	-	0	0
SRR6410615_1	polyA	TC2N	-	0	0
SRR6410615_1	polyA	IGHA2	-	0	0
SRR6410615_1	polyA	IGHE	-	0	0
SRR6410615_1	polyA	IGHG4	-	0	0
SRR6410615_1	polyA	IGHG2	-	0	0
SRR6410615_1	polyA	COPDA1	-	0	0
SRR6410615_1	polyA	IGHGP	-	0	0
SRR6410615_1	polyA	IGHA1	-	0	0
SRR6410615_1	polyA	IGHG1	-	0	0
SRR6410615_1	polyA	IGHG3	-	0	0
SRR6410615_1	polyA	IGHD	-	0	0
SRR6410615_1	polyA	IGHM	-	0	0
SRR6410615_1	polyA	FAM30A	+	0	0
SRR6410615_1	polyA	IGHV6-1	-	0	0
SRR6410615_1	polyA	IGHV1-2	-	0	0
SRR6410615_1	polyA	IGHV1-3	-	0	0
SRR6410615_1	polyA	IGHV4-4	-	0	0
SRR6410615_1	polyA	IGHV2-5	-	0	0
SRR6410615_1	polyA	IGHV3-7	-	0	0
SRR6410615_1	polyA	IGHV3-11	-	0	0
SRR6410615_1	polyA	IGHV3-13	-	0	0
SRR6410615_1	polyA	IGHV3-15	-	0	0
SRR6410615_1	polyA	IGHV1-18	-	0	0
SRR6410615_1	polyA	IGHV3-20	-	0	0
SRR6410615_1	polyA	IGHV3-21	-	0	0
SRR6410615_1	polyA	IGHV3-23	-	0	0
SRR6410615_1	polyA	IGHV1-24	-	0	0
SRR6410615_1	polyA	IGHV2-26	-	0	0
SRR6410615_1	polyA	IGHV4-28	-	0	0
SRR6410615_1	polyA	IGHV3-30	-	0	0
SRR6410615_1	polyA	IGHV3-33	-	0	0
SRR6410615_1	polyA	IGHV4-34	-	0	0
SRR6410615_1	polyA	IGHV4-39	-	0	0
SRR6410615_1	polyA	IGHV3-43	-	0	0
SRR6410615_1	polyA	IGHV1-45	-	0	0
SRR6410615_1	polyA	IGHV1-46	-	0	0
SRR6410615_1	polyA	IGHV3-48	-	0	0
SRR6410615_1	polyA	IGHV3-49	-	0	0
SRR6410615_1	polyA	IGHV5-51	-	0	0
SRR6410615_1	polyA	IGHV3-53	-	0	0
SRR6410615_1	polyA	IGHV4-55	-	0	0
SRR6410615_1	polyA	IGHV1-58	-	0	0
SRR6410615_1	polyA	IGHV4-59	-	0	0
SRR6410615_1	polyA	IGHV4-61	-	0	0
SRR6410615_1	polyA	IGHV3-64	-	0	0
SRR6410615_1	polyA	IGHV3-66	-	0	0
SRR6410615_1	polyA	IGHV1-69	-	0	0
SRR6410615_1	polyA	IGHV2-70D	-	0	0
SRR6410615_1	polyA	IGHV3-69-1	-	0	0
SRR6410615_1	polyA	IGHV1-69D	-	0	0
SRR6410615_1	polyA	IGHV2-70	-	0	0
SRR6410615_1	polyA	IGHV3-72	-	0	0
SRR6410615_1	polyA	IGHV3-73	-	0	0
SRR6410615_1	polyA	IGHV3-74	-	0	0
SRR6410615_1	polyA	IGHV5-78	-	0	0
SRR6410615_1	polyA	CHGA	+	0	0
SRR6410615_1	polyA	ITPK1	-	0	0
SRR6410615_1	polyA	MOAP1	-	0	0
SRR6410615_1	polyA	TMEM251	+	0	0
SRR6410615_1	polyA	GON7	-	0	0
SRR6410615_1	polyA	UBR7	+	0	0
SRR6410615_1	polyA	BTBD7	-	0	0
SRR6410615_1	polyA	ASB2	-	0	0
SRR6410615_1	polyA	DDX24	-	0	0
SRR6410615_1	polyA	IFI27L1	+	0	0
SRR6410615_1	polyA	IFI27	+	0	0
SRR6410615_1	polyA	IFI27L2	-	0	0
SRR6410615_1	polyA	SERPINA1	-	0	0
SRR6410615_1	polyA	CYFIP1	-	0	0
SRR6410615_1	polyA	PATL2	+	0	0
SRR6410615_1	polyA	B2M	+	0	0
SRR6410615_1	polyA	TRIM69	+	0	0
SRR6410615_1	polyA	SORD2P	-	0	0
SRR6410615_1	polyA	GOLGA2P10	-	0	0
SRR6410615_1	polyA	RPS17	-	0	0
SRR6410615_1	polyA	HERC2P7	-	0	0
SRR6410615_1	polyA	HERC2P2	+	0	0
SRR6410615_1	polyA	PARN	-	0	0
SRR6410615_1	polyA	RN7SL274P	-	0	0
SRR6410615_1	polyA	BFAR	+	0	0
SRR6410615_1	polyA	PKD1P6	+	0	0
SRR6410615_1	polyA	RRN3	+	0	0
SRR6410615_1	polyA	NTAN1	+	0	0
SRR6410615_1	polyA	PDXDC1	-	0	0
SRR6410615_1	polyA	NPIPA1	-	0	0
SRR6410615_1	polyA	PKD1P3	-	0	0
SRR6410615_1	polyA	NOMO1	-	0	0
SRR6410615_1	polyA	NPIPA5	-	0	0
SRR6410615_1	polyA	BMERB1	+	0	0
SRR6410615_1	polyA	MARF1	-	0	0
SRR6410615_1	polyA	NDE1	+	0	0
SRR6410615_1	polyA	MYH11	-	0	0
SRR6410615_1	polyA	CEP20	-	0	0
SRR6410615_1	polyA	ABCC1	+	0	0
SRR6410615_1	polyA	ABCC6	-	0	0
SRR6410615_1	polyA	NOMO3	+	0	0
SRR6410615_1	polyA	PKD1P1	+	0	0
SRR6410615_1	polyA	DECR2	+	0	0
SRR6410615_1	polyA	RAB11FIP3	+	0	0
SRR6410615_1	polyA	CAPN15	+	0	0
SRR6410615_1	polyA	PAM16	-	0	0
SRR6410615_1	polyA	CORO7	-	0	0
SRR6410615_1	polyA	DNAJA3	+	0	0
SRR6410615_1	polyA	NMRAL1	-	0	0
SRR6410615_1	polyA	HMOX2	+	0	0
SRR6410615_1	polyA	CDIP1	-	0	0
SRR6410615_1	polyA	MMP28	-	0	0
SRR6410615_1	polyA	TAF15	+	0	0
SRR6410615_1	polyA	HEATR9	-	0	0
SRR6410615_1	polyA	CCL5	-	0	0
SRR6410615_1	polyA	CCL23	-	0	0
SRR6410615_1	polyA	ZNHIT3	+	0	0
SRR6410615_1	polyA	MYO19	-	0	0
SRR6410615_1	polyA	PIGW	+	0	0
SRR6410615_1	polyA	GGNBP2	+	0	0
SRR6410615_1	polyA	DHRS11	+	0	0
SRR6410615_1	polyA	MRM1	+	0	0
SRR6410615_1	polyA	AATF	+	0	0
SRR6410615_1	polyA	ACACA	-	0	0
SRR6410615_1	polyA	TADA2A	+	0	0
SRR6410615_1	polyA	DUSP14	+	0	0
SRR6410615_1	polyA	SYNRG	-	0	0
SRR6410615_1	polyA	DDX52	-	0	0
SRR6410615_1	polyA	TBC1D3L	-	0	0
SRR6410615_1	polyA	NPEPPSP1	-	0	0
SRR6410615_1	polyA	MRPL45	+	0	0
SRR6410615_1	polyA	SOCS7	+	0	0
SRR6410615_1	polyA	MLLT6	+	0	0
SRR6410615_1	polyA	CISD3	+	0	0
SRR6410615_1	polyA	PSMB3	+	0	0
SRR6410615_1	polyA	PIP4K2B	-	0	0
SRR6410615_1	polyA	CWC25	-	0	0
SRR6410615_1	polyA	SLC39A11	-	0	0
SRR6410615_1	polyA	METRNL	-	0	0
SRR6410615_1	polyA	B3GNTL1	+	0	0
SRR6410615_1	polyA	TBCD	-	0	0
SRR6410615_1	polyA	SLC43A2	-	0	0
SRR6410615_1	polyA	SCARF1	-	0	0
SRR6410615_1	polyA	RILP	-	0	0
SRR6410615_1	polyA	PRPF8	-	0	0
SRR6410615_1	polyA	MIR22HG	-	0	0
SRR6410615_1	polyA	WDR81	+	0	0
SRR6410615_1	polyA	SERPINF2	+	0	0
SRR6410615_1	polyA	SERPINF1	+	0	0
SRR6410615_1	polyA	NXN	-	0	0
SRR6410615_1	polyA	TIMM22	+	0	0
SRR6410615_1	polyA	ABR	-	0	0
SRR6410615_1	polyA	YWHAE	-	0	0
SRR6410615_1	polyA	CTDP1	+	0	0
SRR6410615_1	polyA	SBNO2	-	0	0
SRR6410615_1	polyA	GARRE1	+	0	0
SRR6410615_1	polyA	GPI	+	0	0
SRR6410615_1	polyA	CEACAM4	+	0	0
SRR6410615_1	polyA	CEACAMP3	-	0	0
SRR6410615_1	polyA	CEACAM21	-	0	0
SRR6410615_1	polyA	LINC01480	-	0	0
SRR6410615_1	polyA	AZU1	+	0	0
SRR6410615_1	polyA	PRTN3	+	0	0
SRR6410615_1	polyA	ELANE	+	0	0
SRR6410615_1	polyA	CFD	+	0	0
SRR6410615_1	polyA	MED16	-	0	0
SRR6410615_1	polyA	TAF4	-	0	0
SRR6410615_1	polyA	OPRL1	+	0	0
SRR6410615_1	polyA	PCMTD2	+	0	0
SRR6410615_1	polyA	SPATC1L	-	0	0
SRR6410615_1	polyA	LSS	-	0	0
SRR6410615_1	polyA	BTG3	-	0	0
SRR6410615_1	polyA	IGLV5-45	+	0	0
SRR6410615_1	polyA	IGLV1-44	+	0	0
SRR6410615_1	polyA	IGLV7-43	+	0	0
SRR6410615_1	polyA	IGLV1-41	+	0	0
SRR6410615_1	polyA	IGLV1-40	+	0	0
SRR6410615_1	polyA	IGLV5-37	+	0	0
SRR6410615_1	polyA	IGLV1-36	+	0	0
SRR6410615_1	polyA	PVALB	-	0	0
SRR6410615_1	polyA	NCF4	+	0	0
SRR6410615_1	polyA	CHCHD10	-	0	0
SRR6410615_1	polyA	MMP11	+	0	0
SRR6410615_1	polyA	SMARCB1	+	0	0
SRR6410615_1	polyA	DERL3	-	0	0
SRR6410615_1	polyA	SLC2A11	+	0	0
SRR6410615_1	polyA	MIF	+	0	0
SRR6410615_1	polyA	DDT	-	0	0
SRR6410615_1	polyA	CABIN1	+	0	0
SRR6410615_1	polyA	LINC00685	+	0	0
SRR6410615_1	polyA	KIR3DL2	-	0	0
SRR6410615_1	polyA	IGKV1D-8	+	0	0
SRR6410615_1	polyA	MUC20	-	0	0
SRR6410615_1	polyA	SERF1B	+	0	0
SRR6410615_1	polyA	SMN2	+	0	0
SRR6410615_1	polyA	SERF1A	+	0	0
SRR6410615_1	polyA	SMN1	+	0	0
SRR6410615_1	polyA	BDP1	+	0	0
SRR6410615_1	polyA	MCCC2	+	0	0
SRR6410615_1	polyA	DUSP8	-	0	0
SRR6410615_1	polyA	SMIM10L1	+	0	0
SRR6410615_1	polyA	HERC2P9	+	0	0
SRR6410615_1	polyA	WHAMMP2	+	0	0
SRR6410615_1	polyA	APBA2	+	0	0
SRR6410615_1	polyA	NSMCE3	-	0	0
SRR6410615_1	polyA	FAN1	+	0	0
SRR6410615_1	polyA	MTMR10	-	0	0
SRR6410615_1	polyA	KLF13	+	0	0
SRR6410615_1	polyA	TUBGCP5	-	0	0
SRR6410615_1	polyA	RPH3AL	+	0	0
SRR6410615_1	polyA	MAP3K14	-	0	0
SRR6410615_1	polyA	ARHGAP27	-	0	0
SRR6410615_1	polyA	LRRC37A4P	-	0	0
SRR6410615_1	polyA	MAPK8IP1P2	-	0	0
SRR6410615_1	polyA	LINC02210	+	0	0
SRR6410615_1	polyA	NSF	+	0	0
SRR6410615_1	polyA	CCL3-AS1	+	0	0
SRR6410615_1	polyA	CCL3	-	0	0
SRR6410615_1	polyA	CCL4	+	0	0
SRR6410615_1	polyA	TBC1D3B	-	0	0
SRR6410615_1	polyA	CCL4L2	+	0	0
SRR6410615_1	polyA	ATP9B	+	0	0
SRR6410615_1	polyA	PPP2R3B	-	0	0
SRR6410615_1	polyA	KIR2DS4	-	0	0
SRR6410615_1	polyA	LILRP2	+	0	0
SRR6410615_1	polyA	CLN8	+	0	0
SRR6410615_1	polyA	CLN8-AS1	-	0	0
SRR6410615_1	polyA	AP2A2	+	0	0
SRR6410615_1	polyA	KIR2DL3	+	0	0
SRR6410615_1	polyA	KIR2DL1	+	0	0
SRR6410615_1	polyA	NCR1	+	0	0
SRR6410615_1	polyA	KIR3DL1	-	0	0
SRR6410615_1	polyA	MUC20-OT1	-	0	0
SRR6410615_1	polyA	VSTM1	-	0	0
SRR6410615_1	polyA	OSCAR	-	0	0
SRR6410615_1	polyA	NDUFA3	+	0	0
SRR6410615_1	polyA	PRPF31	+	0	0
SRR6410615_1	polyA	LENG8-AS1	-	0	0
SRR6410615_1	polyA	RPS6KA1	+	0	0
SRR6410615_1	polyA	SLC16A1	-	0	0
SRR6410615_1	polyA	ZNF852	-	0	0
SRR6410615_1	polyA	ZKSCAN7	+	0	0
SRR6410615_1	polyA	ZNF35	+	0	0
SRR6410615_1	polyA	KIAA1143	-	0	0
SRR6410615_1	polyA	TMEM42	+	0	0
SRR6410615_1	polyA	ABO	-	0	0
SRR6410615_1	polyA	SURF6	-	0	0
SRR6410615_1	polyA	MED22	-	0	0
SRR6410615_1	polyA	RPL7A	+	0	0
SRR6410615_1	polyA	SURF1	-	0	0
SRR6410615_1	polyA	SURF2	+	0	0
SRR6410615_1	polyA	SURF4	-	0	0
SRR6410615_1	polyA	REXO4	-	0	0
SRR6410615_1	polyA	ADAMTS13	+	0	0
SRR6410615_1	polyA	CACFD1	+	0	0
SRR6410615_1	polyA	SLC2A6	-	0	0
SRR6410615_1	polyA	KAT6B	+	0	0
SRR6410615_1	polyA	CENATAC-DT	-	0	0
SRR6410615_1	polyA	CENATAC	+	0	0
SRR6410615_1	polyA	RPS25	-	0	0
SRR6410615_1	polyA	TRAPPC4	+	0	0
SRR6410615_1	polyA	SLC37A4	-	0	0
SRR6410615_1	polyA	HYOU1	-	0	0
SRR6410615_1	polyA	VPS11	+	0	0
SRR6410615_1	polyA	DYRK1B	-	0	0
SRR6410615_1	polyA	FBL	-	0	0
SRR6410615_1	polyA	FCGBP	-	0	0
SRR6410615_1	polyA	PSMC4	+	0	0
SRR6410615_1	polyA	ZNF546	+	0	0
SRR6410615_1	polyA	ZNF780B	-	0	0
SRR6410615_1	polyA	ZNF780A	-	0	0
SRR6410615_1	polyA	NDUFA6	-	0	0
SRR6410615_1	polyA	PADI4	+	0	0
SRR6410615_1	polyA	RCC2	-	0	0
SRR6410615_1	polyA	INPP5D	+	0	0
SRR6410615_1	polyA	ATG16L1	+	0	0
SRR6410615_1	polyA	RYBP	-	0	0
SRR6410615_1	polyA	MANSC1	-	0	0
SRR6410615_1	polyA	BORCS5	+	0	0
SRR6410615_1	polyA	DUSP16	-	0	0
SRR6410615_1	polyA	MLXIP	+	0	0
SRR6410615_1	polyA	RASA3	-	0	0
SRR6410615_1	polyA	IGKV5-2	+	0	0
SRR6410615_1	polyA	IGKV1-5	-	0	0
SRR6410615_1	polyA	IGKV1-6	-	0	0
SRR6410615_1	polyA	IGKV3-7	-	0	0
SRR6410615_1	polyA	IGKV1-8	-	0	0
SRR6410615_1	polyA	IGKV1-9	-	0	0
SRR6410615_1	polyA	IGKV3-11	-	0	0
SRR6410615_1	polyA	IGKV1-12	-	0	0
SRR6410615_1	polyA	IGKV3-15	-	0	0
SRR6410615_1	polyA	IGKV1-16	-	0	0
SRR6410615_1	polyA	IGKV1-17	-	0	0
SRR6410615_1	polyA	IGKV3-20	-	0	0
SRR6410615_1	polyA	IGKV6-21	-	0	0
SRR6410615_1	polyA	IGKV2-24	-	0	0
SRR6410615_1	polyA	IGKV1-27	-	0	0
SRR6410615_1	polyA	IGKV2-28	-	0	0
SRR6410615_1	polyA	IGKV2-29	-	0	0
SRR6410615_1	polyA	IGKV2-30	-	0	0
SRR6410615_1	polyA	IGKV1-33	-	0	0
SRR6410615_1	polyA	SLC25A26	+	0	0
SRR6410615_1	polyA	GOLGA8N	+	0	0
SRR6410615_1	polyA	IBTK	-	0	0
SRR6410615_1	polyA	PTEN	+	0	0
SRR6410615_1	polyA	ZG16B	+	0	0
SRR6410615_1	polyA	PRSS30P	-	0	0
SRR6410615_1	polyA	CTIF	+	0	0
SRR6410615_1	polyA	LINC01355	-	0	0
SRR6410615_1	polyA	HNRNPR	-	0	0
SRR6410615_1	polyA	ZNF436	-	0	0
SRR6410615_1	polyA	ZNF436-AS1	+	0	0
SRR6410615_1	polyA	TCEA3	-	0	0
SRR6410615_1	polyA	E2F2	-	0	0
SRR6410615_1	polyA	ID3	-	0	0
SRR6410615_1	polyA	B3GALNT2	-	0	0
SRR6410615_1	polyA	EIF3K	+	0	0
SRR6410615_1	polyA	ACTN4	+	0	0
SRR6410615_1	polyA	LGALS4	-	0	0
SRR6410615_1	polyA	ECH1	-	0	0
SRR6410615_1	polyA	HNRNPL	-	0	0
SRR6410615_1	polyA	RINL	-	0	0
SRR6410615_1	polyA	SIRT2	-	0	0
SRR6410615_1	polyA	NFKBIB	+	0	0
SRR6410615_1	polyA	SARS2	-	0	0
SRR6410615_1	polyA	MRPS12	+	0	0
SRR6410615_1	polyA	CYP2D6	-	0	0
SRR6410615_1	polyA	Y_RNA	+	0	0
SRR6410615_1	polyA	INO80D	-	0	0
SRR6410615_1	polyA	NDUFS1	-	0	0
SRR6410615_1	polyA	EEF1B2	+	0	0
SRR6410615_1	polyA	FRG1	+	0	0
SRR6410615_1	polyA	RUFY1	+	0	0
SRR6410615_1	polyA	HNRNPH1	-	0	0
SRR6410615_1	polyA	CANX	+	0	0
SRR6410615_1	polyA	MAML1	+	0	0
SRR6410615_1	polyA	LTC4S	+	0	0
SRR6410615_1	polyA	MGAT4B	-	0	0
SRR6410615_1	polyA	SQSTM1	+	0	0
SRR6410615_1	polyA	MRNIP	-	0	0
SRR6410615_1	polyA	TBC1D9B	-	0	0
SRR6410615_1	polyA	TNK1	+	0	0
SRR6410615_1	polyA	PLSCR3	-	0	0
SRR6410615_1	polyA	TMEM256	-	0	0
SRR6410615_1	polyA	TMEM102	+	0	0
SRR6410615_1	polyA	CHRNB1	+	0	0
SRR6410615_1	polyA	ZBTB4	-	0	0
SRR6410615_1	polyA	POLR2A	+	0	0
SRR6410615_1	polyA	FCAR	-	0	0
SRR6410615_1	polyA	PLCL2	+	0	0
SRR6410615_1	polyA	CASP8AP2	+	0	0
SRR6410615_1	polyA	C17ORF97	+	0	0
SRR6410615_1	polyA	RFLNB	-	0	0
SRR6410615_1	polyA	VPS53	-	0	0
SRR6410615_1	polyA	FLII	-	0	0
SRR6410615_1	polyA	MIEF2	+	0	0
SRR6410615_1	polyA	TOP3A	-	0	0
SRR6410615_1	polyA	SMCR8	+	0	0
SRR6410615_1	polyA	SHMT1	-	0	0
SRR6410615_1	polyA	LGALS9C	+	0	0
SRR6410615_1	polyA	SLC25A24	-	0	0
SRR6410615_1	polyA	HBP1	+	0	0
SRR6410615_1	polyA	COG5	-	0	0
SRR6410615_1	polyA	DUS4L	+	0	0
SRR6410615_1	polyA	BCAP29	+	0	0
SRR6410615_1	polyA	NPIPB5	-	0	0
SRR6410615_1	polyA	POLR3E	-	0	0
SRR6410615_1	polyA	EEF2K	-	0	0
SRR6410615_1	polyA	MOSMO	-	0	0
SRR6410615_1	polyA	NPIPB13	+	0	0
SRR6410615_1	polyA	METTL9	-	0	0
SRR6410615_1	polyA	IGSF6	+	0	0
SRR6410615_1	polyA	NPIPB3	+	0	0
SRR6410615_1	polyA	ATP5IF1	+	0	0
SRR6410615_1	polyA	SESN2	+	0	0
SRR6410615_1	polyA	MED18	+	0	0
SRR6410615_1	polyA	H2AW	-	0	0
SRR6410615_1	polyA	RNF187	+	0	0
SRR6410615_1	polyA	RNA5S1	-	0	0
SRR6410615_1	polyA	RHOU	+	0	0
SRR6410615_1	polyA	GCNT2	+	0	0
SRR6410615_1	polyA	PAK1IP1	+	0	0
SRR6410615_1	polyA	TMEM14C	+	0	0
SRR6410615_1	polyA	ZYX	+	0	0
SRR6410615_1	polyA	EPHA1	-	0	0
SRR6410615_1	polyA	EPHA1-AS1	+	0	0
SRR6410615_1	polyA	ARHGEF5	+	0	0
SRR6410615_1	polyA	HSF1	+	0	0
SRR6410615_1	polyA	DGAT1	-	0	0
SRR6410615_1	polyA	SLC52A2	+	0	0
SRR6410615_1	polyA	FBXL6	-	0	0
SRR6410615_1	polyA	ADCK5	+	0	0
SRR6410615_1	polyA	CPSF1	-	0	0
SRR6410615_1	polyA	SLC39A4	-	0	0
SRR6410615_1	polyA	VPS28	-	0	0
SRR6410615_1	polyA	AGPAT5	+	0	0
SRR6410615_1	polyA	DEFA6	-	0	0
SRR6410615_1	polyA	DEFA4	-	0	0
SRR6410615_1	polyA	DEFA1	-	0	0
SRR6410615_1	polyA	DEFA1B	-	0	0
SRR6410615_1	polyA	DEFA3	-	0	0
SRR6410615_1	polyA	DEFA5	-	0	0
SRR6410615_1	polyA	CTSB	+	0	0
SRR6410615_1	polyA	FDFT1	-	0	0
SRR6410615_1	polyA	MTMR9	-	0	0
SRR6410615_1	polyA	PINX1	+	0	0
SRR6410615_1	polyA	MSRA	-	0	0
SRR6410615_1	polyA	TNKS	-	0	0
SRR6410615_1	polyA	PPP1R3B	+	0	0
SRR6410615_1	polyA	RPL10P19	-	0	0
SRR6410615_1	polyA	MFHAS1	+	0	0
SRR6410615_1	polyA	FAM86B3P	-	0	0
SRR6410615_1	polyA	ALG1L13P	+	0	0
SRR6410615_1	polyA	LONRF1	-	0	0
SRR6410615_1	polyA	ADIPOR2	+	0	0
SRR6410615_1	polyA	CACNA2D4	-	0	0
SRR6410615_1	polyA	DCP1B	-	0	0
SRR6410615_1	polyA	CACNA1C-AS2	-	0	0
SRR6410615_1	polyA	SGPP1	-	0	0
SRR6410615_1	polyA	DHRS4-AS1	-	0	0
SRR6410615_1	polyA	DHRS4	+	0	0
SRR6410615_1	polyA	NRL	-	0	0
SRR6410615_1	polyA	PCK2	+	0	0
SRR6410615_1	polyA	DCAF11	+	0	0
SRR6410615_1	polyA	FITM1	+	0	0
SRR6410615_1	polyA	PSME1	+	0	0
SRR6410615_1	polyA	EMC9	-	0	0
SRR6410615_1	polyA	PSME2	-	0	0
SRR6410615_1	polyA	RNF31	+	0	0
SRR6410615_1	polyA	RNA5SP383	+	0	0
SRR6410615_1	polyA	IRF9	+	0	0
SRR6410615_1	polyA	REC8	+	0	0
SRR6410615_1	polyA	IPO4	-	0	0
SRR6410615_1	polyA	TM9SF1	-	0	0
SRR6410615_1	polyA	CHMP4A	-	0	0
SRR6410615_1	polyA	MDP1	-	0	0
SRR6410615_1	polyA	NEDD8	-	0	0
SRR6410615_1	polyA	GMPR2	+	0	0
SRR6410615_1	polyA	TINF2	-	0	0
SRR6410615_1	polyA	TGM1	-	0	0
SRR6410615_1	polyA	RABGGTA	-	0	0
SRR6410615_1	polyA	DHRS1	-	0	0
SRR6410615_1	polyA	NOP9	+	0	0
SRR6410615_1	polyA	CIDEB	-	0	0
SRR6410615_1	polyA	LTB4R2	+	0	0
SRR6410615_1	polyA	LTB4R	+	0	0
SRR6410615_1	polyA	ADCY4	-	0	0
SRR6410615_1	polyA	RIPK3	-	0	0
SRR6410615_1	polyA	EEFSEC	+	0	0
SRR6410615_1	polyA	GCSAM	-	0	0
SRR6410615_1	polyA	KBTBD4	-	0	0
SRR6410615_1	polyA	MTCH2	-	0	0
SRR6410615_1	polyA	FNBP4	-	0	0
SRR6410615_1	polyA	CHORDC1	-	0	0
SRR6410615_1	polyA	XYLT1	-	0	0
SRR6410615_1	polyA	FAM86DP	-	0	0
SRR6410615_1	polyA	LINC02018	+	0	0
SRR6410615_1	polyA	STING1	-	0	0
SRR6410615_1	polyA	TNNI2	+	0	0
SRR6410615_1	polyA	LSP1	+	0	0
SRR6410615_1	polyA	TNNT3	+	0	0
SRR6410615_1	polyA	MRPL23	+	0	0
SRR6410615_1	polyA	H19	-	0	0
SRR6410615_1	polyA	PPFIA1	+	0	0
SRR6410615_1	polyA	CTTN	+	0	0
SRR6410615_1	polyA	HPS5	-	0	0
SRR6410615_1	polyA	GTF2H1	+	0	0
SRR6410615_1	polyA	LDHA	+	0	0
SRR6410615_1	polyA	DDX51	-	0	0
SRR6410615_1	polyA	NOC4L	+	0	0
SRR6410615_1	polyA	LINC02361	-	0	0
SRR6410615_1	polyA	C1R	-	0	0
SRR6410615_1	polyA	C1RL	-	0	0
SRR6410615_1	polyA	C1RL-AS1	+	0	0
SRR6410615_1	polyA	CLSTN3	+	0	0
SRR6410615_1	polyA	PEX5	+	0	0
SRR6410615_1	polyA	WASH3P	+	0	0
SRR6410615_1	polyA	DDX11L9	-	0	0
SRR6410615_1	polyA	SEMA7A	-	0	0
SRR6410615_1	polyA	UBL7	-	0	0
SRR6410615_1	polyA	UBL7-DT	+	0	0
SRR6410615_1	polyA	NIPA1	+	0	0
SRR6410615_1	polyA	ARHGAP17	-	0	0
SRR6410615_1	polyA	ELP5	+	0	0
SRR6410615_1	polyA	CLDN7	-	0	0
SRR6410615_1	polyA	EIF5A	+	0	0
SRR6410615_1	polyA	GPS2	-	0	0
SRR6410615_1	polyA	NEURL4	-	0	0
SRR6410615_1	polyA	ACAP1	+	0	0
SRR6410615_1	polyA	KCTD11	+	0	0
SRR6410615_1	polyA	MCRIP1	-	0	0
SRR6410615_1	polyA	ZSWIM4	+	0	0
SRR6410615_1	polyA	RN7SL619P	-	0	0
SRR6410615_1	polyA	MIR23AHG	-	0	0
SRR6410615_1	polyA	BRME1	-	0	0
SRR6410615_1	polyA	CC2D1A	+	0	0
SRR6410615_1	polyA	DCAF15	+	0	0
SRR6410615_1	polyA	RFX1	-	0	0
SRR6410615_1	polyA	IL27RA	+	0	0
SRR6410615_1	polyA	MISP3	+	0	0
SRR6410615_1	polyA	SAMD1	-	0	0
SRR6410615_1	polyA	PRKACA	-	0	0
SRR6410615_1	polyA	ASF1B	-	0	0
SRR6410615_1	polyA	ADGRL1-AS1	+	0	0
SRR6410615_1	polyA	ADGRL1	-	0	0
SRR6410615_1	polyA	C1GALT1C1	-	0	0
SRR6410615_1	polyA	DDX11L1	+	7	84
SRR6410615_1	polyA	WASH7P	-	49	5840
SRR6410615_1	polyA	ENSG00000238009	-	26	806
SRR6410615_1	polyA	ENSG00000268903	-	18	970
SRR6410615_1	polyA	ENSG00000269981	-	24	906
SRR6410615_1	polyA	ENSG00000241860	-	78	2974
SRR6410615_1	polyA	WASH9P	-	59	7009
SRR6410615_1	polyA	ENSG00000228463	-	18	631
SRR6410615_1	polyA	ENSG00000237094	-	141	7086
SRR6410615_1	polyA	ENSG00000250575	-	22	1079
SRR6410615_1	polyA	MTND1P23	+	41	2185
SRR6410615_1	polyA	MTND2P28	+	41	2185
SRR6410615_1	polyA	MTATP6P1	+	41	2185
SRR6410615_1	polyA	ENSG00000228327	-	190	13331
SRR6410615_1	polyA	LINC01409	+	2	18
SRR6410615_1	polyA	LINC01128	+	14	118
SRR6410615_1	polyA	LINC00115	-	2	6
SRR6410615_1	polyA	NOC2L	-	23	2126
SRR6410615_1	polyA	KLHL17	+	14	226
SRR6410615_1	polyA	HES4	-	4	49
SRR6410615_1	polyA	ISG15	+	1	611
SRR6410615_1	polyA	AGRN	+	26	116
SRR6410615_1	polyA	C1ORF159	-	18	283
SRR6410615_1	polyA	TNFRSF18	-	5	98
SRR6410615_1	polyA	TNFRSF4	-	11	284
SRR6410615_1	polyA	SDF4	-	12	2981
SRR6410615_1	polyA	B3GALT6	+	0	0
SRR6410615_1	polyA	C1QTNF12	-	4	18
SRR6410615_1	polyA	UBE2J2	-	18	1622
SRR6410615_1	polyA	LINC01786	+	4	21
SRR6410615_1	polyA	SCNN1D	+	23	224
SRR6410615_1	polyA	ACAP3	-	38	2030
SRR6410615_1	polyA	PUSL1	+	14	491
SRR6410615_1	polyA	INTS11	-	31	4075
SRR6410615_1	polyA	ENSG00000240731	-	1	209
SRR6410615_1	polyA	CPTP	+	4	166
SRR6410615_1	polyA	DVL1	-	19	608
SRR6410615_1	polyA	MXRA8	-	6	24
SRR6410615_1	polyA	AURKAIP1	-	8	1363
SRR6410615_1	polyA	CCNL2	-	26	2436
SRR6410615_1	polyA	MRPL20-AS1	+	4	51
SRR6410615_1	polyA	MRPL20	-	8	1299
SRR6410615_1	polyA	MRPL20-DT	+	0	0
SRR6410615_1	polyA	ATAD3C	+	9	171
SRR6410615_1	polyA	ATAD3B	+	24	1276
SRR6410615_1	polyA	ATAD3A	+	21	1157
SRR6410615_1	polyA	SSU72	-	10	2999
SRR6410615_1	polyA	FNDC10	-	0	0
SRR6410615_1	polyA	ENSG00000272106	-	1	6
SRR6410615_1	polyA	MIB2	+	42	883
SRR6410615_1	polyA	MMP23B	+	9	130
SRR6410615_1	polyA	CDK11B	-	38	4079
SRR6410615_1	polyA	SLC35E2B	-	27	860
SRR6410615_1	polyA	MMP23A	+	17	467
SRR6410615_1	polyA	CDK11A	-	45	3760
SRR6410615_1	polyA	ENSG00000268575	-	50	3778
SRR6410615_1	polyA	SLC35E2A	-	16	274
SRR6410615_1	polyA	NADK	-	32	10722
SRR6410615_1	polyA	GNB1	-	28	9632
SRR6410615_1	polyA	PRKCZ	+	22	1105
SRR6410615_1	polyA	PRKCZ-AS1	-	3	107
SRR6410615_1	polyA	FAAP20	-	28	1094
SRR6410615_1	polyA	SKI	+	8	271
SRR6410615_1	polyA	MORN1	-	11	76
SRR6410615_1	polyA	RER1	+	20	4063
SRR6410615_1	polyA	PEX10	-	9	130
SRR6410615_1	polyA	ENSG00000272449	+	0	0
SRR6410615_1	polyA	ENSG00000228037	+	3	43
SRR6410615_1	polyA	MEGF6	-	54	1326
SRR6410615_1	polyA	ENSG00000238260	-	2	15
SRR6410615_1	polyA	TPRG1L	+	5	431
SRR6410615_1	polyA	WRAP73	-	15	1274
SRR6410615_1	polyA	TP73-AS1	-	29	151
SRR6410615_1	polyA	SMIM1	+	5	143
SRR6410615_1	polyA	LRRC47	-	11	673
SRR6410615_1	polyA	CEP104	-	23	451
SRR6410615_1	polyA	DFFB	+	11	75
SRR6410615_1	polyA	C1ORF174	-	3	223
SRR6410615_1	polyA	ENSG00000287586	-	1	4
SRR6410615_1	polyA	NPHP4	-	37	261
SRR6410615_1	polyA	KCNAB2	+	38	6465
SRR6410615_1	polyA	RPL22	-	10	6556
SRR6410615_1	polyA	RNF207	+	7	12
SRR6410615_1	polyA	ICMT	-	7	86
SRR6410615_1	polyA	GPR153	-	6	36
SRR6410615_1	polyA	ACOT7	-	10	918
SRR6410615_1	polyA	ESPN	+	19	446
SRR6410615_1	polyA	TNFRSF25	-	20	1237
SRR6410615_1	polyA	PLEKHG5	-	14	78
SRR6410615_1	polyA	NOL9	-	13	200
SRR6410615_1	polyA	ZBTB48	+	22	1636
SRR6410615_1	polyA	KLHL21	-	7	274
SRR6410615_1	polyA	PHF13	+	3	21
SRR6410615_1	polyA	THAP3	+	9	306
SRR6410615_1	polyA	DNAJC11	-	22	642
SRR6410615_1	polyA	CAMTA1	+	14	448
SRR6410615_1	polyA	VAMP3	+	7	633
SRR6410615_1	polyA	ENSG00000269925	+	2	157
SRR6410615_1	polyA	TNFRSF9	-	8	56
SRR6410615_1	polyA	PARK7	+	12	4437
SRR6410615_1	polyA	RERE	-	32	649
SRR6410615_1	polyA	RERE-AS1	+	6	40
SRR6410615_1	polyA	ENO1	-	14	30014
SRR6410615_1	polyA	ENSG00000232208	-	0	0
SRR6410615_1	polyA	SLC2A5	-	12	305
SRR6410615_1	polyA	GPR157	-	3	10
SRR6410615_1	polyA	H6PD	+	4	12
SRR6410615_1	polyA	SPSB1	+	1	1
SRR6410615_1	polyA	SLC25A33	+	8	133
SRR6410615_1	polyA	TMEM201	+	12	55
SRR6410615_1	polyA	PIK3CD	+	47	6734
SRR6410615_1	polyA	PIK3CD-AS1	-	8	129
SRR6410615_1	polyA	CLSTN1	-	23	1238
SRR6410615_1	polyA	CTNNBIP1	-	7	331
SRR6410615_1	polyA	LZIC	-	10	414
SRR6410615_1	polyA	NMNAT1	+	6	109
SRR6410615_1	polyA	RBP7	+	9	865
SRR6410615_1	polyA	UBE4B	+	39	1082
SRR6410615_1	polyA	KIF1B	+	42	205
SRR6410615_1	polyA	RN7SL731P	+	2	4
SRR6410615_1	polyA	PGD	+	18	18745
SRR6410615_1	polyA	DFFA	-	7	145
SRR6410615_1	polyA	PEX14	+	16	548
SRR6410615_1	polyA	CASZ1	-	20	142
SRR6410615_1	polyA	TARDBP	+	18	846
SRR6410615_1	polyA	SRM	-	9	1602
SRR6410615_1	polyA	EXOSC10	-	32	4060
SRR6410615_1	polyA	MTOR	-	58	1213
SRR6410615_1	polyA	UBIAD1	+	5	46
SRR6410615_1	polyA	FBXO2	-	10	141
SRR6410615_1	polyA	FBXO44	+	16	395
SRR6410615_1	polyA	FBXO6	+	9	539
SRR6410615_1	polyA	MAD2L2	-	13	1468
SRR6410615_1	polyA	AGTRAP	+	19	5172
SRR6410615_1	polyA	MTHFR	-	15	249
SRR6410615_1	polyA	CLCN6	+	35	248
SRR6410615_1	polyA	KIAA2013	-	10	1390
SRR6410615_1	polyA	PLOD1	+	28	2296
SRR6410615_1	polyA	MFN2	+	26	1746
SRR6410615_1	polyA	MIIP	+	15	2091
SRR6410615_1	polyA	TNFRSF8	+	7	282
SRR6410615_1	polyA	TNFRSF1B	+	28	6951
SRR6410615_1	polyA	VPS13D	+	59	522
SRR6410615_1	polyA	DHRS3	-	10	546
SRR6410615_1	polyA	PRDM2	+	13	142
SRR6410615_1	polyA	KAZN	+	8	44
SRR6410615_1	polyA	TMEM51	+	1	3
SRR6410615_1	polyA	ENSG00000228140	-	2	3
SRR6410615_1	polyA	EFHD2	+	6	9359
SRR6410615_1	polyA	CTRC	+	8	32
SRR6410615_1	polyA	CASP9	-	14	373
SRR6410615_1	polyA	DNAJC16	+	17	147
SRR6410615_1	polyA	ENSG00000272510	-	1	1
SRR6410615_1	polyA	AGMAT	-	8	98
SRR6410615_1	polyA	DDI2	+	6	32
SRR6410615_1	polyA	PLEKHM2	+	24	2836
SRR6410615_1	polyA	SLC25A34	+	3	4
SRR6410615_1	polyA	FBLIM1	+	7	15
SRR6410615_1	polyA	FLJ37453	-	1	2
SRR6410615_1	polyA	SPEN	+	15	300
SRR6410615_1	polyA	ZBTB17	-	21	1234
SRR6410615_1	polyA	ARHGEF19	-	12	232
SRR6410615_1	polyA	ANO7L1	-	2	6
SRR6410615_1	polyA	ENSG00000288398	-	1	1
SRR6410615_1	polyA	CPLANE2	-	5	43
SRR6410615_1	polyA	FBXO42	-	12	473
SRR6410615_1	polyA	SZRD1	+	9	594
SRR6410615_1	polyA	NECAP2	+	17	2854
SRR6410615_1	polyA	CROCCP3	-	12	25
SRR6410615_1	polyA	RNU1-1	-	1	7
SRR6410615_1	polyA	NBPF1	-	37	450
SRR6410615_1	polyA	CROCCP2	-	35	517
SRR6410615_1	polyA	MST1P2	+	9	75
SRR6410615_1	polyA	CROCC	+	56	939
SRR6410615_1	polyA	MST1L	-	10	80
SRR6410615_1	polyA	ENSG00000238142	-	3	73
SRR6410615_1	polyA	ATP13A2	-	37	2227
SRR6410615_1	polyA	SDHB	-	10	3320
SRR6410615_1	polyA	PADI2	-	19	3117
SRR6410615_1	polyA	ARHGEF10L	+	26	674
SRR6410615_1	polyA	ALDH4A1	-	14	132
SRR6410615_1	polyA	IFFO2	-	8	118
SRR6410615_1	polyA	UBR4	-	90	5335
SRR6410615_1	polyA	EMC1-AS1	+	20	386
SRR6410615_1	polyA	EMC1	-	25	428
SRR6410615_1	polyA	MRTO4	+	10	543
SRR6410615_1	polyA	AKR7L	-	8	144
SRR6410615_1	polyA	AKR7A3	-	11	275
SRR6410615_1	polyA	AKR7A2	-	10	1251
SRR6410615_1	polyA	SLC66A1	+	15	295
SRR6410615_1	polyA	CAPZB	-	21	19680
SRR6410615_1	polyA	MICOS10	+	17	2507
SRR6410615_1	polyA	NBL1	+	16	1166
SRR6410615_1	polyA	ENSG00000226396	+	5	416
SRR6410615_1	polyA	TMCO4	-	29	481
SRR6410615_1	polyA	RNF186	-	0	0
SRR6410615_1	polyA	OTUD3	+	1	1
SRR6410615_1	polyA	PLA2G2A	-	4	266
SRR6410615_1	polyA	CAMK2N1	-	2	14
SRR6410615_1	polyA	MUL1	-	3	219
SRR6410615_1	polyA	CDA	+	18	4436
SRR6410615_1	polyA	PINK1	+	13	3372
SRR6410615_1	polyA	PINK1-AS	-	11	2490
SRR6410615_1	polyA	DDOST	-	11	7147
SRR6410615_1	polyA	HP1BP3	-	20	1155
SRR6410615_1	polyA	EIF4G3	-	44	768
SRR6410615_1	polyA	ECE1	-	31	2536
SRR6410615_1	polyA	NBPF3	+	22	174
SRR6410615_1	polyA	ALPL	+	26	7637
SRR6410615_1	polyA	USP48	-	39	2122
SRR6410615_1	polyA	HSPG2	-	39	132
SRR6410615_1	polyA	LINC00339	+	8	99
SRR6410615_1	polyA	CDC42	+	19	5809
SRR6410615_1	polyA	ZBTB40	+	19	239
SRR6410615_1	polyA	C1QA	+	3	46
SRR6410615_1	polyA	C1QC	+	2	17
SRR6410615_1	polyA	C1QB	+	3	44
SRR6410615_1	polyA	KDM1A	+	22	1872
SRR6410615_1	polyA	LUZP1	-	1	4
SRR6410615_1	polyA	MDS2	+	15	182
SRR6410615_1	polyA	RPL11	+	7	14491
SRR6410615_1	polyA	ELOA-AS1	-	20	545
SRR6410615_1	polyA	ELOA	+	15	500
SRR6410615_1	polyA	PITHD1	+	5	917
SRR6410615_1	polyA	LYPLA2	+	12	3366
SRR6410615_1	polyA	GALE	-	13	459
SRR6410615_1	polyA	HMGCL	-	13	965
SRR6410615_1	polyA	FUCA1	-	11	873
SRR6410615_1	polyA	CNR2	-	6	24
SRR6410615_1	polyA	PNRC2	+	4	208
SRR6410615_1	polyA	SRSF10	-	13	370
SRR6410615_1	polyA	IFNLR1	-	5	24
SRR6410615_1	polyA	STPG1	-	11	48
SRR6410615_1	polyA	NIPAL3	+	17	214
SRR6410615_1	polyA	ENSG00000288982	+	0	0
SRR6410615_1	polyA	RCAN3AS	-	10	199
SRR6410615_1	polyA	RCAN3	+	8	162
SRR6410615_1	polyA	SRRM1	+	25	1211
SRR6410615_1	polyA	CLIC4	+	6	75
SRR6410615_1	polyA	RUNX3	-	19	757
SRR6410615_1	polyA	SYF2	-	7	1835
SRR6410615_1	polyA	RSRP1	-	26	1588
SRR6410615_1	polyA	SDHDP6	-	3	15
SRR6410615_1	polyA	TMEM50A	+	9	3331
SRR6410615_1	polyA	MACO1	+	12	346
SRR6410615_1	polyA	LDLRAP1	+	22	1308
SRR6410615_1	polyA	MAN1C1	+	18	487
SRR6410615_1	polyA	SELENON	+	16	471
SRR6410615_1	polyA	MTFR1L	+	18	726
SRR6410615_1	polyA	PAQR7	-	3	53
SRR6410615_1	polyA	STMN1	-	5	676
SRR6410615_1	polyA	PAFAH2	-	16	364
SRR6410615_1	polyA	PDIK1L	+	1	1
SRR6410615_1	polyA	ZNF593	+	2	164
SRR6410615_1	polyA	CNKSR1	+	18	78
SRR6410615_1	polyA	CEP85	+	15	149
SRR6410615_1	polyA	SH3BGRL3	+	6	22585
SRR6410615_1	polyA	UBXN11	-	52	9712
SRR6410615_1	polyA	CD52	+	6	3831
SRR6410615_1	polyA	CRYBG2	-	15	52
SRR6410615_1	polyA	ZNF683	-	10	389
SRR6410615_1	polyA	DHDDS	+	16	319
SRR6410615_1	polyA	HMGN2	+	14	7171
SRR6410615_1	polyA	ARID1A	+	21	482
SRR6410615_1	polyA	PIGV	+	7	56
SRR6410615_1	polyA	ZDHHC18	+	22	5164
SRR6410615_1	polyA	GPN2	-	7	235
SRR6410615_1	polyA	ENSG00000289554	-	1	59
SRR6410615_1	polyA	GPATCH3	-	7	413
SRR6410615_1	polyA	NUDC	+	13	2549
SRR6410615_1	polyA	KDF1	-	4	14
SRR6410615_1	polyA	SLC9A1	-	15	628
SRR6410615_1	polyA	WDTC1	+	29	3112
SRR6410615_1	polyA	ENSG00000243659	+	0	0
SRR6410615_1	polyA	TMEM222	+	15	1201
SRR6410615_1	polyA	SYTL1	+	21	8166
SRR6410615_1	polyA	MAP3K6	-	36	451
SRR6410615_1	polyA	WASF2	-	9	1033
SRR6410615_1	polyA	ENSG00000237429	+	1	4
SRR6410615_1	polyA	AHDC1	-	9	27
SRR6410615_1	polyA	FGR	-	46	23583
SRR6410615_1	polyA	IFI6	-	7	2152
SRR6410615_1	polyA	FAM76A	+	15	220
SRR6410615_1	polyA	STX12	+	14	475
SRR6410615_1	polyA	PPP1R8	+	13	707
SRR6410615_1	polyA	THEMIS2	+	25	5185
SRR6410615_1	polyA	RPA2	-	16	2374
SRR6410615_1	polyA	SMPDL3B	+	12	118
SRR6410615_1	polyA	XKR8	+	14	352
SRR6410615_1	polyA	EYA3	-	23	236
SRR6410615_1	polyA	SPCS2P4	-	1	17
SRR6410615_1	polyA	PTAFR	-	10	433
SRR6410615_1	polyA	DNAJC8	-	10	1874
SRR6410615_1	polyA	ENSG00000270605	-	2	4
SRR6410615_1	polyA	PHACTR4	+	18	251
SRR6410615_1	polyA	RCC1	+	25	807
SRR6410615_1	polyA	SNHG3	+	9	446
SRR6410615_1	polyA	SNORA73B	+	4	269
SRR6410615_1	polyA	TRNAU1AP	+	18	772
SRR6410615_1	polyA	SNHG12	-	11	517
SRR6410615_1	polyA	SNORD99	-	3	201
SRR6410615_1	polyA	TAF12	-	10	964
SRR6410615_1	polyA	GMEB1	+	11	159
SRR6410615_1	polyA	YTHDF2	+	8	423
SRR6410615_1	polyA	EPB41	+	28	1675
SRR6410615_1	polyA	SRSF4	-	10	1041
SRR6410615_1	polyA	MECR	-	16	323
SRR6410615_1	polyA	MATN1-AS1	+	4	13
SRR6410615_1	polyA	ENSG00000287510	+	0	0
SRR6410615_1	polyA	LAPTM5	-	15	36384
SRR6410615_1	polyA	SDC3	-	3	14
SRR6410615_1	polyA	PUM1	-	25	406
SRR6410615_1	polyA	SNRNP40	-	12	1578
SRR6410615_1	polyA	ZCCHC17	+	13	390
SRR6410615_1	polyA	SERINC2	+	11	225
SRR6410615_1	polyA	LINC01226	+	6	16
SRR6410615_1	polyA	PEF1	-	12	853
SRR6410615_1	polyA	SPOCD1	-	9	124
SRR6410615_1	polyA	PTP4A2	-	13	2167
SRR6410615_1	polyA	KHDRBS1	+	14	2046
SRR6410615_1	polyA	ENSG00000203325	-	4	102
SRR6410615_1	polyA	TMEM39B	+	17	477
SRR6410615_1	polyA	KPNA6	+	16	299
SRR6410615_1	polyA	TXLNA	+	11	436
SRR6410615_1	polyA	CCDC28B	+	7	206
SRR6410615_1	polyA	ENSG00000224066	-	7	66
SRR6410615_1	polyA	IQCC	+	5	23
SRR6410615_1	polyA	TMEM234	-	16	375
SRR6410615_1	polyA	EIF3I	+	22	4863
SRR6410615_1	polyA	LCK	+	16	7944
SRR6410615_1	polyA	HDAC1	+	20	4892
SRR6410615_1	polyA	MARCKSL1	-	1	248
SRR6410615_1	polyA	FAM229A	-	3	61
SRR6410615_1	polyA	BSDC1	-	18	1053
SRR6410615_1	polyA	ZBTB8OS	-	16	279
SRR6410615_1	polyA	RBBP4	+	21	2477
SRR6410615_1	polyA	KIAA1522	+	6	38
SRR6410615_1	polyA	YARS1	-	19	2054
SRR6410615_1	polyA	S100PBP	+	20	302
SRR6410615_1	polyA	TMEM54	-	5	30
SRR6410615_1	polyA	RNF19B	-	19	2840
SRR6410615_1	polyA	AK2	-	13	1258
SRR6410615_1	polyA	AZIN2	+	14	71
SRR6410615_1	polyA	TRIM62	-	4	66
SRR6410615_1	polyA	ZNF362	+	10	273
SRR6410615_1	polyA	PHC2	-	34	4937
SRR6410615_1	polyA	RN7SKP16	-	6	213
SRR6410615_1	polyA	SMIM12	-	6	103
SRR6410615_1	polyA	ENSG00000284773	-	3	338
SRR6410615_1	polyA	GPR199P	-	0	0
SRR6410615_1	polyA	TMEM35B	-	3	338
SRR6410615_1	polyA	ZMYM6	-	19	360
SRR6410615_1	polyA	ZMYM1	+	6	26
SRR6410615_1	polyA	SFPQ	-	20	4750
SRR6410615_1	polyA	ZMYM4	+	24	369
SRR6410615_1	polyA	KIAA0319L	-	39	1549
SRR6410615_1	polyA	NCDN	+	9	288
SRR6410615_1	polyA	TFAP2E-AS1	-	2	23
SRR6410615_1	polyA	TFAP2E	+	5	39
SRR6410615_1	polyA	PSMB2	-	9	2625
SRR6410615_1	polyA	C1ORF216	-	1	7
SRR6410615_1	polyA	AGO4	+	24	659
SRR6410615_1	polyA	AGO1	+	20	318
SRR6410615_1	polyA	AGO3	+	18	148
SRR6410615_1	polyA	ADPRS	+	6	694
SRR6410615_1	polyA	TRAPPC3	-	7	829
SRR6410615_1	polyA	MAP7D1	+	24	6704
SRR6410615_1	polyA	THRAP3	+	19	1820
SRR6410615_1	polyA	SH3D21	+	17	250
SRR6410615_1	polyA	EVA1B	-	2	156
SRR6410615_1	polyA	STK40	-	34	3481
SRR6410615_1	polyA	LSM10	-	11	435
SRR6410615_1	polyA	MRPS15	-	10	1527
SRR6410615_1	polyA	CSF3R	-	81	101623
SRR6410615_1	polyA	LINC01137	-	4	17
SRR6410615_1	polyA	ZC3H12A	+	7	317
SRR6410615_1	polyA	MEAF6	-	10	1348
SRR6410615_1	polyA	SNIP1	-	3	119
SRR6410615_1	polyA	GNL2	-	19	817
SRR6410615_1	polyA	C1ORF109	-	8	60
SRR6410615_1	polyA	CDCA8	+	10	68
SRR6410615_1	polyA	MANEAL	+	5	22
SRR6410615_1	polyA	YRDC	-	4	103
SRR6410615_1	polyA	C1ORF122	+	4	168
SRR6410615_1	polyA	MTF1	-	10	73
SRR6410615_1	polyA	INPP5B	-	24	485
SRR6410615_1	polyA	SF3A3	-	18	3042
SRR6410615_1	polyA	FHL3	-	12	1150
SRR6410615_1	polyA	UTP11	+	9	554
SRR6410615_1	polyA	RRAGC	-	7	332
SRR6410615_1	polyA	MYCBP	-	5	486
SRR6410615_1	polyA	AKIRIN1	+	6	364
SRR6410615_1	polyA	NDUFS5	+	3	566
SRR6410615_1	polyA	MACF1	+	80	2240
SRR6410615_1	polyA	PPIEL	-	29	276
SRR6410615_1	polyA	PABPC4	-	26	4870
SRR6410615_1	polyA	HPCAL4	-	2	3
SRR6410615_1	polyA	PPIE	+	25	1605
SRR6410615_1	polyA	ENSG00000284719	+	5	27
SRR6410615_1	polyA	TRIT1	-	12	240
SRR6410615_1	polyA	MYCL	-	2	43
SRR6410615_1	polyA	MFSD2A	+	14	227
SRR6410615_1	polyA	CAP1	+	29	25053
SRR6410615_1	polyA	PPT1	-	14	5758
SRR6410615_1	polyA	RLF	+	4	15
SRR6410615_1	polyA	ZMPSTE24-DT	-	0	0
SRR6410615_1	polyA	ZMPSTE24	+	11	459
SRR6410615_1	polyA	COL9A2	-	32	1488
SRR6410615_1	polyA	SMAP2	+	45	21049
SRR6410615_1	polyA	ZFP69	+	7	32
SRR6410615_1	polyA	EXO5	+	4	14
SRR6410615_1	polyA	ZNF684	+	5	16
SRR6410615_1	polyA	RIMS3	-	2	3
SRR6410615_1	polyA	NFYC	+	36	2687
SRR6410615_1	polyA	CITED4	-	0	0
SRR6410615_1	polyA	CTPS1	+	20	586
SRR6410615_1	polyA	SCMH1	-	26	256
SRR6410615_1	polyA	HIVEP3	-	10	54
SRR6410615_1	polyA	GUCA2B	+	2	26
SRR6410615_1	polyA	GUCA2A	-	2	26
SRR6410615_1	polyA	FOXJ3	-	12	80
SRR6410615_1	polyA	PPCS	+	7	267
SRR6410615_1	polyA	CCDC30	+	9	50
SRR6410615_1	polyA	PPIH	+	18	2023
SRR6410615_1	polyA	YBX1	+	11	20664
SRR6410615_1	polyA	P3H1	-	21	929
SRR6410615_1	polyA	C1ORF50	+	8	232
SRR6410615_1	polyA	SVBP	-	4	292
SRR6410615_1	polyA	ERMAP	+	20	271
SRR6410615_1	polyA	ZNF691	+	6	22
SRR6410615_1	polyA	SLC2A1	-	12	738
SRR6410615_1	polyA	SLC2A1-AS1	+	6	26
SRR6410615_1	polyA	EBNA1BP2	-	12	922
SRR6410615_1	polyA	CDC20	+	8	65
SRR6410615_1	polyA	ELOVL1	-	15	3128
SRR6410615_1	polyA	MED8	-	10	736
SRR6410615_1	polyA	SZT2	+	95	2605
SRR6410615_1	polyA	HYI	-	12	434
SRR6410615_1	polyA	PTPRF	+	27	123
SRR6410615_1	polyA	KDM4A	+	22	910
SRR6410615_1	polyA	KDM4A-AS1	-	11	570
SRR6410615_1	polyA	ST3GAL3	+	20	249
SRR6410615_1	polyA	ENSG00000237950	-	0	0
SRR6410615_1	polyA	IPO13	+	22	1123
SRR6410615_1	polyA	DPH2	+	8	254
SRR6410615_1	polyA	ATP6V0B	+	16	15416
SRR6410615_1	polyA	B4GALT2	+	6	58
SRR6410615_1	polyA	CCDC24	+	10	89
SRR6410615_1	polyA	ENSG00000230615	+	3	49
SRR6410615_1	polyA	DMAP1	+	18	1697
SRR6410615_1	polyA	ERI3	-	23	1020
SRR6410615_1	polyA	RNF220	+	27	2688
SRR6410615_1	polyA	TMEM53	-	26	2552
SRR6410615_1	polyA	ARMH1	+	16	731
SRR6410615_1	polyA	RPS8	+	9	31372
SRR6410615_1	polyA	PLK3	+	15	1448
SRR6410615_1	polyA	BTBD19	+	4	20
SRR6410615_1	polyA	EIF2B3	-	15	311
SRR6410615_1	polyA	HECTD3	-	25	1705
SRR6410615_1	polyA	UROD	+	18	1893
SRR6410615_1	polyA	MUTYH	-	29	891
SRR6410615_1	polyA	TOE1	+	12	203
SRR6410615_1	polyA	TESK2	-	17	203
SRR6410615_1	polyA	CCDC163	-	6	33
SRR6410615_1	polyA	MMACHC	+	5	730
SRR6410615_1	polyA	PRDX1	-	11	3312
SRR6410615_1	polyA	AKR1A1	+	15	3059
SRR6410615_1	polyA	NASP	+	18	2523
SRR6410615_1	polyA	CCDC17	-	10	57
SRR6410615_1	polyA	GPBP1L1	-	23	1986
SRR6410615_1	polyA	TMEM69	+	3	199
SRR6410615_1	polyA	IPP	-	10	52
SRR6410615_1	polyA	ENSG00000230896	-	1	4
SRR6410615_1	polyA	MAST2	+	29	327
SRR6410615_1	polyA	PIK3R3	-	4	19
SRR6410615_1	polyA	POMGNT1	-	27	1283
SRR6410615_1	polyA	LRRC41	-	16	944
SRR6410615_1	polyA	UQCRH	+	7	1449
SRR6410615_1	polyA	NSUN4	+	11	110
SRR6410615_1	polyA	FAAH	+	27	698
SRR6410615_1	polyA	FAAHP1	+	13	88
SRR6410615_1	polyA	MKNK1	-	35	2097
SRR6410615_1	polyA	MOB3C	-	4	119
SRR6410615_1	polyA	ATPAF1	-	12	507
SRR6410615_1	polyA	EFCAB14	-	13	582
SRR6410615_1	polyA	LINC00853	+	7	37
SRR6410615_1	polyA	PDZK1IP1	-	11	1256
SRR6410615_1	polyA	TAL1	-	16	211
SRR6410615_1	polyA	CMPK1	+	6	573
SRR6410615_1	polyA	FOXD2-AS1	-	0	0
SRR6410615_1	polyA	SLC5A9	+	14	44
SRR6410615_1	polyA	ENSG00000235105	+	1	10
SRR6410615_1	polyA	BEND5	-	9	41
SRR6410615_1	polyA	FAF1	-	18	1216
SRR6410615_1	polyA	CDKN2C	+	1	22
SRR6410615_1	polyA	RNF11	+	4	281
SRR6410615_1	polyA	EPS15	-	29	976
SRR6410615_1	polyA	OSBPL9	+	50	8119
SRR6410615_1	polyA	NRDC	-	51	11075
SRR6410615_1	polyA	TXNDC12	-	8	1722
SRR6410615_1	polyA	KTI12	-	2	239
SRR6410615_1	polyA	BTF3L4	+	7	256
SRR6410615_1	polyA	CC2D1B	-	34	1539
SRR6410615_1	polyA	PRPF38A	+	12	1025
SRR6410615_1	polyA	TUT4	-	46	1647
SRR6410615_1	polyA	GPX7	+	2	41
SRR6410615_1	polyA	SHISAL2A	+	16	267
SRR6410615_1	polyA	COA7	-	3	10
SRR6410615_1	polyA	ZYG11B	+	6	15
SRR6410615_1	polyA	ECHDC2	-	27	1018
SRR6410615_1	polyA	SCP2	+	19	1611
SRR6410615_1	polyA	SLC1A7	-	5	35
SRR6410615_1	polyA	CPT2	+	7	164
SRR6410615_1	polyA	CZIB	-	10	1593
SRR6410615_1	polyA	MAGOH	-	6	738
SRR6410615_1	polyA	LRP8	-	18	103
SRR6410615_1	polyA	LINC02812	-	2	6
SRR6410615_1	polyA	NDC1	-	15	173
SRR6410615_1	polyA	YIPF1	-	23	1566
SRR6410615_1	polyA	HSPB11	-	10	229
SRR6410615_1	polyA	LRRC42	+	12	192
SRR6410615_1	polyA	TMEM59	-	13	6113
SRR6410615_1	polyA	ENSG00000280378	-	2	860
SRR6410615_1	polyA	TCEANC2	+	7	43
SRR6410615_1	polyA	ENSG00000279049	-	1	3
SRR6410615_1	polyA	CYB5RL	-	5	18
SRR6410615_1	polyA	MRPL37	+	13	1279
SRR6410615_1	polyA	SSBP3	-	26	3150
SRR6410615_1	polyA	ACOT11	+	14	54
SRR6410615_1	polyA	TTC4	+	11	565
SRR6410615_1	polyA	PARS2	-	0	0
SRR6410615_1	polyA	TTC22	-	8	100
SRR6410615_1	polyA	DHCR24	-	10	60
SRR6410615_1	polyA	USP24	-	57	1014
SRR6410615_1	polyA	OMA1	-	18	485
SRR6410615_1	polyA	MYSM1	-	14	45
SRR6410615_1	polyA	JUN	-	0	0
SRR6410615_1	polyA	FGGY	+	18	165
SRR6410615_1	polyA	CYP2J2	-	9	26
SRR6410615_1	polyA	TM2D1	-	13	635
SRR6410615_1	polyA	PATJ	+	30	141
SRR6410615_1	polyA	USP1	+	8	147
SRR6410615_1	polyA	DOCK7	-	25	112
SRR6410615_1	polyA	ATG4C	+	11	252
SRR6410615_1	polyA	ALG6	+	18	475
SRR6410615_1	polyA	ITGB3BP	-	21	174
SRR6410615_1	polyA	PGM1	+	11	1055
SRR6410615_1	polyA	JAK1	-	33	5920
SRR6410615_1	polyA	LINC01359	-	2	3
SRR6410615_1	polyA	LEPROT	+	4	125
SRR6410615_1	polyA	PDE4B	+	9	361
SRR6410615_1	polyA	MIER1	+	14	192
SRR6410615_1	polyA	SLC35D1	-	11	53
SRR6410615_1	polyA	SERBP1	-	9	2746
SRR6410615_1	polyA	GADD45A	+	5	70
SRR6410615_1	polyA	WLS	-	21	1590
SRR6410615_1	polyA	LRRC40	-	14	132
SRR6410615_1	polyA	SRSF11	+	21	1211
SRR6410615_1	polyA	ANKRD13C	-	14	136
SRR6410615_1	polyA	HHLA3	+	9	83
SRR6410615_1	polyA	ZRANB2	-	12	352
SRR6410615_1	polyA	FPGT	+	3	29
SRR6410615_1	polyA	CRYZ	-	13	193
SRR6410615_1	polyA	TYW3	+	6	99
SRR6410615_1	polyA	ACADM	+	16	628
SRR6410615_1	polyA	RABGGTB	+	14	518
SRR6410615_1	polyA	PIGK	-	12	212
SRR6410615_1	polyA	AK5	+	15	279
SRR6410615_1	polyA	ZZZ3	-	16	172
SRR6410615_1	polyA	USP33	-	28	712
SRR6410615_1	polyA	MIGA1	+	9	19
SRR6410615_1	polyA	FUBP1	-	27	2406
SRR6410615_1	polyA	DNAJB4	+	1	6
SRR6410615_1	polyA	IFI44L	+	8	118
SRR6410615_1	polyA	IFI44	+	16	249
SRR6410615_1	polyA	LINC01781	+	2	23
SRR6410615_1	polyA	PRKACB	+	11	214
SRR6410615_1	polyA	RPF1	+	9	934
SRR6410615_1	polyA	GNG5	-	7	5640
SRR6410615_1	polyA	ENSG00000285851	-	11	5785
SRR6410615_1	polyA	CTBS	-	18	1160
SRR6410615_1	polyA	ENSG00000284882	+	6	154
SRR6410615_1	polyA	SSX2IP	-	10	53
SRR6410615_1	polyA	MCOLN2	-	12	92
SRR6410615_1	polyA	C1ORF52	-	4	91
SRR6410615_1	polyA	BCL10	-	4	163
SRR6410615_1	polyA	ENSG00000223653	+	2	5
SRR6410615_1	polyA	ZNHIT6	-	10	134
SRR6410615_1	polyA	ODF2L	-	22	208
SRR6410615_1	polyA	CLCA1	+	13	288
SRR6410615_1	polyA	SH3GLB1	+	13	2863
SRR6410615_1	polyA	SELENOF	-	14	2332
SRR6410615_1	polyA	HS2ST1	+	8	29
SRR6410615_1	polyA	LMO4	+	5	502
SRR6410615_1	polyA	PKN2	+	24	271
SRR6410615_1	polyA	GTF2B	-	8	750
SRR6410615_1	polyA	KYAT3	-	32	1052
SRR6410615_1	polyA	RBMXL1	-	10	66
SRR6410615_1	polyA	GBP3	-	18	335
SRR6410615_1	polyA	GBP1	-	11	1117
SRR6410615_1	polyA	PTGES3P1	-	2	27
SRR6410615_1	polyA	GBP2	-	25	9055
SRR6410615_1	polyA	ENSG00000289582	-	1	1
SRR6410615_1	polyA	GBP4	-	13	253
SRR6410615_1	polyA	ENSG00000284734	+	2	36
SRR6410615_1	polyA	GBP5	-	14	2895
SRR6410615_1	polyA	LRRC8B	+	5	16
SRR6410615_1	polyA	LRRC8C-DT	-	5	22
SRR6410615_1	polyA	LRRC8C	+	5	21
SRR6410615_1	polyA	LRRC8D	+	5	31
SRR6410615_1	polyA	ZNF326	+	11	114
SRR6410615_1	polyA	ZNF644	-	6	43
SRR6410615_1	polyA	CDC7	+	7	29
SRR6410615_1	polyA	TGFBR3	-	13	73
SRR6410615_1	polyA	GLMN	-	19	168
SRR6410615_1	polyA	RPAP2	+	14	204
SRR6410615_1	polyA	GFI1	-	8	80
SRR6410615_1	polyA	EVI5	-	10	25
SRR6410615_1	polyA	RPL5	+	15	21336
SRR6410615_1	polyA	DIPK1A	-	19	21414
SRR6410615_1	polyA	SNORA66	+	1	3403
SRR6410615_1	polyA	MTF2	+	14	274
SRR6410615_1	polyA	TMED5	-	8	243
SRR6410615_1	polyA	CCDC18-AS1	-	35	413
SRR6410615_1	polyA	DR1	+	4	275
SRR6410615_1	polyA	DNTTIP2	-	7	370
SRR6410615_1	polyA	GCLM	-	8	162
SRR6410615_1	polyA	ARHGAP29	-	2	5
SRR6410615_1	polyA	RN7SL440P	+	0	0
SRR6410615_1	polyA	ABCD3	+	22	387
SRR6410615_1	polyA	SLC44A3-AS1	-	5	14
SRR6410615_1	polyA	CNN3	-	6	93
SRR6410615_1	polyA	RWDD3	+	7	37
SRR6410615_1	polyA	PTBP2	+	12	57
SRR6410615_1	polyA	DPYD	-	31	2168
SRR6410615_1	polyA	FRRS1	-	8	39
SRR6410615_1	polyA	AGL	+	20	98
SRR6410615_1	polyA	SLC35A3	+	8	66
SRR6410615_1	polyA	MFSD14A	+	13	703
SRR6410615_1	polyA	TRMT13	+	12	86
SRR6410615_1	polyA	DBT	-	9	68
SRR6410615_1	polyA	RTCA-AS1	-	1	6
SRR6410615_1	polyA	RTCA	+	12	585
SRR6410615_1	polyA	CDC14A	+	19	89
SRR6410615_1	polyA	SLC30A7	+	13	76
SRR6410615_1	polyA	DPH5	-	19	252
SRR6410615_1	polyA	ENSG00000233184	+	7	36
SRR6410615_1	polyA	ENSG00000225938	-	2	7
SRR6410615_1	polyA	S1PR1	+	6	156
SRR6410615_1	polyA	RNPC3	+	20	555
SRR6410615_1	polyA	AMY2B	+	17	1332
SRR6410615_1	polyA	PRMT6	+	1	3
SRR6410615_1	polyA	VAV3	-	29	334
SRR6410615_1	polyA	FAM102B	+	4	7
SRR6410615_1	polyA	HENMT1	-	12	394
SRR6410615_1	polyA	PRPF38B	+	12	264
SRR6410615_1	polyA	STXBP3	+	23	1633
SRR6410615_1	polyA	GPSM2	+	15	132
SRR6410615_1	polyA	CLCC1	-	31	316
SRR6410615_1	polyA	WDR47	-	14	129
SRR6410615_1	polyA	TAF13	-	3	45
SRR6410615_1	polyA	TMEM167B	+	3	154
SRR6410615_1	polyA	ELAPOR1	+	31	2379
SRR6410615_1	polyA	SARS1	+	17	4331
SRR6410615_1	polyA	PSRC1	-	12	202
SRR6410615_1	polyA	SORT1	-	21	596
SRR6410615_1	polyA	PSMA5	-	16	4772
SRR6410615_1	polyA	ATXN7L2	+	14	254
SRR6410615_1	polyA	CYB561D1	+	8	80
SRR6410615_1	polyA	AMIGO1	-	2	8
SRR6410615_1	polyA	GNAI3	+	10	1358
SRR6410615_1	polyA	AMPD2	+	29	7129
SRR6410615_1	polyA	GSTM4	+	31	2073
SRR6410615_1	polyA	GSTM2	+	35	2230
SRR6410615_1	polyA	GSTM1	+	20	1002
SRR6410615_1	polyA	GSTM3	-	7	157
SRR6410615_1	polyA	EPS8L3	-	21	312
SRR6410615_1	polyA	CSF1	+	9	130
SRR6410615_1	polyA	AHCYL1	+	17	776
SRR6410615_1	polyA	STRIP1	+	22	1239
SRR6410615_1	polyA	ENSG00000258634	+	1	1
SRR6410615_1	polyA	RBM15	+	6	35
SRR6410615_1	polyA	LAMTOR5-AS1	+	15	1319
SRR6410615_1	polyA	ENSG00000273373	+	2	2
SRR6410615_1	polyA	LAMTOR5	-	6	1302
SRR6410615_1	polyA	ENSG00000259834	-	1	2
SRR6410615_1	polyA	ENSG00000288847	-	6	40
SRR6410615_1	polyA	KCNA3	-	0	0
SRR6410615_1	polyA	ENSG00000288803	+	0	0
SRR6410615_1	polyA	CD53	+	25	17688
SRR6410615_1	polyA	LRIF1	-	6	82
SRR6410615_1	polyA	DRAM2	-	24	1284
SRR6410615_1	polyA	CEPT1	+	20	571
SRR6410615_1	polyA	ENSG00000273221	-	1	19
SRR6410615_1	polyA	DENND2D	-	27	5810
SRR6410615_1	polyA	CHI3L2	+	17	915
SRR6410615_1	polyA	OVGP1	-	9	113
SRR6410615_1	polyA	ENSG00000243960	-	2	117
SRR6410615_1	polyA	WDR77	-	15	1054
SRR6410615_1	polyA	ATP5PB	+	10	3519
SRR6410615_1	polyA	C1ORF162	+	20	6379
SRR6410615_1	polyA	TMIGD3	-	6	26
SRR6410615_1	polyA	ADORA3	-	2	7
SRR6410615_1	polyA	RAP1A	+	23	2538
SRR6410615_1	polyA	LINC01160	-	5	12
SRR6410615_1	polyA	INKA2	-	24	2691
SRR6410615_1	polyA	DDX20	+	10	291
SRR6410615_1	polyA	ST7L	-	22	364
SRR6410615_1	polyA	CAPZA1	+	10	2897
SRR6410615_1	polyA	MOV10	+	32	1783
SRR6410615_1	polyA	RHOC	-	13	1954
SRR6410615_1	polyA	PPM1J	-	9	69
SRR6410615_1	polyA	SLC16A1-AS1	+	3	4
SRR6410615_1	polyA	LRIG2	+	15	95
SRR6410615_1	polyA	PHTF1	-	25	239
SRR6410615_1	polyA	RSBN1	-	6	100
SRR6410615_1	polyA	PTPN22	-	31	1094
SRR6410615_1	polyA	BCL2L15	-	4	23
SRR6410615_1	polyA	AP4B1	-	16	719
SRR6410615_1	polyA	DCLRE1B	+	4	57
SRR6410615_1	polyA	HIPK1	+	16	219
SRR6410615_1	polyA	TRIM33	-	21	202
SRR6410615_1	polyA	BCAS2	-	7	454
SRR6410615_1	polyA	NRAS	-	6	101
SRR6410615_1	polyA	CSDE1	-	28	6781
SRR6410615_1	polyA	SIKE1	-	6	67
SRR6410615_1	polyA	TSPAN2	-	10	559
SRR6410615_1	polyA	SLC22A15	+	14	76
SRR6410615_1	polyA	MAB21L3	+	1	3
SRR6410615_1	polyA	ATP1A1	+	26	10847
SRR6410615_1	polyA	ATP1A1-AS1	-	27	10849
SRR6410615_1	polyA	LINC01762	-	3	7
SRR6410615_1	polyA	ENSG00000224950	-	0	0
SRR6410615_1	polyA	CD58	-	6	420
SRR6410615_1	polyA	CD2	+	9	3303
SRR6410615_1	polyA	FTH1P22	-	2	5
SRR6410615_1	polyA	CD101	+	13	266
SRR6410615_1	polyA	TTF2	+	18	127
SRR6410615_1	polyA	MAN1A2	+	10	46
SRR6410615_1	polyA	TENT5C	+	2	10
SRR6410615_1	polyA	GDAP2	-	18	327
SRR6410615_1	polyA	WDR3	+	27	656
SRR6410615_1	polyA	WARS2	-	6	44
SRR6410615_1	polyA	WARS2-AS1	+	3	35
SRR6410615_1	polyA	PHGDH	+	14	161
SRR6410615_1	polyA	REG4	-	5	83
SRR6410615_1	polyA	NOTCH2	-	36	567
SRR6410615_1	polyA	SEC22B	-	8	625
SRR6410615_1	polyA	ENSG00000223804	-	8	91
SRR6410615_1	polyA	NBPF8	+	60	1067
SRR6410615_1	polyA	PDE4DIPP2	-	44	492
SRR6410615_1	polyA	NBPF26	+	106	2920
SRR6410615_1	polyA	ENSG00000287979	-	2	11
SRR6410615_1	polyA	ENSG00000281741	-	9	278
SRR6410615_1	polyA	LINC00623	+	28	510
SRR6410615_1	polyA	FCGR1B	+	14	376
SRR6410615_1	polyA	SRGAP2C	+	11	151
SRR6410615_1	polyA	ENSG00000232721	+	1	11
SRR6410615_1	polyA	FCGR1CP	+	12	483
SRR6410615_1	polyA	H3-2	-	2	227
SRR6410615_1	polyA	ENSG00000237343	-	1	4
SRR6410615_1	polyA	NBPF15	-	36	508
SRR6410615_1	polyA	SRGAP2B	-	15	143
SRR6410615_1	polyA	LINC01145	-	24	248
SRR6410615_1	polyA	ENSG00000281571	+	9	85
SRR6410615_1	polyA	ENSG00000276216	+	1	1
SRR6410615_1	polyA	ENSG00000236140	-	1	6
SRR6410615_1	polyA	GPR89A	+	19	859
SRR6410615_1	polyA	PDZK1	-	11	35
SRR6410615_1	polyA	CD160	+	12	183
SRR6410615_1	polyA	RNF115	-	11	415
SRR6410615_1	polyA	POLR3C	+	21	1163
SRR6410615_1	polyA	NUDT17	+	9	67
SRR6410615_1	polyA	PIAS3	-	16	401
SRR6410615_1	polyA	ITGA10	-	10	46
SRR6410615_1	polyA	PEX11B	-	6	345
SRR6410615_1	polyA	GNRHR2	+	3	10
SRR6410615_1	polyA	RBM8A	-	8	1428
SRR6410615_1	polyA	LIX1L	-	6	306
SRR6410615_1	polyA	POLR3GL	+	7	769
SRR6410615_1	polyA	TXNIP	-	7	38576
SRR6410615_1	polyA	LINC01719	+	0	0
SRR6410615_1	polyA	NBPF10	-	44	1571
SRR6410615_1	polyA	NOTCH2NLA	-	11	376
SRR6410615_1	polyA	NUDT4P2	+	0	0
SRR6410615_1	polyA	SEC22B4P	-	9	157
SRR6410615_1	polyA	ENSG00000287978	+	5	113
SRR6410615_1	polyA	NBPF12	+	68	2710
SRR6410615_1	polyA	PRKAB2	-	7	27
SRR6410615_1	polyA	FMO5	-	13	131
SRR6410615_1	polyA	CHD1L	+	29	1384
SRR6410615_1	polyA	BCL9	+	6	26
SRR6410615_1	polyA	ACP6	-	12	296
SRR6410615_1	polyA	GPR89B	+	23	889
SRR6410615_1	polyA	NBPF11	-	34	525
SRR6410615_1	polyA	LINC01138	-	26	162
SRR6410615_1	polyA	PDE4DIPP6	+	15	70
SRR6410615_1	polyA	ENSG00000280649	+	6	35
SRR6410615_1	polyA	NBPF14	-	91	3709
SRR6410615_1	polyA	NOTCH2NLB	-	4	262
SRR6410615_1	polyA	NUDT4B	+	0	0
SRR6410615_1	polyA	PDE4DIP	+	46	982
SRR6410615_1	polyA	ENSG00000254539	+	2	13
SRR6410615_1	polyA	NBPF9	-	47	511
SRR6410615_1	polyA	ENSG00000274265	+	14	202
SRR6410615_1	polyA	ENSG00000289614	-	5	123
SRR6410615_1	polyA	ENSG00000272755	+	3	25
SRR6410615_1	polyA	NOTCH2NLC	+	7	360
SRR6410615_1	polyA	NBPF19	+	37	963
SRR6410615_1	polyA	PPIAL4C	+	3	22
SRR6410615_1	polyA	LINC00869	+	44	788
SRR6410615_1	polyA	FCGR1A	+	14	685
SRR6410615_1	polyA	H2BC18	-	17	722
SRR6410615_1	polyA	H4C14	+	6	103
SRR6410615_1	polyA	H2BC19P	+	2	36
SRR6410615_1	polyA	H2BC20P	-	2	36
SRR6410615_1	polyA	H4C15	-	4	76
SRR6410615_1	polyA	ENSG00000264207	+	2	36
SRR6410615_1	polyA	H2BC21	-	2	36
SRR6410615_1	polyA	H2AC20	+	2	36
SRR6410615_1	polyA	BOLA1	+	5	87
SRR6410615_1	polyA	SF3B4	-	8	2204
SRR6410615_1	polyA	MTMR11	-	18	387
SRR6410615_1	polyA	VPS45	+	20	775
SRR6410615_1	polyA	PLEKHO1	+	18	5636
SRR6410615_1	polyA	ENSG00000285554	+	7	90
SRR6410615_1	polyA	ANP32E	-	8	300
SRR6410615_1	polyA	APH1A	-	13	2726
SRR6410615_1	polyA	MRPS21	+	6	427
SRR6410615_1	polyA	PRPF3	+	24	2086
SRR6410615_1	polyA	RPRD2	+	14	164
SRR6410615_1	polyA	TARS2	+	22	916
SRR6410615_1	polyA	ADAMTSL4-AS2	-	28	587
SRR6410615_1	polyA	ADAMTSL4	+	34	993
SRR6410615_1	polyA	ADAMTSL4-AS1	-	2	21
SRR6410615_1	polyA	MCL1	-	11	1256
SRR6410615_1	polyA	RN7SL600P	-	3	20
SRR6410615_1	polyA	ENSG00000253047	-	1	7
SRR6410615_1	polyA	ENSA	-	10	1839
SRR6410615_1	polyA	ENSG00000288880	+	1	7
SRR6410615_1	polyA	GOLPH3L	-	9	115
SRR6410615_1	polyA	CTSS	-	25	22416
SRR6410615_1	polyA	CTSK	-	13	415
SRR6410615_1	polyA	ARNT	-	34	1167
SRR6410615_1	polyA	SETDB1	+	35	1369
SRR6410615_1	polyA	CERS2	-	32	4822
SRR6410615_1	polyA	MINDY1	-	26	2435
SRR6410615_1	polyA	PRUNE1	+	16	327
SRR6410615_1	polyA	BNIPL	+	12	174
SRR6410615_1	polyA	C1ORF56	+	3	84
SRR6410615_1	polyA	CDC42SE1	-	20	5893
SRR6410615_1	polyA	MLLT11	+	5	89
SRR6410615_1	polyA	GABPB2	+	12	136
SRR6410615_1	polyA	SEMA6C	-	22	178
SRR6410615_1	polyA	TNFAIP8L2	+	8	859
SRR6410615_1	polyA	SCNM1	+	24	3337
SRR6410615_1	polyA	TMOD4	-	15	133
SRR6410615_1	polyA	VPS72	-	13	955
SRR6410615_1	polyA	PIP5K1A	+	18	700
SRR6410615_1	polyA	PSMD4	+	20	5702
SRR6410615_1	polyA	ZNF687-AS1	-	1	11
SRR6410615_1	polyA	ZNF687	+	11	684
SRR6410615_1	polyA	PI4KB	-	27	2050
SRR6410615_1	polyA	RFX5	-	15	704
SRR6410615_1	polyA	SELENBP1	-	27	6255
SRR6410615_1	polyA	PSMB4	+	8	8090
SRR6410615_1	polyA	POGZ	-	20	293
SRR6410615_1	polyA	TUFT1	+	11	40
SRR6410615_1	polyA	SNX27	+	18	195
SRR6410615_1	polyA	MRPL9	-	16	896
SRR6410615_1	polyA	TDRKH	-	18	204
SRR6410615_1	polyA	RORC	-	11	140
SRR6410615_1	polyA	C2CD4D-AS1	+	6	35
SRR6410615_1	polyA	THEM5	-	7	41
SRR6410615_1	polyA	THEM4	-	10	300
SRR6410615_1	polyA	S100A10	-	4	6725
SRR6410615_1	polyA	S100A11	-	7	35811
SRR6410615_1	polyA	ENSG00000289062	-	1	1
SRR6410615_1	polyA	S100A9	+	11	100511
SRR6410615_1	polyA	S100A12	-	2	3527
SRR6410615_1	polyA	S100A8	-	8	10299
SRR6410615_1	polyA	S100A6	-	13	25109
SRR6410615_1	polyA	S100A5	-	3	13
SRR6410615_1	polyA	S100A4	-	16	33086
SRR6410615_1	polyA	S100A16	-	3	20
SRR6410615_1	polyA	S100A14	-	4	33
SRR6410615_1	polyA	S100A13	-	14	82
SRR6410615_1	polyA	ENSG00000271853	-	20	281
SRR6410615_1	polyA	ENSG00000272030	-	11	212
SRR6410615_1	polyA	CHTOP	+	14	1215
SRR6410615_1	polyA	SNAPIN	+	5	425
SRR6410615_1	polyA	ILF2	-	14	4082
SRR6410615_1	polyA	DENND4B	-	40	4241
SRR6410615_1	polyA	CRTC2	-	23	3316
SRR6410615_1	polyA	SLC39A1	-	9	401
SRR6410615_1	polyA	CREB3L4	+	11	209
SRR6410615_1	polyA	JTB	-	8	4521
SRR6410615_1	polyA	RAB13	-	7	227
SRR6410615_1	polyA	RPS27	+	7	28502
SRR6410615_1	polyA	TPM3	-	20	13417
SRR6410615_1	polyA	C1ORF43	-	12	1751
SRR6410615_1	polyA	UBAP2L	+	43	3782
SRR6410615_1	polyA	HAX1	+	13	1873
SRR6410615_1	polyA	AQP10	+	8	124
SRR6410615_1	polyA	ATP8B2	+	30	1465
SRR6410615_1	polyA	IL6R	+	19	1069
SRR6410615_1	polyA	UBE2Q1	-	17	4357
SRR6410615_1	polyA	ADAR	-	25	3283
SRR6410615_1	polyA	PMVK	-	6	711
SRR6410615_1	polyA	PBXIP1	-	31	6402
SRR6410615_1	polyA	PYGO2	-	5	121
SRR6410615_1	polyA	SHC1	-	25	1792
SRR6410615_1	polyA	CKS1B	+	4	94
SRR6410615_1	polyA	FLAD1	+	18	775
SRR6410615_1	polyA	ZBTB7B	+	21	967
SRR6410615_1	polyA	ADAM15	+	39	3697
SRR6410615_1	polyA	EFNA4	+	7	388
SRR6410615_1	polyA	EFNA3	+	4	299
SRR6410615_1	polyA	EFNA1	+	7	599
SRR6410615_1	polyA	SLC50A1	+	16	1158
SRR6410615_1	polyA	DPM3	-	4	626
SRR6410615_1	polyA	KRTCAP2	-	12	4396
SRR6410615_1	polyA	TRIM46	+	13	641
SRR6410615_1	polyA	MUC1	-	10	601
SRR6410615_1	polyA	THBS3	-	33	1624
SRR6410615_1	polyA	MTX1	+	14	3032
SRR6410615_1	polyA	ENSG00000236263	-	12	2590
SRR6410615_1	polyA	GBAP1	-	16	1062
SRR6410615_1	polyA	FDPS	+	30	4979
SRR6410615_1	polyA	RUSC1-AS1	-	20	3674
SRR6410615_1	polyA	RUSC1	+	20	670
SRR6410615_1	polyA	ASH1L	-	28	474
SRR6410615_1	polyA	ASH1L-AS1	+	4	173
SRR6410615_1	polyA	MSTO1	+	30	811
SRR6410615_1	polyA	ENSG00000287839	-	13	322
SRR6410615_1	polyA	YY1AP1	-	39	2788
SRR6410615_1	polyA	DAP3	+	40	3709
SRR6410615_1	polyA	MSTO2P	+	21	561
SRR6410615_1	polyA	GON4L	-	38	1648
SRR6410615_1	polyA	SYT11	+	5	143
SRR6410615_1	polyA	RIT1	-	6	452
SRR6410615_1	polyA	KHDC4	-	18	722
SRR6410615_1	polyA	ARHGEF2	-	40	6496
SRR6410615_1	polyA	ARHGEF2-AS2	+	4	116
SRR6410615_1	polyA	SSR2	-	14	6937
SRR6410615_1	polyA	UBQLN4	-	14	505
SRR6410615_1	polyA	LAMTOR2	+	7	1309
SRR6410615_1	polyA	RAB25	+	6	135
SRR6410615_1	polyA	LMNA	+	13	890
SRR6410615_1	polyA	SEMA4A	+	19	3271
SRR6410615_1	polyA	SLC25A44	+	11	293
SRR6410615_1	polyA	PMF1-BGLAP	+	24	1820
SRR6410615_1	polyA	PMF1	+	20	1750
SRR6410615_1	polyA	BGLAP	+	6	97
SRR6410615_1	polyA	PAQR6	-	11	95
SRR6410615_1	polyA	SMG5	-	29	2982
SRR6410615_1	polyA	TMEM79	+	5	176
SRR6410615_1	polyA	GLMP	-	13	466
SRR6410615_1	polyA	CCT3	-	16	5309
SRR6410615_1	polyA	MIR9-1HG	-	3	9
SRR6410615_1	polyA	MEF2D	-	17	751
SRR6410615_1	polyA	TTC24	+	10	37
SRR6410615_1	polyA	NAXE	+	17	1565
SRR6410615_1	polyA	GPATCH4	-	8	237
SRR6410615_1	polyA	CRABP2	-	3	12
SRR6410615_1	polyA	ISG20L2	-	6	327
SRR6410615_1	polyA	METTL25B	+	15	408
SRR6410615_1	polyA	MRPL24	-	8	743
SRR6410615_1	polyA	HDGF	-	17	3518
SRR6410615_1	polyA	PRCC	+	23	1833
SRR6410615_1	polyA	SH2D2A	-	18	1567
SRR6410615_1	polyA	PEAR1	+	14	39
SRR6410615_1	polyA	ARHGEF11	-	44	1730
SRR6410615_1	polyA	MIR765	-	1	159
SRR6410615_1	polyA	ETV3	-	4	31
SRR6410615_1	polyA	FCRL5	-	17	99
SRR6410615_1	polyA	FCRL3	-	22	606
SRR6410615_1	polyA	FCRL2	-	17	242
SRR6410615_1	polyA	FCRL1	-	18	305
SRR6410615_1	polyA	CD1D	+	12	615
SRR6410615_1	polyA	CD1A	+	8	44
SRR6410615_1	polyA	CD1C	+	6	286
SRR6410615_1	polyA	MNDA	+	26	42802
SRR6410615_1	polyA	PYHIN1	+	18	934
SRR6410615_1	polyA	IFI16	+	29	6644
SRR6410615_1	polyA	AIM2	-	7	123
SRR6410615_1	polyA	ACKR1	+	2	29
SRR6410615_1	polyA	FCER1A	+	4	306
SRR6410615_1	polyA	DUSP23	+	2	149
SRR6410615_1	polyA	FCRL6	+	23	1237
SRR6410615_1	polyA	SLAMF8	+	5	41
SRR6410615_1	polyA	SNHG28	-	2	13
SRR6410615_1	polyA	CFAP45	-	15	139
SRR6410615_1	polyA	TAGLN2	-	19	37836
SRR6410615_1	polyA	PIGM	-	0	0
SRR6410615_1	polyA	IGSF8	-	11	721
SRR6410615_1	polyA	PEA15	+	4	515
SRR6410615_1	polyA	DCAF8	-	29	1809
SRR6410615_1	polyA	PEX19	-	11	591
SRR6410615_1	polyA	COPA	-	39	5165
SRR6410615_1	polyA	NCSTN	+	21	2940
SRR6410615_1	polyA	SLAMF6	-	10	967
SRR6410615_1	polyA	CD84	-	8	39
SRR6410615_1	polyA	SLAMF1	-	11	296
SRR6410615_1	polyA	ENSG00000228863	+	9	3323
SRR6410615_1	polyA	CD48	-	11	3343
SRR6410615_1	polyA	SLAMF7	+	10	574
SRR6410615_1	polyA	LY9	+	22	1084
SRR6410615_1	polyA	CD244	-	12	827
SRR6410615_1	polyA	ITLN1	-	7	103
SRR6410615_1	polyA	ITLN2	-	7	91
SRR6410615_1	polyA	F11R	-	12	1566
SRR6410615_1	polyA	TSTD1	-	8	865
SRR6410615_1	polyA	USF1	-	20	4837
SRR6410615_1	polyA	ARHGAP30	-	21	5120
SRR6410615_1	polyA	PFDN2	-	7	406
SRR6410615_1	polyA	NIT1	+	20	1473
SRR6410615_1	polyA	DEDD	-	11	693
SRR6410615_1	polyA	UFC1	+	10	2428
SRR6410615_1	polyA	USP21	+	20	1577
SRR6410615_1	polyA	PPOX	+	41	2148
SRR6410615_1	polyA	B4GALT3	-	15	1366
SRR6410615_1	polyA	NDUFS2	+	23	5181
SRR6410615_1	polyA	FCER1G	+	14	18613
SRR6410615_1	polyA	TOMM40L	+	11	211
SRR6410615_1	polyA	MPZ	-	5	33
SRR6410615_1	polyA	SDHC	+	12	1674
SRR6410615_1	polyA	ENSG00000289106	+	1	3
SRR6410615_1	polyA	ENSG00000288670	+	1	3
SRR6410615_1	polyA	ENSG00000283696	+	3	19
SRR6410615_1	polyA	FCGR2A	+	40	12249
SRR6410615_1	polyA	ENSG00000289273	+	16	367
SRR6410615_1	polyA	HSPA6	+	17	321
SRR6410615_1	polyA	FCGR3A	-	48	28311
SRR6410615_1	polyA	FCGR2C	+	62	13556
SRR6410615_1	polyA	HSPA7	+	32	10739
SRR6410615_1	polyA	FCGR3B	-	51	43078
SRR6410615_1	polyA	FCGR2B	+	20	1086
SRR6410615_1	polyA	FCRLA	+	11	218
SRR6410615_1	polyA	DUSP12	+	8	242
SRR6410615_1	polyA	ATF6	+	21	1636
SRR6410615_1	polyA	SH2D1B	-	4	106
SRR6410615_1	polyA	UHMK1	+	6	21
SRR6410615_1	polyA	UAP1	+	11	228
SRR6410615_1	polyA	HSD17B7	+	11	435
SRR6410615_1	polyA	PBX1	+	15	136
SRR6410615_1	polyA	MGST3	+	8	1962
SRR6410615_1	polyA	ALDH9A1	-	10	1926
SRR6410615_1	polyA	TMCO1	-	7	669
SRR6410615_1	polyA	UCK2	+	7	142
SRR6410615_1	polyA	POGK	+	6	96
SRR6410615_1	polyA	TADA1	-	7	160
SRR6410615_1	polyA	DUTP6	+	1	34
SRR6410615_1	polyA	GPA33	-	9	124
SRR6410615_1	polyA	POU2F1	+	17	255
SRR6410615_1	polyA	CD247	-	27	6410
SRR6410615_1	polyA	ENSG00000233411	-	6	478
SRR6410615_1	polyA	ENSG00000273160	-	6	478
SRR6410615_1	polyA	CREG1	-	6	741
SRR6410615_1	polyA	RCSD1	+	11	1168
SRR6410615_1	polyA	MPZL1	+	11	349
SRR6410615_1	polyA	MPC2	-	8	932
SRR6410615_1	polyA	DCAF6	+	33	1521
SRR6410615_1	polyA	TIPRL	+	6	508
SRR6410615_1	polyA	SFT2D2	+	14	147
SRR6410615_1	polyA	TBX19	+	9	32
SRR6410615_1	polyA	XCL2	-	2	70
SRR6410615_1	polyA	XCL1	+	2	47
SRR6410615_1	polyA	ATP1B1	+	17	237
SRR6410615_1	polyA	NME7	-	15	125
SRR6410615_1	polyA	BLZF1	+	7	91
SRR6410615_1	polyA	F5	-	31	1030
SRR6410615_1	polyA	SELP	-	20	227
SRR6410615_1	polyA	C1ORF112	+	51	37285
SRR6410615_1	polyA	SELL	-	25	37112
SRR6410615_1	polyA	METTL18	-	1	1
SRR6410615_1	polyA	SCYL3	-	21	361
SRR6410615_1	polyA	KIFAP3	-	19	529
SRR6410615_1	polyA	GORAB	+	6	32
SRR6410615_1	polyA	FMO4	+	10	72
SRR6410615_1	polyA	PRRC2C	+	42	1206
SRR6410615_1	polyA	VAMP4	-	11	151
SRR6410615_1	polyA	METTL13	+	12	545
SRR6410615_1	polyA	PIGC	-	12	149
SRR6410615_1	polyA	SUCO	+	20	115
SRR6410615_1	polyA	FASLG	+	4	88
SRR6410615_1	polyA	TNFSF4	-	2	6
SRR6410615_1	polyA	PRDX6-AS1	-	18	9268
SRR6410615_1	polyA	PRDX6	+	9	9241
SRR6410615_1	polyA	KLHL20	+	15	124
SRR6410615_1	polyA	CENPL	-	5	21
SRR6410615_1	polyA	DARS2	+	17	212
SRR6410615_1	polyA	GAS5	-	24	3421
SRR6410615_1	polyA	ZBTB37	+	5	13
SRR6410615_1	polyA	RC3H1	-	19	130
SRR6410615_1	polyA	RABGAP1L-DT	-	5	29
SRR6410615_1	polyA	RABGAP1L	+	39	1046
SRR6410615_1	polyA	CACYBP	+	6	756
SRR6410615_1	polyA	MRPS14	-	2	124
SRR6410615_1	polyA	KIAA0040	-	4	185
SRR6410615_1	polyA	COP1	-	35	3657
SRR6410615_1	polyA	CRYZL2P	-	5	24
SRR6410615_1	polyA	ENSG00000213058	+	0	0
SRR6410615_1	polyA	RALGPS2	+	18	98
SRR6410615_1	polyA	FAM20B	+	3	12
SRR6410615_1	polyA	TOR3A	+	12	502
SRR6410615_1	polyA	ABL2	-	3	10
SRR6410615_1	polyA	SOAT1	+	17	751
SRR6410615_1	polyA	TOR1AIP2	-	9	27
SRR6410615_1	polyA	ENSG00000272906	-	0	0
SRR6410615_1	polyA	TOR1AIP1	+	14	1051
SRR6410615_1	polyA	CEP350	+	23	176
SRR6410615_1	polyA	QSOX1	+	13	1798
SRR6410615_1	polyA	ACBD6	-	15	759
SRR6410615_1	polyA	XPR1	+	13	128
SRR6410615_1	polyA	ENSG00000243155	-	2	9
SRR6410615_1	polyA	STX6	-	8	331
SRR6410615_1	polyA	MR1	+	8	306
SRR6410615_1	polyA	IER5	+	0	0
SRR6410615_1	polyA	GLUL	-	11	7421
SRR6410615_1	polyA	RNASEL	-	8	235
SRR6410615_1	polyA	NPL	+	44	3943
SRR6410615_1	polyA	DHX9	+	31	3626
SRR6410615_1	polyA	SMG7	+	70	39004
SRR6410615_1	polyA	NCF2	-	37	38101
SRR6410615_1	polyA	ENSG00000286966	+	3	8
SRR6410615_1	polyA	ARPC5	-	5	2455
SRR6410615_1	polyA	COLGALT2	-	8	33
SRR6410615_1	polyA	TSEN15	+	11	186
SRR6410615_1	polyA	C1ORF21	+	5	348
SRR6410615_1	polyA	EDEM3	-	17	86
SRR6410615_1	polyA	NIBAN1	-	20	1182
SRR6410615_1	polyA	RNF2	+	10	236
SRR6410615_1	polyA	TRMT1L	-	19	405
SRR6410615_1	polyA	SWT1	+	14	114
[truncated: 116,857 more rows]
