# Supplementary material for: Poly(A)+ selection limits detection of long and alternatively spliced transcripts compared with rRNA depletion in RNA-Sequencing
Source: BMC Genomics. 2026 May 13;27:591. doi: 10.1186/s12864-026-12944-z (PMC13339413; doi:10.1186/s12864-026-12944-z)
Supplement: Supplementary file 6 — Supplementary Material 6. [file 12864_2026_12944_MOESM6_ESM.xlsx]

## Sheet: CPM_blood_polyA
GeneID	GeneName	SRR6410615_quant	SRR6410616_quant	SRR6410617_quant	SRR6410618_quant
ENSG00000000003.15	TSPAN6	1.41439	0.895865	1.49265	0.924244
ENSG00000000005.6	TNMD	0	0	0	0
ENSG00000000419.14	DPM1	14.9894	16.9788	16.1538	14.8549
ENSG00000000457.14	SCYL3	22.9166	23.0686	21.9105	21.4483
ENSG00000000460.17	C1orf112	5.0067	5.93743	4.73119	5.27275
ENSG00000000938.13	FGR	861.23	867.054	882.234	891.541
ENSG00000000971.16	CFH	2.86397	2.98116	3.94185	3.49391
ENSG00000001036.14	FUCA2	27.241	26.6659	28.0603	24.4573
ENSG00000001084.13	GCLC	16.0309	15.0016	15.8466	12.6655
ENSG00000001167.15	NFYA	29.4762	29.9226	26.1091	28.3922
ENSG00000001460.18	STPG1	3.46141	3.46309	4.09479	3.64785
ENSG00000001461.17	NIPAL3	29.5486	32.7612	30.793	30.0877
ENSG00000001497.18	LAS1L	32.2377	36.4326	35.7865	39.1246
ENSG00000001561.7	ENPP4	5.42272	6.00921	6.2838	5.18224
ENSG00000001617.12	SEMA3F	0.399075	0.258208	0.370999	0.0703472
ENSG00000001626.17	CFTR	0.798173	1.5962	1.18256	1.07866
ENSG00000001629.10	ANKIB1	15.376	14.6475	14.5154	15.1246
ENSG00000001630.18	CYP51A1	10.2276	11.8884	11.3703	9.64743
ENSG00000001631.17	KRIT1	18.2592	18.2537	16.0878	14.5586
ENSG00000002016.18	RAD52	8.44259	7.39415	7.19185	6.65955
ENSG00000002079.14	MYH16	0	0	0	0
ENSG00000002330.14	BAD	19.8291	20.023	21.0542	19.4138
ENSG00000002549.13	LAP3	58.1468	59.4673	61.4636	58.966
ENSG00000002586.20	CD99	234.174	236.271	238.277	243.546
ENSG00000002587.10	HS3ST1	1.76886	0.966286	1.28929	1.55606
ENSG00000002726.21	AOC1	12.0407	14.2719	12.8459	14.0419
ENSG00000002745.13	WNT16	0.2817	0.352102	0.27825	0.25794
ENSG00000002746.15	HECW1	0.363416	0.28194	0.327662	0.232052
ENSG00000002822.16	MAD1L1	45.6394	48.4551	48.4397	49.0973
ENSG00000002834.18	LASP1	615.359	625.378	620.951	643.114
ENSG00000002919.15	SNX11	76.3336	73.3533	77.2024	72.753
ENSG00000002933.9	TMEM176A	42.8976	40.351	41.8766	40.7939
ENSG00000003056.8	M6PR	224.289	216.091	215.533	209.337
ENSG00000003096.14	KLHL13	0.352125	0.680731	0.556499	0.468981
ENSG00000003137.9	CYP26B1	0.774674	0.985886	1.08981	1.2897
ENSG00000003147.19	ICA1	3.3804	3.23934	3.82591	3.8222
ENSG00000003249.15	DBNDD1	5.84424	6.34171	5.89298	6.13622
ENSG00000003393.16	ALS2	13.2148	12.8737	13.7002	12.5705
ENSG00000003400.15	CASP10	70.768	71.0573	63.6325	64.3817
ENSG00000003402.21	CFLAR	439.398	461.804	449.149	439.359
ENSG00000003436.16	TFPI	3.67179	3.2865	3.43154	3.14398
ENSG00000003509.16	NDUFAF7	9.28473	9.55119	9.93249	9.51056
ENSG00000003756.17	RBM5	230.027	239.531	238.147	238.512
ENSG00000003987.14	MTMR7	0	0.0234735	0	0.0234491
ENSG00000003989.18	SLC7A2	0.0938999	0.0938939	0.0927499	0
ENSG00000004059.11	ARF5	201.64	189.79	199.195	196.044
ENSG00000004139.14	SARM1	28.761	30.3533	29.3554	32.074
ENSG00000004142.12	POLDIP2	65.7009	63.0748	61.7812	66.2515
ENSG00000004399.13	PLXND1	69.0475	77.6214	72.2822	72.0815
ENSG00000004455.17	AK2	99.7303	108.541	103.522	102.208
ENSG00000004468.13	CD38	17.0466	17.4062	14.9004	13.8439
ENSG00000004478.8	FKBP4	49.4558	50.8655	49.6916	47.8179
ENSG00000004487.18	KDM1A	54.65	50.759	51.4782	51.1534
ENSG00000004534.15	RBM6	156.619	155.128	157.927	162.329
ENSG00000004660.15	CAMKK1	31.5656	32.4387	33.1814	36.5649
ENSG00000004700.16	RECQL	22.7636	23.943	24.9266	23.1342
ENSG00000004766.17	VPS50	11.2405	11.9565	9.49824	9.32888
ENSG00000004776.13	HSPB6	0.610349	0.46947	0.649249	0.797268
ENSG00000004777.19	ARHGAP33	9.31959	10.5865	10.5286	10.0831
ENSG00000004779.10	NDUFAB1	20.0946	20.375	19.2451	18.6655
ENSG00000004799.8	PDK4	17.9349	17.6291	19.1375	17.071
ENSG00000004809.14	SLC22A16	1.57282	1.24409	1.36806	1.07863
ENSG00000004838.14	ZMYND10	2.6292	2.67595	2.64339	2.72009
ENSG00000004846.17	ABCB5	0.2867	0.498577	0.510356	0.272595
ENSG00000004848.8	ARX	0	0	0	0
ENSG00000004864.14	SLC25A13	9.60127	9.57718	9.2518	8.44736
ENSG00000004866.22	ST7	7.86416	7.46457	6.14468	7.50264
ENSG00000004897.12	CDC27	26.2849	25.0993	25.2811	22.2254
ENSG00000004939.16	SLC4A1	283.372	272.385	281.958	331.208
ENSG00000004948.16	CALCR	0	0.0234735	0	0
ENSG00000004961.15	HCCS	18.4543	17.3425	17.2425	17.6179
ENSG00000004975.12	DVL2	28.9459	31.2197	30.9151	33.5552
ENSG00000005001.10	PRSS22	0.1878	0.61031	0.324601	0.351736
ENSG00000005007.13	UPF1	169.164	190.37	183.112	188.611
ENSG00000005020.13	SKAP2	87.8612	99.0956	93.1185	87.9631
ENSG00000005022.6	SLC25A5	160.671	158.025	161.089	161.029
ENSG00000005059.16	MCUB	43.1566	44.3165	42.3635	43.8135
ENSG00000005073.6	HOXA11	0	0	0	0
ENSG00000005075.16	POLR2J	46.2886	43.7539	46.7112	46.2233
ENSG00000005100.13	DHX33	9.95658	9.27202	9.37833	9.17287
ENSG00000005102.14	MEOX1	2.55877	1.99525	2.66656	2.64974
ENSG00000005108.17	THSD7A	0.023475	0.0938939	0.0463749	0.0703472
ENSG00000005156.12	LIG3	25.8195	28.0472	25.9324	25.4869
ENSG00000005175.10	RPAP3	17.4891	18.0288	18.8976	16.6521
ENSG00000005187.12	ACSM3	5.82179	6.14615	5.65651	5.81166
ENSG00000005189.20	REXO5	0.727724	0.962413	0.950686	1.00829
ENSG00000005194.15	CIAPIN1	35.8604	35.5783	33.8306	35.3662
ENSG00000005206.17	SPPL2B	61.2744	60.0734	58.2644	56.009
ENSG00000005238.20	FAM214B	119.408	119.175	121.619	117.991
ENSG00000005243.10	COPZ2	1.64325	2.06569	1.92456	1.80558
ENSG00000005249.13	PRKAR2B	24.3041	22.9571	21.5412	23.3313
ENSG00000005302.19	MSL3	98.0114	92.0183	94.5347	92.7757
ENSG00000005339.15	CREBBP	113.84	122.086	112.416	112.973
ENSG00000005379.17	TSPOAP1	36.9027	41.4086	40.4365	39.9104
ENSG00000005381.8	MPO	13.5453	13.2394	12.1966	14.1482
ENSG00000005421.9	PON1	0.0715752	0	0.0231875	0
ENSG00000005436.14	GCFC2	9.15719	7.74625	8.52513	6.28437
ENSG00000005448.17	WDR54	16.7105	15.282	14.3662	14.7336
ENSG00000005469.12	CROT	8.34735	8.68519	6.79393	6.49539
ENSG00000005471.19	ABCB4	2.12425	2.00682	2.25187	2.28642
ENSG00000005483.22	KMT2E	68.8862	74.5005	65.0102	68.445
ENSG00000005486.17	RHBDD2	71.0736	65.2825	64.3778	67.3812
ENSG00000005513.10	SOX8	2.18317	2.08914	1.6695	1.75868
ENSG00000005700.15	IBTK	16.6924	14.8173	13.2883	14.1333
ENSG00000005801.18	ZNF195	12.1918	11.9179	12.122	11.3457
ENSG00000005810.19	MYCBP2	53.9743	58.7399	55.5229	56.1355
ENSG00000005812.11	FBXL3	37.87	37.9585	35.9587	33.6939
ENSG00000005844.19	ITGAL	457.586	505.988	483.59	478.696
ENSG00000005882.12	PDK2	23.8153	25.8443	26.5759	27.8618
ENSG00000005884.18	ITGA3	7.39079	7.0869	7.22366	6.8672
ENSG00000005889.16	ZFX	19.2976	19.9384	17.6427	19.2744
ENSG00000005893.16	LAMP2	230.877	224.955	227.636	206.05
ENSG00000005961.19	ITGA2B	53.8679	51.1643	56.7287	53.6282
ENSG00000005981.13	ASB4	0.108196	0.140841	0.2389	0.257869
ENSG00000006007.12	GDE1	72.9367	72.9791	73.6866	69.0921
ENSG00000006015.18	REX1BD	38.9997	37.192	37.9251	37.1461
ENSG00000006016.12	CRLF1	0.17956	0.046947	0.0464909	0.0858704
ENSG00000006025.12	OSBPL7	37.6538	39.2969	35.7783	41.0831
ENSG00000006042.12	TMEM98	2.51041	2.06649	2.05529	2.03043
ENSG00000006047.13	YBX2	0.3756	0.516417	0.115937	0.25794
ENSG00000006059.4	KRT33A	0	0	0	0
ENSG00000006062.18	MAP3K14	68.2182	77.0536	77.119	80.0002
ENSG00000006071.16	ABCC8	0.21273	0.19821	0.369423	0.290979
ENSG00000006116.4	CACNG3	0	0	0	0
ENSG00000006118.15	TMEM132A	0.265525	0.265649	0.533312	0.235663
ENSG00000006125.18	AP2B1	171.433	180.108	175.333	175.61
ENSG00000006128.12	TAC1	0.0938999	0.117367	0.0695624	0.0234491
ENSG00000006194.10	ZNF263	37.3252	40.0959	39.446	40.1647
ENSG00000006210.7	CX3CL1	1.16192	0.542003	0.782484	0.72134
ENSG00000006282.21	SPATA20	34.9812	36.7929	35.2684	36.6407
ENSG00000006283.18	CACNA1G	0	0	0	0.0245512
ENSG00000006327.14	TNFRSF12A	4.06117	4.88248	4.87359	4.47875
ENSG00000006377.11	DLX6	0	0	0	0.0234491
ENSG00000006432.16	MAP3K9	5.25572	6.06564	6.29352	6.21456
ENSG00000006451.8	RALA	22.198	24.1777	24.5162	21.6816
ENSG00000006453.14	BAIAP2L1	1.43202	1.40909	1.59875	1.61798
ENSG00000006459.11	KDM7A	41.2848	44.7412	41.5399	41.9258
ENSG00000006468.14	ETV1	0.3756	0.187788	0.162312	0.211041
ENSG00000006530.18	AGK	15.9289	16.1677	16.6185	14.4306
ENSG00000006534.17	ALDH3B1	86.028	92.4878	88.9735	84.9172
ENSG00000006555.11	TTC22	20.1657	19.4198	17.576	16.8038
ENSG00000006576.16	PHTF2	11.7018	9.74152	10.5271	9.63156
ENSG00000006606.9	CCL26	0	0	0	0
ENSG00000006607.14	FARP2	12.9948	13.6399	13.8234	12.6105
ENSG00000006611.17	USH1C	1.76062	2.20651	1.69269	1.45384
ENSG00000006625.18	GGCT	6.16267	6.19064	6.32478	6.04261
ENSG00000006634.8	DBF4	7.69979	8.02561	7.46511	8.1806
ENSG00000006638.13	TBXA2R	5.91198	6.28556	6.42001	5.54612
ENSG00000006652.15	IFRD1	34.4667	29.6996	34.0137	31.9744
ENSG00000006659.13	LGALS14	0.0704249	0	0.0463749	0.0234491
ENSG00000006695.12	COX10	11.5138	12.5047	11.7062	11.1445
ENSG00000006704.11	GTF2IRD1	1.15685	1.35733	0.96446	0.637486
ENSG00000006712.15	PAF1	65.1644	66.1012	72.1521	70.527
ENSG00000006715.16	VPS41	50.3662	48.332	49.5831	49.6137
ENSG00000006740.18	ARHGAP44	0.456494	0.82176	0.533381	0.493485
ENSG00000006744.19	ELAC2	46.4125	49.1782	51.1748	50.1259
ENSG00000006747.15	SCIN	2.65779	2.8793	3.3265	2.93076
ENSG00000006756.16	ARSD	25.0315	26.4738	24.227	27.028
ENSG00000006757.12	PNPLA4	4.31972	4.29565	3.84912	4.17393
ENSG00000006788.14	MYH13	0	0	0	0
ENSG00000006831.10	ADIPOR2	66.7737	67.4167	69.7943	66.5589
ENSG00000006837.12	CDKL3	0.388112	0.370482	0.425258	0.438497
ENSG00000007001.13	UPP2	0	0	0	0
ENSG00000007038.11	PRSS21	4.17855	3.21587	3.59406	3.65805
ENSG00000007047.16	MARK4	30.5882	33.4898	31.231	32.4612
ENSG00000007062.12	PROM1	0.32865	0.399049	0.556499	0.515879
ENSG00000007080.11	CCDC124	29.2185	31.6423	34.5115	34.1799
ENSG00000007129.18	CEACAM21	15.4642	16.1498	15.0728	14.1536
ENSG00000007168.14	PAFAH1B1	122.841	120.214	121.457	120.946
ENSG00000007171.18	NOS2	0.164325	0.187788	0.0927499	0.187592
ENSG00000007174.18	DNAH9	0.0938999	0.08542	0.0280105	0.117245
ENSG00000007202.15	KIAA0100	115.086	126.519	126.77	130.078
ENSG00000007216.16	SLC13A2	15.7048	14.8571	14.6408	13.3204
ENSG00000007237.19	GAS7	127.391	135.745	129.166	135.334
ENSG00000007255.10	TRAPPC6A	30.0949	27.6283	30.1901	26.9063
ENSG00000007264.15	MATK	68.834	70.2213	76.1599	67.9285
ENSG00000007306.15	CEACAM7	0	0.0704204	0.0231875	0
ENSG00000007312.13	CD79B	106.875	106.637	118.984	114.882
ENSG00000007314.12	SCN4A	0.42255	0.399049	0.510124	0.351736
ENSG00000007341.19	ST7L	6.768	5.72762	6.55769	6.75021
ENSG00000007350.17	TKTL1	7.41852	8.4974	7.88374	8.94755
ENSG00000007372.25	PAX6	0.023475	0.046947	0.0231875	0.0234491
ENSG00000007376.8	RPUSD1	28.4282	29.9522	31.9524	29.452
ENSG00000007384.15	RHBDF1	0.399075	0.399049	0.324625	0.328287
ENSG00000007392.17	LUC7L	58.029	58.8297	61.101	57.9133
ENSG00000007402.12	CACNA2D2	6.87819	8.56782	7.0722	8.03798
ENSG00000007516.14	BAIAP3	29.7897	30.0295	33.1349	31.874
ENSG00000007520.4	TSR3	39.9791	38.4073	43.8939	39.3439
ENSG00000007541.17	PIGQ	39.2183	37.8098	39.5348	38.6035
ENSG00000007545.16	CRAMP1	18.3518	20.3266	18.6944	19.2255
ENSG00000007866.22	TEAD3	0.704249	0.657257	0.811561	0.797268
ENSG00000007908.16	SELE	0	0	0	0
ENSG00000007923.17	DNAJC11	42.3881	45.4301	41.033	43.0598
ENSG00000007933.13	FMO3	0.11876	0.399589	0.320868	0.149535
ENSG00000007944.15	MYLIP	46.0867	47.0182	44.7527	45.6238
ENSG00000007952.18	NOX1	0	0	0	0
ENSG00000007968.7	E2F2	22.7858	22.7739	24.3433	21.4036
ENSG00000008018.9	PSMB1	91.5034	87.37	88.5048	84.8752
ENSG00000008056.14	SYN1	0.479171	0.563363	0.549172	0.731517
ENSG00000008083.14	JARID2	57.7119	62.0381	60.5226	60.3318
ENSG00000008086.13	CDKL5	10.8856	10.7941	9.25959	10.5479
ENSG00000008118.10	CAMK1G	0.023475	0	0	0
ENSG00000008128.23	CDK11A	55.8161	59.0341	59.6703	58.9592
ENSG00000008130.15	NADK	536.966	565.543	572.518	566.874
ENSG00000008196.13	TFAP2B	0.023475	0.0234735	0.0231875	0
ENSG00000008197.5	TFAP2D	0	0	0	0.0234491
ENSG00000008226.20	DLEC1	6.80854	7.10319	7.0796	6.98857
ENSG00000008256.16	CYTH3	14.4136	14.4597	13.1241	13.4363
ENSG00000008277.15	ADAM22	1.36155	1.66662	1.53037	1.78213
ENSG00000008282.9	SYPL1	45.2268	43.8464	47.206	43.3997
ENSG00000008283.16	CYB561	33.6826	33.732	33.5777	32.3173
ENSG00000008294.22	SPAG9	56.5914	56.8968	58.0141	53.1298
ENSG00000008300.17	CELSR3	6.0333	6.36134	5.70412	5.76933
ENSG00000008311.16	AASS	5.24091	4.79089	4.77098	4.5653
ENSG00000008323.16	PLEKHG6	0.774674	0.891992	1.32169	1.03176
ENSG00000008324.12	SS18L2	12.1837	11.1009	11.935	12.0216
ENSG00000008382.16	MPND	18.5493	22.1823	22.3565	18.8062
ENSG00000008394.13	MGST1	18.5824	16.5489	16.6718	16.184
ENSG00000008405.12	CRY1	8.62107	8.02793	8.76489	6.8237
ENSG00000008438.5	PGLYRP1	49.0749	44.9385	50.8118	48.5124
ENSG00000008441.19	NFIX	24.3881	23.356	23.4658	25.8321
ENSG00000008513.16	ST3GAL1	126.987	148.788	133.978	142.99
ENSG00000008516.18	MMP25	667.99	735.955	705.259	688.304
ENSG00000008517.19	IL32	535.031	510.361	537.77	531.14
ENSG00000008710.20	PKD1	48.7072	48.4317	46.4448	47.961
ENSG00000008735.14	MAPK8IP2	0.874889	0.698758	1.08814	0.697281
ENSG00000008838.21	MED24	44.8877	46.4509	46.6624	45.481
ENSG00000008853.18	RHOBTB2	9.64901	11.8541	12.0253	11.1383
ENSG00000008869.12	HEATR5B	26.5042	29.7479	28.9158	27.3018
ENSG00000008952.17	SEC62	60.4035	53.7946	54.1099	52.8217
ENSG00000008988.11	RPS20	421.241	381.837	411.321	384.435
ENSG00000009307.17	CSDE1	254.921	295.671	269.339	294.412
ENSG00000009335.18	UBE3C	38.3948	42.6788	40.1626	41.335
ENSG00000009413.16	REV3L	16.3302	15.3593	16.3052	15.6488
ENSG00000009694.13	TENM1	2.60572	2.15956	1.99417	2.32146
ENSG00000009709.12	PAX7	0	0	0	0
ENSG00000009724.17	MASP2	0.04695	0	0	0.0635704
ENSG00000009765.15	IYD	1.79595	1.79431	1.89908	1.80619
ENSG00000009780.16	FAM76A	13.7047	12.5618	13.191	12.2623
ENSG00000009790.15	TRAF3IP3	302.595	309.37	300.048	306.449
ENSG00000009830.13	POMT2	8.26723	7.87876	7.37932	8.34648
ENSG00000009844.16	VTA1	22.9356	21.9616	20.7535	22.1643
ENSG00000009950.16	MLXIPL	1.73126	1.87694	2.08217	2.1345
ENSG00000009954.11	BAZ1B	57.4647	57.9797	55.3732	51.9119
ENSG00000010017.13	RANBP9	25.5931	27.8664	22.5444	24.1658
ENSG00000010030.14	ETV7	3.42735	4.38954	4.19693	3.96289
ENSG00000010072.16	SPRTN	5.98612	5.35195	5.28674	4.9715
ENSG00000010165.20	METTL13	30.4383	31.7362	31.1872	33.5818
ENSG00000010219.14	DYRK4	8.03344	8.11919	8.29281	9.55772
ENSG00000010244.19	ZNF207	151.602	145.139	144.763	143.784
ENSG00000010256.11	UQCRC1	136.242	129.931	139.21	135.845
ENSG00000010270.14	STARD3NL	14.6953	16.1967	15.3759	14.7025
ENSG00000010278.15	CD9	27.1893	25.0724	28.6521	25.9986
ENSG00000010282.15	HHATL	0.0938999	0.140841	0.0463749	0.0703472
ENSG00000010292.13	NCAPD2	51.6763	58.9757	58.7066	55.0298
ENSG00000010295.20	IFFO1	83.4984	86.0472	80.8824	84.2856
ENSG00000010310.9	GIPR	6.57562	6.60039	5.91452	6.80937
ENSG00000010318.22	PHF7	3.0987	3.49755	2.78252	3.77532
ENSG00000010319.7	SEMA3G	0.4695	0.492943	0.626062	0.539422
ENSG00000010322.16	NISCH	127.029	144.019	134.866	134.568
ENSG00000010327.10	STAB1	121.082	132.704	130.179	126.755
ENSG00000010361.14	FUZ	19.8415	19.6239	21.9313	21.64
ENSG00000010379.16	SLC6A13	0.446025	0.352102	0.301437	0.25794
ENSG00000010404.18	IDS	301.528	305.038	297.44	291.356
ENSG00000010438.17	PRSS3	0.962474	0.846219	0.950686	0.867615
ENSG00000010539.12	ZNF200	21.7463	22.9234	22.9284	21.0647
ENSG00000010610.10	CD4	363.046	380.229	381.463	391.006
ENSG00000010626.15	LRRC23	2.58119	3.61095	3.45918	3.25166
ENSG00000010671.17	BTK	92.5362	85.7251	92.1888	88.6599
ENSG00000010704.19	HFE	6.25073	6.97392	6.52296	6.39083
ENSG00000010803.16	SCMH1	13.5726	14.4362	12.7248	14.3509
ENSG00000010810.17	FYN	228.342	228.322	227.77	226.111
ENSG00000010818.10	HIVEP2	30.4096	31.0554	29.2866	31.6176
ENSG00000010932.17	FMO1	0.211275	0.164314	0.162312	0.0703472
ENSG00000011007.13	ELOA	35.497	37.3842	34.2945	38.3047
ENSG00000011009.11	LYPLA2	98.1949	100.536	102.632	105.218
ENSG00000011021.23	CLCN6	19.8129	21.2276	20.6611	20.2162
ENSG00000011028.14	MRC2	12.4183	12.7696	12.2662	13.9991
ENSG00000011052.21	NME1-NME2	0.258366	0.241378	1.70759	1.0069
ENSG00000011083.9	SLC6A7	0	0.0704204	0	0.0703472
ENSG00000011105.14	TSPAN9	6.00786	6.52563	8.51268	7.43337
ENSG00000011114.15	BTBD7	14.9603	17.5866	17.1027	15.2687
ENSG00000011132.12	APBA3	35.3384	34.819	33.2792	33.1169
ENSG00000011143.19	MKS1	11.6623	11.6482	11.2371	12.7566
ENSG00000011198.10	ABHD5	76.278	76.5572	71.3456	72.2326
ENSG00000011201.12	ANOS1	0.3756	0.234735	0.510124	0.328287
ENSG00000011243.19	AKAP8L	103.535	113.005	115.775	119.914
ENSG00000011258.16	MBTD1	18.6313	19.5603	19.0322	17.6248
ENSG00000011260.14	UTP18	29.4979	26.0087	29.3093	28.6167
ENSG00000011275.19	RNF216	90.0421	99.6662	97.4893	93.2693
ENSG00000011295.16	TTC19	16.0961	16.0109	15.5967	14.7487
ENSG00000011304.22	PTBP1	179.864	186.039	180.149	182.285
ENSG00000011332.22	DPF1	0	0.0234735	0	0.0701596
ENSG00000011347.10	SYT7	0	0.046947	0.208687	0.164143
ENSG00000011376.12	LARS2	11.344	12.3555	13.4363	12.6187
ENSG00000011405.14	PIK3C2A	14.3672	13.0428	12.6686	12.6429
ENSG00000011422.12	PLAUR	91.791	84.6301	89.609	88.1873
ENSG00000011426.11	ANLN	0.516449	0.305155	0.440562	0.25794
ENSG00000011451.21	WIZ	35.3549	39.4407	36.7753	36.884
ENSG00000011454.18	RABGAP1	23.3129	23.7006	25.3278	24.2589
ENSG00000011465.18	DCN	3.60017	2.9094	3.96656	3.2873
ENSG00000011478.13	QPCTL	8.32632	8.10462	8.60288	7.1287
ENSG00000011485.15	PPP5C	34.3463	34.2295	34.5725	36.3628
ENSG00000011523.14	CEP68	17.4693	18.3074	16.7676	17.2995
ENSG00000011566.15	MAP4K3	2.86395	2.41777	2.7825	2.6149
ENSG00000011590.14	ZBTB32	1.9484	2.88724	2.7825	2.62632
ENSG00000011600.12	TYROBP	945.99	898.649	965.325	932.903
ENSG00000011638.11	LDAF1	11.2193	10.4581	10.5781	9.96395
ENSG00000011677.13	GABRA3	0	0	0	0
ENSG00000012048.23	BRCA1	4.59311	5.07046	6.25672	5.32319
ENSG00000012061.16	ERCC1	64.5265	64.5833	62.5332	65.1019
ENSG00000012124.17	CD22	94.7909	99.7497	97.6408	96.6066
ENSG00000012171.20	SEMA3B	2.1646	1.60293	1.54257	1.70716
ENSG00000012174.12	MBTPS2	2.94106	2.89318	2.41604	2.88843
ENSG00000012211.13	PRICKLE3	12.514	13.5442	13.5584	11.3264
ENSG00000012223.13	LTF	68.3149	64.5316	70.2833	67.7304
ENSG00000012232.9	EXTL3	86.3354	88.1841	85.8209	86.1539
ENSG00000012504.15	NR1H4	0.2817	0.258208	0.649249	0.234491
ENSG00000012660.14	ELOVL5	116.937	117.323	121.209	111.045
ENSG00000012779.12	ALOX5	422.783	434.692	412.594	437.866
ENSG00000012817.16	KDM5D	85.6519	86.9179	80.9746	85.5952
ENSG00000012822.16	CALCOCO1	155.654	163.703	156.514	163.236
ENSG00000012963.15	UBR7	26.3625	25.7739	26.9437	25.1141
ENSG00000012983.12	MAP4K5	9.85961	9.92926	11.7561	10.2215
ENSG00000013016.16	EHD3	16.0809	15.7273	16.0937	15.6994
ENSG00000013275.8	PSMC4	78.5378	77.6559	78.7467	79.6084
ENSG00000013288.9	MAN2B2	91.447	104.671	96.1507	100.184
ENSG00000013293.6	SLC7A14	1.37538	1.49674	1.36465	0.854999
ENSG00000013297.12	CLDN11	0.211322	0.164314	0.0927499	0.0468981
ENSG00000013306.16	SLC25A39	2271.26	2069.7	2193.36	2398.08
ENSG00000013364.19	MVP	426.553	442.272	448.955	442.481
ENSG00000013374.17	NUB1	109.019	111.191	114.851	109.913
ENSG00000013375.16	PGM3	7.67636	6.80743	7.19458	7.5815
ENSG00000013392.8	RWDD2A	3.2506	2.87076	2.81336	2.34491
ENSG00000013441.17	CLK1	69.1523	63.9886	66.642	62.2597
ENSG00000013503.10	POLR3B	7.39462	7.53499	6.72437	6.56573
ENSG00000013523.11	ANGEL1	20.3045	20.5378	21.4998	20.9261
ENSG00000013561.18	RNF14	23.1254	21.1028	21.6365	22.6316
ENSG00000013563.14	DNASE1L1	48.9454	48.6705	51.7514	50.1231
ENSG00000013573.17	DDX11	32.5153	34.337	35.8817	36.0395
ENSG00000013583.10	HEBP1	28.4667	27.2801	27.8612	23.824
ENSG00000013588.9	GPRC5A	1.5554	1.62516	1.98074	1.8843
ENSG00000013619.15	MAMLD1	1.07985	1.10325	1.484	1.3366
ENSG00000013725.14	CD6	201.249	208.125	201.261	206.18
ENSG00000013810.21	TACC3	213.316	221.327	224.632	232.318
ENSG00000014123.10	UFL1	11.0802	12.9339	12.2703	11.1924
ENSG00000014138.9	POLA2	19.2671	17.2535	18.9865	18.2201
ENSG00000014164.7	ZC3H3	40.5413	43.3822	41.3664	43.8745
ENSG00000014216.16	CAPN1	212.045	219.466	216.293	228.759
ENSG00000014257.16	ACP3	15.3057	16.596	13.9589	13.4832
ENSG00000014641.21	MDH1	51.3299	47.2358	51.6153	47.7773
ENSG00000014824.14	SLC30A9	13.9659	12.887	14.323	14.0511
ENSG00000014914.21	MTMR11	26.3836	25.5838	26.462	27.1701
ENSG00000014919.13	COX15	38.263	35.031	35.4173	34.3092
ENSG00000015133.20	CCDC88C	129.8	134.324	131.157	136.222
ENSG00000015153.15	YAF2	12.7675	10.438	9.66992	10.2585
ENSG00000015171.20	ZMYND11	19.672	18.192	18.063	16.4388
ENSG00000015285.11	WAS	479.524	517.686	503.661	501.012
ENSG00000015413.10	DPEP1	4.20202	5.11722	5.65774	5.60533
ENSG00000015475.19	BID	132.378	130.711	129.802	126.279
ENSG00000015479.20	MATR3	80.1714	81.3323	83.9021	75.2855
ENSG00000015520.15	NPC1L1	3.35692	3.61492	3.26943	3.52078
ENSG00000015532.10	XYLT2	28.4824	32.1614	32.9053	35.4775
ENSG00000015568.13	RGPD5	13.8119	11.9102	12.1329	10.5222
ENSG00000015592.17	STMN4	0.0704249	0.0938939	0	0
ENSG00000015676.18	NUDCD3	69.6786	68.7972	71.3085	68.8514
ENSG00000016082.15	ISL1	0.023475	0	0	0.0703472
ENSG00000016391.11	CHDH	0.966441	1.65434	1.86406	1.44617
ENSG00000016402.14	IL20RA	0.023475	0.117367	0.0695624	0.164143
ENSG00000016490.16	CLCA1	11.714	12.1827	11.5937	10.6693
ENSG00000016602.9	CLCA4	0	0	0	0
ENSG00000016864.19	GLT8D1	24.5079	27.018	25.5308	23.6988
ENSG00000017260.20	ATP2C1	27.4187	27.6074	27.8957	28.9483
ENSG00000017427.17	IGF1	0.556357	0.611742	0.699427	0.375771
ENSG00000017483.16	SLC38A5	81.4724	77.8557	84.7333	85.8693
ENSG00000017797.13	RALBP1	129.346	132.546	135.004	135.049
ENSG00000018189.13	RUFY3	21.3388	18.943	19.9876	17.6686
ENSG00000018236.15	CNTN1	0.023475	0.0938939	0.0231875	0.0576378
ENSG00000018280.17	SLC11A1	433.399	467.689	455.374	452.712
ENSG00000018408.15	WWTR1	0.635632	1.50362	0.722591	0.538203
ENSG00000018510.18	AGPS	23.2498	21.2877	22.1029	21.4585
ENSG00000018607.8	ZNF806	0.023475	0.307315	0.215226	0.187592
ENSG00000018610.15	STEEP1	14.2687	13.773	14.7747	13.166
ENSG00000018625.15	ATP1A2	0.539713	0.55219	0.626178	0.286407
ENSG00000018699.13	TTC27	11.2763	9.98052	11.3273	9.31959
ENSG00000018869.18	ZNF582	1.80755	1.87788	2.50427	2.11041
ENSG00000019102.12	VSIG2	0.539924	0.61031	0.231875	0.375185
ENSG00000019144.20	PHLDB1	3.88351	4.51937	3.96807	3.27379
ENSG00000019169.11	MARCO	11.6465	12.4644	15.5068	13.6872
ENSG00000019186.10	CYP24A1	0.14085	0.0938939	0.0463749	0
ENSG00000019485.14	PRDM11	6.52604	7.74625	8.09243	7.17543
ENSG00000019505.8	SYT13	0.654412	0.530125	0.647301	0.539258
ENSG00000019549.13	SNAI2	0.14085	0.164314	0.0231875	0.0468981
ENSG00000019582.17	CD74	3981.13	4046.25	3905.97	4243.6
ENSG00000019991.18	HGF	3.99072	2.98113	3.24657	3.00148
ENSG00000019995.6	ZRANB1	39.4145	39.2504	42.6156	38.0573
ENSG00000020129.16	NCDN	22.2308	23.3081	20.3122	22.7691
ENSG00000020181.18	ADGRA2	3.49777	4.41301	3.29262	4.03324
ENSG00000020219.9	CCT8L1P	0	0	0	0
ENSG00000020256.20	ZFP64	7.39551	8.36062	7.9908	7.65719
ENSG00000020426.11	MNAT1	4.1316	3.45058	4.48047	3.35324
ENSG00000020577.14	SAMD4A	3.43566	4.10791	3.71067	3.04812
ENSG00000020633.19	RUNX3	205.802	210.06	202.959	213.788
ENSG00000020922.13	MRE11	26.6516	29.4345	27.9048	24.1811
ENSG00000021300.14	PLEKHB1	27.5336	26.3842	27.5005	27.8749
ENSG00000021355.13	SERPINB1	269.309	259.488	250.943	252.11
ENSG00000021461.18	CYP3A43	0.414991	0.305155	0.219353	0.215802
ENSG00000021488.13	SLC7A9	1.3381	1.31451	1.62319	1.07941
ENSG00000021574.13	SPAST	22.4614	21.2041	19.2726	18.5024
ENSG00000021645.20	NRXN3	0.759697	0.711716	0.646814	0.462345
ENSG00000021762.20	OSBPL5	46.7878	54.6256	51.8944	56.3316
ENSG00000021776.11	AQR	37.3914	40.8064	37.3795	38.6931
ENSG00000021826.18	CPS1	9.96827	10.1569	11.3115	9.66861
ENSG00000021852.13	C8B	0	0.0234735	0.0231875	0
ENSG00000022267.19	FHL1	15.9228	14.5699	16.3799	14.937
ENSG00000022277.13	RTF2	196.542	200.286	209.837	202.456
ENSG00000022355.18	GABRA1	0.023475	0	0	0
ENSG00000022556.16	NLRP2	11.6882	12.4331	11.1487	10.9477
ENSG00000022567.10	SLC45A4	116.451	117.712	115.656	111.361
ENSG00000022840.17	RNF10	593.963	530.656	540.408	567.565
ENSG00000022976.16	ZNF839	23.0509	25.4605	23.1909	22.7462
ENSG00000023041.12	ZDHHC6	46.3489	43.6031	44.1308	44.6992
ENSG00000023171.20	GRAMD1B	18.2002	17.9588	16.4955	17.1977
ENSG00000023191.17	RNH1	190.399	176.646	180.137	182.135
ENSG00000023228.14	NDUFS1	44.4651	40.6338	40.8303	42.2376
ENSG00000023287.13	RB1CC1	19.3926	19.8763	18.4614	18.1295
ENSG00000023318.9	ERP44	81.3929	73.4269	75.3166	76.2933
ENSG00000023330.15	ALAS1	41.2	40.7475	42.2651	41.3246
ENSG00000023445.16	BIRC3	48.2953	52.4476	49.1809	44.489
ENSG00000023516.9	AKAP11	21.5787	22.558	21.4024	20.049
ENSG00000023572.10	GLRX2	6.61457	6.4787	5.75188	5.57156
ENSG00000023608.5	SNAPC1	2.2536	2.53546	2.1847	1.89942
ENSG00000023697.13	DERA	16.2144	16.854	16.7645	15.4023
ENSG00000023734.11	STRAP	56.4068	50.2138	52.1759	47.2035
ENSG00000023839.12	ABCC2	3.5747	4.20079	3.85645	3.72502
ENSG00000023892.11	DEF6	269.162	272.349	278.345	286.237
ENSG00000023902.14	PLEKHO1	261.981	270.624	283.96	265.902
ENSG00000023909.10	GCLM	9.91623	10.6181	12.7049	9.73002
ENSG00000024048.11	UBR2	112.675	115.539	113.746	111.781
ENSG00000024422.12	EHD2	1.08076	1.61927	1.08942	1.32569
ENSG00000024526.17	DEPDC1	0.23475	0.046947	0.0695624	0.0703472
ENSG00000024862.18	CCDC28A	39.1928	38.6655	39.2104	39.6369
ENSG00000025039.15	RRAGD	15.6571	13.4972	12.7531	13.108
ENSG00000025156.13	HSF2	8.61532	9.43634	9.94742	8.27752
ENSG00000025293.17	PHF20	47.2056	49.7005	51.6646	45.9026
ENSG00000025423.11	HSD17B6	0.211275	0.211261	0.0695624	0.187592
ENSG00000025434.19	NR1H3	8.02844	6.71341	8.06926	7.08166
ENSG00000025708.14	TYMP	386.944	370.661	402.293	367.662
ENSG00000025770.19	NCAPH2	46.7711	47.8169	50.9984	50.6102
ENSG00000025772.8	TOMM34	17.1367	16.2671	18.4572	17.2319
ENSG00000025796.14	SEC63	32.6571	30.2654	31.379	28.4141
ENSG00000025800.14	KPNA6	67.4336	79.196	73.3269	69.7475
ENSG00000026025.16	VIM	1785.26	1742.61	1724.28	1727.61
ENSG00000026036.22	RTEL1-TNFRSF6B	9.4433	11.023	11.4001	9.32292
ENSG00000026103.23	FAS	28.1029	28.0069	28.2623	28.3738
ENSG00000026297.17	RNASET2	678.356	693.994	701.702	694.831
ENSG00000026508.21	CD44	484.479	481.531	471.832	472.879
ENSG00000026559.14	KCNG1	4.54893	5.60523	5.68489	4.57435
ENSG00000026652.15	AGPAT4	18.78	18.5206	19.5481	20.6382
ENSG00000026751.17	SLAMF7	67.1238	71.15	67.416	66.7757
ENSG00000026950.17	BTN3A1	278.335	281.747	268.024	259.776
ENSG00000027001.10	MIPEP	4.97669	5.42237	5.07806	4.03333
ENSG00000027075.17	PRKCH	109.891	117.197	112.657	115.35
ENSG00000027644.5	INSRR	0	0.0234735	0.139125	0.0703472
ENSG00000027697.15	IFNGR1	152.592	145.293	144.61	141.79
ENSG00000027847.14	B4GALT7	26.3624	26.6402	30.282	27.8809
ENSG00000027869.12	SH2D2A	56.9541	59.6408	59.8385	62.1836
ENSG00000028116.18	VRK2	7.41835	7.60541	8.41705	7.10504
ENSG00000028137.19	TNFRSF1B	968.037	999.73	1017.35	988.686
ENSG00000028203.19	VEZT	10.3129	10.4902	10.6281	9.54873
ENSG00000028277.22	POU2F2	155.699	157.615	162.748	159.025
ENSG00000028310.18	BRD9	41.6831	41.9324	42.372	43.6757
ENSG00000028528.15	SNX1	138.962	149.304	146.542	142.132
ENSG00000028839.10	TBPL1	17.4224	16.0559	17.8145	15.897
ENSG00000029153.15	ARNTL2	0.892166	1.03605	0.73859	0.904172
ENSG00000029363.17	BCLAF1	80.1783	83.7295	81.8352	78.1762
ENSG00000029364.12	SLC39A9	54.1095	48.7553	46.2589	47.3092
ENSG00000029534.21	ANK1	25.1628	22.6754	23.8571	26.9484
ENSG00000029559.7	IBSP	0	0	0	0
ENSG00000029639.11	TFB1M	8.05356	9.74283	8.69692	7.66777
ENSG00000029725.17	RABEP1	32.2235	34.0366	34.2016	31.5155
ENSG00000029993.15	HMGB3	1.90147	2.69945	2.13325	2.01662
ENSG00000030066.13	NUP160	26.1256	25.8167	23.8478	24.3095
ENSG00000030110.14	BAK1	72.2786	75.3266	78.4475	77.6181
ENSG00000030304.15	MUSK	0.164818	0.141615	0.109027	0.120223
ENSG00000030419.17	IKZF2	8.35709	9.15466	9.41411	8.935
ENSG00000030582.18	GRN	789.517	772.422	763.715	798.996
ENSG00000031003.11	FAM13B	33.0997	31.1969	31.791	31.6578
ENSG00000031081.11	ARHGAP31	14.9545	13.9022	13.0088	15.2184
ENSG00000031691.7	CENPQ	1.07985	1.29104	0.788374	1.2428
ENSG00000031698.13	SARS1	128.585	127.556	134.972	135.328
ENSG00000031823.14	RANBP3	89.6116	90.6045	90.5568	89.1653
ENSG00000032219.19	ARID4A	18.4279	18.2154	18.3226	18.0097
ENSG00000032389.13	EIPR1	21.0716	22.3233	22.8339	21.2235
ENSG00000032444.17	PNPLA6	141.503	152.877	156.177	146.717
ENSG00000032742.18	IFT88	3.61458	4.90511	4.36036	5.0192
ENSG00000033011.14	ALG1	25.807	25.7027	27.9463	26.6426
ENSG00000033030.15	ZCCHC8	30.446	29.1652	30.3635	28.8231
ENSG00000033050.9	ABCF2	30.4755	31.0356	30.1909	31.725
ENSG00000033100.17	CHPF2	93.5862	93.1966	92.8161	97.2931
ENSG00000033122.21	LRRC7	2.20228	1.95135	2.14908	1.2828
ENSG00000033170.17	FUT8	9.66831	10.3403	9.01881	9.47907
ENSG00000033178.13	UBA6	20	19.5343	19.3667	18.292
ENSG00000033327.13	GAB2	115.014	123.33	116.245	125.583
ENSG00000033627.17	ATP6V0A1	67.4334	73.9809	68.7641	70.7034
ENSG00000033800.14	PIAS1	85.8185	87.1882	80.6912	87.4648
ENSG00000033867.17	SLC4A7	15.0005	12.4176	13.3096	11.1992
ENSG00000034053.15	APBA2	36.5564	39.7134	39.3757	42.771
ENSG00000034152.19	MAP2K3	306.12	304.888	308.221	294.141
ENSG00000034239.11	EFCAB1	0.164325	0.140841	0.0927499	0.140694
ENSG00000034510.6	TMSB10	1009.05	929.082	1025.22	986.295
ENSG00000034533.12	ASTE1	16.6672	15.5893	17.3906	15.5936
ENSG00000034677.13	RNF19A	24.8252	23.5674	23.2936	22.9936
ENSG00000034693.15	PEX3	5.5157	5.67969	6.19017	5.0403
ENSG00000034713.8	GABARAPL2	95.8449	99.4118	102.771	84.3784
ENSG00000034971.17	MYOC	0.023475	0.187788	0.324625	0.25794
ENSG00000035115.22	SH3YL1	17.7299	16.7301	17.0152	16.542
ENSG00000035141.8	FAM136A	19.3445	17.8906	17.4929	17.1009
ENSG00000035403.18	VCL	128.469	137.029	128.437	133.395
ENSG00000035499.13	DEPDC1B	0.32865	0.328629	0.324625	0.703472
ENSG00000035664.11	DAPK2	69.1158	73.1247	73.7294	71.7599
ENSG00000035681.9	NSMAF	49.12	45.0453	48.5546	42.7805
ENSG00000035687.10	ADSS2	48.8746	48.96	49.6907	45.6283
ENSG00000035720.8	STAP1	8.05201	7.11246	7.90693	7.80987
ENSG00000035862.12	TIMP2	206.533	214.142	209.032	200.18
ENSG00000035928.17	RFC1	31.5771	31.2116	28.8413	27.6233
ENSG00000036054.13	TBC1D23	19.1321	18.6689	19.7515	19.165
ENSG00000036257.14	CUL3	60.6846	61.2657	55.8624	57.3559
ENSG00000036448.10	MYOM2	19.1556	18.1921	20.4685	17.8683
ENSG00000036473.8	OTC	0.4695	0.798098	0.834749	0.726921
ENSG00000036530.9	CYP46A1	1.20011	1.52303	1.64483	1.23771
ENSG00000036549.13	ZZZ3	11.4534	10.0936	9.19049	10.1902
ENSG00000036565.15	SLC18A1	0.352125	0.51644	0.649249	0.562777
ENSG00000036672.16	USP2	0.751199	0.586837	0.463749	0.562777
ENSG00000036828.17	CASR	2.85768	2.39211	1.79874	1.83275
ENSG00000037042.9	TUBG2	8.14401	8.27572	7.47947	8.13286
ENSG00000037241.7	RPL26L1	2.27524	1.7853	2.42186	1.82905
ENSG00000037280.16	FLT4	4.36635	3.70881	3.84937	4.78529
ENSG00000037474.15	NSUN2	47.3813	50.7981	48.6286	47.2123
ENSG00000037637.11	FBXO42	37.6133	41.2268	39.7355	43.286
ENSG00000037749.13	MFAP3	18.0585	17.1564	17.407	18.0091
ENSG00000037757.14	MRI1	28.7663	29.9194	30.161	29.928
ENSG00000037897.17	METTL1	4.31937	4.10788	5.40268	4.31463
ENSG00000037965.6	HOXC8	0	0.0234735	0	0
ENSG00000038002.9	AGA	13.6878	13.3095	13.1473	14.3041
ENSG00000038210.14	PI4K2B	9.01578	8.0515	7.83736	7.363
ENSG00000038219.13	BOD1L1	60.8522	61.3383	62.173	59.1156
ENSG00000038274.17	MAT2B	110.662	118.232	111.847	112.881
ENSG00000038295.8	TLL1	0.023475	0.0704204	0	0.0234491
ENSG00000038358.15	EDC4	88.2489	90.537	93.2013	91.3989
ENSG00000038382.21	TRIO	12.7704	13.895	14.5849	13.883
ENSG00000038427.16	VCAN	309.899	310.211	307.331	300.285
ENSG00000038532.16	CLEC16A	29.908	31.3764	28.5763	31.9645
ENSG00000038945.15	MSR1	3.6621	4.01396	3.99017	2.95458
ENSG00000039068.20	CDH1	6.59215	6.8967	6.91355	5.91739
ENSG00000039123.16	MTREX	30.0922	28.3219	27.5707	26.4625
ENSG00000039139.11	DNAH5	0.211322	0.280884	0.0927499	0.108335
ENSG00000039319.17	ZFYVE16	19.4332	18.6145	20.1838	17.7132
ENSG00000039523.20	RIPOR1	82.4495	91.3797	83.7888	90.6878
ENSG00000039537.14	C6	0.023475	0	0	0.0234491
ENSG00000039560.14	RAI14	0.211275	0.352102	0.301437	0.468981
ENSG00000039600.11	SOX30	0.0938999	0.0234735	0.0231875	0.0234491
ENSG00000039650.12	PNKP	46.5642	52.8858	52.0241	51.56
ENSG00000039987.7	BEST2	0.258225	0.328629	0.0695624	0.304838
ENSG00000040199.18	PHLPP2	6.03612	7.25887	7.26287	6.40161
ENSG00000040275.17	SPDL1	3.6621	2.41777	2.48106	2.43872
ENSG00000040341.18	STAU2	11.2318	11.6659	11.8727	11.482
ENSG00000040487.13	SLC66A1	14.5799	14.5856	14.0073	12.7475
ENSG00000040531.16	CTNS	21.3676	20.7508	20.235	18.7818
ENSG00000040608.14	RTN4R	2.18388	2.51166	1.94775	1.99317
ENSG00000040633.13	PHF23	61.0168	64.5277	68.0327	56.9146
ENSG00000040731.10	CDH10	0.023475	0	0	0
ENSG00000040933.16	INPP4A	101.72	95.8893	91.1034	94.0401
ENSG00000041353.10	RAB27B	6.97207	6.18608	6.39974	6.40159
ENSG00000041357.16	PSMA4	29.0387	29.452	28.3024	26.0988
ENSG00000041515.16	MYO16	0.3756	0.164314	0.231875	0.234491
ENSG00000041802.11	LSG1	33.5252	36.4579	34.7305	35.35
ENSG00000041880.15	PARP3	11.9738	11.7602	12.2422	11.732
ENSG00000041982.16	TNC	1.52587	1.5023	1.43762	1.64143
ENSG00000041988.16	THAP3	18.0073	17.7222	19.3708	19.0398
ENSG00000042062.13	RIPOR3	2.03305	1.53021	1.79907	1.83986
ENSG00000042088.14	TDP1	19.9088	20.8679	19.4687	21.1184
ENSG00000042286.15	AIFM2	8.34899	7.56785	6.94701	6.75396
ENSG00000042304.13	C2orf83	0.333274	0.201473	0.341691	0.197418
ENSG00000042317.17	SPATA7	1.71367	2.08914	1.73906	2.29864
ENSG00000042429.12	MED17	30.2969	27.4309	28.108	28.8296
ENSG00000042445.14	RETSAT	28.1703	30.9869	29.6875	31.2842
ENSG00000042493.16	CAPG	172.231	168.004	180.353	177.325
ENSG00000042753.12	AP2S1	103.608	95.813	102.738	102.865
ENSG00000042781.14	USH2A	0	0.046947	0.0463749	0
ENSG00000042813.8	ZPBP	0	0	0	0
ENSG00000042832.12	TG	0.751199	0.915466	0.904311	0.773842
ENSG00000042980.13	ADAM28	17.0194	16.5723	15.9066	16.2737
ENSG00000043039.7	BARX2	0.938318	0.458343	0.579501	0.3054
ENSG00000043093.15	DCUN1D1	21.485	21.2855	19.7307	20.703
ENSG00000043143.22	JADE2	99.4524	108.548	104.777	106.053
ENSG00000043355.12	ZIC2	0	0	0	0.0234491
ENSG00000043462.13	LCP2	265.771	271.38	259.32	270.478
ENSG00000043514.17	TRIT1	12.0896	11.4081	12.4749	11.3454
ENSG00000043591.6	ADRB1	0.4695	0.352102	0.301437	0.234491
ENSG00000044012.4	GUCA2B	1.57282	1.5023	1.855	1.52419
ENSG00000044090.13	CUL7	18.1378	22.4407	22.4223	22.3831
ENSG00000044115.21	CTNNA1	102.053	107.945	108.455	107.929
ENSG00000044446.12	PHKA2	60.5833	66.7352	63.9005	67.1088
ENSG00000044459.15	CNTLN	2.20742	2.47131	2.41491	2.04004
ENSG00000044524.11	EPHA3	0.258225	0.117367	0.0695624	0.0468981
ENSG00000044574.9	HSPA5	193.826	185.044	195.936	187.523
ENSG00000046604.14	DSG2	7.13285	7.66468	6.57418	6.42598
ENSG00000046647.14	GEMIN8	12.567	12.7537	13.2572	10.8848
ENSG00000046651.16	OFD1	37.6113	37.847	38.3549	39.4738
ENSG00000046653.15	GPM6B	0.234726	0.258208	0.417374	0.398634
ENSG00000046774.10	MAGEC2	0	0	0	0
ENSG00000046889.19	PREX2	0.196744	0.257739	0.192897	0.329834
ENSG00000047056.17	WDR37	48.1685	47.6748	46.9803	45.5258
ENSG00000047188.16	YTHDC2	18.371	18.1145	19.5709	18.2564
ENSG00000047230.15	CTPS2	6.12697	5.86837	5.93599	6.35469
ENSG00000047249.18	ATP6V1H	28.1807	29.0367	29.1234	27.127
ENSG00000047315.17	POLR2B	74.6458	74.0229	72.8881	70.5154
ENSG00000047346.13	FAM214A	21.6921	23.403	22.2369	21.8813
ENSG00000047365.13	ARAP2	22.6064	20.9149	20.1963	19.9083
ENSG00000047410.14	TPR	93.8825	98.9472	95.1584	96.4135
ENSG00000047457.14	CP	0.258225	0.35229	0.255062	0.211041
ENSG00000047578.14	KATNIP	27.1201	29.5766	27.375	32.3923
ENSG00000047579.20	DTNBP1	23.17	21.6182	21.9353	20.5164
ENSG00000047597.7	XK	8.64978	6.9274	7.0223	7.4874
ENSG00000047617.17	ANO2	0.04695	0.164314	0.0463749	0.0703472
ENSG00000047621.12	C12orf4	7.23374	7.42375	7.46636	6.75788
ENSG00000047634.15	SCML1	3.25302	3.00461	2.71293	3.07197
ENSG00000047644.20	WWC3	87.0729	92.838	86.9067	84.5518
ENSG00000047648.23	ARHGAP6	1.90147	1.66662	1.46081	1.03176
ENSG00000047662.5	FAM184B	0.740236	0.464446	0.719206	0.391036
ENSG00000047849.22	MAP4	59.5143	61.8332	60.0688	62.2826
ENSG00000047932.14	GOPC	15.0478	13.5732	14.8864	13.7319
ENSG00000047936.11	ROS1	0.323203	0.304381	0.169547	0.142312
ENSG00000048028.11	USP28	29.2026	29.583	26.9919	27.1635
ENSG00000048052.24	HDAC9	9.13904	7.66942	8.89457	7.70151
ENSG00000048140.18	TSPAN17	45.8485	45.9376	46.2879	45.5715
ENSG00000048162.22	NOP16	9.01437	9.17815	8.57941	9.02786
ENSG00000048342.18	CC2D2A	2.21493	2.46232	2.7975	2.01606
ENSG00000048392.13	RRM2B	20.7639	22.3232	22.6898	20.5181
ENSG00000048405.11	ZNF800	22.1167	21.8737	22.6542	20.7791
ENSG00000048462.11	TNFRSF17	2.27707	1.57272	1.32169	1.47729
ENSG00000048471.14	SNX29	29.2292	28.2343	28.1014	30.1331
ENSG00000048540.16	LMO3	0.04695	0.211261	0.255062	0.0234491
ENSG00000048544.6	MRPS10	23.7333	21.4994	24.4126	22.4742
ENSG00000048545.17	GUCA1A	0.679765	0.82798	0.493939	0.650547
ENSG00000048649.14	RSF1	25.8101	26.837	25.0626	24.5016
ENSG00000048707.15	VPS13D	40.8932	45.2342	42.0415	44.5118
ENSG00000048740.19	CELF2	289.219	302.731	295.344	300.151
ENSG00000048828.17	FAM120A	128.69	135.795	127.665	123.483
ENSG00000048991.17	R3HDM1	21.7456	22.1047	19.7571	20.0666
ENSG00000049089.15	COL9A2	21.0805	22.6989	22.2601	22.4267
ENSG00000049130.16	KITLG	0.727724	0.727678	0.904311	0.562777
ENSG00000049167.16	ERCC8	8.91906	9.12806	8.66986	6.36546
ENSG00000049192.15	ADAMTS6	0.586874	0.46947	0.486937	0.703472
ENSG00000049239.13	H6PD	57.0945	68.164	62.9549	62.4155
ENSG00000049245.13	VAMP3	110.426	109.879	113.83	98.9718
ENSG00000049246.15	PER3	3.45082	3.47407	4.03462	2.64974
ENSG00000049247.14	UTS2	0.352125	0.61031	0.649249	0.633124
ENSG00000049249.9	TNFRSF9	11.2712	11.7881	10.5883	10.3756
ENSG00000049283.19	EPN3	0.04695	0.305155	0	0.164143
ENSG00000049323.16	LTBP1	2.51182	2.76987	2.31875	1.99317
ENSG00000049449.10	RCN1	13.6905	13.5454	15.144	12.6582
ENSG00000049540.19	ELN	0.258225	0.422523	0.579246	0.515879
ENSG00000049541.11	RFC2	25.1185	26.0872	26.5849	26.6664
ENSG00000049618.24	ARID1B	37.1618	39.7279	36.4947	38.1708
ENSG00000049656.14	CLPTM1L	80.7983	82.2103	83.4123	77.4002
ENSG00000049759.20	NEDD4L	7.41645	8.27208	7.97545	8.30164
ENSG00000049768.17	FOXP3	7.98149	9.59171	8.99674	9.31823
ENSG00000049769.14	PPP1R3F	5.44641	5.58692	7.0492	6.69907
ENSG00000049860.14	HEXB	77.4674	72.4576	79.3487	71.7508
ENSG00000049883.15	PTCD2	7.61582	7.69557	7.03911	7.18929
ENSG00000050030.16	NEXMIF	0.563399	0.234735	0.162312	0.25794
ENSG00000050130.18	JKAMP	27.6762	24.6273	24.7212	27.4438
ENSG00000050165.19	DKK3	0.915524	0.704204	1.06662	0.914513
ENSG00000050327.15	ARHGEF5	3.61944	4.19701	4.38264	4.37329
ENSG00000050344.9	NFE2L3	4.34289	4.178	4.42881	4.29118
ENSG00000050393.12	MCUR1	11.8291	12.9305	11.2111	12.2486
ENSG00000050405.14	LIMA1	9.85618	9.79513	10.1796	9.17144
ENSG00000050426.16	LETMD1	61.6021	59.6989	59.7087	56.9884
ENSG00000050438.17	SLC4A8	7.89313	9.73696	7.3524	7.81646
ENSG00000050555.19	LAMC3	1.80086	1.61439	1.89497	1.96032
ENSG00000050628.21	PTGER3	0.1878	0.117367	0.27825	0.0937962
ENSG00000050730.16	TNIP3	0.399333	0.164314	0.226472	0.251515
ENSG00000050748.18	MAPK9	21.2996	21.1237	21.7623	22.2877
ENSG00000050767.18	COL23A1	0.446025	0.352102	0.440562	0.281389
ENSG00000050820.17	BCAR1	1.0329	1.07978	1.11298	1.38349
ENSG00000051009.11	FHIP1B	70.4931	73.4033	71.322	69.3953
ENSG00000051108.15	HERPUD1	110.352	109.154	113.89	105.036
ENSG00000051128.19	HOMER3	22.3114	24.5092	25.8948	24.7964
ENSG00000051180.17	RAD51	1.26765	1.24409	0.904311	0.726921
ENSG00000051341.15	POLQ	0.32865	0.339896	0.492664	0.635469
ENSG00000051382.9	PIK3CB	30.8137	34.507	31.4869	31.4903
ENSG00000051523.11	CYBA	690.232	657.284	691.398	654.76
ENSG00000051596.10	THOC3	12.4701	11.2067	13.7382	15.0395
ENSG00000051620.11	HEBP2	59.4969	57.6978	55.9665	57.3198
ENSG00000051825.15	MPHOSPH9	12.5008	10.9145	9.98935	11.5197
ENSG00000052126.15	PLEKHA5	2.46623	2.98799	2.77888	2.88308
ENSG00000052344.16	PRSS8	4.07852	4.22539	5.44906	4.15046
ENSG00000052723.12	SIKE1	17.3254	18.6631	16.8846	16.0697
ENSG00000052749.14	RRP12	76.8959	85.755	83.4861	86.6619
ENSG00000052795.13	FNIP2	6.38519	6.36134	6.49249	6.65958
ENSG00000052802.13	MSMO1	14.0725	12.7882	10.932	12.4684
ENSG00000052841.15	TTC17	57.2315	59.2001	59.5866	56.7934
ENSG00000052850.8	ALX4	0	0	0	0
ENSG00000053108.17	FSTL4	0.539924	0.352102	0.440562	0.703472
ENSG00000053254.16	FOXN3	99.1054	104.507	100.522	97.2651
ENSG00000053328.9	METTL24	0.211885	0.258208	0.139125	0.213808
ENSG00000053371.13	AKR7A2	40.7936	38.6052	41.6628	41.7335
ENSG00000053372.5	MRTO4	18.3915	18.2255	20.2791	18.2235
ENSG00000053438.11	NNAT	0.023475	0	0	0
ENSG00000053501.14	USE1	17.8805	19.2763	20.3885	19.2892
ENSG00000053524.13	MCF2L2	2.6399	2.25991	2.49084	2.5571
ENSG00000053702.15	NRIP2	0	0.0404448	0	0.0712617
ENSG00000053747.17	LAMA3	1.07985	1.19715	1.43762	1.3366
ENSG00000053770.12	AP5M1	27.4422	27.6755	27.3154	26.0754
ENSG00000053900.11	ANAPC4	21.5735	20.8593	21.3805	20.876
ENSG00000053918.18	KCNQ1	58.167	59.3121	59.803	60.1208
ENSG00000054116.12	TRAPPC3	52.1135	61.2262	55.6731	49.1935
ENSG00000054118.15	THRAP3	140.991	148.4	151.115	150.425
ENSG00000054148.18	PHPT1	24.474	25.6798	25.854	27.9818
ENSG00000054179.12	ENTPD2	1.52587	2.06567	1.46081	1.96972
ENSG00000054219.11	LY75	34.9699	31.9484	36.4973	31.4445
ENSG00000054267.22	ARID4B	24.0774	22.004	23.5746	20.9295
ENSG00000054277.14	OPN3	16.037	16.1558	16.3121	16.692
ENSG00000054282.16	SDCCAG8	9.10996	8.49857	9.92285	9.84515
ENSG00000054356.14	PTPRN	0.938999	0.985886	0.811561	1.3366
ENSG00000054392.13	HHAT	1.83105	1.99525	2.06368	1.87592
ENSG00000054523.19	KIF1B	28.4998	31.5852	27.6262	26.5007
ENSG00000054598.9	FOXC1	0.117375	0.0234735	0.231875	0.0937962
ENSG00000054611.14	TBC1D22A	70.1323	72.5308	73.3247	70.3359
ENSG00000054654.20	SYNE2	78.6922	70.4979	74.4468	73.0294
ENSG00000054690.14	PLEKHH1	2.40788	2.42718	1.59794	2.41659
ENSG00000054793.14	ATP9A	6.05654	7.15941	5.95918	6.54229
ENSG00000054796.13	SPO11	0	0	0	0
ENSG00000054803.4	CBLN4	0	0	0	0
ENSG00000054938.17	CHRDL2	0	0	0	0
ENSG00000054965.11	FAM168A	34.0622	35.1942	32.681	34.5
ENSG00000054967.13	RELT	99.8301	101.88	103.404	108.639
ENSG00000054983.17	GALC	31.1806	31.3567	28.664	26.843
ENSG00000055044.11	NOP58	16.5968	15.5843	15.0023	15.7577
ENSG00000055070.17	SZRD1	167.504	179.704	177.18	177.2
ENSG00000055118.17	KCNH2	6.33876	6.61952	6.32911	7.29263
ENSG00000055130.18	CUL1	41.2264	43.1207	44.667	44.5131
ENSG00000055147.19	FAM114A2	12.5362	14.1308	13.4906	12.4547
ENSG00000055163.20	CYFIP2	288.715	297.274	296.336	299.629
ENSG00000055208.19	TAB2	55.5017	62.3621	57.2092	58.5635
ENSG00000055211.14	GINM1	20.3653	20.5098	20.5994	20.5884
ENSG00000055332.19	EIF2AK2	54.1485	56.4142	55.7569	51.5829
ENSG00000055483.20	USP36	49.5796	51.5199	46.3412	51.2468
ENSG00000055609.21	KMT2C	42.017	41.0553	40.867	36.3738
ENSG00000055732.13	MCOLN3	0.540347	0.704204	0.626062	0.398634
ENSG00000055813.6	CCDC85A	0	0	0	0
ENSG00000055917.16	PUM2	90.2961	93.3845	94.2011	83.319
ENSG00000055950.17	MRPL43	34.6824	32.1586	36.1266	34.5881
ENSG00000055955.17	ITIH4	13.5028	14.2818	14.8579	13.7752
ENSG00000055957.11	ITIH1	0.3756	0.492943	0.579664	0.891064
ENSG00000056050.7	HPF1	7.41809	5.82142	6.56205	6.14365
ENSG00000056097.16	ZFR	39.5608	40.4862	35.5	33.6613
ENSG00000056277.16	ZNF280C	2.7573	2.82705	2.96234	2.40233
ENSG00000056291.19	NPFFR2	0.0664577	0.108283	0.0231875	0
ENSG00000056487.16	PHF21B	0	0	0	0
ENSG00000056558.11	TRAF1	81.6198	87.6802	87.9955	88.0105
ENSG00000056586.16	RC3H2	32.4894	35.3308	35.7762	31.7162
ENSG00000056736.10	IL17RB	0.42255	0.328629	0.417374	0.234491
ENSG00000056972.20	TRAF3IP2	15.4276	16.42	14.5092	15.0008
ENSG00000056998.20	GYG2	0.04695	0.046947	0	0.164143
ENSG00000057019.16	DCBLD2	0.982897	0.705143	0.862272	0.73358
ENSG00000057149.16	SERPINB3	0	0	0	0
ENSG00000057252.13	SOAT1	50.0675	47.7734	48.3799	43.2079
ENSG00000057294.16	PKP2	1.84969	1.76563	2.07688	1.47178
ENSG00000057468.7	MSH4	0.04695	0.0234735	0.0695624	0.0468981
ENSG00000057593.14	F7	0.117375	0.0704204	0.0231875	0.140694
ENSG00000057608.17	GDI2	212.06	206.409	204.466	199.498
ENSG00000057657.17	PRDM1	28.4047	28.5702	29.3073	30.2779
ENSG00000057663.16	ATG5	11.0098	10.8213	11.5241	9.80946
ENSG00000057704.13	TMCC3	60.6443	59.6903	56.3224	57.6758
ENSG00000057757.10	PITHD1	49.2549	43.1677	44.7724	45.3739
ENSG00000057935.14	MTA3	11.3386	12.0664	12.6841	11.5659
ENSG00000058056.10	USP13	6.18716	5.98487	6.94493	4.98461
ENSG00000058063.16	ATP11B	53.8523	53.3155	50.3732	49.584
ENSG00000058085.15	LAMC2	0.392572	0.516393	0.68301	0.501106
ENSG00000058091.17	CDK14	7.62937	7.79319	7.83736	7.87105
ENSG00000058262.10	SEC61A1	179.988	181.622	183.824	190.252
ENSG00000058272.19	PPP1R12A	38.0735	39.7157	37.0773	35.6165
ENSG00000058335.16	RASGRF1	0.399051	0.53989	0.556499	0.633101
ENSG00000058404.20	CAMK2B	0.0938999	0.0704204	0.0231875	0.0468981
ENSG00000058453.17	CROCC	35.0824	38.9183	36.8681	38.7913
ENSG00000058600.16	POLR3E	24.5579	25.8549	24.3993	26.1716
ENSG00000058668.15	ATP2B4	104.833	101.92	98.8743	99.2
ENSG00000058673.17	ZC3H11A	111.128	115.379	113.117	111.47
ENSG00000058729.11	RIOK2	10.266	9.44899	8.86654	8.95294
ENSG00000058799.15	YIPF1	54.0297	53.4233	59.2088	55.1846
ENSG00000058804.12	NDC1	9.43708	9.43634	10.8749	9.28618
ENSG00000058866.15	DGKG	8.56837	7.30028	7.99968	7.73819
ENSG00000059122.17	FLYWCH1	65.1711	70.0205	65.8752	67.1575
ENSG00000059145.19	UNKL	30.3237	32.9462	30.9862	29.4604
ENSG00000059377.18	TBXAS1	217.002	224.578	229.165	226.518
ENSG00000059378.13	PARP12	73.3448	75.5113	73.1342	76.6845
ENSG00000059573.9	ALDH18A1	20.7756	21.2926	20.9615	21.7148
ENSG00000059588.10	TARBP1	22.1142	22.7729	22.211	23.3757
ENSG00000059691.12	GATB	10.5922	10.1567	10.9053	10.3556
ENSG00000059728.11	MXD1	560.723	558.357	550.111	532.834
ENSG00000059758.8	CDK17	16.0335	13.286	13.6342	12.7563
ENSG00000059769.20	DNAJC25	1.74339	2.34979	2.6468	2.20421
ENSG00000059804.16	SLC2A3	214.246	225.307	219.848	212.61
ENSG00000059915.17	PSD	3.40387	3.65238	3.19987	2.76699
ENSG00000060069.18	CTDP1	47.9004	52.4163	51.4774	51.2842
ENSG00000060138.13	YBX3	585.553	513.72	525.924	508.318
ENSG00000060140.9	STYK1	1.19722	0.891992	0.950686	1.00831
ENSG00000060237.19	WNK1	126.487	135.091	129.44	126.777
ENSG00000060303.5	RPS17P5	0	0	0	0
ENSG00000060339.14	CCAR1	24.3373	21.3384	23.2411	21.4406
ENSG00000060491.17	OGFR	172.738	182.237	180.456	181.16
ENSG00000060558.4	GNA15	32.9166	32.6048	37.5024	35.3994
ENSG00000060566.14	CREB3L3	2.32402	3.0985	3.40856	3.7284
ENSG00000060642.12	PIGV	17.2058	18.594	17.2286	15.1015
ENSG00000060656.20	PTPRU	0.352125	0.516417	0.463749	0.398634
ENSG00000060688.13	SNRNP40	39.9467	39.3469	40.5766	38.7258
ENSG00000060709.16	RIMBP2	0.399075	0.328629	0.649249	0.422083
ENSG00000060718.22	COL11A1	0.023475	0	0	0
ENSG00000060749.16	QSER1	8.02844	8.47393	7.81418	8.01958
ENSG00000060762.19	MPC1	21.4561	19.1544	18.7355	19.4552
ENSG00000060971.19	ACAA1	139.487	138.394	144.761	143.597
ENSG00000060982.15	BCAT1	5.14102	4.9529	4.12737	4.63194
ENSG00000061273.18	HDAC7	182.534	188.411	186.618	189.969
ENSG00000061337.15	LZTS1	1.95192	1.70673	1.66957	1.52881
ENSG00000061455.11	PRDM6	0	0.0234735	0.0231875	0
ENSG00000061492.12	WNT8A	0	0	0	0
ENSG00000061656.11	SPAG4	0.305175	0.281682	0.417374	0.328287
ENSG00000061676.15	NCKAP1	6.97207	5.36935	6.7463	5.99269
ENSG00000061794.13	MRPS35	19.2292	18.1215	19.779	18.2994
ENSG00000061918.14	GUCY1B1	3.0048	2.48819	2.68975	2.72009
ENSG00000061936.10	SFSWAP	52.6343	52.7867	49.4015	54.1006
ENSG00000061938.21	TNK2	171.454	192.414	182.796	170.658
ENSG00000061987.16	MON2	31.9143	32.8905	30.7006	27.8783
ENSG00000062038.15	CDH3	1.75839	1.79978	1.89787	1.33899
ENSG00000062096.15	ARSF	0.0261511	0.0704204	0	0
ENSG00000062194.16	GPBP1	50.9983	46.8008	48.6343	45.1742
ENSG00000062282.15	DGAT2	227.295	223.288	221.97	225.48
ENSG00000062370.17	ZNF112	0.14085	0.445996	0.115937	0.422083
ENSG00000062485.19	CS	139.811	146.81	143.181	146.272
ENSG00000062524.16	LTK	16.4367	15.2577	15.0024	17.5482
ENSG00000062582.14	MRPS24	24.477	21.6895	23.1993	22.1317
ENSG00000062598.18	ELMO2	64.9646	69.1506	65.3423	66.5478
ENSG00000062650.20	WAPL	42.5225	39.7984	39.9338	39.4997
ENSG00000062716.13	VMP1	457.954	448.716	444.126	430.528
ENSG00000062725.10	APPBP2	20.6377	18.685	20.1972	19.5485
ENSG00000062822.16	POLD1	21.2067	24.8115	24.2864	22.4876
ENSG00000063015.21	SEZ6	0.0704249	0.0234735	0	0
ENSG00000063046.18	EIF4B	397.723	387.126	395.843	391.868
ENSG00000063127.16	SLC6A16	4.52642	5.11027	4.63752	4.55221
ENSG00000063169.12	BICRA	14.9773	18.0307	16.289	14.6036
ENSG00000063176.16	SPHK2	19.2872	22.198	21.0672	22.2773
ENSG00000063177.13	RPL18	965.072	895.874	955.415	952.365
ENSG00000063180.9	CA11	6.50257	6.17352	6.46933	6.42504
ENSG00000063241.8	ISOC2	10.5905	10.4926	11.2241	10.7866
ENSG00000063244.13	U2AF2	160.046	169.89	164.376	166.467
ENSG00000063245.15	EPN1	130.285	133.099	131.389	125.053
ENSG00000063322.15	MED29	54.7258	59.4501	56.7053	56.2353
ENSG00000063438.20	AHRR	0.0938999	0.704204	0.370999	0
ENSG00000063515.3	GSC2	0	0.0234735	0.0463749	0
ENSG00000063587.15	ZNF275	19.0606	19.6473	16.8114	17.3972
ENSG00000063601.17	MTMR1	37.116	37.0309	37.1018	35.6854
ENSG00000063660.9	GPC1	0.892049	0.891992	1.27531	0.961435
ENSG00000063761.16	ADCK1	13.5155	14.222	13.7408	13.678
ENSG00000063854.13	HAGH	123.613	122.82	128.733	132.364
ENSG00000063978.16	RNF4	120.154	120.1	115.255	120.343
ENSG00000064012.23	CASP8	199.723	196.706	201.023	184.184
ENSG00000064042.18	LIMCH1	0.539924	0.399049	0.231875	0.562777
ENSG00000064102.15	INTS13	9.38999	9.78844	11.7097	9.38279
ENSG00000064115.11	TM7SF3	36.2599	33.5019	34.951	33.8094
ENSG00000064195.7	DLX3	0.14085	0.0234735	0	0.0234491
ENSG00000064199.7	SPA17	0.63589	0.544186	0.457744	0.439459
ENSG00000064201.16	TSPAN32	72.8194	74.6175	76.981	76.6692
ENSG00000064205.11	CCN5	0.0704249	0.046947	0.139125	0.0234491
ENSG00000064218.5	DMRT3	0	0	0	0
ENSG00000064225.13	ST3GAL6	10.9809	10.9504	10.2692	9.73014
ENSG00000064270.13	ATP2C2	1.05637	1.40841	0.788374	0.750393
ENSG00000064300.9	NGFR	0.727724	0.727678	0.788374	0.539328
ENSG00000064309.16	CDON	1.1588	0.805516	0.885529	0.891087
ENSG00000064313.13	TAF2	17.9736	17.3152	18.5649	16.9654
ENSG00000064393.16	HIPK2	29.9041	33.3793	29.6593	30.6376
ENSG00000064419.14	TNPO3	54.0691	57.2096	56.2997	59.5025
ENSG00000064489.23	BORCS8-MEF2B	7.01057	10.0365	6.63526	7.5075
ENSG00000064490.14	RFXANK	51.9527	48.943	52.8341	52.4193
ENSG00000064545.15	TMEM161A	15.5639	14.2954	16.2312	14.1871
ENSG00000064547.14	LPAR2	161.388	170.323	162.069	167.878
ENSG00000064601.21	CTSA	234.882	250.597	251.491	237.435
ENSG00000064607.17	SUGP2	98.6	104.641	102.504	101.207
ENSG00000064651.14	SLC12A2	6.03058	7.53808	5.12067	6.00366
ENSG00000064652.11	SNX24	2.23012	2.22998	2.4115	2.20421
ENSG00000064655.19	EYA2	0.117375	0.164314	0.139125	0.0234491
ENSG00000064666.15	CNN2	858.732	926.999	903.101	892.826
ENSG00000064687.13	ABCA7	239.159	250.722	251.69	251.795
ENSG00000064692.20	SNCAIP	0.023475	0.0704204	0.0231875	0
ENSG00000064703.13	DDX20	17.066	16.455	18.295	17.6572
ENSG00000064726.10	BTBD1	31.7149	27.8396	27.1294	25.277
ENSG00000064763.12	FAR2	26.1983	25.8912	24.8346	23.0298
ENSG00000064787.14	BCAS1	0.85787	0.994055	1.30685	1.1165
ENSG00000064835.12	POU1F1	0	0	0	0
ENSG00000064886.14	CHI3L2	21.1882	22.0602	21.4018	23.5038
ENSG00000064932.16	SBNO2	225.334	237.851	230.859	229.661
ENSG00000064933.19	PMS1	5.45312	4.83568	5.78289	5.51097
ENSG00000064961.19	HMG20B	48.9489	49.0378	49.2956	47.2768
ENSG00000064989.13	CALCRL	1.2438	1.2486	1.50603	1.33962
ENSG00000064995.19	TAF11	31.6272	30.8977	29.4298	26.0075
ENSG00000064999.15	ANKS1A	27.6661	26.5291	24.6715	26.3833
ENSG00000065000.19	AP3D1	107.388	113.946	109.16	115.173
ENSG00000065029.15	ZNF76	42.6079	44.7094	45.2637	46.6461
ENSG00000065054.14	SLC9A3R2	3.6621	3.49757	3.339	2.95545
ENSG00000065057.9	NTHL1	9.34198	8.70418	8.90399	8.37753
ENSG00000065060.18	UHRF1BP1	8.95108	9.38852	10.1564	9.1422
ENSG00000065135.12	GNAI3	85.8538	81.4955	84.8143	76.2211
ENSG00000065150.21	IPO5	45.437	52.2195	44.5294	44.0961
ENSG00000065154.12	OAT	45.9226	43.6739	47.2792	43.7439
ENSG00000065183.16	WDR3	16.9227	18.7249	15.4782	16.5713
ENSG00000065243.20	PKN2	33.9285	32.4841	32.91	32.3764
ENSG00000065268.11	WDR18	19.4972	19.5064	19.7328	18.2903
ENSG00000065308.5	TRAM2	21.9752	22.5827	22.4415	23.5607
ENSG00000065320.9	NTN1	0.305175	0.774625	0.834749	0.515879
ENSG00000065325.13	GLP2R	0.2817	0.281682	0.208687	0.351736
ENSG00000065328.17	MCM10	0.258225	0.352102	0.231875	0.328287
ENSG00000065357.20	DGKA	246.441	266.988	257.792	270.485
ENSG00000065361.17	ERBB3	5.66369	6.7529	6.75736	5.47097
ENSG00000065371.18	ROPN1	0	0	0	0
ENSG00000065413.20	ANKRD44	77.6755	80.0994	79.6127	73.419
ENSG00000065427.15	KARS1	141.058	140.027	142.566	146.472
ENSG00000065457.11	ADAT1	18.5542	20.5364	21.7541	18.4615
ENSG00000065485.20	PDIA5	7.66059	7.38929	6.42481	5.93711
ENSG00000065491.8	TBC1D22B	17.6106	19.1077	19.4402	19.5732
ENSG00000065518.8	NDUFB4	56.7881	53.0665	54.2036	54.5379
ENSG00000065526.12	SPEN	72.5928	84.956	75.1576	81.1016
ENSG00000065534.20	MYLK	12.8733	12.5255	12.4258	10.4083
ENSG00000065548.18	ZC3H15	14.5169	14.4831	14.1669	15.5718
ENSG00000065559.15	MAP2K4	35.6759	35.6032	36.3561	33.2975
ENSG00000065600.13	PACC1	6.40867	6.12658	6.8403	6.23745
ENSG00000065609.15	SNAP91	0	0.0234735	0.162312	0.0703472
ENSG00000065613.15	SLK	32.6537	35.9613	32.1951	32.0338
ENSG00000065615.14	CYB5R4	73.4169	75.5454	74.0195	67.8248
ENSG00000065618.21	COL17A1	1.57282	2.22998	1.71587	1.92282
ENSG00000065621.15	GSTO2	1.30774	1.17367	1.55027	1.31315
ENSG00000065665.21	SEC61A2	9.69519	10.3988	9.2534	9.98951
ENSG00000065675.16	PRKCQ	36.0586	38.022	37.4767	36.5777
ENSG00000065717.15	TLE2	7.55026	7.95516	7.74703	7.36586
ENSG00000065802.12	ASB1	38.1234	38.966	37.613	40.0783
ENSG00000065809.14	FAM107B	118.322	112.223	109.639	104.176
ENSG00000065833.9	ME1	1.92509	1.9483	2.13325	1.59454
ENSG00000065882.17	TBC1D1	115.124	112.79	119.79	116.026
ENSG00000065883.17	CDK13	47.8168	52.3621	50.7103	49.3762
ENSG00000065911.13	MTHFD2	18.5713	17.3044	17.1998	16.5294
ENSG00000065923.10	SLC9A7	14.5621	14.4848	12.2151	11.4943
ENSG00000065970.9	FOXJ2	46.6054	48.285	44.8808	49.3455
ENSG00000065978.19	YBX1	635.65	556.284	600.331	598.679
ENSG00000065989.16	PDE4A	23.2681	22.6519	21.7267	19.687
ENSG00000066027.12	PPP2R5A	107.124	102.416	100.052	95.6216
ENSG00000066032.19	CTNNA2	0	0.0234735	0.0695624	0
ENSG00000066044.15	ELAVL1	51.1009	54.2149	48.6842	49.8126
ENSG00000066056.14	TIE1	1.11464	1.4862	1.69749	1.44296
ENSG00000066084.13	DIP2B	51.3659	50.7497	48.738	49.0082
ENSG00000066117.15	SMARCD1	73.7257	76.4732	71.146	77.7861
ENSG00000066135.13	KDM4A	37.56	41.4323	39.1335	40.9298
ENSG00000066136.21	NFYC	95.9795	96.3376	90.8949	99.0913
ENSG00000066185.13	ZMYND12	0.42255	0.187788	0.1855	0.351736
ENSG00000066230.12	SLC9A3	3.09283	2.67515	2.58026	2.63368
ENSG00000066248.15	NGEF	0.938999	0.798098	0.857936	0.703472
ENSG00000066279.19	ASPM	0.446025	0.492943	0.255062	0.164143
ENSG00000066294.15	CD84	37.6078	38.62	36.288	37.9511
ENSG00000066322.15	ELOVL1	103.359	107	107.888	114.324
ENSG00000066336.12	SPI1	812.009	836.569	828.1	815.984
ENSG00000066379.15	POLR1H	29.6021	28.1212	30.0748	27.283
ENSG00000066382.17	MPPED2	0.409028	0.454869	0.339256	0.319001
ENSG00000066405.13	CLDN18	0.117422	0.0711951	0.165953	0.0234491
ENSG00000066422.6	ZBTB11	17.3521	17.2765	17.5106	17.1878
ENSG00000066427.25	ATXN3	20.9042	22.5746	21.8583	18.822
ENSG00000066455.13	GOLGA5	24.7661	26.0093	23.6744	24.2032
ENSG00000066468.24	FGFR2	1.52233	1.42559	1.22611	1.05692
ENSG00000066557.6	LRRC40	5.98612	4.62428	5.04515	4.24585
ENSG00000066583.12	ISOC1	10.831	10.3753	9.97061	10.1767
ENSG00000066629.18	EML1	0.628754	0.537683	0.628496	0.560174
ENSG00000066651.20	TRMT11	2.39445	2.60556	2.75931	2.27456
ENSG00000066654.14	THUMPD1	26.5232	25.4408	26.2691	24.6472
ENSG00000066697.15	MSANTD3	4.48442	4.34464	3.70999	4.94766
ENSG00000066735.15	KIF26A	0.352125	0.375576	0.510124	0.468981
ENSG00000066739.12	ATG2B	25.1212	26.1969	24.9071	22.5116
ENSG00000066777.9	ARFGEF1	48.6174	50.5195	47.5464	45.7623
ENSG00000066813.14	ACSM2B	0	0	0	0.117714
ENSG00000066827.16	ZFAT	14.9682	15.3047	14.9564	14.9813
ENSG00000066855.16	MTFR1	2.37097	2.77128	3.24625	2.57937
ENSG00000066923.18	STAG3	10.8744	12.3654	12.7048	11.9242
ENSG00000066926.13	FECH	34.5955	29.3089	31.6685	32.8063
ENSG00000066933.16	MYO9A	11.6201	12.1828	11.0846	11.5904
ENSG00000067048.17	DDX3Y	31.4627	30.9428	31.3955	30.0087
ENSG00000067057.18	PFKP	43.1986	49.0287	44.7128	48.6375
ENSG00000067064.12	IDI1	21.6877	20.9853	22.0513	21.487
ENSG00000067066.17	SP100	134.26	139.27	131.172	128.554
ENSG00000067082.15	KLF6	215.571	218.954	204.637	210.623
ENSG00000067113.17	PLPP1	3.30997	4.27215	4.79981	3.5174
ENSG00000067141.17	NEO1	7.53547	8.77908	6.88668	7.2224
ENSG00000067167.8	TRAM1	106.313	101.539	99.6822	98.4222
ENSG00000067177.15	PHKA1	0.0704249	0.18206	0.208687	0.0937962
ENSG00000067182.8	TNFRSF1A	398.618	408.754	395.515	401.311
ENSG00000067191.16	CACNB1	12.5826	13.0982	13.8893	12.9097
ENSG00000067208.16	EVI5	9.60746	10.141	9.40966	7.61595
ENSG00000067221.14	STOML1	9.22048	9.10879	10.1868	8.40276
ENSG00000067225.20	PKM	738.57	752.564	770.513	777.981
ENSG00000067248.11	DHX29	13.6625	14.8587	15.0726	15.4308
ENSG00000067334.14	DNTTIP2	18.3799	18.8266	18.1298	16.5834
ENSG00000067365.15	METTL22	11.5104	12.5119	11.8158	13.3497
ENSG00000067369.14	TP53BP1	22.0712	23.3858	22.4287	21.9694
ENSG00000067445.22	TRO	1.03797	0.915466	0.718812	0.891064
ENSG00000067533.6	RRP15	8.08729	8.42803	8.7493	7.31603
ENSG00000067560.14	RHOA	913.565	878.831	896.446	860.805
ENSG00000067596.12	DHX8	80.4171	83.1032	82.0942	84.643
ENSG00000067601.9	PMS2P4	10.6569	11.8058	11.0327	9.49869
ENSG00000067606.17	PRKCZ	23.0486	24.4359	22.3759	24.3233
ENSG00000067646.12	ZFY	4.13169	4.57719	4.59112	3.75187
ENSG00000067704.10	IARS2	41.4927	43.2694	39.5399	39.203
ENSG00000067715.14	SYT1	0.211275	0.164314	0.0231875	0.140694
ENSG00000067798.16	NAV3	0.569644	0.694721	0.352055	0.848434
ENSG00000067829.20	IDH3G	81.0247	84.014	87.1457	82.9874
ENSG00000067836.13	ROGDI	53.0562	51.4654	52.6787	54.3479
ENSG00000067840.13	PDZD4	44.9313	50.9077	49.9458	52.1896
ENSG00000067842.18	ATP2B3	0	0.0234735	0.0463749	0
ENSG00000067900.8	ROCK1	41.4272	40.8769	42.0293	40.3354
ENSG00000067955.15	CBFB	39.181	37.6783	37.0716	34.0121
ENSG00000067992.17	PDK3	73.0716	71.1648	69.1237	67.4141
ENSG00000068001.14	HYAL2	13.4746	11.6258	12.7778	13.577
ENSG00000068024.18	HDAC4	42.4025	43.7511	40.2086	41.9622
ENSG00000068028.18	RASSF1	162.598	161.873	162.812	156.968
ENSG00000068078.20	FGFR3	0.3756	0.328629	0.602874	0.539328
ENSG00000068079.8	IFI35	61.623	59.8579	63.9887	63.7455
ENSG00000068097.16	HEATR6	12.5127	11.3142	12.5908	12.5453
ENSG00000068120.15	COASY	75.2391	77.1488	82.2481	83.2015
ENSG00000068137.15	PLEKHH3	0.865569	1.2064	0.904961	1.14044
ENSG00000068305.18	MEF2A	38.6339	38.7099	37.8758	38.0198
ENSG00000068308.15	OTUD5	128.072	131.005	130.441	136.461
ENSG00000068323.17	TFE3	164.696	173.565	177.293	169.996
ENSG00000068354.16	TBC1D25	44.0515	47.1217	48.5861	52.5383
ENSG00000068366.21	ACSL4	35.3909	36.3842	34.874	32.3458
ENSG00000068383.19	INPP5A	27.0019	24.9307	25.8533	24.9266
ENSG00000068394.11	GPKOW	28.17	31.4058	31.2799	31.3172
ENSG00000068400.13	GRIPAP1	68.9487	76.5017	75.2032	78.969
ENSG00000068438.15	FTSJ1	28.3829	29.349	26.9207	27.5399
ENSG00000068489.13	PRR11	10.4422	11.3717	11.6432	9.09464
ENSG00000068615.20	REEP1	1.0564	0.539937	0.788467	0.421942
ENSG00000068650.19	ATP11A	41.5996	44.0142	40.8113	42.1634
ENSG00000068654.17	POLR1A	20.4237	21.9805	19.2322	19.1184
ENSG00000068697.7	LAPTM4A	95.3953	95.5358	96.4599	90.2105
ENSG00000068724.17	TTC7A	98.6116	99.5207	98.384	99.4851
ENSG00000068745.15	IP6K2	56.9268	56.7132	55.5086	57.2509
ENSG00000068781.21	STON1-GTF2A1L	0	0	0	0.0288423
ENSG00000068784.13	SRBD1	13.2424	13.9384	15.3731	12.5924
ENSG00000068796.19	KIF2A	45.8276	43.0292	40.616	44.2137
ENSG00000068831.19	RASGRP2	388.447	414.124	416.23	411.639
ENSG00000068878.15	PSME4	47.7427	52.3086	52.1082	50.0153
ENSG00000068885.15	IFT80	6.94207	5.54066	5.1021	5.33951
ENSG00000068903.21	SIRT2	102.497	98.5759	104.987	106.725
ENSG00000068912.15	ERLEC1	20.4884	20.7941	20.9761	21.5075
ENSG00000068971.14	PPP2R5B	35.5713	37.4694	34.841	40.6204
ENSG00000068976.14	PYGM	11.9667	13.1155	12.3608	12.2557
ENSG00000068985.5	PAGE1	0	0.117367	0.0463749	0.0234491
ENSG00000069011.16	PITX1	0.0938999	0.0704204	0.162312	0.117245
ENSG00000069018.19	TRPC7	0	0.0234735	0	0
ENSG00000069020.19	MAST4	3.28751	3.12268	3.93916	3.59802
ENSG00000069122.19	ADGRF5	0.23475	0.305155	0.370999	0.445532
ENSG00000069188.17	SDK2	3.96438	4.13133	3.24622	3.37671
ENSG00000069206.15	ADAM7	0.023475	0	0	0
ENSG00000069248.12	NUP133	34.0863	34.5764	33.2276	31.7251
ENSG00000069275.13	NUCKS1	66.4787	62.855	59.3542	58.7426
ENSG00000069329.18	VPS35	116.133	115.208	117.535	112.878
ENSG00000069345.12	DNAJA2	44.5792	44.0363	45.2924	44.1199
ENSG00000069399.15	BCL3	94.3579	92.7448	92.8703	94.6324
ENSG00000069424.16	KCNAB2	379.871	409.125	399.151	406.525
ENSG00000069431.14	ABCC9	7.54702	5.91501	6.21795	5.28853
ENSG00000069482.7	GAL	0	0	0	0.0468981
ENSG00000069493.15	CLEC2D	108.127	106.835	104.412	102.799
ENSG00000069509.6	FUNDC1	5.54009	5.46932	6.35337	5.6058
ENSG00000069535.14	MAOB	1.73715	2.55861	2.17962	2.01662
ENSG00000069667.16	RORA	39.0064	38.6139	38.561	38.8972
ENSG00000069696.7	DRD4	0.516449	0.492943	0.533312	0.234491
ENSG00000069702.11	TGFBR3	20.4938	19.7014	21.2307	19.4198
ENSG00000069764.10	PLA2G10	0.158832	0.0240134	0.107729	0
ENSG00000069812.11	HES2	1.24028	1.30245	0.676378	1.02177
ENSG00000069849.11	ATP1B3	56.2674	53.7786	56.6933	54.8306
ENSG00000069869.17	NEDD4	7.11034	9.07233	7.55503	6.36464
ENSG00000069943.10	PIGB	26.4725	26.6337	26.4504	22.9237
ENSG00000069956.14	MAPK6	6.64739	6.78808	6.19518	6.97166
ENSG00000069966.19	GNB5	17.9558	18.5415	19.3079	16.6299
ENSG00000069974.16	RAB27A	96.7919	101.385	96.2057	99.1552
ENSG00000069998.12	HDHD5	32.6902	34.579	35.2457	32.3934
ENSG00000070010.19	UFD1	52.5632	54.3546	52.9312	50.9991
ENSG00000070018.9	LRP6	1.6902	1.66662	1.55356	1.50074
ENSG00000070019.5	GUCY2C	1.92495	2.18303	2.55062	2.67319
ENSG00000070031.4	SCT	0.657299	0.563363	0.486937	0.539328
ENSG00000070047.13	PHRF1	51.3859	57.1851	52.7515	57.9742
ENSG00000070061.16	ELP1	37.8376	37.9407	37.5317	37.7307
ENSG00000070081.18	NUCB2	12.6814	12.6825	11.6275	10.3245
ENSG00000070087.15	PFN2	2.09312	2.93418	3.06075	2.36835
ENSG00000070159.14	PTPN3	0.985902	0.554444	0.834447	0.609628
ENSG00000070182.21	SPTB	16.7253	15.5666	14.8394	18.637
ENSG00000070190.13	DAPP1	47.4759	45.9257	45.0089	41.1207
ENSG00000070193.5	FGF10	0.023475	0.0234735	0.0641829	0.047883
ENSG00000070214.16	SLC44A1	20.961	20.6606	18.8644	18.3811
ENSG00000070269.14	TMEM260	16.1046	14.7192	15.0522	13.8566
ENSG00000070366.14	SMG6	34.2716	37.5699	35.2618	36.6273
ENSG00000070367.16	EXOC5	20.2596	21.4278	20.3457	19.8175
ENSG00000070371.16	CLTCL1	9.10846	9.9997	10.1793	10.7646
ENSG00000070388.12	FGF22	0.436846	0.780423	0.514344	0.105615
ENSG00000070404.10	FSTL3	6.00959	5.46932	6.35337	6.19055
ENSG00000070413.20	DGCR2	153.524	164.237	164.103	164.715
ENSG00000070423.18	RNF126	48.3842	51.1213	47.7484	47.819
ENSG00000070444.15	MNT	57.3801	59.5057	52.4519	57.641
ENSG00000070476.15	ZXDC	45.9174	48.123	49.4415	51.0918
ENSG00000070495.15	JMJD6	29.631	34.6023	31.2508	32.4076
ENSG00000070501.12	POLB	24.0557	21.7069	23.3896	23.0818
ENSG00000070526.15	ST6GALNAC1	3.1222	3.49755	3.54766	3.07183
ENSG00000070540.13	WIPI1	22.7533	23.2481	24.6152	23.0222
ENSG00000070601.10	FRMPD1	1.46735	1.03175	1.2537	1.1056
ENSG00000070610.14	GBA2	96.6996	103.141	99.5721	102.343
ENSG00000070614.15	NDST1	93.7444	99.9501	92.3257	97.4434
ENSG00000070669.17	ASNS	18.2571	18.3145	19.8734	17.3241
ENSG00000070718.12	AP3M2	15.2352	14.8352	15.0955	15.1236
ENSG00000070729.14	CNGB1	0	0.0704204	0	0.0468981
ENSG00000070731.11	ST6GALNAC2	50.1967	48.7576	46.6719	49.3539
ENSG00000070748.19	CHAT	0.0704249	0.046947	0.0695624	0.0703472
ENSG00000070756.17	PABPC1	1401.19	1436.06	1434.88	1418.43
ENSG00000070759.17	TESK2	14.2258	15.1169	13.5183	13.8048
ENSG00000070761.8	CFAP20	17.9099	16.5488	15.9531	18.7791
ENSG00000070770.10	CSNK2A2	44.137	44.8255	42.5708	45.2171
ENSG00000070778.13	PTPN21	0.539971	0.516417	0.417374	0.445555
ENSG00000070785.17	EIF2B3	7.30037	7.88993	7.88383	7.90339
ENSG00000070808.17	CAMK2A	0.494054	0.508741	0.673689	0.68898
ENSG00000070814.22	TCOF1	48.4935	56.2696	53.9411	55.6356
ENSG00000070831.17	CDC42	448.253	426.598	429.948	411.24
ENSG00000070882.13	OSBPL3	20.0008	21.9712	20.2901	20.4944
ENSG00000070886.12	EPHA8	0	0.046947	0	0
ENSG00000070915.10	SLC12A3	1.24417	1.12673	1.20575	0.797268
ENSG00000070950.10	RAD18	9.67169	9.57718	8.83718	9.37446
ENSG00000070961.16	ATP2B1	58.2742	60.832	57.4865	52.7833
ENSG00000070985.13	TRPM5	0.211275	0.399049	0.417374	0.398634
ENSG00000071051.14	NCK2	49.6026	54.6228	48.7595	48.983
ENSG00000071054.17	MAP4K4	154.2	161.733	160.223	161.107
ENSG00000071073.13	MGAT4A	45.6051	45.6913	45.2612	44.2552
ENSG00000071082.11	RPL31	63.7706	57.8644	58.1714	60.015
ENSG00000071127.17	WDR1	549.92	566.596	565.248	562.957
ENSG00000071189.21	SNX13	14.9707	16.1732	14.0284	16.0414
ENSG00000071203.9	MS4A12	0	0	0	0
ENSG00000071205.12	ARHGAP10	6.19739	6.15137	5.00852	6.2167
ENSG00000071242.12	RPS6KA2	8.68574	8.54153	8.71849	7.64753
ENSG00000071243.16	ING3	13.0326	13.5911	13.704	13.2019
ENSG00000071246.11	VASH1	22.6013	24.5818	24.6584	25.5701
ENSG00000071282.12	LMCD1	0.610349	0.751151	0.30146	0.534427
ENSG00000071462.12	BUD23	47.6397	46.0002	45.3121	44.2075
ENSG00000071537.14	SEL1L	52.8425	53.8539	51.6878	49.032
ENSG00000071539.14	TRIP13	0.722137	0.869505	0.880266	0.480495
ENSG00000071553.18	ATP6AP1	171.557	166.686	168.59	173.947
ENSG00000071564.17	TCF3	65.3147	65.8431	64.5342	67.7694
ENSG00000071575.12	TRIB2	50.2628	47.4164	46.8581	46.2905
ENSG00000071626.17	DAZAP1	106.734	109.269	111.647	107.722
ENSG00000071655.18	MBD3	76.8442	74.4777	73.7567	70.7444
ENSG00000071677.1	PRLH	0	0	0	0
ENSG00000071794.16	HLTF	5.9694	4.83554	6.21647	5.51196
ENSG00000071859.15	FAM50A	45.8004	49.1223	49.6074	50.8226
ENSG00000071889.17	FAM3A	38.1651	41.7911	39.8457	38.9721
ENSG00000071894.17	CPSF1	97.9177	104.728	100.641	107.24
ENSG00000071909.19	MYO3B	0.343157	0.663384	0.548105	0.394507
ENSG00000071967.12	CYBRD1	41.5584	42.5616	41.2692	37.9269
ENSG00000071991.9	CDH19	0.164325	0.140841	0.0927499	0.0937962
ENSG00000071994.11	PDCD2	36.2868	35.107	36.5899	36.3016
ENSG00000072041.18	SLC6A15	0.304729	0.269217	0.427391	0.240048
ENSG00000072042.13	RDH11	35.6499	34.2592	33.4464	34.479
ENSG00000072062.15	PRKACA	191.459	208.361	189.94	194.648
ENSG00000072071.17	ADGRL1	21.3445	21.7759	21.8426	22.6104
ENSG00000072080.11	SPP2	0.0600725	0	0.100448	0.170545
ENSG00000072110.16	ACTN1	356.314	384.258	355.259	356.16
ENSG00000072121.17	ZFYVE26	35.1151	34.6406	35.5454	36.046
ENSG00000072133.11	RPS6KA6	0.46457	0.440362	0.623511	0.54104
ENSG00000072134.16	EPN2	8.92112	8.43862	8.88082	8.9646
ENSG00000072135.13	PTPN18	290.154	301.148	285.817	289.426
ENSG00000072163.20	LIMS2	7.72329	7.55846	8.50291	7.85646
ENSG00000072182.14	ASIC4	0	0.046947	0.162312	0.0937962
ENSG00000072195.15	SPEG	4.15847	4.60406	4.49508	3.80355
ENSG00000072201.14	LNX1	0.14085	0.281682	0.27825	0.328287
ENSG00000072210.19	ALDH3A2	34.4724	34.7818	34.7073	33.1847
ENSG00000072274.13	TFRC	19.8788	19.2077	20.2757	20.1607
ENSG00000072310.18	SREBF1	60.3023	62.9089	58.0003	61.0933
ENSG00000072315.4	TRPC5	0.0471378	0.0423227	0	0.116284
ENSG00000072364.13	AFF4	29.721	28.4498	30.867	27.1177
ENSG00000072401.15	UBE2D1	63.8762	58.9047	61.2714	55.1332
ENSG00000072415.10	PALS1	5.61805	5.09135	5.22743	4.80661
ENSG00000072422.17	RHOBTB1	1.43197	1.47883	2.06368	2.11041
ENSG00000072501.19	SMC1A	60.9183	61.7353	60.318	60.3532
ENSG00000072506.14	HSD17B10	49.9436	49.3402	52.828	51.9067
ENSG00000072518.22	MARK2	155.239	164.306	155.271	161.183
ENSG00000072571.20	HMMR	0.258225	0.0938939	0.0927499	0.328287
ENSG00000072609.18	CHFR	71.8869	71.2547	75.4215	71.1907
ENSG00000072657.10	TRHDE	0.446025	0.536979	0.347812	0.398634
ENSG00000072682.20	P4HA2	0.957544	1.17827	1.29606	1.02247
ENSG00000072694.22	FCGR2B	40.8609	42.4405	39.0084	40.9954
ENSG00000072736.19	NFATC3	137.257	134.412	127.295	131.423
ENSG00000072756.17	TRNT1	6.9639	6.6102	6.63753	6.26205
ENSG00000072778.20	ACADVL	229.643	250.599	258.416	266.645
ENSG00000072786.13	STK10	464.964	495.635	487.596	489.865
ENSG00000072803.18	FBXW11	26.8319	24.9288	25.6973	24.2028
ENSG00000072818.12	ACAP1	349.2	366.18	371.21	353.164
ENSG00000072832.15	CRMP1	0.04695	0.0704204	0.0927499	0.0468981
ENSG00000072840.13	EVC	0.751199	0.798098	0.765186	0.562777
ENSG00000072849.11	DERL2	45.4977	41.4137	42.3599	41.7368
ENSG00000072858.11	SIDT1	26.0001	28.0178	27.1606	27.4573
ENSG00000072864.16	NDE1	80.7542	90.9004	85.9643	79.7482
ENSG00000072952.20	IRAG1	65.9239	67.8206	65.1542	67.3522
ENSG00000072954.7	TMEM38A	4.36386	5.93717	4.12855	5.30607
ENSG00000072958.9	AP1M1	122.744	134.525	131.883	130.127
ENSG00000073008.15	PVR	11.1156	14.1531	12.1803	12.1502
ENSG00000073050.12	XRCC1	44.0822	45.1128	46.0908	45.3121
ENSG00000073060.17	SCARB1	19.9556	22.0644	20.8383	23.739
ENSG00000073067.14	CYP2W1	0.259281	0.262175	0.273682	0.358864
ENSG00000073111.14	MCM2	8.26319	9.06076	11.2459	9.3811
ENSG00000073146.16	MOV10L1	0.354237	0.235181	0.496073	0.529784
ENSG00000073150.14	PANX2	25.3536	26.4912	23.7397	24.1949
ENSG00000073169.15	SELENOO	55.0638	50.0787	52.3698	50.7481
ENSG00000073282.14	TP63	0.29332	0.350694	0.347812	0.187592
ENSG00000073331.18	ALPK1	79.7256	77.4221	75.3305	74.3368
ENSG00000073350.14	LLGL2	50.419	55.5358	48.7068	51.7408
ENSG00000073417.15	PDE8A	16.7598	14.4362	15.7973	14.6692
ENSG00000073464.13	CLCN4	6.59647	6.80738	6.72437	5.69939
ENSG00000073536.18	NLE1	14.1292	15.1643	15.9952	15.0054
ENSG00000073578.18	SDHA	84.5544	87.7719	86.4697	93.6895
ENSG00000073584.20	SMARCE1	71.1622	69.0512	69.1808	72.9275
ENSG00000073598.6	FNDC8	0	0	0	0
ENSG00000073605.19	GSDMB	49.3159	49.2019	50.6296	52.368
ENSG00000073614.13	KDM5A	65.4496	66.383	65.9709	64.3245
ENSG00000073670.14	ADAM11	0.774674	0.305155	0.695624	0.422083
ENSG00000073711.11	PPP2R3A	0.704249	0.774625	0.510866	0.563715
ENSG00000073712.15	FERMT2	1.3058	1.5216	2.03628	1.30002
ENSG00000073734.10	ABCB11	1.48233	1.75373	1.35009	1.54733
ENSG00000073737.17	DHRS9	18.6875	17.746	18.1806	18.3507
ENSG00000073754.6	CD5L	0	0	0	0.0234491
ENSG00000073756.13	PTGS2	10.0708	8.63824	9.8083	9.12168
ENSG00000073792.16	IGF2BP2	20.7284	16.9479	20.289	21.198
ENSG00000073803.14	MAP3K13	6.47001	7.85991	7.5494	6.28671
ENSG00000073849.16	ST6GAL1	161.537	169.068	161.453	163.314
ENSG00000073861.3	TBX21	85.7015	89.0894	90.0396	89.0068
ENSG00000073905.8	VDAC1P1	0	0	0	0
ENSG00000073910.23	FRY	48.6868	45.8762	42.177	44.0633
ENSG00000073921.18	PICALM	265.011	280.196	274.379	262.025
ENSG00000073969.18	NSF	40.2278	36.153	37.2963	39.7083
ENSG00000074047.22	GLI2	0	0	0	0.0234491
ENSG00000074054.20	CLASP1	30.2606	32.0178	30.6211	30.9515
ENSG00000074071.15	MRPS34	37.7724	41.6181	44.4421	40.9079
ENSG00000074181.9	NOTCH3	0.969587	0.709063	1.06581	1.07821
ENSG00000074201.9	CLNS1A	32.7784	33.215	33.1058	31.0716
ENSG00000074211.14	PPP2R2C	0	0	0.0695624	0.0468981
ENSG00000074219.14	TEAD2	1.38502	1.29104	0.950686	0.961411
ENSG00000074266.22	EED	11.6207	13.9902	12.5212	11.4692
ENSG00000074276.11	CDHR2	17.1133	17.0887	17.3464	16.4143
ENSG00000074317.11	SNCB	0.04695	0.0234735	0	0.0468981
ENSG00000074319.13	TSG101	71.6922	66.4511	66.1422	69.6911
ENSG00000074356.17	NCBP3	45.3909	46.2433	45.616	42.3887
ENSG00000074370.18	ATP2A3	442.142	462.481	457.889	470.668
ENSG00000074410.14	CA12	0.0704249	0.140841	0.139125	0.140694
ENSG00000074416.16	MGLL	18.154	23.2307	19.0797	21.9364
ENSG00000074527.13	NTN4	1.2207	0.774625	0.626062	0.422083
ENSG00000074582.15	BCS1L	20.5143	19.9278	20.87	21.3388
ENSG00000074590.14	NUAK1	1.54935	1.07978	1.36806	0.680022
ENSG00000074603.19	DPP8	33.441	34.916	33.7739	31.4003
ENSG00000074621.14	SLC24A1	2.60603	2.27693	2.52743	2.92808
ENSG00000074657.14	ZNF532	6.72603	7.05033	6.59417	6.05898
ENSG00000074660.17	SCARF1	36.2833	37.1703	35.5677	34.0287
ENSG00000074695.6	LMAN1	22.3596	24.4773	22.6015	22.1596
ENSG00000074696.13	HACD3	15.5423	14.8351	14.6726	12.8921
ENSG00000074706.14	IPCEF1	42.3575	44.8108	40.3279	39.5276
ENSG00000074755.15	ZZEF1	87.9713	98.2549	92.8206	98.5178
ENSG00000074771.4	NOX3	0	0	0	0
ENSG00000074800.16	ENO1	761.537	767.092	802.261	800.588
ENSG00000074803.21	SLC12A1	0	0	0.115937	0.0468981
ENSG00000074842.8	MYDGF	34.9925	34.8903	34.563	36.4421
ENSG00000074855.11	ANO8	8.82659	9.43634	8.09243	7.90282
ENSG00000074935.14	TUBE1	5.0471	4.45998	3.89549	5.181
ENSG00000074964.17	ARHGEF10L	25.6588	27.6319	27.3617	29.0008
ENSG00000074966.11	TXK	19.712	19.6483	19.1043	19.6381
ENSG00000075035.10	WSCD2	0.0938999	0.0938939	0.139125	0.0234491
ENSG00000075043.20	KCNQ2	0	0.046947	0	0.0703472
ENSG00000075073.16	TACR2	0.164325	0.305155	0.417374	0.422083
ENSG00000075089.10	ACTR6	3.99293	4.27217	3.97238	3.82341
ENSG00000075131.10	TIPIN	1.65311	2.2055	2.69849	2.10753
ENSG00000075142.14	SRI	50.464	49.9875	49.0232	47.3105
ENSG00000075151.24	EIF4G3	24.6311	28.8254	25.0441	26.3926
ENSG00000075188.9	NUP37	8.52142	8.12182	8.41826	8.55895
ENSG00000075213.11	SEMA3A	0.23475	0.211261	0.27825	0.0468981
ENSG00000075218.19	GTSE1	0.726339	1.08663	0.579687	0.961411
ENSG00000075223.14	SEMA3C	2.817	2.74353	2.07878	2.16958
ENSG00000075234.17	TTC38	74.4328	72.0198	68.9388	74.1851
ENSG00000075239.14	ACAT1	10.8432	9.97623	11.0923	10.7669
ENSG00000075240.17	GRAMD4	26.2936	29.8113	29.0258	27.4455
ENSG00000075275.18	CELSR1	3.77949	4.48341	3.94187	3.72786
ENSG00000075290.8	WNT8B	0	0.046947	0.0463749	0
ENSG00000075292.19	ZNF638	39.2987	38.6561	42.2714	36.0788
ENSG00000075303.13	SLC25A40	19.485	18.588	17.8225	17.0282
ENSG00000075336.12	TIMM21	6.75612	7.25328	6.37025	6.7299
ENSG00000075340.23	ADD2	5.12494	5.14302	4.48156	4.93743
ENSG00000075388.4	FGF4	0	0	0	0
ENSG00000075391.17	RASAL2	1.32418	1.21635	1.58825	1.40319
ENSG00000075399.14	VPS9D1	49.2836	49.7907	51.3117	51.4786
ENSG00000075407.19	ZNF37A	10.3632	9.38416	8.09992	8.90487
ENSG00000075413.19	MARK3	99.3095	98.6698	96.2074	97.5205
ENSG00000075415.15	SLC25A3	290.105	278.353	289.827	275.909
ENSG00000075420.13	FNDC3B	33.2948	34.2772	29.6942	31.2228
ENSG00000075426.12	FOSL2	131.983	144.603	133.061	139.176
ENSG00000075429.9	CACNG5	1.53238	1.60911	1.27199	1.50723
ENSG00000075461.6	CACNG4	0	0	0	0
ENSG00000075539.15	FRYL	35.32	37.816	34.3539	35.7754
ENSG00000075568.17	TMEM131	59.2743	62.0881	59.4441	62.4134
ENSG00000075618.18	FSCN1	5.14102	6.05616	5.56499	5.83888
ENSG00000075624.17	ACTB	9760.05	9859.58	9600.76	9334.24
ENSG00000075643.6	MOCOS	0.926182	1.19245	1.19415	1.32837
ENSG00000075651.17	PLD1	7.85717	8.0749	8.09407	8.42196
ENSG00000075673.12	ATP12A	0	0.046947	0	0.0234491
ENSG00000075702.19	WDR62	3.46286	3.76705	4.09076	3.32233
ENSG00000075711.21	DLG1	21.609	22.1031	21.3973	18.3885
ENSG00000075785.14	RAB7A	310.079	318.918	312.692	318.215
ENSG00000075790.12	BCAP29	5.87011	5.30979	5.40076	3.02917
ENSG00000075826.17	SEC31B	37.9393	41.4922	41.5275	44.8831
ENSG00000075856.12	SART3	52.2084	52.489	51.824	50.6801
ENSG00000075884.14	ARHGAP15	84.408	82.2792	88.432	83.5341
ENSG00000075886.11	TUBA3D	0.04695	0	0	0.0703472
ENSG00000075891.23	PAX2	0	0	0.0927499	0.0703472
ENSG00000075914.13	EXOSC7	17.8561	16.2397	17.8851	15.7954
ENSG00000075945.13	KIFAP3	13.0065	13.0747	12.2663	13.066
ENSG00000075975.17	MKRN2	26.3853	27.6618	26.3331	26.2038
ENSG00000076003.5	MCM6	22.3723	22.3702	22.8363	21.4393
ENSG00000076043.11	REXO2	14.2509	12.4879	12.9154	14.1217
ENSG00000076053.12	RBM7	22.0446	23.0726	21.3472	19.4415
ENSG00000076067.13	RBMS2	14.502	14.3951	14.3842	14.8126
ENSG00000076108.12	BAZ2A	140.068	152.974	145.038	151.243
ENSG00000076201.16	PTPN23	57.2661	62.4868	54.9924	60.2863
ENSG00000076242.16	MLH1	29.1532	28.444	26.9612	26.0132
ENSG00000076248.11	UNG	14.5381	14.7648	14.469	14.3979
ENSG00000076258.10	FMO4	2.39445	3.21587	2.75933	2.3918
ENSG00000076321.11	KLHL20	8.0837	7.60541	7.0258	7.42355
ENSG00000076344.16	RGS11	0.352125	0.450785	0.301437	0.164143
ENSG00000076351.13	SLC46A1	13.9718	13.3901	12.8853	14.2726
ENSG00000076356.7	PLXNA2	6.78427	6.94815	6.07512	7.2047
ENSG00000076382.17	SPAG5	3.5685	4.61885	4.52151	4.40842
ENSG00000076513.17	ANKRD13A	204.13	216.008	198.434	199.684
ENSG00000076554.16	TPD52	19.2759	17.1386	16.6801	15.5275
ENSG00000076555.16	ACACB	16.4602	19.5783	18.2883	16.5702
ENSG00000076604.16	TRAF4	15.2389	15.8226	14.2371	15.9923
ENSG00000076641.4	PAG1	42.3755	43.1219	44.2894	38.1732
ENSG00000076650.7	GPATCH1	14.7192	13.1609	14.6811	13.4495
ENSG00000076662.10	ICAM3	1018.88	1069.22	1078	1101.52
ENSG00000076685.19	NT5C2	114.067	117.769	110.319	110.13
ENSG00000076706.17	MCAM	1.24427	1.38496	1.25231	1.35925
ENSG00000076716.9	GPC4	0.352125	0.891992	0.486937	0.586226
ENSG00000076770.15	MBNL3	94.5931	95.3505	92.7708	91.8298
ENSG00000076826.10	CAMSAP3	0.985949	1.10325	1.18256	0.820717
ENSG00000076864.21	RAP1GAP	2.55875	1.90135	2.31875	1.8291
ENSG00000076924.12	XAB2	79.9764	83.0697	85.0615	85.9277
ENSG00000076928.18	ARHGEF1	703.508	743.23	743.158	731.722
ENSG00000076944.17	STXBP2	398.554	399.016	410.076	403.037
ENSG00000076984.18	MAP2K7	75.8561	77.4961	79.8803	74.0747
ENSG00000077009.14	NMRK2	0	0	0	0
ENSG00000077044.11	DGKD	139.813	140.114	142.697	145.566
ENSG00000077063.11	CTTNBP2	0.2817	0.117367	0.208687	0.0703472
ENSG00000077080.10	ACTL6B	0.023475	0.046947	0	0.0234491
ENSG00000077092.20	RARB	0.603823	0.64153	0.815944	1.11411
ENSG00000077097.16	TOP2B	92.3882	91.7867	94.7904	89.1513
ENSG00000077147.16	TM9SF3	68.6216	66.5963	66.502	59.4632
ENSG00000077150.20	NFKB2	142.226	144.432	150.807	157.877
ENSG00000077152.11	UBE2T	1.24417	1.22062	1.113	0.99438
ENSG00000077157.22	PPP1R12B	62.1389	64.8647	64.7634	65.8345
ENSG00000077232.19	DNAJC10	39.592	37.2754	35.9061	35.4227
ENSG00000077235.18	GTF3C1	73.8664	75.0683	72.4737	76.7861
ENSG00000077238.14	IL4R	196.187	221.356	210.907	227.75
ENSG00000077254.14	USP33	34.0074	36.1187	37.2794	32.6626
ENSG00000077264.16	PAK3	0.441682	0.748851	0.649203	0.879879
ENSG00000077274.9	CAPN6	0	0	0	0.0234491
ENSG00000077279.20	DCX	0	0.046947	0.0231875	0
ENSG00000077312.9	SNRPA	53.2601	54.3865	53.64	55.599
ENSG00000077327.16	SPAG6	0.14085	0.140841	0.115937	0.0468981
ENSG00000077348.10	EXOSC5	14.9437	19.8647	19.3026	18.2772
ENSG00000077380.16	DYNC1I2	43.0339	41.935	44.0108	40.0064
ENSG00000077420.16	APBB1IP	308.256	335.603	304.526	308.991
ENSG00000077454.17	LRCH4	295.614	301.859	303.475	314.395
ENSG00000077458.13	FAM76B	12.0427	12.1593	11.4331	10.1772
ENSG00000077463.15	SIRT6	27.5127	29.436	30.8135	28.5543
ENSG00000077498.9	TYR	0	0	0	0
ENSG00000077514.9	POLD3	23.6117	21.8304	20.3419	21.046
ENSG00000077522.15	ACTN2	0.343955	0.195135	0.338305	0.215192
ENSG00000077549.19	CAPZB	504.37	538.206	531.991	457.843
ENSG00000077585.14	GPR137B	11.4192	13.3833	13.9644	11.889
ENSG00000077616.11	NAALAD2	0	0.0472052	0.163564	0
ENSG00000077684.16	JADE1	38.3221	37.3941	37.2788	35.8564
ENSG00000077713.19	SLC25A43	8.93713	8.1218	8.68827	7.38645
ENSG00000077721.16	UBE2A	60.5307	55.5412	54.0627	55.6001
ENSG00000077782.22	FGFR1	5.47251	5.80673	5.07196	5.64496
ENSG00000077800.13	FKBP6	0.0704249	0.114551	0.0460967	0.0234491
ENSG00000077935.17	SMC1B	0	0.0938939	0	0
ENSG00000077942.19	FBLN1	1.47892	1.33799	1.484	1.57106
ENSG00000077943.8	ITGA8	0.117821	0.186567	0.166185	0.283499
ENSG00000077984.6	CST7	246.47	243.417	258.288	250.722
ENSG00000078018.21	MAP2	0.23475	0.164314	0.115937	0.375185
ENSG00000078043.16	PIAS2	13.4571	13.5114	13.6234	12.6637
ENSG00000078053.17	AMPH	0.211275	0.328629	0.255062	0.140694
ENSG00000078061.14	ARAF	146.45	151.308	144.731	158.401
ENSG00000078070.14	MCCC1	13.6329	14.7527	14.142	14.9559
ENSG00000078081.8	LAMP3	1.87819	1.50256	1.99679	1.55749
ENSG00000078098.15	FAP	0	0	0.0463749	0.0703472
ENSG00000078114.19	NEBL	1.64325	1.36146	1.34487	1.10215
ENSG00000078124.13	ACER3	28.2616	28.3632	25.8142	25.4671
ENSG00000078140.14	UBE2K	42.762	44.3456	41.7551	44.4496
ENSG00000078142.14	PIK3C3	40.9906	39.8449	41.1611	39.4457
ENSG00000078177.14	N4BP2	3.55742	4.2653	3.66573	3.28889
ENSG00000078237.7	TIGAR	11.7295	13.2987	12.9752	11.8401
ENSG00000078246.17	TULP3	5.89222	6.4787	5.84417	6.66324
ENSG00000078269.15	SYNJ2	11.5022	10.9712	10.9757	10.7022
ENSG00000078295.17	ADCY2	1.3426	1.42735	1.4264	1.26447
ENSG00000078304.19	PPP2R5C	169.049	164.244	161.588	160.106
ENSG00000078319.11	PMS2P1	27.1073	26.8561	23.6542	26.9326
ENSG00000078328.23	RBFOX1	0.399356	0.29985	0.25701	0.286946
ENSG00000078369.18	GNB1	389.347	399.724	396.263	390.251
ENSG00000078399.19	HOXA9	0.42255	0.46947	0.417374	0.375185
ENSG00000078401.7	EDN1	0.915524	0.657257	0.718812	0.633124
ENSG00000078403.17	MLLT10	11.6376	13.0996	11.8532	13.0666
ENSG00000078487.18	ZCWPW1	6.36277	5.61018	6.56205	6.4385
ENSG00000078549.15	ADCYAP1R1	0.0938999	0	0.115937	0.140694
ENSG00000078579.9	FGF20	0	0.046947	0	0
ENSG00000078589.13	P2RY10	27.4487	29.2546	25.3671	28.3872
ENSG00000078596.11	ITM2A	37.4352	37.2758	38.3158	32.9279
ENSG00000078618.23	NRDC	199.115	203.755	204.214	195.7
ENSG00000078668.14	VDAC3	65.9136	60.8883	67.4308	62.2316
ENSG00000078674.19	PCM1	52.8363	53.1546	54.2856	46.4086
ENSG00000078687.17	TNRC6C	25.0243	24.8115	23.6514	24.7002
ENSG00000078699.22	CBFA2T2	30.8401	32.3174	28.9113	29.7589
ENSG00000078725.13	BRINP1	0	0	0	0
ENSG00000078747.16	ITCH	65.7726	67.5981	63.8688	60.1755
ENSG00000078795.17	PKD2L2	0.447457	0.437311	0.249381	0.366227
ENSG00000078804.13	TP53INP2	24.6018	25.1166	23.373	24.0387
ENSG00000078808.19	SDF4	131.158	140.295	139.922	136.699
ENSG00000078814.18	MYH7B	1.70454	2.00304	1.57812	1.36286
ENSG00000078898.7	BPIFB2	0	0	0	0
ENSG00000078900.15	TP73	0.14085	0.140841	0.1855	0.25794
ENSG00000078902.16	TOLLIP	86.5407	83.653	87.3476	86.4345
ENSG00000078967.13	UBE2D4	12.3658	13.6622	14.2745	11.5474
ENSG00000079101.17	CLUL1	0.023475	0.140841	0.123056	0.0234491
ENSG00000079102.16	RUNX1T1	0.352125	0.046947	0.0695624	0.0468981
ENSG00000079112.10	CDH17	10.3525	12.4406	11.6633	9.65988
ENSG00000079134.13	THOC1	20.0476	21.5721	19.5239	19.3455
ENSG00000079150.19	FKBP7	0.40046	0.563363	0.471795	0.540641
ENSG00000079156.17	OSBPL6	0.731222	0.563551	0.834749	0.648554
ENSG00000079215.15	SLC1A3	0.962474	0.704204	0.741999	0.750393
ENSG00000079246.16	XRCC5	266.736	253.154	260.352	248.25
ENSG00000079257.8	LXN	3.82642	3.92007	3.98824	4.08046
ENSG00000079263.19	SP140	39.1801	42.4968	43.1855	43.3989
ENSG00000079277.22	MKNK1	105.09	102.237	99.422	100.838
ENSG00000079308.20	TNS1	73.8062	65.5173	67.5431	81.2615
ENSG00000079313.15	REXO1	42.3149	46.5548	44.2073	41.9055
ENSG00000079332.15	SAR1A	100.638	91.8406	97.2136	94.0709
ENSG00000079335.20	CDC14A	9.41351	10.311	10.1098	10.0605
ENSG00000079337.16	RAPGEF3	1.33807	1.07976	1.20577	1.31315
ENSG00000079385.23	CEACAM1	22.3457	22.3762	22.4324	22.0234
ENSG00000079387.14	SENP1	14.8362	13.6616	13.7503	13.2682
ENSG00000079393.21	DUSP13	1.17375	0.798098	0.718812	0.49243
ENSG00000079432.9	CIC	129.602	148.277	138.82	150.058
ENSG00000079435.10	LIPE	6.2678	5.84492	6.35511	5.83879
ENSG00000079459.13	FDFT1	100.675	101.972	107.267	102.49
ENSG00000079462.8	PAFAH1B3	13.2464	13.3564	13.8701	15.5008
ENSG00000079482.14	OPHN1	8.13887	6.92369	6.6715	6.05065
ENSG00000079557.5	AFM	0	0	0	0
ENSG00000079616.14	KIF22	64.7167	59.3793	62.9361	60.8199
ENSG00000079689.14	SCGN	0.164325	0.140841	0.208687	0.117245
ENSG00000079691.18	CARMIL1	3.73252	3.8966	2.75931	3.6815
ENSG00000079739.17	PGM1	38.5626	41.697	41.0747	39.3912
ENSG00000079785.16	DDX1	34.2879	32.1556	29.6484	31.8387
ENSG00000079805.19	DNM2	353.143	384.801	359.227	371.519
ENSG00000079819.19	EPB41L2	10.2116	10.606	10.3184	10.9625
ENSG00000079841.19	RIMS1	0.04695	0.0234735	0.0463749	0.0234491
ENSG00000079931.15	MOXD1	0.727724	0.492943	0.672437	0.49243
ENSG00000079950.14	STX7	69.6252	70.3795	70.3026	64.3673
ENSG00000079974.19	RABL2B	32.4029	38.4166	34.7616	32.5025
ENSG00000079999.14	KEAP1	44.1327	43.8085	43.8707	44.9862
ENSG00000080007.8	DDX43	0.962474	0.492943	0.950686	0.680022
ENSG00000080031.10	PTPRH	2.88742	2.62917	2.36512	2.72011
ENSG00000080166.16	DCT	0.23475	0.234735	0.208687	0.0468981
ENSG00000080189.15	SLC35C2	87.8245	95.6324	97.6691	94.4684
ENSG00000080200.10	CRYBG3	9.10829	9.77349	8.25474	8.67615
ENSG00000080224.18	EPHA6	1.80126	1.54779	1.57065	1.61055
ENSG00000080293.10	SCTR	0.1878	0.117367	0.0463749	0.0937962
ENSG00000080298.16	RFX3	8.45155	8.0514	7.39703	6.51888
ENSG00000080345.18	RIF1	21.3158	22.2815	17.6977	19.8619
ENSG00000080371.6	RAB21	40.5352	39.1362	40.6832	36.7283
ENSG00000080493.18	SLC4A4	2.88742	3.26281	3.45493	2.55595
ENSG00000080503.24	SMARCA2	84.2032	83.6207	79.8973	81.3998
ENSG00000080511.5	RDH8	0	0	0	0
ENSG00000080546.14	SESN1	20.4702	19.0374	21.1238	18.1499
ENSG00000080561.14	MID2	4.90819	4.57733	4.82299	5.25259
ENSG00000080572.14	DNAAF6	0.140826	0.185276	0.0876486	0.300992
ENSG00000080573.7	COL5A3	10.7046	11.3846	11.8952	11.9744
ENSG00000080603.17	SRCAP	30.293	39.6164	28.8814	41.7595
ENSG00000080608.10	PUM3	7.41812	6.97162	9.18224	6.40173
ENSG00000080618.17	CPB2	0.263366	0.30708	0.378953	0.187217
ENSG00000080644.16	CHRNA3	0.1878	0.0938939	0.139125	0.164143
ENSG00000080709.16	KCNN2	0	0	0.0361956	0.0321955
ENSG00000080802.20	CNOT4	17.7898	17.9645	19.9733	17.5906
ENSG00000080815.19	PSEN1	145.295	146.03	140.496	142.554
ENSG00000080819.9	CPOX	9.95339	8.87297	9.83149	8.58233
ENSG00000080822.17	CLDND1	35.6016	36.6895	34.9204	36.2958
ENSG00000080823.23	MOK	2.76455	2.34742	2.38063	2.22766
ENSG00000080824.19	HSP90AA1	155.863	159.169	163.694	157.541
ENSG00000080839.12	RBL1	8.73401	8.40376	8.7315	7.49561
ENSG00000080845.19	DLGAP4	63.0578	62.1032	63.2085	60.6653
ENSG00000080854.16	IGSF9B	9.29684	11.6428	10.2025	12.7328
ENSG00000080910.13	CFHR2	0.720236	0.779859	0.605193	0.63085
ENSG00000080947.15	CROCCP3	7.61735	7.85822	7.73636	7.78391
ENSG00000080986.13	NDC80	2.35175	1.95257	2.54802	1.83196
ENSG00000081014.11	AP4E1	11.0646	11.281	8.95094	9.97832
ENSG00000081019.14	RSBN1	25.5881	23.5908	22.3299	22.291
ENSG00000081026.19	MAGI3	1.07985	1.36146	1.39125	1.2194
ENSG00000081041.9	CXCL2	0.0707066	0.258208	0.0695624	0.164143
ENSG00000081051.8	AFP	0	0	0	0
ENSG00000081052.14	COL4A4	1.57019	1.65392	1.27863	0.875681
ENSG00000081059.20	TCF7	301.482	319.571	302.782	314.569
ENSG00000081087.15	OSTM1	26.9527	28.809	28.6877	26.4514
ENSG00000081138.14	CDH7	0.999729	0.449001	0.564684	0.437489
ENSG00000081148.12	IMPG2	0.3779	0.565077	0.379718	0.31335
ENSG00000081154.12	PCNP	41.3141	39.8893	38.9859	37.8977
ENSG00000081177.19	EXD2	6.00959	7.48802	6.67797	5.65134
ENSG00000081181.8	ARG2	0.821812	1.17367	1.13619	1.05699
ENSG00000081189.16	MEF2C	30.4489	32.4989	32.1441	32.689
ENSG00000081237.20	PTPRC	710.121	746.277	716.284	708.825
ENSG00000081248.12	CACNA1S	0	0	0.0231875	0
ENSG00000081277.13	PKP1	0	0.0234735	0	0
ENSG00000081307.15	UBA5	12.7228	13.0865	14.2605	12.9839
ENSG00000081320.11	STK17B	172.511	172.498	170.116	152.947
ENSG00000081377.17	CDC14B	9.90829	9.56392	8.72932	8.99658
ENSG00000081386.13	ZNF510	8.80312	10.2579	10.6262	9.3799
ENSG00000081479.15	LRP2	0.023475	0	0	0.0468981
ENSG00000081665.14	ZNF506	35.6232	37.2729	35.5472	31.2673
ENSG00000081692.13	JMJD4	15.3526	16.6428	17.3925	16.8125
ENSG00000081721.12	DUSP12	7.88759	7.6758	7.62868	8.11539
ENSG00000081760.17	AACS	14.8842	15.0614	13.9394	14.802
ENSG00000081791.9	DELE1	74.2794	77.0691	76.2869	78.4758
ENSG00000081800.9	SLC13A1	0.511848	0.23335	0.227562	0.110304
ENSG00000081803.17	CADPS2	0.42255	0.49292	0.463749	0.562777
ENSG00000081818.4	PCDHB4	0	0.0234735	0.0463749	0.0234491
ENSG00000081842.18	PCDHA6	0.0935947	0	0	0
ENSG00000081853.15	PCDHGA2	0	0.0351398	0	0
ENSG00000081870.12	HSPB11	6.04042	5.70997	5.5825	4.91884
ENSG00000081913.14	PHLPP1	10.6819	11.0022	9.60761	9.4427
ENSG00000081923.15	ATP8B1	1.90147	2.34735	2.20281	1.57109
ENSG00000081985.13	IL12RB2	3.97199	4.29565	3.36253	3.26981
ENSG00000082014.17	SMARCD3	45.3764	43.3563	45.8648	46.7863
ENSG00000082068.9	WDR70	17.7275	17.1979	17.8323	15.6205
ENSG00000082074.19	FYB1	279.306	280.05	269.793	260.916
ENSG00000082126.18	MPP4	0.220383	0.529656	0.488421	0.249615
ENSG00000082146.13	STRADB	237.939	216.566	218.954	216.577
ENSG00000082153.18	BZW1	102.69	103.942	105.942	96.196
ENSG00000082175.16	PGR	0.023475	0.258208	0.115937	0.0703472
ENSG00000082196.21	C1QTNF3	3.58343	2.38749	2.87791	2.98129
ENSG00000082212.13	ME2	63.9251	64.7766	64.0212	59.6737
ENSG00000082213.18	C5orf22	13.2659	13.1921	13.24	12.6411
ENSG00000082258.13	CCNT2	25.3999	22.0576	22.886	23.9415
ENSG00000082269.17	FAM135A	5.20851	5.60929	4.67605	4.92587
ENSG00000082293.13	COL19A1	1.0329	1.03384	1.15937	1.45384
ENSG00000082397.18	EPB41L3	18.6574	21.0557	21.8695	22.4908
ENSG00000082438.18	COBLL1	4.8485	5.28552	4.71378	4.06834
ENSG00000082458.12	DLG3	10.47	8.38003	9.69236	9.94242
ENSG00000082482.14	KCNK2	0	0.046947	0	0
ENSG00000082497.12	SERTAD4	0	0.0234735	0.0231875	0.0937962
ENSG00000082512.15	TRAF5	43.4674	42.1282	41.6034	41.1653
ENSG00000082515.18	MRPL22	5.46967	5.16417	6.07512	5.51055
ENSG00000082516.9	GEMIN5	13.2868	13.4034	12.6372	14.0235
ENSG00000082556.14	OPRK1	0.233858	0.0939409	0.163588	0.0704409
ENSG00000082641.16	NFE2L1	73.1715	78.5401	80.8766	85.0819
ENSG00000082684.16	SEMA5B	0.580067	0.627892	0.574841	0.253437
ENSG00000082701.17	GSK3B	57.5278	60.9833	59.4056	56.0114
ENSG00000082781.12	ITGB5	12.6062	13.3095	14.1443	13.1084
ENSG00000082805.21	ERC1	13.6501	13.5148	11.8631	14.2331
ENSG00000082898.19	XPO1	76.8819	79.9861	77.1927	68.5846
ENSG00000082929.8	LINC01587	0	0	0	0
ENSG00000082996.20	RNF13	72.8667	70.4451	66.4593	65.1859
ENSG00000083067.24	TRPM3	0.966653	1.01511	1.04515	0.558603
ENSG00000083093.10	PALB2	5.3891	6.07965	5.37947	5.34655
ENSG00000083097.15	DOP1A	16.6203	16.5723	17.2331	15.0235
ENSG00000083099.11	LYRM2	12.1053	10.7724	11.2312	9.99645
ENSG00000083123.15	BCKDHB	4.83275	5.72626	5.04845	4.60607
ENSG00000083168.11	KAT6A	74.3585	82.0328	72.854	77
ENSG00000083223.18	TUT7	64.7175	61.6733	63.7987	61.7132
ENSG00000083290.20	ULK2	16.043	17.0909	16.8205	16.7627
ENSG00000083307.12	GRHL2	0.164325	0.211261	0.162312	0.211041
ENSG00000083312.19	TNPO1	51.1087	51.2463	48.7062	47.81
ENSG00000083444.17	PLOD1	77.5998	83.9697	82.3531	87.4485
ENSG00000083454.22	P2RX5	45.7861	46.5454	47.9169	47.3324
ENSG00000083457.12	ITGAE	9.95118	10.1525	11.0968	9.71147
ENSG00000083520.15	DIS3	20.5142	21.3541	20.1112	22.2774
ENSG00000083535.16	PIBF1	3.42735	4.01396	3.10712	3.11917
ENSG00000083544.16	TDRD3	12.3269	11.7837	10.9213	10.7785
ENSG00000083622.8	ENSG00000083622	0	0	0	0
ENSG00000083635.8	NUFIP1	3.45082	3.40365	3.70999	2.65035
ENSG00000083642.19	PDS5B	22.7801	21.6425	19.1931	19.231
ENSG00000083720.13	OXCT1	14.2639	11.7848	13.2853	13.0921
ENSG00000083750.13	RRAGB	4.43675	4.67122	4.49839	5.147
ENSG00000083782.8	EPYC	0	0	0	0
ENSG00000083799.18	CYLD	113.735	112.91	119.061	116.016
ENSG00000083807.10	SLC27A5	6.08399	4.87976	4.69312	4.7554
ENSG00000083812.13	ZNF324	12.1144	11.8082	11.9773	12.0243
ENSG00000083814.13	ZNF671	22.0303	18.7553	22.6783	24.149
ENSG00000083817.9	ZNF416	6.41076	5.70406	4.68387	6.28435
ENSG00000083828.16	ZNF586	21.6804	20.1305	20.0334	18.1667
ENSG00000083838.17	ZNF446	16.036	15.489	15.8501	14.7181
ENSG00000083844.10	ZNF264	32.7078	34.9292	33.1829	28.953
ENSG00000083845.9	RPS5	525.628	481.71	530.729	516.551
ENSG00000083857.15	FAT1	3.1926	3.94354	3.50131	3.79875
ENSG00000083896.13	YTHDC1	68.0229	64.2253	67.903	67.6685
ENSG00000083937.10	CHMP2B	27.7169	27.2131	24.9124	25.4429
ENSG00000084070.12	SMAP2	1072.14	1097.48	1059.46	1093.23
ENSG00000084072.17	PPIE	53.5346	54.2871	55.9808	50.9151
ENSG00000084073.10	ZMPSTE24	33.735	33.1518	32.4045	29.6222
ENSG00000084090.14	STARD7	104.177	101.978	98.5416	96.4405
ENSG00000084092.7	NOA1	26.2215	24.7188	26.4364	24.6478
ENSG00000084093.19	REST	29.1939	30.6667	30.0332	26.6823
ENSG00000084110.11	HAL	72.8318	71.6719	73.9015	72.9397
ENSG00000084112.15	SSH1	44.7632	49.9051	44.0247	47.7409
ENSG00000084207.18	GSTP1	217.416	220.787	229.11	230.859
ENSG00000084234.18	APLP2	450.503	456.178	436.708	443.288
ENSG00000084444.14	FAM234B	5.68705	5.63676	5.27095	4.56091
ENSG00000084453.17	SLCO1A2	0.636524	0.222059	0.265636	0.314968
ENSG00000084463.8	WBP11	72.7323	74.3514	73.0318	73.0113
ENSG00000084623.12	EIF3I	104.349	105.355	106.245	99.5264
ENSG00000084628.10	NKAIN1	0	0	0	0
ENSG00000084636.18	COL16A1	0.516449	0.53989	0.417374	0.398634
ENSG00000084652.16	TXLNA	71.8611	71.1939	70.3197	73.2698
ENSG00000084674.15	APOB	50.3949	60.7967	54.6332	55.8361
ENSG00000084676.16	NCOA1	79.7503	88.6179	82.9897	83.5249
ENSG00000084693.16	AGBL5	9.29989	9.15466	8.78805	9.4934
ENSG00000084710.14	EFR3B	0.214233	0.305554	0.351777	0.309785
ENSG00000084731.15	KIF3C	10.282	11.6711	11.0372	11.748
ENSG00000084733.11	RAB10	98.5597	97.1092	96.7908	91.2019
ENSG00000084734.9	GCKR	0	0.0234735	0.0695624	0.0468981
ENSG00000084754.12	HADHA	206.953	211.218	215.758	210.796
ENSG00000084764.12	MAPRE3	10.4698	10.7039	9.8863	10.4351
ENSG00000084774.14	CAD	37.7006	40.719	36.586	41.1593
ENSG00000085063.17	CD59	53.8988	56.1486	54.3036	51.9823
ENSG00000085117.12	CD82	111.918	135.41	135.17	131.72
ENSG00000085185.16	BCORL1	15.1883	18.4501	15.6052	16.9507
ENSG00000085224.23	ATRX	27.0682	23.5191	23.9758	23.7217
ENSG00000085231.14	AK6	3.16074	2.47331	2.37692	2.21544
ENSG00000085265.12	FCN1	1415.49	1471.43	1538.09	1516.69
ENSG00000085274.16	MYNN	8.42749	7.74625	8.97374	6.58857
ENSG00000085276.19	MECOM	0.727724	0.680731	0.510124	0.750463
ENSG00000085365.18	SCAMP1	12.4927	10.8916	10.9536	11.1528
ENSG00000085377.15	PREP	39.6963	42.1413	39.5351	37.7126
ENSG00000085382.12	HACE1	2.54126	2.81111	1.73906	2.86226
ENSG00000085415.16	SEH1L	22.522	18.9863	19.3185	20.6343
ENSG00000085433.17	WDR47	7.18496	8.47393	7.67505	7.59749
ENSG00000085449.15	WDFY1	25.8066	26.1418	25.526	24.998
ENSG00000085465.13	OVGP1	5.58479	6.12658	6.72434	6.49541
ENSG00000085491.17	SLC25A24	14.5462	13.7085	12.869	11.5791
ENSG00000085511.20	MAP3K4	26.1535	26.3137	25.7396	26.2409
ENSG00000085514.16	PILRA	274.757	285.166	293.188	298.797
ENSG00000085552.18	IGSF9	0.2817	0.53989	0.695624	0.328287
ENSG00000085563.15	ABCB1	11.7519	12.8754	12.6809	12.0878
ENSG00000085644.14	ZNF213	23.1933	28.0214	25.2223	24.981
ENSG00000085662.14	AKR1B1	69.4247	70.817	70.4787	74.7367
ENSG00000085719.13	CPNE3	54.8682	53.1205	50.9208	52.6969
ENSG00000085721.13	RRN3	20.1917	18.1423	19.6537	18.8415
ENSG00000085733.16	CTTN	15.2986	14.6005	15.8603	16.8563
ENSG00000085741.14	WNT11	0.586874	0.445996	0.579687	0.539328
ENSG00000085760.15	MTIF2	16.1046	12.9354	14.7095	12.3672
ENSG00000085788.14	DDHD2	24.1758	21.8789	24.1353	21.6377
ENSG00000085831.16	TTC39A	0.728828	0.946568	1.113	1.00831
ENSG00000085832.17	EPS15	58.2963	57.9566	55.4879	53.6127
ENSG00000085840.13	ORC1	0.77066	1.97156	1.20575	1.2428
ENSG00000085871.9	MGST2	19.5555	18.6145	21.343	20.729
ENSG00000085872.15	CHERP	39.3915	46.1658	40.9394	44.6005
ENSG00000085978.22	ATG16L1	36.3839	34.7112	35.8775	36.5265
ENSG00000085982.15	USP40	15.3489	15.0482	14.7937	15.4529
ENSG00000085998.15	POMGNT1	34.6099	34.0664	33.405	34.105
ENSG00000085999.13	RAD54L	0.751223	0.53989	0.556476	0.164143
ENSG00000086015.23	MAST2	14.6255	16.6191	16.1829	19.043
ENSG00000086061.16	DNAJA1	65.2748	65.7729	66.887	63.1144
ENSG00000086062.13	B4GALT1	144.294	146.709	144.846	143.248
ENSG00000086065.14	CHMP5	13.2634	11.2673	13.5948	11.0211
ENSG00000086102.19	NFX1	38.3827	43.6037	41.8267	40.3692
ENSG00000086159.13	AQP6	0.96961	1.07114	0.841682	0.806999
ENSG00000086189.11	DIMT1	12.8076	12.9003	11.2597	11.0888
ENSG00000086200.17	IPO11	6.47583	6.6368	7.09479	7.71181
ENSG00000086205.18	FOLH1	9.43316	9.12724	9.4769	9.60037
ENSG00000086232.13	EIF2AK1	182.629	177.912	189.294	191.836
ENSG00000086288.12	NME8	4.55415	5.68056	5.63458	4.57259
ENSG00000086289.12	EPDR1	1.24417	0.985886	1.13619	1.36004
ENSG00000086300.16	SNX10	45.9045	45.2099	45.3726	42.8401
ENSG00000086475.15	SEPHS1	15.7048	18.73	19.663	19.7871
ENSG00000086504.18	MRPL28	61.4257	58.6218	63.8241	61.4236
ENSG00000086506.3	HBQ1	28.479	23.6318	27.7795	25.1578
ENSG00000086544.3	ITPKC	22.7004	22.7223	22.8628	21.9487
ENSG00000086548.9	CEACAM6	4.17855	5.28153	5.75096	5.11865
ENSG00000086570.13	FAT2	0.023475	0	0.0463749	0.0234491
ENSG00000086589.12	RBM22	80.6288	78.3373	76.4551	79.5268
ENSG00000086598.11	TMED2	93.9723	88.8004	91.0988	88.5113
ENSG00000086619.15	ERO1B	11.563	11.9635	10.9199	10.9922
ENSG00000086666.19	ZFAND6	40.3065	36.7469	38.6532	38.8115
ENSG00000086696.11	HSD17B2	2.60835	2.93979	2.9904	3.0041
ENSG00000086712.13	TXLNG	11.3619	12.681	12.0343	11.1383
ENSG00000086717.19	PPEF1	0.905172	0.968117	1.1165	0.91048
ENSG00000086730.17	LAT2	245.466	253.913	251.58	254.896
ENSG00000086758.16	HUWE1	113.228	122.201	115.514	117.055
ENSG00000086827.9	ZW10	11.4558	10.531	9.20522	10.5496
ENSG00000086848.15	ALG9	11.1056	11.4783	11.3257	9.72704
ENSG00000086967.10	MYBPC2	0.2817	0.211261	0.231875	0.234491
ENSG00000086991.13	NOX4	0.315527	0.234711	0.259537	0.211417
ENSG00000087008.16	ACOX3	12.4418	11.5255	13.5878	11.0445
ENSG00000087053.20	MTMR2	9.81409	10.5116	10.7822	10.2707
ENSG00000087074.8	PPP1R15A	113.863	112.312	113.146	116.307
ENSG00000087076.9	HSD17B14	0.352125	0.305155	0.347812	0.633124
ENSG00000087077.14	TRIP6	10.1646	8.07488	8.78807	9.11488
ENSG00000087085.16	ACHE	1.05637	1.17367	0.834749	0.914513
ENSG00000087086.15	FTL	6993.13	6727.07	7395.13	7045.1
ENSG00000087087.20	SRRT	107.04	119.86	116.319	121.74
ENSG00000087088.21	BAX	92.6793	87.7239	89.9686	87.4004
ENSG00000087095.13	NLK	11.5027	10.8582	11.4082	10.2003
ENSG00000087111.21	PIGS	72.6514	75.4554	75.1504	72.8768
ENSG00000087116.16	ADAMTS2	0.23475	0.0938939	0.0927499	0.234491
ENSG00000087128.10	TMPRSS11E	0.0704249	0.0234735	0	0.0234491
ENSG00000087152.16	ATXN7L3	116.892	121.992	120.182	127.469
ENSG00000087157.19	PGS1	83.6326	90.8007	86.2587	93.5954
ENSG00000087191.13	PSMC5	111.813	107.718	116.822	118.509
ENSG00000087206.17	UIMC1	43.461	46.7302	45.7082	45.5964
ENSG00000087237.12	CETP	1.27568	0.957061	1.27536	0.984157
ENSG00000087245.13	MMP2	1.1268	1.83093	1.39125	1.71178
ENSG00000087250.9	MT3	0.117375	0.164314	0.0231875	0.117245
ENSG00000087253.13	LPCAT2	50.6366	54.9396	51.488	47.4928
ENSG00000087258.16	GNAO1	3.82642	4.62428	3.98824	4.45532
ENSG00000087263.17	OGFOD1	28.0407	28.1337	27.6172	25.6389
ENSG00000087266.17	SH3BP2	333.974	334.85	327.839	345.674
ENSG00000087269.16	NOP14	41.3161	40.1035	39.8509	40.7692
ENSG00000087274.19	ADD1	302.443	310.336	303.241	305.987
ENSG00000087299.12	L2HGDH	4.04068	3.96373	4.80361	3.6256
ENSG00000087301.9	TXNDC16	5.79832	5.02332	4.59112	4.6431
ENSG00000087302.9	RTRAF	47.4259	44.1743	47.4976	42.1515
ENSG00000087303.19	NID2	0.399075	0.258208	0.139125	0.234514
ENSG00000087338.5	GMCL1	21.1916	22.0182	20.4246	19.0876
ENSG00000087365.16	SF3B2	275.944	278.282	297.259	281.252
ENSG00000087448.11	KLHL42	11.0541	11.2907	10.9008	10.9664
ENSG00000087460.29	GNAS	1164.21	1167.91	1172.01	1159.71
ENSG00000087470.19	DNM1L	26.7424	22.4024	24.3198	23.5486
ENSG00000087494.16	PTHLH	0.023475	0	0.0231875	0
ENSG00000087495.17	PHACTR3	0.23475	0.140841	0.208687	0.187592
ENSG00000087502.19	ERGIC2	9.65171	9.09654	9.26499	8.92867
ENSG00000087510.7	TFAP2C	0.211275	0.117367	0.115937	0
ENSG00000087586.18	AURKA	2.03624	2.43967	2.73274	2.563
ENSG00000087589.17	CASS4	40.128	39.3138	39.4221	38.1564
ENSG00000087842.11	PIR	0.2817	0.140841	0.139125	0.211041
ENSG00000087884.15	AAMDC	2.97797	3.77155	3.06374	3.22415
ENSG00000087903.13	RFX2	29.9031	30.769	31.7622	31.3067
ENSG00000087995.16	METTL2A	12.4393	11.7141	13.0324	12.2068
ENSG00000088002.12	SULT2B1	0.237802	0.0938939	0.139125	0.187264
ENSG00000088035.18	ALG6	13.0752	13.0512	13.1774	13.0142
ENSG00000088038.19	CNOT3	70.6015	78.1432	71.4202	76.8876
ENSG00000088053.11	GP6	3.63308	3.98887	3.58003	4.10007
ENSG00000088179.9	PTPN4	45.934	41.4541	39.9984	42.6409
ENSG00000088205.13	DDX18	57.4539	51.4392	51.3999	49.338
ENSG00000088247.19	KHSRP	100.364	105.484	97.961	99.8852
ENSG00000088256.9	GNA11	8.13218	8.84927	9.25224	9.12665
ENSG00000088280.20	ASAP3	1.29112	1.31451	1.20906	1.27087
ENSG00000088298.13	EDEM2	57.3391	57.5272	58.0394	57.2518
ENSG00000088305.18	DNMT3B	0.586874	0.53989	0.579687	0.961411
ENSG00000088320.4	REM1	0	0	0	0
ENSG00000088325.16	TPX2	1.85452	2.20651	2.24132	2.22766
ENSG00000088340.17	FER1L4	1.38812	1.80739	1.3337	1.22976
ENSG00000088356.6	PDRG1	15.1648	18.9667	17.2147	17.8213
ENSG00000088367.23	EPB41L1	0.32865	0.516417	0.649249	0.304838
ENSG00000088386.17	SLC15A1	7.14513	8.54082	8.61027	7.65663
ENSG00000088387.21	DOCK9	15.0996	17.1929	14.1679	16.9486
ENSG00000088448.14	ANKRD10	65.2622	59.3644	61.9018	59.5452
ENSG00000088451.11	TGDS	5.37577	4.10786	4.40562	3.54081
ENSG00000088538.13	DOCK3	0.985949	1.45536	1.70845	2.06352
ENSG00000088543.15	C3orf18	9.48389	9.83539	9.46046	10.459
ENSG00000088682.14	COQ9	20.0904	20.327	19.5833	21.1984
ENSG00000088726.16	TMEM40	9.17911	9.10886	9.62412	10.2954
ENSG00000088727.14	KIF9	1.76184	1.73706	1.57675	1.52667
ENSG00000088756.13	ARHGAP28	0.974047	0.386937	0.610456	0.502326
ENSG00000088766.12	CRLS1	15.7438	12.5178	14.1443	13.0165
ENSG00000088782.5	DEFB127	0	0	0	0
ENSG00000088808.18	PPP1R13B	10.7751	13.1217	12.1966	12.4985
ENSG00000088812.18	ATRN	18.3107	21.8277	21.3798	23.0667
ENSG00000088826.18	SMOX	32.09	30.1634	31.8132	33.0432
ENSG00000088827.13	SIGLEC1	10.6107	11.9011	11.1995	11.7011
ENSG00000088832.18	FKBP1A	388.584	384.303	381.583	367.745
ENSG00000088833.18	NSFL1C	146.064	140.241	145.62	140.433
ENSG00000088836.14	SLC4A11	0.3756	0.399049	0.463749	0.656573
ENSG00000088854.13	DNAAF9	8.52151	8.05145	8.09245	8.16057
ENSG00000088876.13	ZNF343	6.19904	6.64196	5.41701	6.83549
ENSG00000088881.21	EBF4	3.73252	3.8027	3.1535	3.35321
ENSG00000088882.8	CPXM1	0.2817	0.563363	0.556499	0.539328
ENSG00000088888.18	MAVS	123.357	123.116	119.71	122.254
ENSG00000088899.16	LZTS3	3.12248	3.4506	3.36218	3.11872
ENSG00000088926.14	F11	0.117375	0.046947	0.208687	0.0703472
ENSG00000088930.8	XRN2	122.676	121.634	118.614	119.095
ENSG00000088970.16	KIZ	19.7954	21.0088	23.1241	21.8714
ENSG00000088986.11	DYNLL1	89.4641	81.1946	82.236	81.8707
ENSG00000088992.18	TESC	139.245	129.292	144.041	129.341
ENSG00000089006.17	SNX5	71.167	71.4086	73.3043	66.9548
ENSG00000089009.16	RPL6	434.75	408.554	436.211	423.162
ENSG00000089012.14	SIRPG	33.962	32.4393	33.849	35.7792
ENSG00000089022.14	MAPKAPK5	21.757	23.0449	23.2988	20.9287
ENSG00000089041.17	P2RX7	18.5768	21.9946	20.9393	21.1757
ENSG00000089048.15	ESF1	1.94842	1.92483	1.855	1.96972
ENSG00000089050.16	RBBP9	10.1732	10.1357	10.3325	9.05136
ENSG00000089053.13	ANAPC5	143.957	143.74	145.736	136.603
ENSG00000089057.15	SLC23A2	30.8941	35.5623	31.5581	32.0133
ENSG00000089060.12	SLC8B1	80.0958	79.4469	77.6732	80.4588
ENSG00000089063.15	TMEM230	65.5958	68.1198	63.4234	61.2261
ENSG00000089091.16	DZANK1	1.93779	1.83567	1.88363	1.93532
ENSG00000089094.20	KDM2B	37.5887	36.8557	35.171	36.1762
ENSG00000089101.19	CFAP61	0.04695	0.046947	0.0695624	0.0703472
ENSG00000089116.4	LHX5	0	0	0	0
ENSG00000089123.16	TASP1	3.50902	3.99049	3.54768	3.56428
ENSG00000089127.15	OAS1	101.471	100.026	106.948	104.416
ENSG00000089154.11	GCN1	78.8601	85.3124	82.6694	88.9434
ENSG00000089157.16	RPLP0	1028.33	995.414	1031.58	1022.68
ENSG00000089159.17	PXN	671.309	703.232	666.688	699.31
ENSG00000089163.4	SIRT4	1.19722	0.868519	0.869321	1.03176
ENSG00000089169.15	RPH3A	17.0677	15.9393	14.6776	16.6206
ENSG00000089177.19	KIF16B	5.16449	4.90596	3.87231	4.37402
ENSG00000089195.15	TRMT6	10.1881	10.9621	10.5516	10.0596
ENSG00000089199.10	CHGB	1.54609	1.8172	1.9493	1.33671
ENSG00000089220.5	PEBP1	88.9796	90.3652	95.2512	93.2163
ENSG00000089225.20	TBX5	0.0704249	0	0.0231875	0
ENSG00000089234.16	BRAP	26.5032	27.4056	28.0338	27.3949
ENSG00000089248.7	ERP29	187.432	181.379	200.544	189.293
ENSG00000089250.20	NOS1	0.1878	0.142249	0.106106	0.281389
ENSG00000089280.19	FUS	203.986	292.835	272.912	290.565
ENSG00000089289.16	IGBP1	50.8706	47.4643	52.6372	46.5682
ENSG00000089327.15	FXYD5	419.926	426.418	444.67	443.636
ENSG00000089335.22	ZNF302	6.94859	6.61971	7.69049	6.88621
ENSG00000089351.15	GRAMD1A	147.98	153.443	145.682	155.386
ENSG00000089356.19	FXYD3	0.798149	0.375576	0.324625	0.468981
ENSG00000089472.18	HEPH	3.18659	4.6008	4.03464	4.08013
ENSG00000089486.17	CDIP1	56.697	55.8016	55.5279	58.5124
ENSG00000089505.18	CMTM1	1.77196	1.61756	1.74868	2.2716
ENSG00000089558.9	KCNH4	0.117375	0.0938939	0.139125	0.0703472
ENSG00000089597.18	GANAB	187.898	198.658	190.508	199.178
ENSG00000089639.11	GMIP	276.561	300.263	284.911	288.764
ENSG00000089682.17	RBM41	6.08502	6.21249	5.91241	5.4209
ENSG00000089685.15	BIRC5	1.55644	1.50942	1.49784	1.60586
ENSG00000089692.9	LAG3	15.68	17.0417	15.1182	15.6932
ENSG00000089693.11	MLF2	198.518	195.479	203.095	197.291
ENSG00000089723.10	OTUB2	0.4695	0.798098	0.788374	0.562777
ENSG00000089737.18	DDX24	146.873	154.336	147.756	152.44
ENSG00000089775.12	ZBTB25	28.52	27.9469	27.3205	24.4582
ENSG00000089818.18	NECAP1	33.7124	29.9346	30.4111	32.4275
ENSG00000089820.16	ARHGAP4	458.315	457.619	460.174	451.929
ENSG00000089847.13	ANKRD24	1.2207	1.19715	1.25212	1.38349
ENSG00000089876.12	DHX32	10.6576	10.7274	10.759	9.37962
ENSG00000089902.10	RCOR1	49.7769	49.4837	50.0699	47.235
ENSG00000089916.18	GPATCH2L	30.142	32.0425	31.0698	30.2541
ENSG00000090006.18	LTBP4	50.7369	52.1877	50.8091	48.8869
ENSG00000090013.11	BLVRB	205.19	191.189	205.494	194.36
ENSG00000090020.11	SLC9A1	48.9335	51.759	52.7605	53.1627
ENSG00000090054.16	SPTLC1	41.8329	36.8877	40.0562	38.9018
ENSG00000090060.19	PAPOLA	128.296	129.172	129.195	124.671
ENSG00000090061.17	CCNK	74.8227	79.1525	74.8729	72.6708
ENSG00000090097.22	PCBP4	16.7377	15.1873	15.8139	17.3523
ENSG00000090104.12	RGS1	0.821624	0.938939	0.881147	0.844166
ENSG00000090238.12	YPEL3	514.655	485.475	490.835	492.872
ENSG00000090263.16	MRPS33	7.88428	6.42993	6.4863	5.36922
ENSG00000090266.13	NDUFB2	24.1029	24.5083	23.9369	24.2629
ENSG00000090273.14	NUDC	61.3375	76.4102	75.002	75.2263
ENSG00000090316.16	MAEA	102.19	100.415	104.995	98.5894
ENSG00000090339.9	ICAM1	49.5256	50.9331	51.7161	49.5871
ENSG00000090372.15	STRN4	134.856	137.935	143.714	136.86
ENSG00000090376.11	IRAK3	72.3464	76.3555	72.0569	69.3471
ENSG00000090382.7	LYZ	5034.71	5007.54	4834.56	4640.85
ENSG00000090402.8	SI	34.417	38.2019	36.1129	35.3266
ENSG00000090432.7	MUL1	33.1216	36.5148	36.4639	35.5058
ENSG00000090447.12	TFAP4	15.5696	16.3159	15.6245	13.8013
ENSG00000090470.15	PDCD7	17.3097	16.6259	16.3219	17.275
ENSG00000090487.11	SPG21	158.749	149.53	147.313	144.18
ENSG00000090512.12	FETUB	0	0	0	0
ENSG00000090520.12	DNAJB11	23.3284	24.4384	23.491	23.6693
ENSG00000090530.10	P3H2	0.586874	0.962389	0.796605	0.844166
ENSG00000090534.20	THPO	0	0	0	0
ENSG00000090539.15	CHRD	0.828479	0.658854	0.977653	0.726827
ENSG00000090554.13	FLT3LG	71.8466	74.955	72.2058	73.6691
ENSG00000090565.17	RAB11FIP3	24.5316	26.5954	24.4859	26.3351
ENSG00000090581.11	GNPTG	55.395	60.2073	60.205	58.0008
ENSG00000090612.22	ZNF268	7.41936	7.54703	8.34498	5.74052
ENSG00000090615.16	GOLGA3	54.2586	54.6356	57.7725	55.2147
ENSG00000090621.15	PABPC4	126.794	130.565	121.758	120.954
ENSG00000090659.18	CD209	1.62498	1.96633	1.85073	2.04701
ENSG00000090661.12	CERS4	25.3599	26.655	27.638	25.605
ENSG00000090674.16	MCOLN1	47.1827	44.795	48.3226	49.2933
ENSG00000090686.16	USP48	51.8834	48.7789	51.4448	50.6291
ENSG00000090776.6	EFNB1	7.30245	8.19224	7.80996	6.72988
ENSG00000090857.14	PDPR	76.9676	83.8492	78.343	79.2421
ENSG00000090861.17	AARS1	49.5365	51.1056	54.2716	53.2849
ENSG00000090863.12	GLG1	137.939	140.301	132.49	136.202
ENSG00000090889.12	KIF4A	0.258225	0.516417	0.510124	0.25794
ENSG00000090905.19	TNRC6A	35.7037	36.235	34.3671	35.209
ENSG00000090924.15	PLEKHG2	23.2525	27.1628	24.5769	25.3968
ENSG00000090932.11	DLL3	0.023475	0.164314	0.0231875	0.0703472
ENSG00000090971.5	NAT14	2.5118	3.12197	2.20281	2.55595
ENSG00000090975.14	PITPNM2	24.5781	27.6048	24.6828	27.65
ENSG00000090989.18	EXOC1	29.4406	30.9623	27.9641	25.8507
ENSG00000091009.8	RBM27	17.3561	16.8308	17.0611	16.7505
ENSG00000091010.6	POU4F3	0.0704249	0	0	0
ENSG00000091039.17	OSBPL8	80.2735	79.1383	76.5929	69.6229
ENSG00000091073.20	DTX2	44.3427	48.4107	44.9869	47.1092
ENSG00000091106.19	NLRC4	44.111	41.4441	42.4541	42.7755
ENSG00000091127.14	PUS7	2.9109	3.38018	2.80647	2.93317
ENSG00000091128.13	LAMB4	0.478936	0.345177	0.36191	0.466167
ENSG00000091129.22	NRCAM	0.845099	1.33799	0.881124	1.10211
ENSG00000091136.15	LAMB1	1.40848	1.76049	1.50719	1.149
ENSG00000091137.14	SLC26A4	0.473091	0.503858	0.510681	0.368338
ENSG00000091138.13	SLC26A3	4.95322	4.67122	4.54474	4.43189
ENSG00000091140.15	DLD	23.5697	23.8256	24.4415	23.1046
ENSG00000091157.15	WDR7	13.9676	13.0043	11.2506	12.4053
ENSG00000091164.13	TXNL1	42.0643	41.1568	41.9584	41.6532
ENSG00000091181.20	IL5RA	14.4308	11.7378	12.7531	11.4194
ENSG00000091262.17	ABCC6	4.902	4.78138	5.81992	4.96435
ENSG00000091317.8	CMTM6	201.031	198.612	195.542	188.253
ENSG00000091409.16	ITGA6	32.3334	29.2245	28.9612	28.3742
ENSG00000091428.18	RAPGEF4	0.117375	0.258208	0.0695624	0.140694
ENSG00000091436.17	MAP3K20	13.5625	13.893	12.9562	11.666
ENSG00000091482.8	SMPX	0	0.0234735	0.0927499	0
ENSG00000091483.8	FH	29.9653	30.1156	33.0886	33.1717
ENSG00000091490.11	SEL1L3	48.687	52.7531	50.0154	49.2313
ENSG00000091513.16	TF	13.0055	9.82339	11.201	9.89543
ENSG00000091527.17	CDV3	138.94	136.175	139.579	134.594
ENSG00000091536.20	MYO15A	0.868738	0.790775	0.533312	0.565943
ENSG00000091542.9	ALKBH5	110.089	106.893	106.739	109.116
ENSG00000091583.11	APOH	0.04695	0.0234735	0	0.0468981
ENSG00000091592.16	NLRP1	319.175	355.38	343.917	354.978
ENSG00000091622.16	PITPNM3	0.704249	1.19715	0.394187	1.12555
ENSG00000091640.8	SPAG7	31.4252	30.1867	30.6101	29.887
ENSG00000091651.9	ORC6	13.9843	11.4162	9.34344	8.15495
ENSG00000091656.19	ZFHX4	0.023475	0.117367	0.0463749	0.0468981
ENSG00000091664.9	SLC17A6	0	0	0	0
ENSG00000091704.10	CPA1	0	0	0	0
ENSG00000091732.17	ZC3HC1	12.5954	12.4175	13.2875	11.6321
ENSG00000091831.25	ESR1	0.305175	0.704204	0.672437	0.914513
ENSG00000091844.8	RGS17	0.539924	0.281682	0.324625	0.234491
ENSG00000091879.14	ANGPT2	0.59664	0.410105	0.489511	0.377835
ENSG00000091947.10	TMEM101	26.8331	25.9154	28.8685	27.0403
ENSG00000091972.18	CD200	2.88047	2.75893	3.27532	3.51799
ENSG00000091986.16	CCDC80	0.845686	0.9653	0.734463	0.495971
ENSG00000092009.10	CMA1	0.04695	0	0.0463749	0
ENSG00000092010.15	PSME1	477.087	453.381	493.367	476.45
ENSG00000092020.11	PPP2R3C	36.0576	33.6697	32.6711	31.9926
ENSG00000092036.19	HAUS4	59.2586	62.8587	67.3665	62.4931
ENSG00000092051.18	JPH4	0.798149	0.680731	1.39125	1.31413
ENSG00000092054.13	MYH7	0.04695	0.0704204	0.0231875	0.0468981
ENSG00000092067.6	CEBPE	16.3621	15.0482	16.3472	16.413
ENSG00000092068.21	SLC7A8	2.4414	3.84965	3.38535	3.94179
ENSG00000092094.11	OSGEP	49.8023	48.6854	50.1071	49.5319
ENSG00000092096.19	SLC22A17	4.8828	4.88251	4.49837	4.43189
ENSG00000092098.17	RNF31	93.5487	99.6769	101.767	102.562
ENSG00000092108.22	SCFD1	34.3111	33.8783	31.7761	31.732
ENSG00000092140.16	G2E3	8.61532	8.26273	8.46542	8.66128
ENSG00000092148.14	HECTD1	37.9027	40.9447	36.3428	39.1562
ENSG00000092199.19	HNRNPC	446.952	446.901	451.326	432.952
ENSG00000092200.13	RPGRIP1	7.78102	8.00877	8.20883	7.64434
ENSG00000092201.10	SUPT16H	74.2758	78.1054	76.6585	75.0767
ENSG00000092203.15	TOX4	90.1414	88.6417	88.2284	89.5645
ENSG00000092208.19	GEMIN2	2.01887	1.8072	1.90137	1.64143
ENSG00000092295.12	TGM1	2.08927	3.19239	2.4115	3.23595
ENSG00000092330.18	TINF2	115.804	106.827	115.775	116.818
ENSG00000092345.14	DAZL	0.023475	0.0938939	0	0.0937962
ENSG00000092377.15	TBL1Y	0.04695	0.046947	0.0463749	0
ENSG00000092421.17	SEMA6A	1.05637	1.1502	1.2985	1.68833
ENSG00000092439.16	TRPM7	25.7978	24.1301	23.8836	23.3455
ENSG00000092445.12	TYRO3	2.61838	1.88462	2.31851	2.0773
ENSG00000092470.12	WDR76	5.43486	4.92887	5.38056	4.28843
ENSG00000092529.25	CAPN3	28.9243	32.5628	29.2741	29.8894
ENSG00000092531.10	SNAP23	138.025	136.725	133.882	121.189
ENSG00000092607.15	TBX15	0	0.0234735	0	0
ENSG00000092621.13	PHGDH	4.00711	4.69472	4.22102	5.13579
ENSG00000092758.18	COL9A3	6.94857	6.71341	7.23447	6.47194
ENSG00000092820.19	EZR	156.947	176.065	179.035	180.844
ENSG00000092841.19	MYL6	517.339	477.592	522.693	499.439
ENSG00000092847.13	AGO1	71.3253	73.7072	68.5244	72.8267
ENSG00000092850.12	TEKT2	0.0938999	0.399049	0.115937	0.0703472
ENSG00000092853.14	CLSPN	2.92984	2.61119	2.53448	2.44405
ENSG00000092871.17	RFFL	86.669	86.9097	81.5259	80.5497
ENSG00000092929.12	UNC13D	343.57	365.386	358.321	375.221
ENSG00000092931.12	MFSD11	14.8756	13.4643	13.836	13.632
ENSG00000092964.18	DPYSL2	64.9364	59.724	57.9189	59.6913
ENSG00000092969.12	TGFB2	0.164325	0.0234735	0.059128	0.0937962
ENSG00000092978.11	GPATCH2	4.55795	4.57782	4.22344	4.61121
ENSG00000093000.19	NUP50	87.1422	90.2754	92.1297	87.0557
ENSG00000093009.11	CDC45	0.774674	0.563363	0.718812	0.633124
ENSG00000093010.15	COMT	54.5431	53.0532	54.9439	55.2012
ENSG00000093072.18	ADA2	324.96	342.598	301.372	317.724
ENSG00000093100.13	ENSG00000093100	16.398	16.9505	15.2964	16.9784
ENSG00000093134.15	VNN3	43.2322	39.412	42.2174	43.4782
ENSG00000093144.19	ECHDC1	26.3255	25.6328	26.8497	25.184
ENSG00000093167.18	LRRFIP2	36.7844	33.4734	37.3088	34.7159
[truncated: 59,115 more rows]

## Sheet: CPM_blood_riboD
GeneID	GeneName	SRR6410611_quant	SRR6410612_quant	SRR6410613_quant	SRR6410614_quant
ENSG00000000003.15	TSPAN6	7.00516	6.35373	7.14773	6.96004
ENSG00000000005.6	TNMD	0.114173	0.112893	0	0.114223
ENSG00000000419.14	DPM1	45.2294	42.5246	45.1297	45.661
ENSG00000000457.14	SCYL3	42.399	40.6729	44.614	43.3731
ENSG00000000460.17	C1orf112	17.9663	15.9793	20.2469	17.3225
ENSG00000000938.13	FGR	276.242	239.107	311.059	303.086
ENSG00000000971.16	CFH	13.5867	11.2808	11.2435	10.6227
ENSG00000001036.14	FUCA2	14.4429	13.2649	14.2828	11.8095
ENSG00000001084.13	GCLC	43.3727	41.9032	50.0463	40.2803
ENSG00000001167.15	NFYA	73.8411	72.5165	65.8077	70.4583
ENSG00000001460.18	STPG1	5.90573	5.85819	6.15675	4.50654
ENSG00000001461.17	NIPAL3	61.4888	58.9671	61.4992	63.8138
ENSG00000001497.18	LAS1L	23.7225	21.8426	26.034	23.4553
ENSG00000001561.7	ENPP4	31.7973	27.3201	26.3645	26.9565
ENSG00000001617.12	SEMA3F	0.8563	0.508019	0.461512	0.114223
ENSG00000001626.17	CFTR	6.19544	6.2186	6.2059	7.25307
ENSG00000001629.10	ANKIB1	64.2225	59.0431	62.708	64.707
ENSG00000001630.18	CYP51A1	18.6711	16.8326	12.8607	16.7349
ENSG00000001631.17	KRIT1	125.7	120.233	125.219	122.678
ENSG00000002016.18	RAD52	8.50597	6.20912	8.88388	7.88147
ENSG00000002079.14	MYH16	0.399606	0.451572	0.749957	0.742446
ENSG00000002330.14	BAD	7.42126	6.83009	7.09575	7.70996
ENSG00000002549.13	LAP3	47.5529	45.0443	45.8576	47.688
ENSG00000002586.20	CD99	24.5473	24.5542	29.1906	26.7281
ENSG00000002587.10	HS3ST1	5.31123	5.23705	6.88213	6.8658
ENSG00000002726.21	AOC1	2.74096	3.27452	3.23059	3.78225
ENSG00000002745.13	WNT16	0.456693	1.01604	1.5576	0.970891
ENSG00000002746.15	HECW1	2.30995	2.65428	2.70198	3.81577
ENSG00000002822.16	MAD1L1	23.3071	21.1277	23.9772	24.2409
ENSG00000002834.18	LASP1	80.0262	76.2986	88.3991	91.3885
ENSG00000002919.15	SNX11	25.1086	24.8079	25.6849	28.8446
ENSG00000002933.9	TMEM176A	4.22441	5.08019	4.73056	4.96868
ENSG00000003056.8	M6PR	152.247	143.483	161.544	152.999
ENSG00000003096.14	KLHL13	1.65551	1.35472	1.44223	1.37067
ENSG00000003137.9	CYP26B1	0.228347	0.733805	0.461512	0.970891
ENSG00000003147.19	ICA1	3.48223	2.77802	4.92866	2.79657
ENSG00000003249.15	DBNDD1	1.05976	1.16985	0.796455	0.748215
ENSG00000003393.16	ALS2	72.2541	65.9744	71.5349	75.2429
ENSG00000003400.15	CASP10	72.2087	67.4622	74.3514	73.643
ENSG00000003402.21	CFLAR	912.646	880.65	950.34	964.106
ENSG00000003436.16	TFPI	74.6205	77.8134	72.7257	75.713
ENSG00000003509.16	NDUFAF7	27.8064	23.6632	24.6592	25.7974
ENSG00000003756.17	RBM5	313.476	279.638	314.479	302.189
ENSG00000003987.14	MTMR7	0.456693	0.733805	0.403823	0.514001
ENSG00000003989.18	SLC7A2	1.42717	1.29827	0.980714	0.856669
ENSG00000004059.11	ARF5	16.3542	13.1737	14.4317	14.2586
ENSG00000004139.14	SARM1	11.5315	11.7462	11.7435	10.6827
ENSG00000004142.12	POLDIP2	26.6595	22.6351	26.9985	28.4985
ENSG00000004399.13	PLXND1	11.3603	11.1764	14.3646	12.5645
ENSG00000004455.17	AK2	92.8017	92.3371	100.74	103.584
ENSG00000004468.13	CD38	15.9205	17.9915	18.9257	18.9092
ENSG00000004478.8	FKBP4	10.0472	8.01541	10.0956	8.62374
ENSG00000004487.18	KDM1A	68.1387	64.2264	75.6032	72.8077
ENSG00000004534.15	RBM6	92.3938	90.4048	95.5959	99.6718
ENSG00000004660.15	CAMKK1	13.2152	11.4142	12.4757	13.7851
ENSG00000004700.16	RECQL	51.2638	46.0409	46.4397	48.9942
ENSG00000004766.17	VPS50	46.1537	42.4213	39.9103	45.1747
ENSG00000004776.13	HSPB6	0.114173	0.16934	0.403823	0.0571113
ENSG00000004777.19	ARHGAP33	1.37008	1.24182	1.2691	0.799558
ENSG00000004779.10	NDUFAB1	12.1595	10.7248	11.3071	11.8791
ENSG00000004799.8	PDK4	39.1043	34.3194	32.9404	37.2937
ENSG00000004809.14	SLC22A16	3.6536	4.74151	4.09592	4.11201
ENSG00000004838.14	ZMYND10	0.17126	0.620912	0.403823	0.399779
ENSG00000004846.17	ABCB5	4.06651	3.92936	4.63993	5.34105
ENSG00000004848.8	ARX	0	0	0.288445	0.114223
ENSG00000004864.14	SLC25A13	16.1555	15.7486	13.8453	14.2779
ENSG00000004866.22	ST7	5.65158	6.04441	6.51909	6.11091
ENSG00000004897.12	CDC27	131.676	129.616	126.791	129.199
ENSG00000004939.16	SLC4A1	419.658	428.725	456.113	440.993
ENSG00000004948.16	CALCR	0.34252	0.282233	0.057689	0.45689
ENSG00000004961.15	HCCS	7.47835	8.69276	9.57638	8.33824
ENSG00000004975.12	DVL2	4.39573	4.23355	3.57689	3.42668
ENSG00000005001.10	PRSS22	0.17126	0.16934	0	0.114223
ENSG00000005007.13	UPF1	55.8308	51.0277	63.4002	61.7372
ENSG00000005020.13	SKAP2	82.114	77.1017	73.0765	77.8228
ENSG00000005022.6	SLC25A5	50.5785	43.7943	51.1702	50.8861
ENSG00000005059.16	MCUB	38.6476	35.7871	36.4594	37.6363
ENSG00000005073.6	HOXA11	0.456693	0.282233	0.173067	0.399779
ENSG00000005075.16	POLR2J	9.01735	8.92487	11.0307	12.251
ENSG00000005100.13	DHX33	12.5717	10.7406	11.3856	11.4274
ENSG00000005102.14	MEOX1	1.14173	0.338679	0.461512	0.399779
ENSG00000005108.17	THSD7A	1.37008	2.08852	1.09609	1.19934
ENSG00000005156.12	LIG3	46.1604	48.3082	48.9812	48.0611
ENSG00000005175.10	RPAP3	38.0768	32.1741	34.7313	35.0641
ENSG00000005187.12	ACSM3	12.9016	13.5483	13.615	12.6728
ENSG00000005189.20	REXO5	1.14168	1.41116	1.5002	2.05606
ENSG00000005194.15	CIAPIN1	15.6418	15.5199	19.9046	16.5611
ENSG00000005206.17	SPPL2B	7.48874	6.30677	8.1855	9.77482
ENSG00000005238.20	FAM214B	29.8563	30.3771	35.998	35.0091
ENSG00000005243.10	COPZ2	1.08465	0.395126	0.922967	0.685335
ENSG00000005249.13	PRKAR2B	85.8012	77.8265	80.1877	77.7284
ENSG00000005302.19	MSL3	64.0512	59.7795	65.0083	62.2513
ENSG00000005339.15	CREBBP	85.5148	88.7143	103.367	93.0209
ENSG00000005379.17	TSPOAP1	10.2336	8.18486	8.98426	9.79321
ENSG00000005381.8	MPO	4.05315	3.1045	4.78819	4.22623
ENSG00000005421.9	PON1	0.725514	1.00842	0.762361	0.774657
ENSG00000005436.14	GCFC2	16.441	15.0712	14.4223	14.5065
ENSG00000005448.17	WDR54	7.17168	7.28657	8.18261	6.70572
ENSG00000005469.12	CROT	13.815	12.0796	10.557	12.9643
ENSG00000005471.19	ABCB4	7.0788	7.05531	7.32368	7.16941
ENSG00000005483.22	KMT2E	174.207	158.09	175.877	175.198
ENSG00000005486.17	RHBDD2	2.16929	2.82233	3.28827	2.79839
ENSG00000005513.10	SOX8	0.456693	0.790251	0.980714	0.514001
ENSG00000005700.15	IBTK	67.5099	57.5993	56.5325	63.6371
ENSG00000005801.18	ZNF195	56.7503	55.8198	61.6636	54.9712
ENSG00000005810.19	MYCBP2	465.047	427.323	458.278	451.822
ENSG00000005812.11	FBXL3	114.547	104.235	106.796	107.983
ENSG00000005844.19	ITGAL	123.56	126.08	141.544	132.582
ENSG00000005882.12	PDK2	5.36609	4.91079	6.17278	6.16802
ENSG00000005884.18	ITGA3	10.0862	10.8566	13.3905	11.8799
ENSG00000005889.16	ZFX	90.3256	81.6383	85.1877	84.3017
ENSG00000005893.16	LAMP2	336.466	320.599	323.244	319.351
ENSG00000005961.19	ITGA2B	20.2911	18.1557	19.9962	20.796
ENSG00000005981.13	ASB4	4.51784	3.66575	3.0855	4.13977
ENSG00000006007.12	GDE1	56.9154	55.2611	49.3115	52.4281
ENSG00000006015.18	REX1BD	16.2626	18.1501	18.7849	16.9383
ENSG00000006016.12	CRLF1	0.55414	0.228213	0.350749	0.285613
ENSG00000006025.12	OSBPL7	5.65158	5.58821	6.5188	6.68196
ENSG00000006042.12	TMEM98	10.6967	8.46867	8.69697	10.6281
ENSG00000006047.13	YBX2	0.456693	0.395126	0.346134	0.742446
ENSG00000006059.4	KRT33A	0.0570866	0.0564465	0.115378	0
ENSG00000006062.18	MAP3K14	10.1043	10.5555	11.2493	9.53758
ENSG00000006071.16	ABCC8	4.74978	6.44766	5.77929	7.52441
ENSG00000006116.4	CACNG3	0.0570866	0	0.057689	0.171334
ENSG00000006118.15	TMEM132A	2.69512	2.09473	1.78155	2.064
ENSG00000006125.18	AP2B1	133.297	124.803	150.509	144.373
ENSG00000006128.12	TAC1	0.114173	0.112893	0.057689	0.342668
ENSG00000006194.10	ZNF263	28.2579	25.909	27.6907	28.1559
ENSG00000006210.7	CX3CL1	3.46944	3.50968	3.94097	4.15553
ENSG00000006282.21	SPATA20	6.29021	6.82986	8.36491	7.93847
ENSG00000006283.18	CACNA1G	0.17126	0.508019	0.403823	0.799558
ENSG00000006327.14	TNFRSF12A	2.74016	3.44324	2.94214	3.08401
ENSG00000006377.11	DLX6	0.114173	0.451572	0.346134	0.0571113
ENSG00000006432.16	MAP3K9	10.3723	9.44158	10.8387	10.7536
ENSG00000006451.8	RALA	15.5276	11.628	14.4793	11.9362
ENSG00000006453.14	BAIAP2L1	0.926117	1.79551	1.44217	1.31653
ENSG00000006459.11	KDM7A	270.199	262.444	254.482	258.2
ENSG00000006468.14	ETV1	1.08465	1.5805	0.922967	0.970891
ENSG00000006530.18	AGK	44.3966	40.8084	42.4966	45.0553
ENSG00000006534.17	ALDH3B1	16.523	15.151	22.3582	21.7528
ENSG00000006555.11	TTC22	6.47477	8.08461	9.70266	7.9504
ENSG00000006576.16	PHTF2	53.0599	47.8271	51.1315	46.7416
ENSG00000006606.9	CCL26	0	0	0	0.0571113
ENSG00000006607.14	FARP2	24.9655	26.2486	28.8087	28.1765
ENSG00000006611.17	USH1C	2.85427	2.99167	2.48063	4.16912
ENSG00000006625.18	GGCT	5.58838	3.4578	4.20155	4.39757
ENSG00000006634.8	DBF4	12.9525	12.9837	12.499	12.356
ENSG00000006638.13	TBXA2R	14.8254	15.3063	15.4194	18.0437
ENSG00000006652.15	IFRD1	120.509	109.944	111.396	107.342
ENSG00000006659.13	LGALS14	0.114173	0	0	0
ENSG00000006695.12	COX10	14.0251	14.0124	14.5075	15.3443
ENSG00000006704.11	GTF2IRD1	6.33622	5.08809	7.06581	5.42911
ENSG00000006712.15	PAF1	7.02166	7.22515	7.55732	6.11091
ENSG00000006715.16	VPS41	112	102.438	100.764	103.838
ENSG00000006740.18	ARHGAP44	2.62776	1.44932	1.91747	2.23414
ENSG00000006744.19	ELAC2	29.825	33.8768	31.8329	34.6028
ENSG00000006747.15	SCIN	9.69257	7.32676	10.9108	8.95128
ENSG00000006756.16	ARSD	17.9839	15.0296	18.0083	18.9683
ENSG00000006757.12	PNPLA4	5.02362	3.20091	4.32408	3.42668
ENSG00000006788.14	MYH13	0.287488	0.16934	0.374863	0.114223
ENSG00000006831.10	ADIPOR2	49.8501	48.9956	46.8435	49.4012
ENSG00000006837.12	CDKL3	5.91263	6.26635	6.40319	6.66546
ENSG00000007001.13	UPP2	0.34252	0.677358	0.346134	0.571113
ENSG00000007038.11	PRSS21	0.627953	0.620912	0.692268	0.514001
ENSG00000007047.16	MARK4	3.19811	4.63454	5.52534	4.48626
ENSG00000007062.12	PROM1	0.970473	1.24182	0.692268	1.31898
ENSG00000007080.11	CCDC124	2.34917	2.31188	2.31743	2.06908
ENSG00000007129.18	CEACAM21	9.47632	8.69276	9.46112	11.4795
ENSG00000007168.14	PAFAH1B1	122.227	110.685	114.159	115.162
ENSG00000007171.18	NOS2	0.34252	0.405794	0.115378	0.285556
ENSG00000007174.18	DNAH9	1.80765	2.86026	2.13346	2.49645
ENSG00000007202.15	KIAA0100	153.376	142.64	167.451	168.079
ENSG00000007216.16	SLC13A2	1.19882	1.41116	1.96143	2.34156
ENSG00000007237.19	GAS7	61.0996	53.5346	61.3512	59.5611
ENSG00000007255.10	TRAPPC6A	5.65158	6.4349	8.1919	7.02469
ENSG00000007264.15	MATK	14.2145	14.1778	15.7694	16.3909
ENSG00000007306.15	CEACAM7	0.0570866	0.395126	0.057689	0.285556
ENSG00000007312.13	CD79B	33.0532	33.2471	37.0364	36.7158
ENSG00000007314.12	SCN4A	0.570866	0.790251	0.519201	0.45689
ENSG00000007341.19	ST7L	10.3301	9.93024	12.0853	9.43027
ENSG00000007350.17	TKTL1	3.19685	3.04811	2.42294	3.59801
ENSG00000007372.25	PAX6	2.56884	1.86274	3.1729	2.62706
ENSG00000007376.8	RPUSD1	1.82677	1.46761	1.61535	1.99884
ENSG00000007384.15	RHBDF1	0.228347	0.395126	0.230756	0.171334
ENSG00000007392.17	LUC7L	46.3009	43.0295	50.0249	49.0522
ENSG00000007402.12	CACNA2D2	1.59843	2.54009	2.48063	2.68417
ENSG00000007516.14	BAIAP3	3.08268	2.76588	3.74979	3.65506
ENSG00000007520.4	TSR3	10.9035	10.8377	12.6916	10.794
ENSG00000007541.17	PIGQ	6.03617	5.58708	7.61247	5.78794
ENSG00000007545.16	CRAMP1	8.25918	8.31045	9.79237	9.06716
ENSG00000007866.22	TEAD3	0.228347	0.112893	0.230756	0.285556
ENSG00000007908.16	SELE	0.17126	0.451572	0.230756	0.0571113
ENSG00000007923.17	DNAJC11	27.96	27.0904	33.3624	31.7017
ENSG00000007933.13	FMO3	1.91092	2.67991	1.58126	2.34699
ENSG00000007944.15	MYLIP	66.0258	67.2278	66.977	64.8784
ENSG00000007952.18	NOX1	0.17126	0.16934	0.173067	0
ENSG00000007968.7	E2F2	42.3405	41.0364	49.6393	46.5826
ENSG00000008018.9	PSMB1	55.7736	46.7942	52.1509	53.9701
ENSG00000008056.14	SYN1	0	0.112893	0.288445	0
ENSG00000008083.14	JARID2	80.2638	74.0014	85.0914	79.1627
ENSG00000008086.13	CDKL5	58.197	56.3805	54.5987	58.9385
ENSG00000008118.10	CAMK1G	0.114173	0.0564465	0.288445	0.0571113
ENSG00000008128.23	CDK11A	13.7965	15.2658	22.2782	16.5205
ENSG00000008130.15	NADK	120.282	123.957	149.126	127.358
ENSG00000008196.13	TFAP2B	0.399606	0.733805	0.807646	0.45689
ENSG00000008197.5	TFAP2D	0	0.16934	0.057689	0.0571113
ENSG00000008226.20	DLEC1	4.27602	3.51645	4.11173	3.82783
ENSG00000008256.16	CYTH3	7.19292	8.24119	9.17256	10.1088
ENSG00000008277.15	ADAM22	11.132	9.31373	9.40331	10.5085
ENSG00000008282.9	SYPL1	26.7204	23.4045	24.0084	21.6453
ENSG00000008283.16	CYB561	8.16128	8.0346	9.27651	8.85059
ENSG00000008294.22	SPAG9	221.52	208.605	212.798	217.485
ENSG00000008300.17	CELSR3	2.39764	2.76588	3.57672	2.11312
ENSG00000008311.16	AASS	27.4701	22.5985	27.5835	28.3307
ENSG00000008323.16	PLEKHG6	1.88392	1.07598	1.2972	1.65137
ENSG00000008324.12	SS18L2	9.12861	7.40917	8.41677	8.44596
ENSG00000008382.16	MPND	3.6536	3.2739	4.32668	4.74018
ENSG00000008394.13	MGST1	9.18844	9.75667	10.1264	8.73585
ENSG00000008405.12	CRY1	13.3012	10.3297	10.9032	11.6507
ENSG00000008438.5	PGLYRP1	0.627953	0.733805	0.923024	0.514001
ENSG00000008441.19	NFIX	5.1378	5.02374	5.30739	6.1807
ENSG00000008513.16	ST3GAL1	112.345	111.707	123.013	119.085
ENSG00000008516.18	MMP25	40.9883	39.2303	47.1896	44.4326
ENSG00000008517.19	IL32	18.991	18.6614	15.5703	18.3744
ENSG00000008710.20	PKD1	15.7487	17.5874	16.8298	17.8669
ENSG00000008735.14	MAPK8IP2	3.014	2.68793	4.13002	3.14003
ENSG00000008838.21	MED24	11.7831	11.2655	15.2116	12.4034
ENSG00000008853.18	RHOBTB2	3.19691	3.41343	4.55749	4.51179
ENSG00000008869.12	HEATR5B	121.081	111.369	117.397	116.738
ENSG00000008952.17	SEC62	158.417	144.797	145.265	143.93
ENSG00000008988.11	RPS20	222.216	216.452	203.85	210.724
ENSG00000009307.17	CSDE1	488.059	460.878	474.928	495.8
ENSG00000009335.18	UBE3C	103.769	94.6937	104.15	101.171
ENSG00000009413.16	REV3L	127.176	110.273	120.297	117.834
ENSG00000009694.13	TENM1	19.0669	19.5305	21.518	22.2549
ENSG00000009709.12	PAX7	0.228347	0.395126	0.519201	0.399779
ENSG00000009724.17	MASP2	0.631207	0.225786	0.403823	0.514001
ENSG00000009765.15	IYD	9.77512	9.25841	9.09029	8.22014
ENSG00000009780.16	FAM76A	14.4033	12.3158	13.4065	12.9754
ENSG00000009790.15	TRAF3IP3	158.358	139.476	160.895	153.855
ENSG00000009830.13	POMT2	8.57276	8.11763	8.04375	9.40411
ENSG00000009844.16	VTA1	32.3715	31.1711	31.0299	36.7677
ENSG00000009950.16	MLXIPL	9.7879	9.2364	7.84132	8.87281
ENSG00000009954.11	BAZ1B	66.7343	66.3247	70.0345	71.332
ENSG00000010017.13	RANBP9	33.3957	27.8846	30.8059	29.9284
ENSG00000010030.14	ETV7	1.65551	1.07248	2.30756	2.22734
ENSG00000010072.16	SPRTN	26.374	24.9493	22.6718	23.9296
ENSG00000010165.20	METTL13	15.6989	15.0712	19.2104	15.8769
ENSG00000010219.14	DYRK4	7.47418	8.29758	6.98043	8.3953
ENSG00000010244.19	ZNF207	475.593	438.273	458.099	455.974
ENSG00000010256.11	UQCRC1	37.8484	39.8512	41.6515	43.2903
ENSG00000010270.14	STARD3NL	20.5512	21.447	19.0373	24.7228
ENSG00000010278.15	CD9	32.0138	28.2316	26.7539	26.6925
ENSG00000010282.15	HHATL	0.51378	0.677358	0.461512	0.45689
ENSG00000010292.13	NCAPD2	29.8556	32.8577	38.3613	37.7115
ENSG00000010295.20	IFFO1	15.7952	11.084	16.1524	17.8007
ENSG00000010310.9	GIPR	6.31121	6.65629	7.48111	8.90273
ENSG00000010318.22	PHF7	3.88189	3.74178	4.19209	4.62596
ENSG00000010319.7	SEMA3G	1.08465	0.903144	0.749957	0.856669
ENSG00000010322.16	NISCH	42.4155	37.8136	44.5359	45.0036
ENSG00000010327.10	STAB1	37.1063	34.1501	46.555	45.1179
ENSG00000010361.14	FUZ	3.5964	4.23349	3.9228	4.74023
ENSG00000010379.16	SLC6A13	0.399606	0.451572	0.923024	0.856669
ENSG00000010404.18	IDS	169.537	155.706	162.511	165.787
ENSG00000010438.17	PRSS3	1.02756	0.959591	1.15378	1.25645
ENSG00000010539.12	ZNF200	36.859	32.4079	34.0279	34.3509
ENSG00000010610.10	CD4	26.2598	29.4086	32.7674	32.1641
ENSG00000010626.15	LRRC23	2.16929	2.49053	1.99541	2.80616
ENSG00000010671.17	BTK	59.313	57.5755	62.708	58.3105
ENSG00000010704.19	HFE	18.6773	16.7901	18.4551	21.3072
ENSG00000010803.16	SCMH1	8.22048	8.52348	11.3071	10.6227
ENSG00000010810.17	FYN	165.722	152.97	176.182	171.448
ENSG00000010818.10	HIVEP2	88.941	88.1694	94.61	94.6334
ENSG00000010932.17	FMO1	0.0570866	0.677358	0.346134	0.514001
ENSG00000011007.13	ELOA	17.6969	17.2162	19.9028	18.7374
ENSG00000011009.11	LYPLA2	7.25	3.93873	8.29851	7.58609
ENSG00000011021.23	CLCN6	13.4885	16.2328	16.7166	13.9297
ENSG00000011028.14	MRC2	19.9803	19.0225	22.441	22.8445
ENSG00000011052.21	NME1-NME2	0	0	0	0
ENSG00000011083.9	SLC6A7	0.51378	0.677358	0.403823	0.685335
ENSG00000011105.14	TSPAN9	2.91148	2.48365	2.36525	2.05601
ENSG00000011114.15	BTBD7	57.2024	55.7203	56.2461	53.4448
ENSG00000011132.12	APBA3	11.7005	12.3619	15.0054	15.1003
ENSG00000011143.19	MKS1	29.9261	33.8536	38.5395	31.2299
ENSG00000011198.10	ABHD5	174.822	157.539	168.985	166.296
ENSG00000011201.12	ANOS1	2.62599	2.87877	3.40388	2.36595
ENSG00000011243.19	AKAP8L	39.9607	37.8191	42.1705	40.885
ENSG00000011258.16	MBTD1	64.1552	62.053	60.758	61.945
ENSG00000011260.14	UTP18	18.3248	18.4016	18.8052	17.5903
ENSG00000011275.19	RNF216	75.2143	70.9965	72.6645	71.921
ENSG00000011295.16	TTC19	40.543	38.0456	41.9407	39.9096
ENSG00000011304.22	PTBP1	43.3992	41.1381	56.1945	53.6211
ENSG00000011332.22	DPF1	1.0855	1.07248	1.5576	1.48489
ENSG00000011347.10	SYT7	0.17126	0.677358	0.57689	0.91378
ENSG00000011376.12	LARS2	29.145	26.8314	29.1958	27.8058
ENSG00000011405.14	PIK3C2A	88.8973	75.4976	84.862	85.8255
ENSG00000011422.12	PLAUR	26.9555	28.3551	36.1865	32.9887
ENSG00000011426.11	ANLN	1.94095	2.25792	2.01912	1.82756
ENSG00000011451.21	WIZ	3.76772	4.48524	4.44211	4.62601
ENSG00000011454.18	RABGAP1	46.2106	45.7256	44.6213	50.1487
ENSG00000011465.18	DCN	7.60931	7.57778	6.24161	9.16756
ENSG00000011478.13	QPCTL	7.02171	9.1309	7.78254	8.34955
ENSG00000011485.15	PPP5C	13.7009	13.3822	16.3341	14.6777
ENSG00000011523.14	CEP68	26.3684	24.6831	27.578	25.5165
ENSG00000011566.15	MAP4K3	14.3287	13.5472	13.8453	13.6496
ENSG00000011590.14	ZBTB32	0.34252	0.225786	0.230756	0.514001
ENSG00000011600.12	TYROBP	74.2127	65.7037	87.6297	82.2973
ENSG00000011638.11	LDAF1	10.1135	11.9005	10.8094	12.1905
ENSG00000011677.13	GABRA3	0.17126	0.16934	0	0.114223
ENSG00000012048.23	BRCA1	17.8673	18.5401	18.1585	20.0921
ENSG00000012061.16	ERCC1	17.4891	19.7161	22.6729	21.6323
ENSG00000012124.17	CD22	21.9361	23.2024	23.39	25.4332
ENSG00000012171.20	SEMA3B	2.96314	2.11104	2.84297	2.66447
ENSG00000012174.12	MBTPS2	12.6466	13.2298	11.3957	10.8489
ENSG00000012211.13	PRICKLE3	1.7126	2.37233	2.77496	2.05298
ENSG00000012223.13	LTF	14.0433	13.9423	14.9991	15.5343
ENSG00000012232.9	EXTL3	71.6985	75.104	80.8575	83.3991
ENSG00000012504.15	NR1H4	1.31299	1.18543	1.09609	1.08169
ENSG00000012660.14	ELOVL5	161.327	146.202	157.966	152.988
ENSG00000012779.12	ALOX5	136.437	134.851	156.799	155.114
ENSG00000012817.16	KDM5D	129.986	125.906	138.05	140.208
ENSG00000012822.16	CALCOCO1	71.3584	66.5505	76.6177	74.9215
ENSG00000012963.15	UBR7	21.1736	19.5268	21.5714	21.9768
ENSG00000012983.12	MAP4K5	51.1636	44.7436	51.3619	50.9897
ENSG00000013016.16	EHD3	9.36221	8.52342	10.384	10.2229
ENSG00000013275.8	PSMC4	26.6024	26.0785	28.6218	29.6964
ENSG00000013288.9	MAN2B2	29.6256	30.0338	38.6537	35.7228
ENSG00000013293.6	SLC7A14	11.0908	11.3604	10.5841	11.7657
ENSG00000013297.12	CLDN11	0.51378	0.733918	0.990982	1.03052
ENSG00000013306.16	SLC25A39	287.94	285.416	359.105	339.926
ENSG00000013364.19	MVP	139.514	135.196	163.337	159.278
ENSG00000013374.17	NUB1	50.0765	44.4807	52.8797	49.3852
ENSG00000013375.16	PGM3	27.2308	23.4818	23.3657	23.9868
ENSG00000013392.8	RWDD2A	3.78901	3.52779	4.41777	3.77974
ENSG00000013441.17	CLK1	230.507	220.779	209.239	208.36
ENSG00000013503.10	POLR3B	13.7009	14.0551	14.3069	13.7639
ENSG00000013523.11	ANGEL1	14.4023	15.9994	18.8776	15.3834
ENSG00000013561.18	RNF14	93.8141	85.5562	89.762	88.9228
ENSG00000013563.14	DNASE1L1	17.6969	17.7265	20.7685	21.0741
ENSG00000013573.17	DDX11	16.0427	12.6849	14.7911	18.3938
ENSG00000013583.10	HEBP1	5.65158	6.03978	5.94191	5.71107
ENSG00000013588.9	GPRC5A	7.63654	9.03833	8.41418	10.1104
ENSG00000013619.15	MAMLD1	0.799213	1.18538	0.980714	1.08511
ENSG00000013725.14	CD6	23.8421	23.1403	26.0379	22.6162
ENSG00000013810.21	TACC3	35.9129	35.597	51.4712	42.2433
ENSG00000014123.10	UFL1	44.9272	38.7788	37.7921	39.0641
ENSG00000014138.9	POLA2	17.0853	16.8614	15.5035	15.9833
ENSG00000014164.7	ZC3H3	5.30906	5.13663	4.78819	3.88357
ENSG00000014216.16	CAPN1	24.7463	30.43	37.9729	30.3741
ENSG00000014257.16	ACP3	30.7747	32.0984	36.4026	34.4954
ENSG00000014641.21	MDH1	40.8275	38.2072	38.1668	36.2426
ENSG00000014824.14	SLC30A9	44.3455	38.7799	45.0936	42.7988
ENSG00000014914.21	MTMR11	14.6712	13.0391	14.3646	15.2487
ENSG00000014919.13	COX15	41.3153	37.3993	37.9998	40.4058
ENSG00000015133.20	CCDC88C	93.0918	100.572	111.659	109.559
ENSG00000015153.15	YAF2	71.6515	64.6353	65.472	64.1586
ENSG00000015171.20	ZMYND11	43.2806	41.5472	44.7667	39.9634
ENSG00000015285.11	WAS	9.38327	11.0636	13.0377	10.5656
ENSG00000015413.10	DPEP1	5.48037	4.34638	6.74962	6.28218
ENSG00000015475.19	BID	65.1256	65.241	74.8029	67.9737
ENSG00000015479.20	MATR3	238.111	228.552	219.02	230.033
ENSG00000015520.15	NPC1L1	0.913386	1.12893	1.78842	1.77039
ENSG00000015532.10	XYLT2	8.04568	8.27133	10.4197	11.775
ENSG00000015568.13	RGPD5	86.963	76.9848	82.7497	76.9403
ENSG00000015592.17	STMN4	0.627953	0.790251	0.461512	0.514001
ENSG00000015676.18	NUDCD3	66.3917	63.3894	65.0155	63.8503
ENSG00000016082.15	ISL1	0.34252	0.112893	0.230756	0.285556
ENSG00000016391.11	CHDH	8.90546	12.2789	11.7352	12.9205
ENSG00000016402.14	IL20RA	0.51378	0.395126	0.519201	0.571113
ENSG00000016490.16	CLCA1	45.7264	44.1411	43.6129	46.4315
ENSG00000016602.9	CLCA4	0.228347	0.282233	0.346134	0.342668
ENSG00000016864.19	GLT8D1	19.6465	17.663	20.2475	17.4774
ENSG00000017260.20	ATP2C1	62.2245	57.8159	58.7275	56.3689
ENSG00000017427.17	IGF1	2.94196	4.21125	4.60376	4.08403
ENSG00000017483.16	SLC38A5	7.70664	6.71714	7.78808	7.42446
ENSG00000017797.13	RALBP1	97.2148	87.4278	95.5088	101.137
ENSG00000018189.13	RUFY3	49.0702	46.1168	43.5459	45.9562
ENSG00000018236.15	CNTN1	1.34234	1.24854	0.727343	1.7612
ENSG00000018280.17	SLC11A1	143.715	133.914	165.907	161.296
ENSG00000018408.15	WWTR1	5.17799	4.38934	4.10025	5.06063
ENSG00000018510.18	AGPS	75.7801	68.3613	70.3653	65.5331
ENSG00000018607.8	ZNF806	1.39976	2.40078	1.61339	1.92134
ENSG00000018610.15	STEEP1	30.52	26.6139	29.1201	30.3781
ENSG00000018625.15	ATP1A2	1.91697	2.38718	2.51415	2.18439
ENSG00000018699.13	TTC27	19.5865	17.9199	22.1045	19.7287
ENSG00000018869.18	ZNF582	4.28155	2.20141	2.99983	3.5409
ENSG00000019102.12	VSIG2	0.399606	0.451572	0.173067	0.285556
ENSG00000019144.20	PHLDB1	20.9555	21.2338	22.7902	20.004
ENSG00000019169.11	MARCO	2.85433	3.44324	3.40365	5.93957
ENSG00000019186.10	CYP24A1	0.285433	0.225786	0.57689	0.228445
ENSG00000019485.14	PRDM11	5.70866	6.71714	5.88428	6.68202
ENSG00000019505.8	SYT13	3.37553	2.26119	1.84265	2.12814
ENSG00000019549.13	SNAI2	0.570866	0.451572	0.115378	0.342668
ENSG00000019582.17	CD74	81.9569	91.2978	105.799	96.94
ENSG00000019991.18	HGF	15.0709	15.5228	14.8261	14.6205
ENSG00000019995.6	ZRANB1	103.643	94.0041	93.9026	100.161
ENSG00000020129.16	NCDN	1.19882	1.12887	1.78842	2.68423
ENSG00000020181.18	ADGRA2	0.742126	0.677358	0.749957	1.37067
ENSG00000020219.9	CCT8L1P	0.114345	0.225786	0.0658232	0.221363
ENSG00000020256.20	ZFP64	6.93369	7.78928	7.96501	8.60735
ENSG00000020426.11	MNAT1	10.5611	10.8942	11.134	11.2349
ENSG00000020577.14	SAMD4A	7.52916	6.71595	8.13087	7.63595
ENSG00000020633.19	RUNX3	18.439	21.1109	21.1715	23.6441
ENSG00000020922.13	MRE11	73.1308	68.3747	67.5542	67.2442
ENSG00000021300.14	PLEKHB1	2.74022	3.83836	3.51903	3.76929
ENSG00000021355.13	SERPINB1	131.264	124.514	136.423	131.545
ENSG00000021461.18	CYP3A43	2.34837	3.90655	3.31977	4.26433
ENSG00000021488.13	SLC7A9	2.69557	1.86285	2.14511	1.42875
ENSG00000021574.13	SPAST	67.8551	64.6905	68.0802	69.4388
ENSG00000021645.20	NRXN3	8.68927	7.47527	7.99495	8.15166
ENSG00000021762.20	OSBPL5	12.1594	10.7813	12.3454	13.9923
ENSG00000021776.11	AQR	122.896	115.583	120.08	120.945
ENSG00000021826.18	CPS1	40.0852	38.388	38.6089	38.2902
ENSG00000021852.13	C8B	0.0570866	0.112893	0.057689	0.114223
ENSG00000022267.19	FHL1	16.5552	11.4587	15.3453	16.7908
ENSG00000022277.13	RTF2	114.744	106.97	110.821	106.628
ENSG00000022355.18	GABRA1	0.627953	0.846698	1.0384	1.48489
ENSG00000022556.16	NLRP2	5.84139	6.30434	6.88542	7.52447
ENSG00000022567.10	SLC45A4	72.4429	72.5338	79.4015	72.9311
ENSG00000022840.17	RNF10	358.599	338.927	385.025	372.697
ENSG00000022976.16	ZNF839	19.1549	18.2124	21.4911	22.4366
ENSG00000023041.12	ZDHHC6	73.6807	67.0249	72.0177	70.6274
ENSG00000023171.20	GRAMD1B	11.5123	14.6826	14.6603	13.5969
ENSG00000023191.17	RNH1	37.5555	34.6374	38.9279	42.064
ENSG00000023228.14	NDUFS1	110.934	110.047	105.099	119.161
ENSG00000023287.13	RB1CC1	118.911	108.829	104.709	113.194
ENSG00000023318.9	ERP44	76.3869	71.6781	71.4722	73.6362
ENSG00000023330.15	ALAS1	11.4173	10.1039	13.0377	11.9934
ENSG00000023445.16	BIRC3	195.978	178.516	174.1	179.602
ENSG00000023516.9	AKAP11	108.75	106.627	103.307	101.26
ENSG00000023572.10	GLRX2	21.5569	17.5215	18.5608	20.4297
ENSG00000023608.5	SNAPC1	4.94696	4.98671	5.07046	5.11511
ENSG00000023697.13	DERA	18.7815	16.0308	19.6142	20.0461
ENSG00000023734.11	STRAP	11.7598	11.5715	9.85144	11.0225
ENSG00000023839.12	ABCC2	7.77103	9.55137	7.91574	9.66768
ENSG00000023892.11	DEF6	82.7756	70.8404	91.5525	87.9576
ENSG00000023902.14	PLEKHO1	73.87	66.8192	69.8038	70.1897
ENSG00000023909.10	GCLM	27.3589	22.2328	28.1475	26.7543
ENSG00000024048.11	UBR2	389.491	359.439	370.743	373.895
ENSG00000024422.12	EHD2	2.57301	2.83141	2.73031	2.87447
ENSG00000024526.17	DEPDC1	1.71277	1.46761	1.67298	1.74783
ENSG00000024862.18	CCDC28A	19.6378	18.4016	21.8641	20.2174
ENSG00000025039.15	RRAGD	26.317	21.4496	24.2294	25.8143
ENSG00000025156.13	HSF2	13.5295	12.4747	14.0761	11.1364
ENSG00000025293.17	PHF20	91.2916	85.8988	93.5092	91.4462
ENSG00000025423.11	HSD17B6	0.570866	0.620912	0.57689	0.171334
ENSG00000025434.19	NR1H3	1.76969	1.52411	1.78842	2.57006
ENSG00000025708.14	TYMP	81.7159	80.4804	86.6181	84.3504
ENSG00000025770.19	NCAPH2	14.9551	15.7321	20.2147	17.4125
ENSG00000025772.8	TOMM34	4.45276	3.66902	6.40348	6.79624
ENSG00000025796.14	SEC63	41.2905	43.1789	45.1606	44.3606
ENSG00000025800.14	KPNA6	69.7563	64.7243	72.1202	72.7372
ENSG00000026025.16	VIM	523.588	462.516	618.58	577.751
ENSG00000026036.22	RTEL1-TNFRSF6B	2.72554	1.67121	1.84968	2.75596
ENSG00000026103.23	FAS	130.723	123.863	137.902	133.033
ENSG00000026297.17	RNASET2	337.212	324.107	372.322	362.071
ENSG00000026508.21	CD44	272.931	260.743	283.426	275.333
ENSG00000026559.14	KCNG1	7.06025	7.66792	7.08767	6.92708
ENSG00000026652.15	AGPAT4	46.3011	46.5684	47.4846	49.0015
ENSG00000026751.17	SLAMF7	33.2456	31.8702	38.5532	35.105
ENSG00000026950.17	BTN3A1	198.359	184.185	209.737	203.622
ENSG00000027001.10	MIPEP	5.42323	6.15267	6.11504	6.33935
ENSG00000027075.17	PRKCH	179.766	186.555	187.139	186.411
ENSG00000027644.5	INSRR	0.399606	0.338679	0.346134	0.114223
ENSG00000027697.15	IFNGR1	163.839	150.011	158.299	154.029
ENSG00000027847.14	B4GALT7	7.8779	5.6446	8.71104	6.79624
ENSG00000027869.12	SH2D2A	2.62599	2.37075	2.48063	2.28445
ENSG00000028116.18	VRK2	16.9548	16.8238	16.3837	15.877
ENSG00000028137.19	TNFRSF1B	150.338	148.562	181.425	169.338
ENSG00000028203.19	VEZT	37.3403	32.2737	39.0565	35.5382
ENSG00000028277.22	POU2F2	9.19095	8.24119	13.4992	11.1938
ENSG00000028310.18	BRD9	37.3407	34.5755	40.6284	39.1894
ENSG00000028528.15	SNX1	100.71	95.7389	105.645	106.995
ENSG00000028839.10	TBPL1	24.8	24.9493	26.537	22.7875
ENSG00000029153.15	ARNTL2	6.89829	6.13591	9.09589	7.9227
ENSG00000029363.17	BCLAF1	330.726	298.424	297.758	315.024
ENSG00000029364.12	SLC39A9	73.185	64.9835	67.4962	68.8756
ENSG00000029534.21	ANK1	35.0511	38.1376	39.9785	39.2927
ENSG00000029559.7	IBSP	0	0.112893	0.057689	0.171334
ENSG00000029639.11	TFB1M	14.075	14.8695	17.096	16.2655
ENSG00000029725.17	RABEP1	63.8609	57.0674	63.6311	57.7884
ENSG00000029993.15	HMGB3	2.85433	2.99167	4.26899	2.5129
ENSG00000030066.13	NUP160	64.1198	61.8022	61.0649	61.7599
ENSG00000030110.14	BAK1	18.4153	19.4099	20.0461	19.4592
ENSG00000030304.15	MUSK	1.27754	0.902523	1.29737	1.27587
ENSG00000030419.17	IKZF2	96.6477	88.8624	87.4536	88.9222
ENSG00000030582.18	GRN	27.5728	30.4207	33.2289	31.9824
ENSG00000031003.11	FAM13B	84.8307	76.0899	78.9761	75.1585
ENSG00000031081.11	ARHGAP31	17.4528	18.9712	20.1457	20.5678
ENSG00000031691.7	CENPQ	2.39764	1.5805	1.78836	1.25645
ENSG00000031698.13	SARS1	68.504	67.9617	71.4768	72.36
ENSG00000031823.14	RANBP3	16.3592	15.9425	18.2015	20.1537
ENSG00000032219.19	ARID4A	69.246	66.6633	67.0345	68.4193
ENSG00000032389.13	EIPR1	17.9252	17.3855	17.6528	18.1042
ENSG00000032444.17	PNPLA6	14.3287	16.2002	18.2298	19.6462
ENSG00000032742.18	IFT88	14.2023	15.0936	13.1539	13.6422
ENSG00000033011.14	ALG1	29.8914	36.1703	35.5947	36.2675
ENSG00000033030.15	ZCCHC8	36.7779	37.2219	40.2732	38.9901
ENSG00000033050.9	ABCF2	11.102	11.1975	12.2692	13.588
ENSG00000033100.17	CHPF2	32.3134	35.0474	39.125	36.8484
ENSG00000033122.21	LRRC7	20.9192	19.2885	23.9006	21.7253
ENSG00000033170.17	FUT8	34.3793	33.8794	30.8547	31.9085
ENSG00000033178.13	UBA6	95.9125	89.1629	84.546	84.2336
ENSG00000033327.13	GAB2	43.3288	40.5933	47.8819	41.577
ENSG00000033627.17	ATP6V0A1	43.5266	41.9629	44.3525	40.2341
ENSG00000033800.14	PIAS1	137.454	132.762	147.853	142.322
ENSG00000033867.17	SLC4A7	116.171	105.212	100.84	100.402
ENSG00000034053.15	APBA2	22.6005	21.0666	25.6064	26.9782
ENSG00000034152.19	MAP2K3	54.6891	53.7935	60.6312	56.1975
ENSG00000034239.11	EFCAB1	0.17126	0.508019	0.634579	0.571113
ENSG00000034510.6	TMSB10	396.638	404.6	381.267	393.554
ENSG00000034533.12	ASTE1	17.8111	20.2078	19.9028	22.1592
ENSG00000034677.13	RNF19A	123.193	119.328	108.256	116.735
ENSG00000034693.15	PEX3	11.9217	10.4256	11.5249	9.3141
ENSG00000034713.8	GABARAPL2	68.2615	61.9931	68.9646	65.1558
ENSG00000034971.17	MYOC	0.228347	0.112893	0.230756	0.342668
ENSG00000035115.22	SH3YL1	45.2807	44.1012	45.2744	47.9034
ENSG00000035141.8	FAM136A	12.9016	11.1801	13.4415	12.85
ENSG00000035403.18	VCL	175.594	160.562	187.796	181.91
ENSG00000035499.13	DEPDC1B	1.76969	1.07248	1.90368	1.54195
ENSG00000035664.11	DAPK2	65.6073	63.6317	65.2733	69.4727
ENSG00000035681.9	NSMAF	50.75	45.8346	46.0935	51.1716
ENSG00000035687.10	ADSS2	58.1679	55.6425	54.3311	56.1106
ENSG00000035720.8	STAP1	5.5374	4.74151	5.88428	4.79735
ENSG00000035862.12	TIMP2	21.1809	19.3593	22.9887	19.0549
ENSG00000035928.17	RFC1	49.8089	46.2758	49.6759	48.1168
ENSG00000036054.13	TBC1D23	57.2008	54.7532	51.4586	50.6006
ENSG00000036257.14	CUL3	90.5575	81.4524	79.3432	79.3173
ENSG00000036448.10	MYOM2	9.59061	10.0474	8.53809	8.10986
ENSG00000036473.8	OTC	2.5689	1.97563	1.67298	1.65971
ENSG00000036530.9	CYP46A1	10.7116	8.34003	10.7377	10.4576
ENSG00000036549.13	ZZZ3	61.9477	60.6647	56.3062	59.6924
ENSG00000036565.15	SLC18A1	1.03504	0.79138	0.992771	1.37558
ENSG00000036672.16	USP2	0.285433	0.112893	0.403823	0.285556
ENSG00000036828.17	CASR	77.7464	86.063	77.8398	78.7828
ENSG00000037042.9	TUBG2	1.81307	2.5257	2.2835	1.98536
ENSG00000037241.7	RPL26L1	0.799099	1.59185	1.47719	0.981229
ENSG00000037280.16	FLT4	2.82739	2.00758	1.62954	2.42928
ENSG00000037474.15	NSUN2	60.4619	53.1525	61.7147	56.6706
ENSG00000037637.11	FBXO42	45.0684	40.7404	45.9689	47.5314
ENSG00000037749.13	MFAP3	64.189	65.2861	66.5276	61.3115
ENSG00000037757.14	MRI1	26.5612	21.978	27.5043	26.3225
ENSG00000037897.17	METTL1	1.7126	1.63695	1.5576	1.48489
ENSG00000037965.6	HOXC8	0.228347	0.225786	0.461512	0.45689
ENSG00000038002.9	AGA	14.5571	14.281	14.5376	14.0494
ENSG00000038210.14	PI4K2B	28.6004	24.2156	25.3832	28.6127
ENSG00000038219.13	BOD1L1	277.425	274.865	308.663	305.213
ENSG00000038274.17	MAT2B	141.468	140.339	137.942	140.536
ENSG00000038295.8	TLL1	0.799213	0.733805	0.923024	0.856669
ENSG00000038358.15	EDC4	17.3909	16.0718	18.1573	16.3652
ENSG00000038382.21	TRIO	57.4862	57.0674	58.3249	57.2825
ENSG00000038427.16	VCAN	1286.13	1213.88	1253.65	1262.37
ENSG00000038532.16	CLEC16A	40.9329	45.9746	45.0003	45.3652
ENSG00000038945.15	MSR1	7.25937	7.36418	6.92972	6.54866
ENSG00000039068.20	CDH1	16.4109	14.0513	17.3044	16.1265
ENSG00000039123.16	MTREX	59.1838	57.3463	57.7019	58.5061
ENSG00000039139.11	DNAH5	1.60573	2.94414	2.94895	2.47126
ENSG00000039319.17	ZFYVE16	176.328	160.429	160.185	160.386
ENSG00000039523.20	RIPOR1	8.62008	10.9507	13.2685	11.4222
ENSG00000039537.14	C6	0.228347	0.338679	0.346134	0.228445
ENSG00000039560.14	RAI14	1.42717	1.18538	1.02479	1.51082
ENSG00000039600.11	SOX30	0.51378	0.282233	0.288445	0.285556
ENSG00000039650.12	PNKP	16.5551	14.4313	17.8836	16.7336
ENSG00000039987.7	BEST2	0.114173	0.395126	0.346134	0.228445
ENSG00000040199.18	PHLPP2	47.9879	50.3883	44.5858	48.6366
ENSG00000040275.17	SPDL1	4.79533	4.00765	4.26893	5.71764
ENSG00000040341.18	STAU2	48.2367	44.3333	47.2234	50.7736
ENSG00000040487.13	SLC66A1	4.04202	4.10236	4.8877	5.8607
ENSG00000040531.16	CTNS	8.70605	9.54838	9.40112	8.45738
ENSG00000040608.14	RTN4R	0.17126	0.112893	0.173067	0.171334
ENSG00000040633.13	PHF23	21.1221	18.068	24.4601	25.0147
ENSG00000040731.10	CDH10	0.228347	0.508019	0.346134	0.171505
ENSG00000040933.16	INPP4A	204.486	202.925	214.248	208.042
ENSG00000041353.10	RAB27B	61.939	55.0354	52.497	55.8278
ENSG00000041357.16	PSMA4	25.061	24.8365	24.9794	25.3003
ENSG00000041515.16	MYO16	1.54134	1.29827	1.84605	1.48489
ENSG00000041802.11	LSG1	30.8392	33.7701	34.7164	33.9838
ENSG00000041880.15	PARP3	1.65546	2.14491	1.61529	1.2565
ENSG00000041982.16	TNC	4.45276	4.28999	4.44206	4.96868
ENSG00000041988.16	THAP3	7.30709	7.39303	9.17261	8.16691
ENSG00000042062.13	RIPOR3	5.77997	6.41684	6.35474	7.31013
ENSG00000042088.14	TDP1	25.4607	23.8903	23.8256	23.7583
ENSG00000042286.15	AIFM2	5.1886	4.76527	4.81046	4.24457
ENSG00000042304.13	C2orf83	3.68215	3.15638	4.4169	3.55626
ENSG00000042317.17	SPATA7	4.74344	4.12359	4.34243	5.07702
ENSG00000042429.12	MED17	74.6385	73.1868	71.9308	77.7321
ENSG00000042445.14	RETSAT	19.9803	19.0225	20.2488	22.3306
ENSG00000042493.16	CAPG	26.0887	22.748	23.4217	24.1581
ENSG00000042753.12	AP2S1	27.4587	26.0783	29.1906	29.0696
ENSG00000042781.14	USH2A	1.7126	1.41116	1.26916	1.08506
ENSG00000042813.8	ZPBP	0.456693	0.338679	0.057689	0.0571113
ENSG00000042832.12	TG	6.39365	7.45088	7.91067	6.11091
ENSG00000042980.13	ADAM28	41.8454	38.8352	42.0553	40.207
ENSG00000043039.7	BARX2	2.81814	2.02801	1.37963	2.64339
ENSG00000043093.15	DCUN1D1	173.398	159.035	148.192	150.727
ENSG00000043143.22	JADE2	50.5964	50.5952	60.5696	53.3758
ENSG00000043355.12	ZIC2	0	0.16934	0.230756	0.228445
ENSG00000043462.13	LCP2	152.878	145.237	158.587	165.339
ENSG00000043514.17	TRIT1	17.9251	17.7242	18.0567	17.8187
ENSG00000043591.6	ADRB1	0.456693	0.338679	0.403823	0.285556
ENSG00000044012.4	GUCA2B	0.570866	0.508019	0.57689	0.628224
ENSG00000044090.13	CUL7	6.70032	4.82245	7.55726	6.33935
ENSG00000044115.21	CTNNA1	91.9122	87.6646	99.1115	100.153
ENSG00000044446.12	PHKA2	33.8966	30.8601	37.8055	37.5247
ENSG00000044459.15	CNTLN	16.0199	14.3223	13.7326	15.5351
ENSG00000044524.11	EPHA3	1.14173	0.507116	0.980771	1.47524
ENSG00000044574.9	HSPA5	67.8825	66.1253	84.7365	71.1842
ENSG00000046604.14	DSG2	15.6521	17.5284	19.6973	18.4088
ENSG00000046647.14	GEMIN8	22.2577	19.0232	22.3888	22.0319
ENSG00000046651.16	OFD1	95.5619	95.9222	99.0877	94.8209
ENSG00000046653.15	GPM6B	0.970473	0.508019	0.346134	0.799558
ENSG00000046774.10	MAGEC2	0.0570866	0	0	0.171334
ENSG00000046889.19	PREX2	3.29196	3.16157	3.55924	3.10217
ENSG00000047056.17	WDR37	67.0197	71.6375	69.4557	70.5896
ENSG00000047188.16	YTHDC2	79.4437	73.115	70.7267	71.9344
ENSG00000047230.15	CTPS2	11.7028	10.1039	10.211	9.13775
ENSG00000047249.18	ATP6V1H	31.995	27.1887	29.7278	30.9545
ENSG00000047315.17	POLR2B	125.592	114.975	117.515	112.968
ENSG00000047346.13	FAM214A	117.484	106.132	106.494	104.342
ENSG00000047365.13	ARAP2	193.353	171.581	175.894	171.816
ENSG00000047410.14	TPR	224.144	217.758	230.859	233.609
ENSG00000047457.14	CP	1.80656	2.03196	1.94291	1.44686
ENSG00000047578.14	KATNIP	22.3747	18.7312	21.7098	18.9098
ENSG00000047579.20	DTNBP1	9.64764	8.52342	8.59567	9.02364
ENSG00000047597.7	XK	76.2107	74.2311	67.6115	67.907
ENSG00000047617.17	ANO2	0.913443	0.451572	0.634579	0.628224
ENSG00000047621.12	C12orf4	16.857	16.3422	17.2682	16.9629
ENSG00000047634.15	SCML1	10.3797	12.5774	12.9224	11.7078
ENSG00000047644.20	WWC3	33.8935	34.1501	31.4988	35.2948
ENSG00000047648.23	ARHGAP6	3.76772	3.66902	4.15355	3.88357
ENSG00000047662.5	FAM184B	2.47802	2.59936	3.06929	1.71488
ENSG00000047849.22	MAP4	41.19	37.3393	38.8987	41.2273
ENSG00000047932.14	GOPC	55.317	50.4326	51.4699	53.913
ENSG00000047936.11	ROS1	5.58467	2.69555	4.35921	4.40619
ENSG00000048028.11	USP28	45.323	41.1645	47.4395	44.9977
ENSG00000048052.24	HDAC9	43.9182	42.1648	40.0609	43.5971
ENSG00000048140.18	TSPAN17	15.2993	13.8858	15.4029	17.4189
ENSG00000048162.22	NOP16	3.42526	3.61252	3.1729	3.59801
ENSG00000048342.18	CC2D2A	20.8839	19.3816	20.7265	21.0815
ENSG00000048392.13	RRM2B	79.3464	75.4695	66.7565	69.743
ENSG00000048405.11	ZNF800	69.5315	60.5094	65.995	62.9366
ENSG00000048462.11	TNFRSF17	0.965278	1.52569	1.15378	1.48489
ENSG00000048471.14	SNX29	69.1127	67.4531	76.2397	74.2914
ENSG00000048540.16	LMO3	1.48425	1.5805	2.42294	1.88467
ENSG00000048544.6	MRPS10	29.9869	23.9147	25.2635	27.3974
ENSG00000048545.17	GUCA1A	7.6765	8.23572	7.6892	9.09246
ENSG00000048649.14	RSF1	93.2352	93.5181	97.8063	98.2061
ENSG00000048707.15	VPS13D	187.815	181.816	199.548	194.407
ENSG00000048740.19	CELF2	328.819	310.964	353.807	339.127
ENSG00000048828.17	FAM120A	98.3602	99.4588	105.954	107.141
ENSG00000048991.17	R3HDM1	26.1039	25.7537	26.6019	27.6139
ENSG00000049089.15	COL9A2	2.62599	2.87883	3.51903	2.5129
ENSG00000049130.16	KITLG	2.85433	3.10456	3.11521	1.77045
ENSG00000049167.16	ERCC8	59.8859	50.9693	64.3991	61.6717
ENSG00000049192.15	ADAMTS6	4.85236	3.61314	4.03817	5.31129
ENSG00000049239.13	H6PD	31.218	32.3354	32.7907	34.2841
ENSG00000049245.13	VAMP3	62.0535	59.271	62.7005	58.0924
ENSG00000049246.15	PER3	7.02166	6.66069	6.17273	6.16796
ENSG00000049247.14	UTS2	0.17126	0.846698	0.519201	0.742446
ENSG00000049249.9	TNFRSF9	18.4005	18.6839	20.5431	21.2065
ENSG00000049283.19	EPN3	0.399606	0.0564465	0.115378	0.114223
ENSG00000049323.16	LTBP1	17.5256	20.603	20.1911	21.1882
ENSG00000049449.10	RCN1	10.4364	9.85325	9.48385	9.94724
ENSG00000049540.19	ELN	1.7726	1.92737	1.67448	2.01546
ENSG00000049541.11	RFC2	13.786	15.6867	17.297	17.1462
ENSG00000049618.24	ARID1B	234.114	225.669	239.991	230.557
ENSG00000049656.14	CLPTM1L	46.6968	46.907	50.0163	46.7741
ENSG00000049759.20	NEDD4L	19.8212	20.5383	21.4423	18.7598
ENSG00000049768.17	FOXP3	0.17126	0.16934	0.346134	0.114223
ENSG00000049769.14	PPP1R3F	4.12725	5.83284	6.94507	5.996
ENSG00000049860.14	HEXB	42.8149	40.8122	37.6709	43.0649
ENSG00000049883.15	PTCD2	22.6315	20.7605	19.8937	21.0239
ENSG00000050030.16	NEXMIF	2.51181	4.06415	2.76907	3.0269
ENSG00000050130.18	JKAMP	44.5803	40.2394	41.5634	41.8395
ENSG00000050165.19	DKK3	1.88386	2.70949	2.07681	1.48489
ENSG00000050327.15	ARHGEF5	2.39781	2.54879	3.22551	3.07664
ENSG00000050344.9	NFE2L3	6.93723	6.32235	7.95007	7.31824
ENSG00000050393.12	MCUR1	24.5746	23.1654	28.6048	25.3549
ENSG00000050405.14	LIMA1	14.5303	12.0876	13.4989	16.0589
ENSG00000050426.16	LETMD1	50.0131	45.7335	50.755	48.4562
ENSG00000050438.17	SLC4A8	34.0577	33.1665	36.0375	39.4073
ENSG00000050555.19	LAMC3	6.31726	5.37811	4.95808	6.94513
ENSG00000050628.21	PTGER3	1.25591	1.86274	1.61529	1.31356
ENSG00000050730.16	TNIP3	2.07818	1.80826	2.2103	2.01449
ENSG00000050748.18	MAPK9	37.5962	34.6328	35.5218	35.2749
ENSG00000050767.18	COL23A1	0.34252	0.112893	0.173067	0.0571113
ENSG00000050820.17	BCAR1	0.399606	0.846698	0.749957	0.571113
ENSG00000051009.11	FHIP1B	19.8662	18.9096	22.441	20.9598
ENSG00000051108.15	HERPUD1	55.144	56.0736	59.9124	60.3321
ENSG00000051128.19	HOMER3	6.25949	6.46448	6.01829	6.51091
ENSG00000051180.17	RAD51	1.02756	1.01598	1.09609	1.14223
ENSG00000051341.15	POLQ	6.06254	5.94043	6.29018	7.39648
ENSG00000051382.9	PIK3CB	69.3032	66.0423	66.6908	66.3633
ENSG00000051523.11	CYBA	130.785	136.15	147.799	138.209
ENSG00000051596.10	THOC3	35.6158	37.1105	28.5969	30.1497
ENSG00000051620.11	HEBP2	90.7107	84.6223	98.5363	92.3345
ENSG00000051825.15	MPHOSPH9	59.1832	54.5668	53.8133	55.3108
ENSG00000052126.15	PLEKHA5	26.2955	26.099	26.0491	27.6344
ENSG00000052344.16	PRSS8	1.35484	1.15236	1.76384	1.38055
ENSG00000052723.12	SIKE1	49.0218	46.6189	47.8135	42.91
ENSG00000052749.14	RRP12	30.1628	29.4007	31.9569	35.6431
ENSG00000052795.13	FNIP2	32.3681	32.4004	31.0367	31.1827
ENSG00000052802.13	MSMO1	20.9446	19.727	20.3602	19.1171
ENSG00000052841.15	TTC17	158.621	142.189	155.953	158.37
ENSG00000052850.8	ALX4	0.17126	0.564465	0.399266	0.399779
ENSG00000053108.17	FSTL4	1.36506	1.93425	2.40875	2.60924
ENSG00000053254.16	FOXN3	136.258	126.953	145.243	134.966
ENSG00000053328.9	METTL24	3.11773	4.38358	3.36512	3.40372
ENSG00000053371.13	AKR7A2	13.2452	12.0521	15.6757	14.4383
ENSG00000053372.5	MRTO4	12.8081	13.1811	13.3312	16.5309
ENSG00000053438.11	NNAT	0.285433	0.0564465	0.288445	0.228445
ENSG00000053501.14	USE1	10.3458	8.37311	9.08631	8.3728
ENSG00000053524.13	MCF2L2	26.1404	25.1631	23.9393	27.0297
ENSG00000053702.15	NRIP2	0.439339	0.620573	0.2022	0.669058
ENSG00000053747.17	LAMA3	3.59652	4.45922	4.03823	3.2554
ENSG00000053770.12	AP5M1	100.815	86.5326	85.7836	85.2671
ENSG00000053900.11	ANAPC4	41.5591	38.7266	40.9014	38.4359
ENSG00000053918.18	KCNQ1	9.41935	8.35414	12.6916	11.4793
ENSG00000054116.12	TRAPPC3	30.602	26.4184	29.5945	27.5848
ENSG00000054118.15	THRAP3	147.284	146.479	159.291	162.31
ENSG00000054148.18	PHPT1	5.48032	7.56383	7.03812	6.51074
ENSG00000054179.12	ENTPD2	0	0	0.230756	0
ENSG00000054219.11	LY75	119.743	112.569	117.2	113.164
ENSG00000054267.22	ARID4B	119.685	123.448	124.453	129.669
ENSG00000054277.14	OPN3	10.658	8.46619	10.0174	10.5048
ENSG00000054282.16	SDCCAG8	31.1425	31.485	33.1784	32.686
ENSG00000054356.14	PTPRN	0.51378	1.5805	0.461512	0.970891
ENSG00000054392.13	HHAT	6.33662	6.77358	7.03812	5.0829
ENSG00000054523.19	KIF1B	79.1281	80.7917	83.676	83.1621
ENSG00000054598.9	FOXC1	0.399606	0.282233	0.173067	0.399779
ENSG00000054611.14	TBC1D22A	45.8592	44.8646	54.3994	51.9578
ENSG00000054654.20	SYNE2	818.13	792.621	819.449	823.678
ENSG00000054690.14	PLEKHH1	11.4266	11.3802	10.7216	13.3508
ENSG00000054793.14	ATP9A	11.5315	10.8942	10.0956	12.1647
ENSG00000054796.13	SPO11	0	0.0564465	0	0.114223
ENSG00000054803.4	CBLN4	0.0570866	0.620912	0.173067	0.0571113
ENSG00000054938.17	CHRDL2	0	0.282233	0.57689	0.45689
ENSG00000054965.11	FAM168A	35.6221	38.8352	41.363	35.9801
ENSG00000054967.13	RELT	59.3701	55.1483	63.2848	65.8499
ENSG00000054983.17	GALC	57.9107	55.0428	59.7762	56.5228
ENSG00000055044.11	NOP58	31.2834	25.6267	27.2292	25.643
ENSG00000055070.17	SZRD1	24.9469	28.0539	27.2292	28.6127
ENSG00000055118.17	KCNH2	1.94089	3.21745	2.88445	1.94178
ENSG00000055130.18	CUL1	44.4239	39.9721	49.051	44.2988
ENSG00000055147.19	FAM114A2	23.4627	20.2643	19.9605	21.8164
ENSG00000055163.20	CYFIP2	174.07	186.843	220.142	209.674
ENSG00000055208.19	TAB2	104.41	92.9499	103.392	104.747
ENSG00000055211.14	GINM1	19.7133	17.038	15.5559	20.5278
ENSG00000055332.19	EIF2AK2	85.6099	87.5845	96.5788	91.8237
ENSG00000055483.20	USP36	16.3268	16.8211	18.8707	17.7045
ENSG00000055609.21	KMT2C	586.241	555.569	581.269	567.09
ENSG00000055732.13	MCOLN3	2.59008	2.37081	1.96148	1.32036
ENSG00000055813.6	CCDC85A	0.108693	0.16934	0	0
ENSG00000055917.16	PUM2	221.496	214.271	216.97	218.851
ENSG00000055950.17	MRPL43	10.6181	11.1764	12.8647	12.3361
ENSG00000055955.17	ITIH4	5.59677	4.61891	5.20678	5.69074
ENSG00000055957.11	ITIH1	0.399606	0.395126	0.461512	0.399779
ENSG00000056050.7	HPF1	4.96654	2.71017	4.84438	3.71218
ENSG00000056097.16	ZFR	93.3367	87.1534	93.1101	94.1765
ENSG00000056277.16	ZNF280C	11.2539	10.5567	12.169	11.8752
ENSG00000056291.19	NPFFR2	0.367695	0.760956	0.722901	0.454263
ENSG00000056487.16	PHF21B	0.285433	0.395126	0.519201	0.114223
ENSG00000056558.11	TRAF1	21.5787	20.2643	20.5373	23.2443
ENSG00000056586.16	RC3H2	147.689	133.043	135.729	132.976
ENSG00000056736.10	IL17RB	0.51378	0.677358	0.692268	0.399779
ENSG00000056972.20	TRAF3IP2	18.9427	20.0374	19.0192	20.6683
ENSG00000056998.20	GYG2	0	0.510615	0.115378	0.342668
ENSG00000057019.16	DCBLD2	8.12012	7.48238	8.7175	8.91867
ENSG00000057149.16	SERPINB3	0.114173	0.112893	0.115378	0
ENSG00000057252.13	SOAT1	93.8617	89.4799	93.0228	94.2698
ENSG00000057294.16	PKP2	5.16035	4.02667	4.93201	5.20792
ENSG00000057468.7	MSH4	0.970473	1.35472	1.44223	1.19934
ENSG00000057593.14	F7	0.17126	0.282233	0.115378	0.0571113
ENSG00000057608.17	GDI2	128.705	131.584	143.125	132.944
ENSG00000057657.17	PRDM1	31.7973	26.3041	29.6651	29.8691
ENSG00000057663.16	ATG5	27.1162	25.6832	26.0528	25.3003
ENSG00000057704.13	TMCC3	81.063	75.977	82.3262	89.4934
ENSG00000057757.10	PITHD1	115.486	107.023	117.34	120.5
ENSG00000057935.14	MTA3	11.1036	10.5564	12.8911	14.9725
ENSG00000058056.10	USP13	29.0443	32.0515	34.9912	33.9291
ENSG00000058063.16	ATP11B	251.238	232.357	238.541	236.041
ENSG00000058085.15	LAMC2	2.64825	3.43613	2.8282	3.51823
ENSG00000058091.17	CDK14	30.1988	28.0543	26.5946	27.0952
ENSG00000058262.10	SEC61A1	86.0296	91.2176	104.056	98.0029
ENSG00000058272.19	PPP1R12A	187.7	171.731	181.945	192.18
ENSG00000058335.16	RASGRF1	0.34252	0.620912	0.577294	0.742504
ENSG00000058404.20	CAMK2B	1.25591	1.07248	0.923024	0.970891
ENSG00000058453.17	CROCC	9.4705	9.69514	10.5758	9.37824
ENSG00000058600.16	POLR3E	27.2892	24.0661	27.0543	28.3515
ENSG00000058668.15	ATP2B4	124.563	124.301	138.511	141.141
ENSG00000058673.17	ZC3H11A	355.537	340.607	298.241	341.448
ENSG00000058729.11	RIOK2	14.8902	14.185	14.2558	15.5212
ENSG00000058799.15	YIPF1	17.5827	14.9141	17.5375	16.8478
ENSG00000058804.12	NDC1	26.3169	24.5542	27.7484	24.7292
ENSG00000058866.15	DGKG	13.9291	13.6036	16.4991	13.9988
ENSG00000059122.17	FLYWCH1	18.7318	19.0675	23.6871	22.5957
ENSG00000059145.19	UNKL	21.0105	21.3857	22.2417	24.2604
ENSG00000059377.18	TBXAS1	176.386	171.024	173.283	174.476
ENSG00000059378.13	PARP12	52.691	53.0033	61.1504	57.3397
ENSG00000059573.9	ALDH18A1	14.8996	14.9019	15.5761	15.1917
ENSG00000059588.10	TARBP1	54.0674	51.0798	53.7542	50.6708
ENSG00000059691.12	GATB	13.8737	13.8134	14.9551	16.3468
ENSG00000059728.11	MXD1	637.179	574.602	686.669	647.137
ENSG00000059758.8	CDK17	90.9961	85.9687	80.4185	83.5538
ENSG00000059769.20	DNAJC25	4.48376	4.04163	3.76444	3.59807
ENSG00000059804.16	SLC2A3	246.802	240.003	247.635	251.637
ENSG00000059915.17	PSD	1.59843	1.29827	0.807646	1.14223
ENSG00000060069.18	CTDP1	27.1733	30.0824	33.2866	34.1525
ENSG00000060138.13	YBX3	343.911	339.619	389.573	364.785
ENSG00000060140.9	STYK1	3.48228	1.97563	2.13455	2.91267
ENSG00000060237.19	WNK1	286.6	269.066	310.728	306.704
ENSG00000060303.5	RPS17P5	0.114173	0	0.057689	0
ENSG00000060339.14	CCAR1	50.1153	52.6595	53.7292	49.657
ENSG00000060491.17	OGFR	37.6201	38.9481	56.8237	52.9429
ENSG00000060558.4	GNA15	8.67717	9.08789	11.5179	10.4514
ENSG00000060566.14	CREB3L3	0.51378	0.508019	0.519201	0.856669
ENSG00000060642.12	PIGV	17.8959	18.8412	20.4539	20.1558
ENSG00000060656.20	PTPRU	0.285433	0.508019	0.57689	0.456947
ENSG00000060688.13	SNRNP40	31.4547	32.8465	30.3439	30.269
ENSG00000060709.16	RIMBP2	0.570866	1.07248	0.807646	0.571113
ENSG00000060718.22	COL11A1	0.34252	1.35472	0.461512	0.856669
ENSG00000060749.16	QSER1	55.7737	46.0644	53.6047	52.3536
ENSG00000060762.19	MPC1	12.6161	13.0955	13.9607	11.8792
ENSG00000060971.19	ACAA1	37.3883	37.4961	42.6824	44.7476
ENSG00000060982.15	BCAT1	18.5689	17.4573	16.6124	17.5342
ENSG00000061273.18	HDAC7	26.0886	28.4491	32.0174	32.7248
ENSG00000061337.15	LZTS1	2.89041	2.13774	3.0225	2.91724
ENSG00000061455.11	PRDM6	0.51378	1.18538	0.288445	0.514001
ENSG00000061492.12	WNT8A	0.399606	0.112893	0.057689	0.114223
ENSG00000061656.11	SPAG4	0.399606	0.451516	0.230756	0.514001
ENSG00000061676.15	NCKAP1	36.029	33.278	36.8844	37.5609
ENSG00000061794.13	MRPS35	18.4961	18.9096	17.3196	17.0192
ENSG00000061918.14	GUCY1B1	10.4469	9.08789	9.11481	10.1087
ENSG00000061936.10	SFSWAP	65.6806	67.0291	67.177	74.501
ENSG00000061938.21	TNK2	26.832	27.1552	29.3192	31.0839
ENSG00000061987.16	MON2	224.748	208.169	220.576	212.451
ENSG00000062038.15	CDH3	10.9347	11.3685	10.0732	11.2041
ENSG00000062096.15	ARSF	0.114915	0.172726	0.119762	0.0585962
ENSG00000062194.16	GPBP1	116.457	109.524	106.552	106.398
ENSG00000062282.15	DGAT2	78.4614	74.2328	87.5943	84.2962
ENSG00000062370.17	ZNF112	0.742126	1.12893	1.61529	1.31356
ENSG00000062485.19	CS	38.1216	41.9556	41.713	40.8053
ENSG00000062524.16	LTK	5.1378	2.65299	5.01895	4.0549
ENSG00000062582.14	MRPS24	8.93514	7.3052	8.34962	9.57779
ENSG00000062598.18	ELMO2	42.0158	40.1879	45.3162	44.8323
ENSG00000062650.20	WAPL	133.811	124.482	127.562	124.444
ENSG00000062716.13	VMP1	441.457	396.46	415.509	417.322
ENSG00000062725.10	APPBP2	63.5069	59.6019	58.9537	58.1735
ENSG00000062822.16	POLD1	7.25	8.975	9.34557	9.82308
ENSG00000063015.21	SEZ6	0	0.282233	0.173067	0.285556
ENSG00000063046.18	EIF4B	410.522	410.967	387.105	406.941
ENSG00000063127.16	SLC6A16	2.51792	3.59169	4.49496	3.54912
ENSG00000063169.12	BICRA	1.09235	2.31459	1.33729	2.02574
ENSG00000063176.16	SPHK2	4.42901	6.14849	6.07979	6.24626
ENSG00000063177.13	RPL18	271.161	269.693	309.963	298.235
ENSG00000063180.9	CA11	0.456693	0.959591	0.749957	1.14223
ENSG00000063241.8	ISOC2	1.48425	0.959591	1.38454	0.856669
ENSG00000063244.13	U2AF2	20.8366	24.3849	28.6714	28.5557
ENSG00000063245.15	EPN1	37.1452	41.4049	45.9352	46.3864
ENSG00000063322.15	MED29	20.0924	15.8439	20.01	21.732
ENSG00000063438.20	AHRR	0.399606	0.338679	0.36771	0.399779
ENSG00000063515.3	GSC2	0	0.112893	0.057689	0.114223
ENSG00000063587.15	ZNF275	19.3524	16.1437	19.1528	17.5332
ENSG00000063601.17	MTMR1	54.004	49.052	56.5932	55.1164
ENSG00000063660.9	GPC1	0.34252	0.677358	0.461512	0.399779
ENSG00000063761.16	ADCK1	4.64291	4.26775	4.41206	4.80568
ENSG00000063854.13	HAGH	137.771	150.484	163.91	159.968
ENSG00000063978.16	RNF4	53.5242	56.9436	61.4973	55.1988
ENSG00000064012.23	CASP8	227.265	208.086	226.138	228.673
ENSG00000064042.18	LIMCH1	1.02762	1.52406	1.96143	1.65623
ENSG00000064102.15	INTS13	16.3268	13.2085	16.5568	15.0203
ENSG00000064115.11	TM7SF3	42.2054	41.7542	44.8714	45.3017
ENSG00000064195.7	DLX3	0.228347	0.282233	0.403823	0.399779
ENSG00000064199.7	SPA17	3.23801	3.56121	2.92206	3.08692
ENSG00000064201.16	TSPAN32	13.8293	13.1521	15.98	15.7627
ENSG00000064205.11	CCN5	0.51886	0.225786	0.634579	0.750385
ENSG00000064218.5	DMRT3	0.17126	0.282233	0.057689	0.171334
ENSG00000064225.13	ST3GAL6	21.404	20.5054	21.4551	18.3178
ENSG00000064270.13	ATP2C2	1.76963	1.5805	1.67298	1.37061
ENSG00000064300.9	NGFR	0.228347	0.112893	0.115378	0.0571113
ENSG00000064309.16	CDON	6.35517	6.7637	6.41358	6.39846
ENSG00000064313.13	TAF2	132.353	136.468	143.682	142.554
ENSG00000064393.16	HIPK2	61.3681	55.4869	60.0543	58.0822
ENSG00000064419.14	TNPO3	78.2087	72.0258	80.0147	79.1563
ENSG00000064489.23	BORCS8-MEF2B	0.405315	0.114812	1.0928	0
ENSG00000064490.14	RFXANK	14.7283	14.5633	16.0953	18.6183
ENSG00000064545.15	TMEM161A	3.02565	1.52406	2.88445	1.71334
ENSG00000064547.14	LPAR2	12.6732	10.104	14.1916	12.1646
ENSG00000064601.21	CTSA	29.2494	29.3884	31.1822	33.6565
ENSG00000064607.17	SUGP2	74.2781	73.8086	82.63	75.8499
ENSG00000064651.14	SLC12A2	37.7044	31.0074	34.4592	33.9574
ENSG00000064652.11	SNX24	3.13977	4.74156	3.69216	3.2554
ENSG00000064655.19	EYA2	0	0.508019	0.173067	0.228445
ENSG00000064666.15	CNN2	126.135	141.829	133.241	133.782
ENSG00000064687.13	ABCA7	39.6752	34.0936	49.4972	44.833
ENSG00000064692.20	SNCAIP	0.51378	1.11634	0.635618	0.799501
ENSG00000064703.13	DDX20	27.9154	23.4818	25.2679	22.5591
ENSG00000064726.10	BTBD1	51.5862	50.6601	50.3296	50.7573
ENSG00000064763.12	FAR2	59.4082	55.212	54.2317	55.4099
ENSG00000064787.14	BCAS1	3.84678	4.83103	5.5888	5.056
ENSG00000064835.12	POU1F1	0.114173	0.0564465	0	0.0571113
ENSG00000064886.14	CHI3L2	8.67711	8.24114	10.211	10.6226
ENSG00000064932.16	SBNO2	34.233	31.8839	45.0621	39.1563
ENSG00000064933.19	PMS1	21.0537	19.4648	18.9913	20.4462
ENSG00000064961.19	HMG20B	11.5259	9.85686	10.891	10.9862
ENSG00000064989.13	CALCRL	8.19005	6.03306	6.66026	6.53433
ENSG00000064995.19	TAF11	45.1969	39.4974	38.3625	43.4323
ENSG00000064999.15	ANKS1A	19.5236	19.982	21.0565	24.0438
ENSG00000065000.19	AP3D1	26.9449	24.7235	31.9021	31.1827
ENSG00000065029.15	ZNF76	16.9547	16.0308	17.9412	17.99
ENSG00000065054.14	SLC9A3R2	0.228347	0.338679	0.288445	0.399779
ENSG00000065057.9	NTHL1	2.5689	2.93522	3.46134	3.42668
ENSG00000065060.18	UHRF1BP1	30.1786	28.8708	30.6297	29.8076
ENSG00000065135.12	GNAI3	199.765	195.369	197.117	195.741
ENSG00000065150.21	IPO5	56.301	56.0949	54.9332	56.8982
ENSG00000065154.12	OAT	72.8994	69.0917	68.5159	71.7333
ENSG00000065183.16	WDR3	38.4908	30.8033	34.962	36.9347
ENSG00000065243.20	PKN2	148.914	129.938	136.101	132.508
ENSG00000065268.11	WDR18	3.53943	3.44329	3.23059	4.0549
ENSG00000065308.5	TRAM2	14.769	16.2816	16.3097	17.1158
ENSG00000065320.9	NTN1	0.228347	1.01604	0.865335	1.14223
ENSG00000065325.13	GLP2R	0.799213	1.12893	1.5576	0.628224
ENSG00000065328.17	MCM10	1.82677	2.59552	1.69288	1.94178
ENSG00000065357.20	DGKA	96.0766	96.1796	101.321	99.0236
ENSG00000065361.17	ERBB3	12.1144	13.5604	11.6123	12.9083
ENSG00000065371.18	ROPN1	0.398579	0.882259	0.610408	0.188125
ENSG00000065413.20	ANKRD44	640.355	614.554	614.87	626.271
ENSG00000065427.15	KARS1	72.1575	75.0175	77.3034	79.4989
ENSG00000065457.11	ADAT1	52.875	51.17	53.1848	53.1953
ENSG00000065485.20	PDIA5	3.78404	3.40756	4.68573	5.17639
ENSG00000065491.8	TBC1D22B	16.8976	20.5233	22.1526	21.9878
ENSG00000065518.8	NDUFB4	19.5236	16.4824	19.7296	21.1312
ENSG00000065526.12	SPEN	148.868	149.093	154.262	149.106
ENSG00000065534.20	MYLK	44.2316	42.2206	41.9023	46.4541
ENSG00000065548.18	ZC3H15	24.6614	19.474	21.1142	20.2174
ENSG00000065559.15	MAP2K4	73.9521	68.992	67.4948	65.8109
ENSG00000065600.13	PACC1	13.9862	13.5472	13.6146	14.6776
ENSG00000065609.15	SNAP91	0.228347	1.01604	0.634579	0.628224
ENSG00000065613.15	SLK	103.098	88.113	95.6484	94.0051
ENSG00000065615.14	CYB5R4	183.027	164.361	174.494	173.277
ENSG00000065618.21	COL17A1	1.54128	1.35472	1.32691	1.88467
ENSG00000065621.15	GSTO2	4.80258	5.80423	6.70272	6.57271
ENSG00000065665.21	SEC61A2	9.30512	9.53941	8.9418	9.1378
ENSG00000065675.16	PRKCQ	47.7815	40.3028	44.5359	43.8615
ENSG00000065717.15	TLE2	4.037	4.1469	3.36396	3.38047
ENSG00000065802.12	ASB1	30.8838	33.1341	35.248	34.1525
ENSG00000065809.14	FAM107B	141.004	129.996	126.281	132.955
ENSG00000065833.9	ME1	2.39764	1.74984	2.13449	2.5129
ENSG00000065882.17	TBC1D1	119.424	116.329	125.015	126.504
ENSG00000065883.17	CDK13	202.717	180.477	205.325	203.632
ENSG00000065911.13	MTHFD2	54.4549	47.5907	47.7695	49.2617
ENSG00000065923.10	SLC9A7	41.0938	44.5782	49.1374	47.1437
ENSG00000065970.9	FOXJ2	16.3268	15.8615	17.8259	16.9049
ENSG00000065978.19	YBX1	311.972	286.828	369.422	362.554
ENSG00000065989.16	PDE4A	2.11221	2.03213	2.71138	2.74134
ENSG00000066027.12	PPP2R5A	80.4352	71.7985	82.3799	80.0595
ENSG00000066032.19	CTNNA2	0.285433	0.564465	0.865335	0.742446
ENSG00000066044.15	ELAVL1	40.1277	36.4998	40.1308	41.1378
ENSG00000066056.14	TIE1	7.86991	10.5594	6.61601	8.43476
ENSG00000066084.13	DIP2B	186.104	175.662	188.649	184.359
ENSG00000066117.15	SMARCD1	13.0158	11.8537	13.2107	13.364
ENSG00000066135.13	KDM4A	53.1477	56.3336	55.1507	52.0855
ENSG00000066136.21	NFYC	20.6077	24.5857	28.9109	27.9764
ENSG00000066185.13	ZMYND12	0.627953	0.338679	0.346134	0.628224
ENSG00000066230.12	SLC9A3	2.26623	1.54172	1.88326	1.39654
ENSG00000066248.15	NGEF	0.570866	0.733805	1.67298	0.685335
ENSG00000066279.19	ASPM	6.22244	5.75755	6.5188	5.88246
ENSG00000066294.15	CD84	104.398	100.232	110.216	107.497
ENSG00000066322.15	ELOVL1	19.6949	20.246	26.0177	23.8725
ENSG00000066336.12	SPI1	9.87599	10.4991	12.98	11.2413
ENSG00000066379.15	POLR1H	14.9567	13.9422	12.807	14.7346
ENSG00000066382.17	MPPED2	3.165	3.61805	2.83772	2.85876
ENSG00000066405.13	CLDN18	0.399606	0.807242	0.837875	0.287898
ENSG00000066422.6	ZBTB11	78.6139	70.501	72.0092	73.2922
ENSG00000066427.25	ATXN3	73.117	72.6408	72.0478	76.5764
ENSG00000066455.13	GOLGA5	32.1909	33.5857	35.248	30.4974
ENSG00000066468.24	FGFR2	10.4291	10.2857	9.61145	9.58076
ENSG00000066557.6	LRRC40	18.7815	14.5632	13.9607	15.2487
ENSG00000066583.12	ISOC1	12.3878	10.6119	10.2686	11.2509
ENSG00000066629.18	EML1	3.70681	2.6899	4.41419	4.50414
ENSG00000066651.20	TRMT11	14.8996	13.3778	12.1723	12.7929
ENSG00000066654.14	THUMPD1	86.7032	77.5734	78.8523	81.0284
ENSG00000066697.15	MSANTD3	6.45079	5.30592	5.01848	5.36846
ENSG00000066735.15	KIF26A	0.970473	0.564465	1.15378	0.45689
ENSG00000066739.12	ATG2B	121.971	113.663	112.508	114.812
ENSG00000066777.9	ARFGEF1	194.869	187.424	178.692	175.174
ENSG00000066813.14	ACSM2B	3.56791	3.50324	3.16003	3.50886
ENSG00000066827.16	ZFAT	26.1858	25.4723	27.8633	27.6014
ENSG00000066855.16	MTFR1	5.99404	4.23349	3.86517	4.5689
ENSG00000066923.18	STAG3	17.887	17.5682	18.0425	17.2354
ENSG00000066926.13	FECH	195.283	202.5	202.937	186.68
ENSG00000066933.16	MYO9A	83.6319	79.9838	83.5967	84.4676
ENSG00000067048.17	DDX3Y	103.841	99.2329	100.091	101.385
ENSG00000067057.18	PFKP	28.388	29.8218	33.1517	32.6166
ENSG00000067064.12	IDI1	34.0236	29.8602	30.7483	30.8401
ENSG00000067066.17	SP100	251.187	239.009	266.378	260.533
ENSG00000067082.15	KLF6	201.002	206.707	214.792	207.085
ENSG00000067113.17	PLPP1	3.31103	3.66902	2.94214	3.65512
ENSG00000067141.17	NEO1	11.5463	10.0856	10.2049	10.8365
ENSG00000067167.8	TRAM1	148.825	133.91	132.339	139.751
ENSG00000067177.15	PHKA1	0.835463	0.60934	0.561603	0.481048
ENSG00000067182.8	TNFRSF1A	51.6705	54.1505	57.1495	58.6878
ENSG00000067191.16	CACNB1	2.5689	1.97563	2.71144	2.91267
ENSG00000067208.16	EVI5	37.779	40.1911	40.5371	41.9773
ENSG00000067221.14	STOML1	9.91235	8.25022	10.6031	9.46859
ENSG00000067225.20	PKM	75.8682	78.4042	83.468	80.7553
ENSG00000067248.11	DHX29	28.8858	29.2393	28.0369	31.5254
ENSG00000067334.14	DNTTIP2	58.5696	56.9561	57.4058	60.7001
ENSG00000067365.15	METTL22	26.842	27.7273	26.5235	28.162
ENSG00000067369.14	TP53BP1	49.7569	51.053	53.4463	53.0753
ENSG00000067445.22	TRO	1.08465	0.508019	0.634637	0.581735
ENSG00000067533.6	RRP15	25.2755	24.1762	23.9258	25.6688
ENSG00000067560.14	RHOA	333.116	297.729	310.88	311.302
ENSG00000067596.12	DHX8	86.3748	80.1561	85.2752	84.4927
ENSG00000067601.9	PMS2P4	27.4039	20.2134	24.4471	25.3858
ENSG00000067606.17	PRKCZ	8.96266	8.975	10.961	9.93742
ENSG00000067646.12	ZFY	34.5031	29.9163	28.1523	31.2568
ENSG00000067704.10	IARS2	47.7244	44.1412	48.5192	48.3161
ENSG00000067715.14	SYT1	0.399606	0.620912	0.692268	0.685392
ENSG00000067798.16	NAV3	7.87053	9.12345	9.43089	10.2516
ENSG00000067829.20	IDH3G	13.2441	12.1925	17.999	15.0203
ENSG00000067836.13	ROGDI	10.9035	8.07185	10.9371	10.6413
ENSG00000067840.13	PDZD4	7.07874	8.2413	10.9032	7.65291
ENSG00000067842.18	ATP2B3	0.228347	0.338679	0.461512	0.285556
ENSG00000067900.8	ROCK1	167.6	153.001	160.332	156.233
ENSG00000067955.15	CBFB	60.4341	57.0809	56.1986	58.7789
ENSG00000067992.17	PDK3	217.389	193.045	215.119	208.25
ENSG00000068001.14	HYAL2	7.34465	6.15261	8.7111	7.65291
ENSG00000068024.18	HDAC4	62.8047	62.1345	62.2567	65.6164
ENSG00000068028.18	RASSF1	60.5118	53.2855	63.6218	63.8504
ENSG00000068078.20	FGFR3	0.285433	0.395126	0.230756	0.45689
ENSG00000068079.8	IFI35	15.1352	14.9726	18.9893	17.2853
ENSG00000068097.16	HEATR6	18.0965	17.2726	15.9311	17.0762
ENSG00000068120.15	COASY	4.16732	4.17704	5.13744	4.91157
ENSG00000068137.15	PLEKHH3	6.46603	5.48779	4.88955	6.38972
ENSG00000068305.18	MEF2A	53.719	52.492	52.5547	51.64
ENSG00000068308.15	OTUD5	12.7873	14.5632	16.9606	14.6777
ENSG00000068323.17	TFE3	13.6436	15.8051	21.8641	15.9341
ENSG00000068354.16	TBC1D25	7.58042	6.19055	7.47586	7.21167
ENSG00000068366.21	ACSL4	136.78	126.384	124.378	130.442
ENSG00000068383.19	INPP5A	18.5532	19.7563	22.5565	20.2173
ENSG00000068394.11	GPKOW	10.5039	9.48302	11.5378	11.8791
ENSG00000068400.13	GRIPAP1	26.1295	25.2519	26.7143	30.4549
ENSG00000068438.15	FTSJ1	5.02368	6.83003	5.36508	6.28224
ENSG00000068489.13	PRR11	27.3302	28.0862	29.2835	30.469
ENSG00000068615.20	REEP1	3.39534	2.7814	3.25972	3.84804
ENSG00000068650.19	ATP11A	91.8524	90.4838	99.1137	99.4307
ENSG00000068654.17	POLR1A	36.5232	38.7739	44.4495	41.7713
ENSG00000068697.7	LAPTM4A	29.8563	30.4811	27.8638	26.7852
ENSG00000068724.17	TTC7A	34.5375	34.3382	41.2477	38.8357
ENSG00000068745.15	IP6K2	28.6581	22.9785	26.9408	25.5295
ENSG00000068781.21	STON1-GTF2A1L	0.350626	0.574456	0.521855	0.334044
ENSG00000068784.13	SRBD1	41.2189	33.9779	39.098	40.2144
ENSG00000068796.19	KIF2A	141.3	130.678	124.423	128.609
ENSG00000068831.19	RASGRP2	97.2185	89.9194	111.18	103.942
ENSG00000068878.15	PSME4	151.388	144.976	145.839	159.968
ENSG00000068885.15	IFT80	22.3378	24.0724	22.055	20.7192
ENSG00000068903.21	SIRT2	16.8532	16.2748	17.5229	18.0581
ENSG00000068912.15	ERLEC1	53.3821	47.6145	50.4815	48.1227
ENSG00000068971.14	PPP2R5B	14.1575	11.12	17.1336	14.8489
ENSG00000068976.14	PYGM	4.92349	5.4371	6.08221	6.29258
ENSG00000068985.5	PAGE1	0	0.16934	0.173067	0
ENSG00000069011.16	PITX1	0.0570866	0.282233	0.288445	0.228445
ENSG00000069018.19	TRPC7	0.228347	0.16934	0.461512	0.285556
ENSG00000069020.19	MAST4	14.8801	16.2937	16.6407	18.0538
ENSG00000069122.19	ADGRF5	0.965735	0.846754	0.827491	1.2565
ENSG00000069188.17	SDK2	2.17123	2.59722	2.87834	2.23276
ENSG00000069206.15	ADAM7	0.456693	0.225786	0.461512	0.342668
ENSG00000069248.12	NUP133	51.7253	46.4703	54.1934	50.3059
ENSG00000069275.13	NUCKS1	121.138	112.498	111.974	116.107
ENSG00000069329.18	VPS35	143.664	134.506	133.892	132.504
ENSG00000069345.12	DNAJA2	57.2579	49.8423	56.5354	56.76
ENSG00000069399.15	BCL3	1.76969	3.04817	3.74984	3.48384
ENSG00000069424.16	KCNAB2	77.3414	71.9471	98.5376	86.6566
ENSG00000069431.14	ABCC9	71.9229	75.3559	78.5973	73.3941
ENSG00000069482.7	GAL	0	0	0	0
ENSG00000069493.15	CLEC2D	222.368	202.194	216.163	224.737
ENSG00000069509.6	FUNDC1	3.65354	2.37075	2.71138	3.71223
ENSG00000069535.14	MAOB	1.65551	2.14497	1.61529	1.88467
ENSG00000069667.16	RORA	292.684	265.384	273.637	273.625
ENSG00000069696.7	DRD4	0.0570866	0	0	0
ENSG00000069702.11	TGFBR3	50.6876	52.4207	48.4718	51.3035
ENSG00000069764.10	PLA2G10	0.290685	0	0	0.0581964
ENSG00000069812.11	HES2	8.97796	11.6838	9.77385	11.0188
ENSG00000069849.11	ATP1B3	13.9291	13.8858	14.5954	15.3058
ENSG00000069869.17	NEDD4	122.165	112.613	124.503	122.627
ENSG00000069943.10	PIGB	42.9168	39.2298	42.8977	42.5606
ENSG00000069956.14	MAPK6	24.095	22.4433	24.6392	24.3417
ENSG00000069966.19	GNB5	41.2586	38.0446	43.5744	42.6728
ENSG00000069974.16	RAB27A	88.1864	84.9641	84.1122	83.6614
ENSG00000069998.12	HDHD5	13.5109	16.1961	15.8169	14.7035
ENSG00000070010.19	UFD1	33.5107	32.0007	34.8446	33.8727
ENSG00000070018.9	LRP6	7.93504	8.86216	8.36526	8.85225
ENSG00000070019.5	GUCY2C	5.82284	5.87044	6.23042	5.99668
ENSG00000070031.4	SCT	0	0.338679	0.173067	0.171334
ENSG00000070047.13	PHRF1	14.9567	12.9826	15.2299	16.6194
ENSG00000070061.16	ELP1	98.2831	91.8612	91.07	93.4937
ENSG00000070081.18	NUCB2	27.1966	27.9247	30.7372	32.1554
ENSG00000070087.15	PFN2	3.36811	3.04811	2.76907	3.19829
ENSG00000070159.14	PTPN3	2.95332	4.26595	3.28372	3.64004
ENSG00000070182.21	SPTB	75.2184	70.235	71.8059	74.7914
ENSG00000070190.13	DAPP1	127.133	119.249	122.174	114.744
ENSG00000070193.5	FGF10	0.917382	1.10534	1.10186	0.857411
ENSG00000070214.16	SLC44A1	59.6251	56.2755	58.4559	55.4723
ENSG00000070269.14	TMEM260	60.0975	45.6289	50.7739	49.5867
ENSG00000070366.14	SMG6	28.8858	26.8685	27.2204	26.6138
ENSG00000070367.16	EXOC5	81.036	74.8422	76.7044	74.8115
ENSG00000070371.16	CLTCL1	8.90557	9.20073	8.88417	8.22396
ENSG00000070388.12	FGF22	1.97143	1.62272	1.64183	1.72213
ENSG00000070404.10	FSTL3	0.913386	0.790251	1.61529	1.48489
ENSG00000070413.20	DGCR2	46.3828	46.0717	49.6125	48.6556
ENSG00000070423.18	RNF126	5.25197	5.30597	6.63407	4.5689
ENSG00000070444.15	MNT	20.0771	20.2198	20.8109	22.5519
ENSG00000070476.15	ZXDC	55.9449	56.3901	67.323	61.6231
ENSG00000070495.15	JMJD6	23.7158	26.4377	24.7724	26.875
ENSG00000070501.12	POLB	32.6252	25.895	30.2597	29.7277
ENSG00000070526.15	ST6GALNAC1	2.91148	2.48365	2.30756	1.71334
ENSG00000070540.13	WIPI1	24.8971	23.478	27.7375	26.1708
ENSG00000070601.10	FRMPD1	8.76234	9.29815	10.2952	8.67566
ENSG00000070610.14	GBA2	29.8552	30.617	34.1977	33.0343
ENSG00000070614.15	NDST1	35.2225	34.9405	42.4591	40.9151
ENSG00000070669.17	ASNS	3.88868	5.46515	5.96245	8.23642
ENSG00000070718.12	AP3M2	25.1752	23.1996	23.8362	25.7572
ENSG00000070729.14	CNGB1	0.686238	1.46829	1.44707	0.977231
ENSG00000070731.11	ST6GALNAC2	14.3156	12.9281	14.3889	15.6789
ENSG00000070748.19	CHAT	0.34252	0.677358	0.461512	0.513944
ENSG00000070756.17	PABPC1	333.247	307.264	351.112	348.61
ENSG00000070759.17	TESK2	8.22048	7.90968	11.1376	9.97705
ENSG00000070761.8	CFAP20	13.0158	12.5876	10.8455	12.85
ENSG00000070770.10	CSNK2A2	41.2933	40.7123	41.4628	40.3444
ENSG00000070778.13	PTPN21	1.02756	0.620912	0.980714	0.856669
ENSG00000070785.17	EIF2B3	8.58189	9.19655	8.72968	7.88809
ENSG00000070808.17	CAMK2A	6.19327	6.15826	6.36489	7.78655
ENSG00000070814.22	TCOF1	20.7423	23.8753	25.8158	23.5699
ENSG00000070831.17	CDC42	469.331	439.048	445.18	463.465
ENSG00000070882.13	OSBPL3	37.5638	34.2066	33.5173	34.7808
ENSG00000070886.12	EPHA8	0.228347	0.112893	0.173067	0.114223
ENSG00000070915.10	SLC12A3	0.57275	1.41066	1.55847	0.742732
ENSG00000070950.10	RAD18	16.0423	14.8454	15.8645	15.9912
ENSG00000070961.16	ATP2B1	249.41	234.645	235.948	238.664
ENSG00000070985.13	TRPM5	0.0570866	0.0564465	0.115378	0.0571113
ENSG00000071051.14	NCK2	35.4509	36.5773	38.94	40.5491
ENSG00000071054.17	MAP4K4	154.962	160.347	159.868	165.61
ENSG00000071073.13	MGAT4A	248.821	238.849	233.39	239.051
ENSG00000071082.11	RPL31	58.3536	54.4577	55.2082	53.5749
ENSG00000071127.17	WDR1	161.441	157.784	175.593	168.922
ENSG00000071189.21	SNX13	149.225	143.148	147.972	143.298
ENSG00000071203.9	MS4A12	0	0.0564465	0.115378	0
ENSG00000071205.12	ARHGAP10	14.8996	13.8294	14.5953	14.4492
ENSG00000071242.12	RPS6KA2	6.16536	5.58815	5.65358	6.45357
ENSG00000071243.16	ING3	23.4055	22.1834	24.1761	23.8154
ENSG00000071246.11	VASH1	6.33662	6.94292	7.3842	6.79624
ENSG00000071282.12	LMCD1	0.985601	1.63695	1.38673	1.42778
ENSG00000071462.12	BUD23	12.8419	15.7065	14.159	14.2061
ENSG00000071537.14	SEL1L	185.474	169.114	172.144	177.902
ENSG00000071539.14	TRIP13	2.55765	2.88611	2.41186	3.19949
ENSG00000071553.18	ATP6AP1	19.9189	16.2302	20.0761	19.743
ENSG00000071564.17	TCF3	8.563	8.07185	11.5955	8.68097
ENSG00000071575.12	TRIB2	40.7599	41.3189	45.9205	43.119
ENSG00000071626.17	DAZAP1	34.9941	31.4407	34.3827	31.2398
ENSG00000071655.18	MBD3	14.5158	14.0103	18.4375	19.1223
ENSG00000071677.1	PRLH	0	0	0	0.0571113
ENSG00000071794.16	HLTF	22.9118	20.9046	20.1444	20.3863
ENSG00000071859.15	FAM50A	9.36221	7.50744	8.76867	8.16691
ENSG00000071889.17	FAM3A	8.17726	6.99768	9.87042	10.5109
ENSG00000071894.17	CPSF1	9.93308	11.4022	13.7877	13.364
ENSG00000071909.19	MYO3B	4.49243	4.51256	4.6161	5.31078
ENSG00000071967.12	CYBRD1	59.4768	58.5543	61.6344	58.7516
ENSG00000071991.9	CDH19	1.02756	0.564522	1.09609	1.08511
ENSG00000071994.11	PDCD2	54.5177	47.2124	47.5934	51.7999
ENSG00000072041.18	SLC6A15	6.52649	5.65176	6.63701	5.92684
ENSG00000072042.13	RDH11	47.0078	43.6201	46.0239	44.6486
ENSG00000072062.15	PRKACA	17.9412	17.1656	17.8287	19.1913
ENSG00000072071.17	ADGRL1	3.4252	2.48365	3.4614	3.08401
ENSG00000072080.11	SPP2	3.12858	2.61522	2.37298	4.28551
ENSG00000072110.16	ACTN1	95.7221	85.2338	106.408	101.007
ENSG00000072121.17	ZFYVE26	67.7258	68.5642	74.6985	71.6533
ENSG00000072133.11	RPS6KA6	5.20499	5.60339	5.09544	5.80485
ENSG00000072134.16	EPN2	8.18017	6.86689	8.89346	9.6152
ENSG00000072135.13	PTPN18	29.3651	28.5055	35.8249	35.2456
ENSG00000072163.20	LIMS2	0.742126	1.24182	1.67292	1.08511
ENSG00000072182.14	ASIC4	0.913386	0.637112	1.38454	0.685335
ENSG00000072195.15	SPEG	3.55062	4.29304	3.96889	5.15184
ENSG00000072201.14	LNX1	1.54134	0.959591	0.807646	0.970891
ENSG00000072210.19	ALDH3A2	63.3812	58.8581	59.9887	61.6031
ENSG00000072274.13	TFRC	95.4345	100.663	94.4911	96.4241
ENSG00000072310.18	SREBF1	6.27953	6.94292	6.63418	7.88135
ENSG00000072315.4	TRPC5	2.25681	1.66833	1.07677	1.35274
ENSG00000072364.13	AFF4	136.555	125.819	129.108	125.183
ENSG00000072401.15	UBE2D1	66.1634	55.7691	59.8235	61.7944
ENSG00000072415.10	PALS1	28.1928	22.3391	23.6811	27.3853
ENSG00000072422.17	RHOBTB1	7.70664	7.39449	9.05718	7.48158
ENSG00000072501.19	SMC1A	58.9706	60.0026	64.8424	59.8526
ENSG00000072506.14	HSD17B10	14.8892	14.6407	16.282	15.0959
ENSG00000072518.22	MARK2	26.9448	30.1424	29.4214	28.0987
ENSG00000072571.20	HMMR	1.14173	1.18538	1.03834	1.3135
ENSG00000072609.18	CHFR	64.4744	64.5918	71.4926	69.1278
ENSG00000072657.10	TRHDE	2.85433	2.93624	2.70637	4.15679
ENSG00000072682.20	P4HA2	3.71086	3.91564	5.19011	5.6061
ENSG00000072694.22	FCGR2B	82.0076	84.6325	89.12	85.5612
ENSG00000072736.19	NFATC3	151.236	138.633	172.677	160.117
ENSG00000072756.17	TRNT1	28.5391	25.8156	30.993	28.882
ENSG00000072778.20	ACADVL	69.9311	67.51	79.1494	81.4408
ENSG00000072786.13	STK10	146.849	152.882	176.631	168.511
ENSG00000072803.18	FBXW11	66.563	62.2605	63.9772	62.7075
ENSG00000072818.12	ACAP1	58.3035	51.7642	59.1419	62.7333
ENSG00000072832.15	CRMP1	0.51378	0.508019	1.15378	0.571113
ENSG00000072840.13	EVC	1.31299	1.91918	0.807646	1.028
ENSG00000072849.11	DERL2	39.8514	35.0302	39.1549	41.9726
ENSG00000072858.11	SIDT1	38.8134	40.0759	44.8199	44.3817
ENSG00000072864.16	NDE1	66.3473	69.0025	70.9745	71.1929
ENSG00000072952.20	IRAG1	42.2441	34.6125	42.0553	37.6364
ENSG00000072954.7	TMEM38A	6.08093	6.08714	6.77794	7.07352
ENSG00000072958.9	AP1M1	58.0504	62.6064	71.4552	71.2399
ENSG00000073008.15	PVR	11.4747	10.3862	12.5572	13.4784
ENSG00000073050.12	XRCC1	4.90945	4.34638	5.53815	4.62596
ENSG00000073060.17	SCARB1	18.4444	16.5895	18.6976	20.0955
ENSG00000073067.14	CYP2W1	0.747778	0.733579	1.04169	0.778427
ENSG00000073111.14	MCM2	5.36614	7.50733	7.15344	7.13897
ENSG00000073146.16	MOV10L1	2.72691	2.20926	2.53705	2.07828
ENSG00000073150.14	PANX2	1.25591	1.35472	1.38454	1.31356
ENSG00000073169.15	SELENOO	9.13386	9.37012	12.5185	9.42336
ENSG00000073282.14	TP63	2.35197	1.90507	1.73881	2.01134
ENSG00000073331.18	ALPK1	167.881	145.469	153.514	160.096
ENSG00000073350.14	LLGL2	17.9141	15.4154	18.9638	16.0361
ENSG00000073417.15	PDE8A	30.4126	26.6401	31.0419	28.8291
ENSG00000073464.13	CLCN4	10.7323	10.6119	10.0956	12.0505
ENSG00000073536.18	NLE1	12.5203	11.8497	12.2089	14.4103
ENSG00000073578.18	SDHA	74.111	78.9475	81.3014	76.5196
ENSG00000073584.20	SMARCE1	78.3297	77.3362	83.2266	79.8401
ENSG00000073598.6	FNDC8	0	0	0	0
ENSG00000073605.19	GSDMB	42.8555	40.9261	46.9996	45.111
ENSG00000073614.13	KDM5A	353.823	326.706	333.631	335.814
ENSG00000073670.14	ADAM11	0.399606	0.564465	0.461512	0.514001
ENSG00000073711.11	PPP2R3A	2.07807	2.87155	2.25899	2.5772
ENSG00000073712.15	FERMT2	11.1565	10.8724	9.22569	9.60235
ENSG00000073734.10	ABCB11	16.9469	15.2179	17.9416	18.0912
ENSG00000073737.17	DHRS9	17.6386	13.4908	14.3081	14.906
ENSG00000073754.6	CD5L	0.285433	0.16934	0.230756	0.342668
ENSG00000073756.13	PTGS2	37.6201	33.0777	33.7481	32.9532
ENSG00000073792.16	IGF2BP2	20.4939	21.6169	27.7484	25.8317
ENSG00000073803.14	MAP3K13	17.9176	19.5559	20.1173	18.913
ENSG00000073849.16	ST6GAL1	110.542	108.679	124.444	117.598
ENSG00000073861.3	TBX21	12.9016	10.2733	13.6146	10.4514
ENSG00000073905.8	VDAC1P1	0.117827	0.114304	0	0.0584819
ENSG00000073910.23	FRY	246.614	223.811	253.504	258.314
ENSG00000073921.18	PICALM	583.597	540.135	567.999	554.267
ENSG00000073969.18	NSF	54.5147	43.5495	46.5035	53.9302
ENSG00000074047.22	GLI2	0.0570866	0.395126	0.115378	0.171334
ENSG00000074054.20	CLASP1	94.7638	88.7903	96.8598	99.2608
ENSG00000074071.15	MRPS34	8.73426	7.62028	9.11487	8.1098
ENSG00000074181.9	NOTCH3	2.933	3.00295	3.17936	3.34061
ENSG00000074201.9	CLNS1A	40.9509	39.1207	42.8037	41.4554
ENSG00000074211.14	PPP2R2C	1.02842	1.57305	2.29666	1.90203
ENSG00000074219.14	TEAD2	0.228347	0.282233	0.288445	0.171334
ENSG00000074266.22	EED	26.0597	27.404	25.614	26.4996
ENSG00000074276.11	CDHR2	5.82278	5.36248	5.65353	6.05379
ENSG00000074317.11	SNCB	0	0.338679	0	0.171334
ENSG00000074319.13	TSG101	37.3585	32.6092	38.4292	39.277
ENSG00000074356.17	NCBP3	71.9071	76.3193	75.3415	76.1379
ENSG00000074370.18	ATP2A3	40.8169	46.4555	48.805	44.7181
ENSG00000074410.14	CA12	1.42871	1.81024	1.07048	1.09636
ENSG00000074416.16	MGLL	17.4968	16.5007	17.5052	17.5036
ENSG00000074527.13	NTN4	1.7126	1.29827	2.53826	1.99895
ENSG00000074582.15	BCS1L	7.19286	6.32207	7.73033	7.02463
ENSG00000074590.14	NUAK1	1.94095	2.25786	2.19218	2.17023
ENSG00000074603.19	DPP8	113.584	107.415	109.186	104.126
ENSG00000074621.14	SLC24A1	3.76526	3.83949	5.01889	5.48137
ENSG00000074657.14	ZNF532	21.4021	21.7496	21.6226	23.1769
ENSG00000074660.17	SCARF1	15.2169	17.0138	20.0833	19.8933
ENSG00000074695.6	LMAN1	68.3326	58.0432	60.3427	63.4507
ENSG00000074696.13	HACD3	37.8059	34.1614	35.9456	36.9193
ENSG00000074706.14	IPCEF1	102.133	93.0332	96.0986	95.3294
ENSG00000074755.15	ZZEF1	172.094	168.714	187.081	181.477
ENSG00000074771.4	NOX3	0	0	0	0.0571113
ENSG00000074800.16	ENO1	250.43	245.087	266.71	272.354
ENSG00000074803.21	SLC12A1	0.799213	0.960325	1.0384	1.08511
ENSG00000074842.8	MYDGF	9.70473	9.08789	9.28793	10.1087
ENSG00000074855.11	ANO8	2.85433	2.70943	3.40365	3.08401
ENSG00000074935.14	TUBE1	17.8681	17.2162	17.9515	18.2985
ENSG00000074964.17	ARHGEF10L	11.2461	11.2329	12.5762	13.5354
ENSG00000074966.11	TXK	81.1328	79.5049	80.7473	79.0914
ENSG00000075035.10	WSCD2	0.114173	0.282233	0.230756	0.342668
ENSG00000075043.20	KCNQ2	0.970473	1.5805	1.09609	0.970891
ENSG00000075073.16	TACR2	0.34252	0.508019	0.461512	0.45689
ENSG00000075089.10	ACTR6	9.46531	8.42549	5.52292	6.9156
ENSG00000075131.10	TIPIN	4.76685	5.2432	5.8608	5.89143
ENSG00000075142.14	SRI	37.4683	35.5934	34.9054	33.0128
ENSG00000075151.24	EIF4G3	54.4606	52.8911	56.3622	57.2973
ENSG00000075188.9	NUP37	7.93504	7.2816	8.12977	6.91041
ENSG00000075213.11	SEMA3A	1.65551	0.903144	2.48063	1.542
ENSG00000075218.19	GTSE1	1.71722	1.18696	1.97377	1.71699
ENSG00000075223.14	SEMA3C	13.8188	14.5773	14.4561	13.4503
ENSG00000075234.17	TTC38	25.6593	24.0836	29.8081	27.6148
ENSG00000075239.14	ACAT1	12.1201	10.6158	11.3758	11.4855
ENSG00000075240.17	GRAMD4	26.1457	26.1911	27.8638	25.4717
ENSG00000075275.18	CELSR1	3.02565	2.37075	2.99989	2.91262
ENSG00000075290.8	WNT8B	0.114173	0.112893	0.173067	0.114223
ENSG00000075292.19	ZNF638	229.831	207.046	210.853	216.624
ENSG00000075303.13	SLC25A40	50.6012	48.0377	45.4917	46.3794
ENSG00000075336.12	TIMM21	12.6997	9.79782	9.44692	10.4133
ENSG00000075340.23	ADD2	11.4689	9.28827	10.9351	13.9037
ENSG00000075388.4	FGF4	0.456693	0.225786	0.173067	0.285556
ENSG00000075391.17	RASAL2	7.13726	9.17363	7.74458	10.2219
ENSG00000075399.14	VPS9D1	7.53943	8.15759	11.406	9.25979
ENSG00000075407.19	ZNF37A	45.8429	35.9754	39.0109	41.9586
ENSG00000075413.19	MARK3	226.308	214.021	234.191	222.707
ENSG00000075415.15	SLC25A3	120.049	113.696	113.006	118.226
ENSG00000075420.13	FNDC3B	183.129	176.644	176.412	175.919
ENSG00000075426.12	FOSL2	101.272	90.258	107.417	99.066
ENSG00000075429.9	CACNG5	17.9448	20.8997	22.5016	22.2118
ENSG00000075461.6	CACNG4	0.228347	0.112893	0	0.114223
ENSG00000075539.15	FRYL	252.672	244.195	248.396	250.027
ENSG00000075568.17	TMEM131	85.9743	78.4043	79.207	78.8136
ENSG00000075618.18	FSCN1	0.399549	0.620912	0.346134	0.40115
ENSG00000075624.17	ACTB	678.486	706.881	821.146	749.556
ENSG00000075643.6	MOCOS	8.92384	9.11346	8.75829	9.7277
ENSG00000075651.17	PLD1	22.6963	24.4742	22.9828	22.7682
ENSG00000075673.12	ATP12A	0.34252	0.282233	0.461512	0.342668
ENSG00000075702.19	WDR62	13.8671	17.6937	15.2334	17.5044
ENSG00000075711.21	DLG1	81.1574	79.3772	84.3304	83.6297
ENSG00000075785.14	RAB7A	29.6418	27.2601	34.7965	31.7263
ENSG00000075790.12	BCAP29	18.3454	14.3046	17.8611	18.4167
ENSG00000075826.17	SEC31B	11.4397	9.68323	12.1664	11.558
ENSG00000075856.12	SART3	59.9981	54.6326	61.5543	61.7944
ENSG00000075884.14	ARHGAP15	207.181	186.271	186.495	184.459
ENSG00000075886.11	TUBA3D	0	0	0.057689	0
ENSG00000075891.23	PAX2	0.114173	0.338679	0.57689	0.342668
ENSG00000075914.13	EXOSC7	25.3311	22.4994	24.1605	25.0968
ENSG00000075945.13	KIFAP3	26.5452	24.6106	24.3448	22.9587
ENSG00000075975.17	MKRN2	31.561	28.3811	34.557	34.4472
ENSG00000076003.5	MCM6	15.128	14.5632	14.5953	14.6205
ENSG00000076043.11	REXO2	20.7733	19.9257	17.5919	19.532
ENSG00000076053.12	RBM7	36.8822	39.4417	35.9276	35.1153
ENSG00000076067.13	RBMS2	26.4658	27.4102	31.3205	30.9447
ENSG00000076108.12	BAZ2A	60.3377	62.0692	75.2207	70.8237
ENSG00000076201.16	PTPN23	6.39365	7.45094	7.84577	8.22396
ENSG00000076242.16	MLH1	39.0507	39.745	40.1587	43.0354
ENSG00000076248.11	UNG	6.67914	7.73323	7.3842	6.8618
ENSG00000076258.10	FMO4	3.31103	3.04811	3.80753	3.31245
ENSG00000076321.11	KLHL20	26.7165	25.4574	25.3832	23.9297
ENSG00000076344.16	RGS11	1.62332	0.852568	1.04198	1.08803
ENSG00000076351.13	SLC46A1	13.9439	15.8571	16.5179	16.2197
ENSG00000076356.7	PLXNA2	7.53544	8.69276	8.19178	10.3371
ENSG00000076382.17	SPAG5	4.50984	3.33034	3.80742	3.36956
ENSG00000076513.17	ANKRD13A	240.598	213.13	236.22	242.721
ENSG00000076554.16	TPD52	32.7655	27.9146	29.4327	30.6755
ENSG00000076555.16	ACACB	22.7872	23.0003	27.6626	29.4383
ENSG00000076604.16	TRAF4	5.53746	4.74151	5.59589	5.42557
ENSG00000076641.4	PAG1	257.634	245.608	247.669	246.751
ENSG00000076650.7	GPATCH1	12.294	12.8827	12.7783	14.1885
ENSG00000076662.10	ICAM3	195.008	188.588	210.323	216.394
ENSG00000076685.19	NT5C2	173.579	173.57	176.379	174.953
ENSG00000076706.17	MCAM	4.23132	3.47575	4.12246	2.51986
ENSG00000076716.9	GPC4	0.228347	0.338679	0.57689	0.285556
ENSG00000076770.15	MBNL3	832.208	758.702	754.513	761.299
ENSG00000076826.10	CAMSAP3	0.114173	0.338679	0.519201	0.285556
ENSG00000076864.21	RAP1GAP	1.59837	2.54009	1.78842	1.19934
ENSG00000076924.12	XAB2	12.9016	12.7569	14.4799	13.9923
ENSG00000076928.18	ARHGEF1	77.6748	75.2206	86.152	81.2036
ENSG00000076944.17	STXBP2	18.3249	18.8531	22.7294	20.0242
ENSG00000076984.18	MAP2K7	16.4057	17.9689	19.7962	20.1575
ENSG00000077009.14	NMRK2	0	0	0	0.114223
ENSG00000077044.11	DGKD	55.6143	57.7529	59.927	59.5959
ENSG00000077063.11	CTTNBP2	0.742126	0.564465	1.09609	0.571113
ENSG00000077080.10	ACTL6B	0.0570866	0.16934	0.057689	0.171334
ENSG00000077092.20	RARB	7.81231	7.30232	7.74118	8.46326
ENSG00000077097.16	TOP2B	164.886	146.592	145.549	146.767
ENSG00000077147.16	TM9SF3	152.535	135.189	138.569	136.013
ENSG00000077150.20	NFKB2	22.1299	19.3898	22.6049	24.8271
ENSG00000077152.11	UBE2T	1.37008	0.846698	1.26916	1.14223
ENSG00000077157.22	PPP1R12B	155.166	143.132	165.284	163.006
ENSG00000077232.19	DNAJC10	188.603	173.655	178.956	175.576
ENSG00000077235.18	GTF3C1	33.2815	33.0777	38.4209	37.522
ENSG00000077238.14	IL4R	101.137	97.2048	118.357	113.309
ENSG00000077254.14	USP33	145.646	131.922	134.014	134.993
ENSG00000077264.16	PAK3	6.25898	6.14251	5.53647	6.87288
ENSG00000077274.9	CAPN6	0.17126	0.0564465	0	0.171334
ENSG00000077279.20	DCX	1.02008	0.683793	0.75088	0.628281
ENSG00000077312.9	SNRPA	4.5993	4.17704	5.36635	4.74732
ENSG00000077327.16	SPAG6	0.8563	0.338679	0.403823	0.685335
ENSG00000077348.10	EXOSC5	9.22286	9.59574	10.8433	8.91381
ENSG00000077380.16	DYNC1I2	44.699	34.6858	33.0906	40.8754
ENSG00000077420.16	APBB1IP	70.9015	68.4132	72.2267	68.3622
ENSG00000077454.17	LRCH4	46.1249	45.1722	62.3562	57.798
ENSG00000077458.13	FAM76B	40.4173	37.1418	37.2094	40.3206
ENSG00000077463.15	SIRT6	1.31299	2.31431	2.53826	2.85551
ENSG00000077498.9	TYR	0.17126	0.282233	0.28908	0.114223
ENSG00000077514.9	POLD3	21.1221	17.3855	20.6547	19.7605
ENSG00000077522.15	ACTN2	4.31181	5.22683	3.82103	4.61191
ENSG00000077549.19	CAPZB	82.0518	77.1465	91.4327	82.5692
ENSG00000077585.14	GPR137B	5.25197	6.26556	5.94197	4.96862
ENSG00000077616.11	NAALAD2	1.02756	1.07248	0.634579	0.799558
ENSG00000077684.16	JADE1	65.9212	64.4593	66.0298	62.6223
ENSG00000077713.19	SLC25A43	5.44138	4.85892	6.51886	7.03839
ENSG00000077721.16	UBE2A	26.3325	21.7533	24.5022	23.6661
ENSG00000077782.22	FGFR1	7.6197	9.04081	10.0116	10.3067
ENSG00000077800.13	FKBP6	1.31687	1.23725	0.637983	0.985855
ENSG00000077935.17	SMC1B	0.285433	0.395126	0.403823	0.399779
ENSG00000077942.19	FBLN1	8.96277	9.90828	11.1918	9.76603
ENSG00000077943.8	ITGA8	2.34472	2.04201	1.8224	2.19638
ENSG00000077984.6	CST7	6.8504	7.33805	10.4994	8.6238
ENSG00000078018.21	MAP2	1.19882	2.14497	1.61529	1.71334
ENSG00000078043.16	PIAS2	72.7769	63.3212	69.3949	68.0613
ENSG00000078053.17	AMPH	0.571152	0.543016	1.10353	0.63028
ENSG00000078061.14	ARAF	9.07678	11.0635	10.7301	13.2498
ENSG00000078070.14	MCCC1	21.9401	21.9257	23.6767	26.4993
ENSG00000078081.8	LAMP3	3.86773	3.45735	3.96906	3.59869
ENSG00000078098.15	FAP	1.08465	0.733805	0.519201	0.171334
ENSG00000078114.19	NEBL	6.27953	5.47531	7.038	5.99668
ENSG00000078124.13	ACER3	96.6016	96.8137	97.1083	99.7584
ENSG00000078140.14	UBE2K	63.5945	58.8737	55.2084	56.4259
ENSG00000078142.14	PIK3C3	123.895	111.534	113.266	112.662
ENSG00000078177.14	N4BP2	56.4675	51.6771	51.5207	51.969
ENSG00000078237.7	TIGAR	29.4839	25.6733	30.1201	31.9454
ENSG00000078246.17	TULP3	2.45473	2.03207	1.90374	2.45578
ENSG00000078269.15	SYNJ2	26.4531	24.3686	25.3121	27.4954
ENSG00000078295.17	ADCY2	9.9707	8.65754	9.515	10.6489
ENSG00000078304.19	PPP2R5C	278.254	253.328	259.199	261.995
ENSG00000078319.11	PMS2P1	31.3964	30.884	35.5947	33.1076
ENSG00000078328.23	RBFOX1	3.53166	4.05444	4.40479	4.25942
ENSG00000078369.18	GNB1	101.043	103.81	116.821	115.65
ENSG00000078399.19	HOXA9	0.34252	0.282233	0.346134	0.285556
ENSG00000078401.7	EDN1	0.799213	0.846698	1.15378	0.742446
ENSG00000078403.17	MLLT10	52.4407	48.8992	56.4579	54.9446
ENSG00000078487.18	ZCWPW1	3.88195	4.685	3.86517	3.31245
ENSG00000078549.15	ADCYAP1R1	1.14173	0.508019	0.519201	0.342668
ENSG00000078579.9	FGF20	0.17126	0.0564465	0	0.114223
ENSG00000078589.13	P2RY10	53.3239	46.9769	57.423	56.8616
ENSG00000078596.11	ITM2A	29.8222	29.3522	28.7295	29.1839
ENSG00000078618.23	NRDC	162.183	145.915	156.013	156.514
ENSG00000078668.14	VDAC3	44.299	41.8834	43.4398	40.7775
ENSG00000078674.19	PCM1	231.804	208.49	210.963	211.514
ENSG00000078687.17	TNRC6C	42.7008	44.9879	47.8243	43.9757
ENSG00000078699.22	CBFA2T2	35.9151	36.0127	43.9565	37.7726
ENSG00000078725.13	BRINP1	0.51378	0.395126	0.346134	0.114223
ENSG00000078747.16	ITCH	189.845	174.788	188.509	193.752
ENSG00000078795.17	PKD2L2	6.25652	5.24157	5.53728	4.19334
ENSG00000078804.13	TP53INP2	3.02331	3.10456	3.05752	3.76934
ENSG00000078808.19	SDF4	11.7599	10.3861	13.9607	12.1076
ENSG00000078814.18	MYH7B	11.5227	14.5844	13.24	14.1016
ENSG00000078898.7	BPIFB2	0	0	0.057689	0.114223
ENSG00000078900.15	TP73	0.399606	0.451572	0.288445	0.45689
ENSG00000078902.16	TOLLIP	13.9862	14.6196	17.5952	14.849
ENSG00000078967.13	UBE2D4	11.7046	11.1094	11.5958	10.6395
ENSG00000079101.17	CLUL1	0.456693	0.338736	0.316136	0.342668
ENSG00000079102.16	RUNX1T1	1.25591	2.59654	1.38454	1.77045
ENSG00000079112.10	CDH17	22.5493	23.0467	25.8401	25.3552
ENSG00000079134.13	THOC1	36.7638	31.2149	35.8827	40.9488
ENSG00000079150.19	FKBP7	2.32605	2.02107	2.59566	1.99473
ENSG00000079156.17	OSBPL6	3.15272	2.62674	2.63616	2.41815
ENSG00000079215.15	SLC1A3	5.0242	4.74862	4.40138	4.11864
ENSG00000079246.16	XRCC5	283.767	247.292	269.004	272.192
ENSG00000079257.8	LXN	3.93898	3.83836	3.57672	3.59801
ENSG00000079263.19	SP140	55.9586	49.1616	55.2097	55.0459
ENSG00000079277.22	MKNK1	73.7512	69.1116	77.9844	75.1146
ENSG00000079308.20	TNS1	118.912	115.252	134.509	125.473
ENSG00000079313.15	REXO1	2.62593	2.48359	3.98054	3.0269
ENSG00000079332.15	SAR1A	120.168	112.308	118.024	115.245
ENSG00000079335.20	CDC14A	58.0001	55.9386	60.0542	54.8268
ENSG00000079337.16	RAPGEF3	1.02762	2.03207	2.07675	1.65623
ENSG00000079385.23	CEACAM1	13.1686	13.4438	14.4343	15.49
ENSG00000079387.14	SENP1	29.5137	26.6991	31.2098	28.6699
ENSG00000079393.21	DUSP13	0.399606	0.508019	0.288387	0.114223
ENSG00000079432.9	CIC	7.99213	9.65241	9.80714	9.70891
ENSG00000079435.10	LIPE	1.65551	1.46761	1.51474	1.1902
ENSG00000079459.13	FDFT1	54.013	49.8468	56.3746	57.8435
ENSG00000079462.8	PAFAH1B3	3.5964	3.72547	3.86511	2.79839
ENSG00000079482.14	OPHN1	106.878	100.016	105.363	109.55
ENSG00000079557.5	AFM	0.0570866	0.0564465	0.288445	0
ENSG00000079616.14	KIF22	38.8057	38.9241	37.5498	44.5081
ENSG00000079689.14	SCGN	0	0.225786	0.230756	0.171334
ENSG00000079691.18	CARMIL1	13.4724	11.7973	11.8839	11.7078
ENSG00000079739.17	PGM1	23.1773	22.4109	22.9025	27.1505
ENSG00000079785.16	DDX1	40.4415	37.4593	40.4858	39.9414
ENSG00000079805.19	DNM2	108.884	111.149	123.011	120.491
ENSG00000079819.19	EPB41L2	10.8465	12.4756	13.1531	12.9644
ENSG00000079841.19	RIMS1	1.56954	1.3165	1.45284	1.73298
ENSG00000079931.15	MOXD1	1.7126	1.18538	1.15378	1.14223
ENSG00000079950.14	STX7	345.159	304.006	314.91	304.224
ENSG00000079974.19	RABL2B	12.4677	11.563	14.0617	14.1875
ENSG00000079999.14	KEAP1	9.64764	9.99103	9.28799	9.82314
ENSG00000080007.8	DDX43	1.94095	1.01604	1.32685	1.42778
ENSG00000080031.10	PTPRH	5.59301	4.45928	5.71121	6.13067
ENSG00000080166.16	DCT	1.08465	0.959591	1.44223	1.08506
ENSG00000080189.15	SLC35C2	35.7253	34.4983	43.195	38.7187
ENSG00000080200.10	CRYBG3	45.4117	43.9718	46.9012	44.7391
ENSG00000080224.18	EPHA6	16.183	15.5278	15.9764	15.1365
ENSG00000080293.10	SCTR	0.51378	0.898346	0.634579	0.685335
ENSG00000080298.16	RFX3	48.5807	48.657	44.2475	47.231
ENSG00000080345.18	RIF1	167.914	147.036	147.591	151.914
ENSG00000080371.6	RAB21	91.1952	86.604	91.0453	89.9216
ENSG00000080493.18	SLC4A4	14.9567	14.6196	13.6723	13.2498
ENSG00000080503.24	SMARCA2	208.251	181.049	207.387	205.718
ENSG00000080511.5	RDH8	0.228347	0.790251	0.288445	0.285556
ENSG00000080546.14	SESN1	41.9016	38.7788	38.6516	40.8346
ENSG00000080561.14	MID2	8.44888	9.14428	8.24953	8.1098
ENSG00000080572.14	DNAAF6	2.26685	1.27953	1.50413	1.72008
ENSG00000080573.7	COL5A3	2.28347	1.80629	2.6537	2.28445
ENSG00000080603.17	SRCAP	23.6608	24.2078	28.1175	28.8775
ENSG00000080608.10	PUM3	17.8681	15.0713	17.7682	16.1054
ENSG00000080618.17	CPB2	10.0108	11.6239	9.084	11.3903
ENSG00000080644.16	CHRNA3	0.285433	0.225786	0.288618	0.29418
ENSG00000080709.16	KCNN2	0.899628	0.807129	0.727343	1.15799
ENSG00000080802.20	CNOT4	34.4449	35.5666	37.5133	35.5119
ENSG00000080815.19	PSEN1	165.59	161.627	171.714	172.159
ENSG00000080819.9	CPOX	16.6354	18.5043	18.4215	16.6194
ENSG00000080822.17	CLDND1	66.7637	57.5122	59.9689	57.1125
ENSG00000080823.23	MOK	5.70655	6.82551	6.77771	8.52026
ENSG00000080824.19	HSP90AA1	85.7509	82.4759	88.2002	82.4635
ENSG00000080839.12	RBL1	38.3689	34.5783	35.2388	34.7936
ENSG00000080845.19	DLGAP4	2.79719	4.7979	4.21136	4.11195
ENSG00000080854.16	IGSF9B	13.5295	13.0392	13.6146	12.7929
ENSG00000080910.13	CFHR2	10.3847	7.27528	6.50144	9.19217
ENSG00000080947.15	CROCCP3	20.9666	20.5111	21.0686	18.5909
ENSG00000080986.13	NDC80	4.95169	5.52352	6.29208	6.0362
ENSG00000081014.11	AP4E1	47.4093	45.1174	44.9529	45.9385
ENSG00000081019.14	RSBN1	82.4902	71.7435	71.9383	72.1886
ENSG00000081026.19	MAGI3	7.02171	6.20912	6.28995	7.3103
ENSG00000081041.9	CXCL2	0.228347	0.282233	0.057689	0.342668
ENSG00000081051.8	AFP	0	0.16934	0.173067	0.0571113
ENSG00000081052.14	COL4A4	8.69344	8.29448	9.49285	8.87578
ENSG00000081059.20	TCF7	56.835	57.2859	69.0524	61.8771
ENSG00000081087.15	OSTM1	70.6503	58.8478	60.2337	61.812
ENSG00000081138.14	CDH7	8.52246	8.57496	7.81583	8.96647
ENSG00000081148.12	IMPG2	9.09076	7.65584	8.9478	8.42837
ENSG00000081154.12	PCNP	54.7435	55.0418	50.7192	49.9718
ENSG00000081177.19	EXD2	9.68874	9.08795	8.94192	9.59469
ENSG00000081181.8	ARG2	2.16929	2.08852	1.78836	2.45578
ENSG00000081189.16	MEF2C	89.5158	78.6644	85.6822	86.3798
ENSG00000081237.20	PTPRC	1919.88	1746.28	1898.8	1892.37
ENSG00000081248.12	CACNA1S	0.114173	0.395126	0.173067	0.228445
ENSG00000081277.13	PKP1	0.228347	0.451572	0.634579	0.285556
ENSG00000081307.15	UBA5	37.5046	32.5157	35.5043	33.7909
ENSG00000081320.11	STK17B	595.118	535.218	539.469	544.649
ENSG00000081377.17	CDC14B	20.7278	22.2558	20.6985	21.7759
ENSG00000081386.13	ZNF510	31.3128	30.628	28.9599	31.1256
ENSG00000081479.15	LRP2	0.627953	1.74984	1.15378	0.970891
ENSG00000081665.14	ZNF506	97.6867	95.8428	98.6248	98.5891
ENSG00000081692.13	JMJD4	12.9587	11.6617	11.7109	14.6204
ENSG00000081721.12	DUSP12	9.24804	8.57987	9.28736	8.85225
ENSG00000081760.17	AACS	33.0911	33.7297	34.2913	35.6109
ENSG00000081791.9	DELE1	27.6299	27.433	33.6327	27.6419
ENSG00000081800.9	SLC13A1	1.00267	1.07141	1.88118	1.14691
ENSG00000081803.17	CADPS2	1.99803	1.80629	2.53838	2.34156
ENSG00000081818.4	PCDHB4	0.34252	0.225786	0.115724	0.171334
ENSG00000081842.18	PCDHA6	0.17126	0.499326	0.403823	0.215138
ENSG00000081853.15	PCDHGA2	0.228347	0.469974	0.403823	0.514001
ENSG00000081870.12	HSPB11	15.5494	14.7416	15.3268	14.039
ENSG00000081913.14	PHLPP1	15.1894	13.0683	14.8956	15.4535
ENSG00000081923.15	ATP8B1	7.15672	6.83692	8.02051	8.54088
ENSG00000081985.13	IL12RB2	4.11012	4.46232	4.29731	4.10813
ENSG00000082014.17	SMARCD3	7.47829	7.2251	9.92246	8.33824
ENSG00000082068.9	WDR70	34.9931	29.2501	31.2216	34.1942
ENSG00000082074.19	FYB1	426.152	369.004	395.573	395.267
ENSG00000082126.18	MPP4	4.79973	4.54711	2.71917	4.13994
ENSG00000082146.13	STRADB	774.974	725.092	775.924	751.031
ENSG00000082153.18	BZW1	157.894	140.371	146.422	136.341
ENSG00000082175.16	PGR	0.570866	1.41116	1.84605	1.71334
ENSG00000082196.21	C1QTNF3	5.46764	5.63788	4.94407	4.88153
ENSG00000082212.13	ME2	111.373	103.006	112.257	113.851
ENSG00000082213.18	C5orf22	22.5491	20.8829	21.8429	23.7678
ENSG00000082258.13	CCNT2	125.533	110.638	115.263	109.025
ENSG00000082269.17	FAM135A	34.3756	30.9828	32.4751	33.4239
ENSG00000082293.13	COL19A1	30.313	27.3766	27.3448	26.2707
ENSG00000082397.18	EPB41L3	35.622	31.61	34.4981	35.466
ENSG00000082438.18	COBLL1	24.2833	22.8929	25.7325	26.1679
ENSG00000082458.12	DLG3	6.52586	5.47531	5.65358	6.22518
ENSG00000082482.14	KCNK2	0.285433	0.620912	0.288445	0.399779
ENSG00000082497.12	SERTAD4	0.570866	0.790251	0.692268	0.685335
ENSG00000082512.15	TRAF5	81.3386	75.1036	77.015	79.0935
ENSG00000082515.18	MRPL22	9.93308	8.57987	8.94174	8.05275
ENSG00000082516.9	GEMIN5	19.752	15.8615	17.3644	19.6463
ENSG00000082556.14	OPRK1	1.50463	1.07548	1.09944	1.35262
ENSG00000082641.16	NFE2L1	39.7324	38.045	48.1703	41.2343
ENSG00000082684.16	SEMA5B	4.95386	5.08978	4.66052	5.73854
ENSG00000082701.17	GSK3B	134.409	126.694	144.275	138.834
ENSG00000082781.12	ITGB5	11.189	9.48302	11.4224	10.914
ENSG00000082805.21	ERC1	55.2505	50.8501	54.8054	58.2348
ENSG00000082898.19	XPO1	225.716	207.509	217.541	218.779
ENSG00000082929.8	LINC01587	0.17126	0	0.057689	0.114223
ENSG00000082996.20	RNF13	103.498	110.24	101.187	97.6603
ENSG00000083067.24	TRPM3	10.5814	11.0589	8.99741	11.4975
ENSG00000083093.10	PALB2	8.39174	8.91838	11.0765	11.9934
ENSG00000083097.15	DOP1A	86.4281	74.7916	84.2837	86.4097
ENSG00000083099.11	LYRM2	30.6701	27.0708	28.286	32.1571
ENSG00000083123.15	BCKDHB	12.1035	13.4214	12.8236	13.5295
ENSG00000083168.11	KAT6A	338.555	332.348	337.142	340.467
ENSG00000083223.18	TUT7	255.006	245.373	247.774	253.288
ENSG00000083290.20	ULK2	26.6125	24.0545	27.2711	28.5242
ENSG00000083307.12	GRHL2	1.38201	1.43639	1.73713	1.58901
ENSG00000083312.19	TNPO1	275.984	251.448	249.136	253.959
ENSG00000083444.17	PLOD1	24.342	20.9596	24.5929	28.6721
ENSG00000083454.22	P2RX5	10.9916	8.41262	12.5444	10.7578
ENSG00000083457.12	ITGAE	10.9425	10.3473	8.85411	10.6927
ENSG00000083520.15	DIS3	72.9637	66.362	66.8161	64.5628
ENSG00000083535.16	PIBF1	24.2618	23.1431	21.1141	21.4738
ENSG00000083544.16	TDRD3	23.9764	22.322	22.6245	23.9305
ENSG00000083622.8	ENSG00000083622	0	0	0	0
ENSG00000083635.8	NUFIP1	2.62599	2.93522	2.53826	2.11306
ENSG00000083642.19	PDS5B	97.5611	93.2208	92.7435	96.1699
ENSG00000083720.13	OXCT1	19.3455	19.2034	23.164	19.9821
ENSG00000083750.13	RRAGB	11.4174	10.499	10.2686	13.0785
ENSG00000083782.8	EPYC	0.114173	0.112893	0.115378	0
ENSG00000083799.18	CYLD	408.683	388.2	373.585	376.728
ENSG00000083807.10	SLC27A5	39.1738	39.3777	39.5293	40.5433
ENSG00000083812.13	ZNF324	12.6903	14.3449	16.5419	14.9719
ENSG00000083814.13	ZNF671	21.1791	19.9821	20.3642	23.3585
ENSG00000083817.9	ZNF416	4.79528	5.02374	5.59584	5.76824
ENSG00000083828.16	ZNF586	54.2039	50.8876	58.5742	54.8202
ENSG00000083838.17	ZNF446	2.59756	3.66344	3.78411	3.25848
ENSG00000083844.10	ZNF264	136.868	119.73	121.989	127.439
ENSG00000083845.9	RPS5	138.568	150.543	146.588	149.242
ENSG00000083857.15	FAT1	22.0355	23.0866	22.9026	23.073
ENSG00000083896.13	YTHDC1	89.7403	83.9309	95.073	89.3259
ENSG00000083937.10	CHMP2B	37.3211	33.8938	30.9481	32.9875
ENSG00000084070.12	SMAP2	161.955	161.381	181.259	170.706
ENSG00000084072.17	PPIE	33.8424	28.5238	37.9102	33.1309
ENSG00000084073.10	ZMPSTE24	49.4157	49.5273	46.0876	49.079
ENSG00000084090.14	STARD7	105.043	97.1604	104.692	100.067
ENSG00000084092.7	NOA1	13.4724	12.1924	15.5183	14.5634
ENSG00000084093.19	REST	95.96	91.8207	95.425	93.4857
ENSG00000084110.11	HAL	50.5216	50.5761	55.1507	55.6265
ENSG00000084112.15	SSH1	49.0414	50.5449	55.2164	54.3721
ENSG00000084207.18	GSTP1	47.2677	41.8689	51.7471	54.1415
ENSG00000084234.18	APLP2	164.813	168.666	182.393	189.524
ENSG00000084444.14	FAM234B	7.67033	10.2008	11.5543	9.54489
ENSG00000084453.17	SLCO1A2	6.86741	7.20608	8.24278	6.80064
ENSG00000084463.8	WBP11	10.9035	11.7406	9.39287	9.99447
ENSG00000084623.12	EIF3I	68.2698	67.1936	75.2222	69.5366
ENSG00000084628.10	NKAIN1	0.0570866	0	0.230756	0.171334
ENSG00000084636.18	COL16A1	0.68504	1.01604	0.923024	1.19922
ENSG00000084652.16	TXLNA	29.5709	23.764	28.8445	28.213
ENSG00000084674.15	APOB	226.121	199.734	258.332	250.811
ENSG00000084676.16	NCOA1	170.461	153.237	178.672	177.475
ENSG00000084693.16	AGBL5	3.89439	3.56973	3.53709	3.75678
ENSG00000084710.14	EFR3B	3.79826	3.79682	2.97785	3.70475
ENSG00000084731.15	KIF3C	3.76772	3.78192	4.49974	4.51179
ENSG00000084733.11	RAB10	102.281	97.3703	97.6675	95.5471
ENSG00000084734.9	GCKR	0.34252	0.16934	0.57689	0.171334
ENSG00000084754.12	HADHA	125.606	119.134	136.429	134.581
ENSG00000084764.12	MAPRE3	1.14173	0.959591	2.13455	1.19934
ENSG00000084774.14	CAD	14.6068	16.4552	17.5025	16.9783
ENSG00000085063.17	CD59	64.7499	64.1064	66.7258	64.4153
ENSG00000085117.12	CD82	39.6889	38.5921	41.9743	42.275
ENSG00000085185.16	BCORL1	5.93701	4.40277	5.2497	4.5689
ENSG00000085224.23	ATRX	197.805	179.394	185.32	187.439
ENSG00000085231.14	AK6	3.8465	2.50702	3.27022	2.93592
ENSG00000085265.12	FCN1	647.386	649.391	662.568	688.316
ENSG00000085274.16	MYNN	28.2578	25.4574	26.4937	23.9287
ENSG00000085276.19	MECOM	4.33858	4.7734	5.08171	4.03622
ENSG00000085365.18	SCAMP1	55.5121	47.1027	45.5461	46.6694
ENSG00000085377.15	PREP	36.1361	34.3342	37.0022	35.7515
ENSG00000085382.12	HACE1	23.4229	23.1653	22.5392	23.2073
ENSG00000085415.16	SEH1L	42.0628	42.5597	41.7255	41.8748
ENSG00000085433.17	WDR47	20.8366	19.3047	19.672	20.0461
ENSG00000085449.15	WDFY1	76.8386	70.0507	71.894	72.417
ENSG00000085465.13	OVGP1	1.99803	2.31431	2.24987	1.82756
ENSG00000085491.17	SLC25A24	53.7185	50.9712	48.4011	50.0866
ENSG00000085511.20	MAP3K4	52.1202	51.8179	51.2855	53.6846
ENSG00000085514.16	PILRA	7.96621	9.10042	8.33699	7.88958
ENSG00000085552.18	IGSF9	0.8563	0.903144	0.749957	0.45689
ENSG00000085563.15	ABCB1	30.8838	28.1109	28.9628	31.3807
ENSG00000085644.14	ZNF213	5.04994	5.51076	5.7595	5.89645
ENSG00000085662.14	AKR1B1	37.9346	37.848	41.8777	39.0801
ENSG00000085719.13	CPNE3	117.827	111.031	105.622	111.471
ENSG00000085721.13	RRN3	38.7156	38.616	36.0742	37.326
ENSG00000085733.16	CTTN	14.443	13.8294	14.5376	15.5343
ENSG00000085741.14	WNT11	0.114173	0.282233	0.634579	0.171334
ENSG00000085760.15	MTIF2	16.7267	18.0274	19.1076	17.851
ENSG00000085788.14	DDHD2	63.4787	63.4366	63.4707	61.3915
ENSG00000085831.16	TTC39A	3.36354	3.51944	2.6256	4.26501
ENSG00000085832.17	EPS15	153.963	147.439	148.665	151.167
ENSG00000085840.13	ORC1	1.99843	1.88379	1.50966	1.54926
ENSG00000085871.9	MGST2	6.73622	5.98327	6.98037	7.36735
ENSG00000085872.15	CHERP	4.45196	5.19308	5.53815	3.19823
ENSG00000085978.22	ATG16L1	50.0338	45.383	48.3433	46.6028
ENSG00000085982.15	USP40	18.0394	17.5549	17.5375	18.5612
ENSG00000085998.15	POMGNT1	26.3577	28.4918	30.0249	28.9208
ENSG00000085999.13	RAD54L	0.523484	0.669004	0.586178	0.663918
ENSG00000086015.23	MAST2	5.423	7.46855	6.87451	7.74132
ENSG00000086061.16	DNAJA1	53.2617	53.8501	54.9776	52.4281
ENSG00000086062.13	B4GALT1	48.5807	45.1572	54.3431	54.5984
ENSG00000086065.14	CHMP5	14.9581	14.6206	15.5165	14.165
ENSG00000086102.19	NFX1	49.4639	44.1382	49.6051	53.3682
ENSG00000086159.13	AQP6	5.08174	5.56568	6.28372	6.19
ENSG00000086189.11	DIMT1	33.6265	31.9695	29.3924	30.4992
ENSG00000086200.17	IPO11	21.055	22.6053	21.516	22.4616
ENSG00000086205.18	FOLH1	21.7293	21.798	23.0652	22.3739
ENSG00000086232.13	EIF2AK1	141.05	141.185	145.925	143.926
ENSG00000086288.12	NME8	6.10827	4.51572	6.58163	5.14001
ENSG00000086289.12	EPDR1	1.54134	1.35472	1.90339	1.42778
ENSG00000086300.16	SNX10	88.6555	78.6864	79.3801	77.3284
ENSG00000086475.15	SEPHS1	17.1831	18.1748	17.6528	19.3036
ENSG00000086504.18	MRPL28	13.5296	14.7616	19.7298	18.3898
ENSG00000086506.3	HBQ1	0.17126	0.395126	0.634579	0.342668
ENSG00000086544.3	ITPKC	5.5374	6.09622	9.69176	7.5958
ENSG00000086548.9	CEACAM6	1.37008	1.35472	1.15378	1.31356
ENSG00000086570.13	FAT2	0.8563	1.07248	1.21147	0.571113
ENSG00000086589.12	RBM22	18.0965	19.6998	22.6141	19.3037
ENSG00000086598.11	TMED2	103.909	100.501	92.4541	92.9385
ENSG00000086619.15	ERO1B	69.4563	65.7796	73.7825	71.1825
ENSG00000086666.19	ZFAND6	79.7753	66.6044	68.6487	72.4163
ENSG00000086696.11	HSD17B2	8.20678	8.14049	7.32905	8.07171
ENSG00000086712.13	TXLNG	14.1004	15.1841	17.4798	17.0192
ENSG00000086717.19	PPEF1	4.88742	4.54852	5.06642	4.966
ENSG00000086730.17	LAT2	79.5844	76.6278	88.4939	88.6564
ENSG00000086758.16	HUWE1	137.065	139.874	158.76	150.489
ENSG00000086827.9	ZW10	16.7835	13.9987	16.5568	14.7347
ENSG00000086848.15	ALG9	18.3831	21.5629	21.362	20.1631
ENSG00000086967.10	MYBPC2	0.34252	0.16934	0.461512	0.45689
ENSG00000086991.13	NOX4	2.83721	3.46932	3.26364	3.18824
ENSG00000087008.16	ACOX3	10.2185	9.03139	11.6532	10.28
ENSG00000087053.20	MTMR2	21.6358	17.7807	20.7115	19.6482
ENSG00000087074.8	PPP1R15A	19.0314	15.2921	16.8297	17.351
ENSG00000087076.9	HSD17B14	0.228347	0.0564465	0	0.342668
ENSG00000087077.14	TRIP6	1.76969	1.69334	2.6537	2.17023
ENSG00000087085.16	ACHE	0.51378	0.564465	1.03846	0.742446
ENSG00000087086.15	FTL	1326.87	1257.66	1685.78	1635.04
ENSG00000087087.20	SRRT	9.41935	9.94526	11.1339	9.59469
ENSG00000087088.21	BAX	12.927	12.808	17.1996	13.59
ENSG00000087095.13	NLK	26.8308	23.3124	27.8638	23.9867
ENSG00000087111.21	PIGS	15.6608	15.5447	18.4773	17.8277
ENSG00000087116.16	ADAMTS2	0.68504	1.18543	1.27152	1.09248
ENSG00000087128.10	TMPRSS11E	0.285433	0.16934	0.403823	0.342668
ENSG00000087152.16	ATXN7L3	31.4548	35.4484	42.0554	37.008
ENSG00000087157.19	PGS1	79.7932	81.5894	91.7254	90.7281
ENSG00000087191.13	PSMC5	13.9291	16.8211	20.8258	17.3047
ENSG00000087206.17	UIMC1	57.4937	59.2258	60.4693	62.632
ENSG00000087237.12	CETP	0.876737	1.04618	1.412	1.02549
ENSG00000087245.13	MMP2	0.566357	0.83157	0.667751	1.02795
ENSG00000087250.9	MT3	0.0570866	0	0	0.0571113
ENSG00000087253.13	LPCAT2	110.654	102.815	100.398	106.476
ENSG00000087258.16	GNAO1	2.79725	2.99167	2.8267	3.08407
ENSG00000087263.17	OGFOD1	20.5268	21.3364	18.8418	20.9306
ENSG00000087266.17	SH3BP2	93.9508	91.0439	102.359	100.92
ENSG00000087269.16	NOP14	22.4005	24.8065	25.552	23.0686
ENSG00000087274.19	ADD1	130.691	129.187	136.813	131.173
ENSG00000087299.12	L2HGDH	43.3817	44.0685	46.3571	44.4128
ENSG00000087301.9	TXNDC16	24.8898	22.3529	23.018	23.587
ENSG00000087302.9	RTRAF	44.4369	40.1675	42.5096	41.7187
ENSG00000087303.19	NID2	0.228347	0.16934	0.403823	0.399779
ENSG00000087338.5	GMCL1	43.7815	40.3772	42.5923	42.0886
ENSG00000087365.16	SF3B2	42.8615	42.7888	44.5812	46.2047
ENSG00000087448.11	KLHL42	26.4563	25.9325	27.476	27.4249
ENSG00000087460.29	GNAS	217.399	205.181	254.023	240.373
ENSG00000087470.19	DNM1L	51.5548	47.6989	54.3135	51.2285
ENSG00000087494.16	PTHLH	0.0570866	0	0.230756	0.114223
ENSG00000087495.17	PHACTR3	0.79927	0.903144	0.403823	1.14223
ENSG00000087502.19	ERGIC2	45.247	38.3482	42.1036	40.2998
ENSG00000087510.7	TFAP2C	0.114173	0.0564465	0.288445	0.228445
ENSG00000087586.18	AURKA	4.13798	6.45178	5.54963	5.84557
ENSG00000087589.17	CASS4	38.3434	35.8047	39.7487	42.2644
ENSG00000087842.11	PIR	0.516577	0.517671	0.646694	0.342668
ENSG00000087884.15	AAMDC	5.52764	5.58414	6.07327	6.43593
ENSG00000087903.13	RFX2	7.67741	9.31063	9.21052	8.52865
ENSG00000087995.16	METTL2A	31.6256	30.3396	31.8648	34.3636
ENSG00000088002.12	SULT2B1	1.18415	0.763665	1.38442	1.05136
ENSG00000088035.18	ALG6	29.5138	29.2958	30.8636	29.0125
ENSG00000088038.19	CNOT3	4.79528	5.02374	4.67275	5.93957
ENSG00000088053.11	GP6	5.04714	3.636	4.44327	4.0866
ENSG00000088179.9	PTPN4	233.322	204.451	204.508	200.918
ENSG00000088205.13	DDX18	87.6096	85.2353	82.7812	80.0447
ENSG00000088247.19	KHSRP	13.0728	11.23	13.0377	12.6212
ENSG00000088256.9	GNA11	7.04261	6.30677	8.61695	7.21115
ENSG00000088280.20	ASAP3	1.25591	1.8633	1.52288	0.478307
ENSG00000088298.13	EDEM2	29.628	29.07	31.4405	31.8681
ENSG00000088305.18	DNMT3B	0.399606	0.903144	0.634579	0.571113
ENSG00000088320.4	REM1	0.114173	0	0.057689	0
ENSG00000088325.16	TPX2	2.51181	2.14497	2.88445	2.62712
ENSG00000088340.17	FER1L4	6.61474	8.64349	7.04527	9.31268
ENSG00000088356.6	PDRG1	5.25197	4.96729	6.40348	5.71113
ENSG00000088367.23	EPB41L1	0.8563	1.01604	0.519201	0.571113
ENSG00000088386.17	SLC15A1	16.2192	14.7223	14.8059	17.271
ENSG00000088387.21	DOCK9	72.0827	69.7215	73.7622	69.9367
ENSG00000088448.14	ANKRD10	118.357	98.9395	101.764	105.37
ENSG00000088451.11	TGDS	13.5866	12.0231	10.6725	10.3371
ENSG00000088538.13	DOCK3	2.62599	2.76588	2.71138	4.0549
ENSG00000088543.15	C3orf18	4.90945	6.4349	5.7689	7.31024
ENSG00000088682.14	COQ9	16.6661	19.6999	19.7874	17.7616
ENSG00000088726.16	TMEM40	3.02982	2.94019	3.56305	3.49681
ENSG00000088727.14	KIF9	1.82672	1.12893	1.09609	1.94184
ENSG00000088756.13	ARHGAP28	8.12206	7.33799	8.14402	6.94039
ENSG00000088766.12	CRLS1	18.6726	16.7404	15.2499	17.8179
ENSG00000088782.5	DEFB127	0.0570866	0	0	0
ENSG00000088808.18	PPP1R13B	5.19214	5.81247	5.13738	6.294
ENSG00000088812.18	ATRN	48.6949	43.1816	41.19	41.4074
ENSG00000088826.18	SMOX	9.79384	8.8082	9.94905	11.308
ENSG00000088827.13	SIGLEC1	2.28347	2.08852	3.57672	2.34156
ENSG00000088832.18	FKBP1A	62.3914	60.6968	67.9028	65.087
ENSG00000088833.18	NSFL1C	56.8179	50.3267	56.1636	57.2701
ENSG00000088836.14	SLC4A11	0.0570866	0.225786	0.230756	0.114223
ENSG00000088854.13	DNAAF9	20.7242	18.9109	16.0376	19.876
ENSG00000088876.13	ZNF343	9.34474	11.8705	13.0509	12.4887
ENSG00000088881.21	EBF4	0.114173	0.282233	0.461512	0.45689
ENSG00000088882.8	CPXM1	0.114173	0.0564465	0.057689	0.114223
ENSG00000088888.18	MAVS	63.1041	56.3408	69.5811	72.8876
ENSG00000088899.16	LZTS3	0.456693	0.903144	1.21147	0.571113
ENSG00000088926.14	F11	0.742126	0.846698	0.865335	0.628224
ENSG00000088930.8	XRN2	116.171	109.446	114.686	110.853
ENSG00000088970.16	KIZ	21.5787	17.3291	19.9604	19.3036
ENSG00000088986.11	DYNLL1	25.7226	21.4806	22.8947	21.1575
ENSG00000088992.18	TESC	66.9581	66.0468	68.4307	72.0939
ENSG00000089006.17	SNX5	77.1711	77.6068	79.0081	74.5592
ENSG00000089009.16	RPL6	147.58	141.481	157.349	147.662
ENSG00000089012.14	SIRPG	2.92757	2.8317	3.98798	3.65512
ENSG00000089022.14	MAPKAPK5	75.5185	76.6928	77.118	76.6523
ENSG00000089041.17	P2RX7	29.1652	26.5879	29.2845	29.5006
ENSG00000089048.15	ESF1	6.05118	4.17704	4.44206	6.28224
ENSG00000089050.16	RBBP9	16.6443	18.4797	19.5838	20.4221
ENSG00000089053.13	ANAPC5	152.456	139.813	141.466	149.24
ENSG00000089057.15	SLC23A2	47.0965	52.1001	55.9583	51.1716
ENSG00000089060.12	SLC8B1	23.1007	25.1737	29.1604	28.2966
ENSG00000089063.15	TMEM230	35.4509	35.9844	43.3801	39.8121
ENSG00000089091.16	DZANK1	5.43899	6.12761	6.65287	5.60981
ENSG00000089094.20	KDM2B	24.2956	20.9629	22.3191	20.882
ENSG00000089101.19	CFAP61	0.570866	0.338679	0.403823	0.571113
ENSG00000089116.4	LHX5	0.228347	0.564465	0.346134	0.0571113
ENSG00000089123.16	TASP1	10.0472	12.8699	11.6532	10.5655
ENSG00000089127.15	OAS1	188.771	174.254	185.062	185.949
ENSG00000089154.11	GCN1	53.2047	53.0597	62.0157	58.5391
ENSG00000089157.16	RPLP0	357.442	338.544	410.338	388.424
ENSG00000089159.17	PXN	45.8405	44.8152	48.4588	46.5456
ENSG00000089163.4	SIRT4	0.799213	0.959591	0.807646	1.31356
ENSG00000089169.15	RPH3A	1.42717	1.86279	1.26916	1.31356
ENSG00000089177.19	KIF16B	15.8701	15.8615	15.7491	14.1065
ENSG00000089195.15	TRMT6	12.7304	10.4991	11.9993	9.4233
ENSG00000089199.10	CHGB	4.57047	4.02469	5.00937	4.65331
ENSG00000089220.5	PEBP1	49.4941	49.4471	52.2663	52.4276
ENSG00000089225.20	TBX5	0.570866	0.451572	0.403823	0.628224
ENSG00000089234.16	BRAP	38.0945	37.0859	34.6134	37.7505
ENSG00000089248.7	ERP29	32.1978	21.1939	18.7745	25.1714
ENSG00000089250.20	NOS1	4.52629	4.7134	4.18459	5.75493
ENSG00000089280.19	FUS	152.413	156.036	152.296	147.748
ENSG00000089289.16	IGBP1	28.1437	24.5542	24.9257	25.7572
ENSG00000089327.15	FXYD5	9.36215	9.82169	9.63407	10.3372
ENSG00000089335.22	ZNF302	22.6452	20.6433	20.9368	20.3519
ENSG00000089351.15	GRAMD1A	20.6088	19.4479	22.7804	21.9677
ENSG00000089356.19	FXYD3	0.970473	0.564465	1.0384	0.628224
ENSG00000089472.18	HEPH	10.6752	7.67673	8.4226	9.88025
ENSG00000089486.17	CDIP1	5.08071	4.96729	6.80731	5.0829
ENSG00000089505.18	CMTM1	2.08863	2.70424	3.32052	2.65442
ENSG00000089558.9	KCNH4	0.17126	0.225786	0.057689	0
ENSG00000089597.18	GANAB	45.7352	48.4438	57.4568	58.8292
ENSG00000089639.11	GMIP	27.6299	26.6428	32.3059	30.9543
ENSG00000089682.17	RBM41	28.2976	26.9968	31.6671	30.4934
ENSG00000089685.15	BIRC5	7.45637	9.5617	9.3387	9.90104
ENSG00000089692.9	LAG3	0.51378	0.620912	0.692268	0.228445
ENSG00000089693.11	MLF2	27.7441	26.5299	36.6903	29.6978
ENSG00000089723.10	OTUB2	0.228347	0.620912	0.865335	0.514001
ENSG00000089737.18	DDX24	88.3377	82.3555	89.4091	90.3315
ENSG00000089775.12	ZBTB25	92.8121	88.6819	101.529	102.593
ENSG00000089818.18	NECAP1	100.79	94.0706	99.8644	104.001
ENSG00000089820.16	ARHGAP4	48.3522	42.1092	51.0746	50.5142
ENSG00000089847.13	ANKRD24	0.51378	0.395126	0.403823	0.285556
ENSG00000089876.12	DHX32	11.3032	9.99103	12.5185	12.1646
ENSG00000089902.10	RCOR1	63.7087	59.4946	62.4195	63.1122
ENSG00000089916.18	GPATCH2L	182.502	179.942	183.337	181.96
ENSG00000090006.18	LTBP4	6.42527	7.83212	7.92595	7.11469
ENSG00000090013.11	BLVRB	220.412	232.514	239.747	241.962
ENSG00000090020.11	SLC9A1	5.00536	4.8583	6.18865	6.70144
ENSG00000090054.16	SPTLC1	83.379	78.1089	78.6361	76.8877
ENSG00000090060.19	PAPOLA	319.265	280.097	308.955	307.202
ENSG00000090061.17	CCNK	30.2559	28.6748	26.42	28.8922
ENSG00000090097.22	PCBP4	3.8248	3.2174	4.09592	3.25534
ENSG00000090104.12	RGS1	2.51181	2.03213	2.24981	3.02695
ENSG00000090238.12	YPEL3	40.2536	41.3151	46.6034	44.8787
ENSG00000090263.16	MRPS33	14.6823	14.8485	16.8127	14.7598
ENSG00000090266.13	NDUFB2	16.7175	14.6869	16.0555	16.837
ENSG00000090273.14	NUDC	15.8322	18.0046	22.6587	19.2427
ENSG00000090316.16	MAEA	40.6017	40.5836	51.1027	48.7855
ENSG00000090339.9	ICAM1	14.1208	16.4143	16.8248	15.541
ENSG00000090372.15	STRN4	13.3572	11.9113	14.4931	12.3933
ENSG00000090376.11	IRAK3	238.793	216.624	238.463	235.918
ENSG00000090382.7	LYZ	2814.18	2641.08	2833.48	2743.46
ENSG00000090402.8	SI	186.673	162.396	173.644	181.957
ENSG00000090432.7	MUL1	12.7303	10.4426	12.7493	12.4503
ENSG00000090447.12	TFAP4	6.74096	7.97268	9.55273	8.21717
ENSG00000090470.15	PDCD7	13.3184	14.1052	14.8183	14.7863
ENSG00000090487.11	SPG21	71.6638	67.8099	76.2613	69.9495
ENSG00000090512.12	FETUB	0.228347	0	0.057689	0
ENSG00000090520.12	DNAJB11	26.6595	24.9494	27.2731	26.6226
ENSG00000090530.10	P3H2	0.971329	0.751303	0.915929	1.08974
ENSG00000090534.20	THPO	0.17126	0.0564465	0.057689	0.114223
ENSG00000090539.15	CHRD	3.90735	4.42191	4.07683	4.50042
ENSG00000090554.13	FLT3LG	7.95382	9.53828	10.1787	9.80172
ENSG00000090565.17	RAB11FIP3	7.36526	7.451	8.82654	9.08063
ENSG00000090581.11	GNPTG	29.9123	28.7476	31.5943	33.5921
ENSG00000090612.22	ZNF268	32.7485	30.5775	34.1508	36.0213
ENSG00000090615.16	GOLGA3	86.5652	84.782	93.6372	87.6241
ENSG00000090621.15	PABPC4	46.5831	52.4013	56.8707	51.0011
ENSG00000090659.18	CD209	1.57645	1.80245	2.36842	2.93426
ENSG00000090661.12	CERS4	7.9778	10.2982	11.2175	10.1145
ENSG00000090674.16	MCOLN1	8.68299	8.13823	7.81986	6.53062
ENSG00000090686.16	USP48	92.8228	80.2669	89.7064	92.0063
ENSG00000090776.6	EFNB1	1.99803	1.5805	3.40365	2.5129
ENSG00000090857.14	PDPR	40.2922	43.3847	46.5113	44.294
ENSG00000090861.17	AARS1	32.5718	35.278	36.6975	36.9473
ENSG00000090863.12	GLG1	155.432	152.723	173.679	160.341
ENSG00000090889.12	KIF4A	1.45948	0.846698	1.15378	1.30145
ENSG00000090905.19	TNRC6A	77.796	79.5882	88.4302	85.5916
ENSG00000090924.15	PLEKHG2	9.77015	10.9462	12.501	10.8531
ENSG00000090932.11	DLL3	0.114173	0	0.173067	0.114223
ENSG00000090971.5	NAT14	0.34252	0.282233	0.403823	0.628224
ENSG00000090975.14	PITPNM2	6.79354	4.86321	7.78877	5.12499
ENSG00000090989.18	EXOC1	63.678	63.6718	54.2415	60.2497
ENSG00000091009.8	RBM27	51.6835	49.0981	56.4234	49.2074
ENSG00000091010.6	POU4F3	0.0570866	0.282233	0.403823	0.171334
ENSG00000091039.17	OSBPL8	465.941	407.036	403.763	400.236
ENSG00000091073.20	DTX2	4.06423	5.49067	5.15861	5.06714
ENSG00000091106.19	NLRC4	56.5158	49.9552	53.3624	56.3117
ENSG00000091127.14	PUS7	6.91	5.98384	5.31172	6.54301
ENSG00000091128.13	LAMB4	6.11957	6.51128	6.92453	6.30234
ENSG00000091129.22	NRCAM	3.4252	3.21745	3.74973	3.19823
ENSG00000091136.15	LAMB1	5.53746	4.79841	6.23042	6.68464
ENSG00000091137.14	SLC26A4	5.34165	4.28915	4.52415	5.2656
ENSG00000091138.13	SLC26A3	10.9606	10.6684	11.3647	10.9083
ENSG00000091140.15	DLD	44.5276	42.8994	41.5361	39.4068
ENSG00000091157.15	WDR7	92.3311	89.75	86.3889	90.003
ENSG00000091164.13	TXNL1	31.2065	28.0068	33.7948	30.3189
ENSG00000091181.20	IL5RA	23.7939	22.5786	24.5177	24.044
ENSG00000091262.17	ABCC6	3.50449	2.88103	3.67525	3.22804
ENSG00000091317.8	CMTM6	380.869	353.339	341.46	346.864
ENSG00000091409.16	ITGA6	97.4469	93.5883	95.3022	101.944
ENSG00000091428.18	RAPGEF4	1.02756	1.01604	0.980771	1.08511
ENSG00000091436.17	MAP3K20	49.0307	49.2046	44.1522	51.4959
ENSG00000091482.8	SMPX	0.0570866	0	0.230756	0.0571113
ENSG00000091483.8	FH	33.4528	31.6664	31.4982	29.8695
ENSG00000091490.11	SEL1L3	79.9213	73.0419	75.1687	75.3869
ENSG00000091513.16	TF	46.7054	58.1239	60.9961	61.6244
ENSG00000091527.17	CDV3	191.126	184.411	185.573	186.868
ENSG00000091536.20	MYO15A	2.3019	3.05014	2.64279	3.03729
ENSG00000091542.9	ALKBH5	54.689	51.9308	63.2272	59.4528
ENSG00000091583.11	APOH	0.114173	0.16934	0.173067	0.114223
ENSG00000091592.16	NLRP1	125.139	117.088	138.199	136.046
ENSG00000091622.16	PITPNM3	1.02756	1.29827	1.15378	0.970891
ENSG00000091640.8	SPAG7	8.60039	8.11187	7.86221	9.58824
ENSG00000091651.9	ORC6	102.51	104.703	117.997	118.654
ENSG00000091656.19	ZFHX4	1.02756	1.91924	1.73067	1.65623
ENSG00000091664.9	SLC17A6	0.399606	0.225786	0.461512	0.114223
ENSG00000091704.10	CPA1	0	0.112893	0.115378	0
ENSG00000091732.17	ZC3HC1	7.70675	5.98333	6.74962	8.05269
ENSG00000091831.25	ESR1	2.91142	2.3707	2.76907	2.57006
ENSG00000091844.8	RGS17	6.67662	6.83037	6.02533	6.11119
ENSG00000091879.14	ANGPT2	3.28733	2.82165	2.81903	2.87298
ENSG00000091947.10	TMEM101	15.0709	16.2002	13.1532	13.6495
ENSG00000091972.18	CD200	5.35204	5.99874	5.48415	5.53345
ENSG00000091986.16	CCDC80	6.11444	4.93156	5.71693	6.98545
ENSG00000092009.10	CMA1	0.0570866	0	0.057689	0.114223
ENSG00000092010.15	PSME1	142.831	133.327	156.453	144.377
ENSG00000092020.11	PPP2R3C	28.4862	27.0943	29.0176	30.4974
ENSG00000092036.19	HAUS4	44.0125	34.3193	38.0748	36.3698
ENSG00000092051.18	JPH4	0.34252	0.903144	0.749957	0.685335
ENSG00000092054.13	MYH7	0.228347	0.476014	0.230756	0.268937
ENSG00000092067.6	CEBPE	3.99606	3.55613	3.57672	3.42668
ENSG00000092068.21	SLC7A8	0.8563	1.80635	1.22653	1.39483
ENSG00000092094.11	OSGEP	36.356	30.8963	34.592	33.5582
ENSG00000092096.19	SLC22A17	0.8563	0.282233	0.807704	0.571113
ENSG00000092098.17	RNF31	21.9966	19.5407	20.5348	22.6606
ENSG00000092108.22	SCFD1	146.83	136.434	138.712	141.006
ENSG00000092140.16	G2E3	41.4449	40.8169	38.9532	40.3728
ENSG00000092148.14	HECTD1	237.18	233.126	223.418	224.311
ENSG00000092199.19	HNRNPC	431.092	406.576	399.992	414.744
ENSG00000092200.13	RPGRIP1	8.22002	5.35875	7.27038	8.16982
ENSG00000092201.10	SUPT16H	66.6037	64.0145	65.3919	67.2737
ENSG00000092203.15	TOX4	64.1234	66.0924	70.3918	73.7502
ENSG00000092208.19	GEMIN2	4.98475	3.7717	3.75856	3.03969
ENSG00000092295.12	TGM1	0.627953	1.12893	0.980714	1.14223
ENSG00000092330.18	TINF2	70.359	69.7548	76.2835	76.5778
ENSG00000092345.14	DAZL	0.285433	0.16934	0.346134	0.171334
ENSG00000092377.15	TBL1Y	0	0.0565594	0.115493	0.0571113
ENSG00000092421.17	SEMA6A	1.71254	2.25792	2.36531	2.5129
ENSG00000092439.16	TRPM7	135.745	126.15	138.669	140.152
ENSG00000092445.12	TYRO3	22.3266	21.7696	20.6512	23.8733
ENSG00000092470.12	WDR76	15.1743	13.7763	15.5112	12.9015
ENSG00000092529.25	CAPN3	24.2805	21.1264	24.4242	24.1189
ENSG00000092531.10	SNAP23	181.329	172.765	174.389	172.521
ENSG00000092607.15	TBX15	0.51378	0.338679	0.403823	0.342668
ENSG00000092621.13	PHGDH	3.27529	4.61704	3.17353	3.74262
ENSG00000092758.18	COL9A3	2.96851	1.6934	2.71144	3.0269
ENSG00000092820.19	EZR	102.699	92.2819	99.5965	104.488
ENSG00000092841.19	MYL6	292.075	284.078	263.639	278.189
ENSG00000092847.13	AGO1	79.3505	78.6559	82.2373	78.1453
ENSG00000092850.12	TEKT2	0.0572579	0.169622	0.288445	0.114223
ENSG00000092853.14	CLSPN	16.5244	15.9152	18.0228	18.287
ENSG00000092871.17	RFFL	75.5341	78.0465	90.6445	86.2876
ENSG00000092929.12	UNC13D	38.7105	39.5342	50.0372	45.5499
ENSG00000092931.12	MFSD11	29.5095	30.3055	30.407	27.3151
ENSG00000092964.18	DPYSL2	70.3307	64.0674	80.7657	84.6389
ENSG00000092969.12	TGFB2	0.387104	0.467434	0.738016	1.25645
ENSG00000092978.11	GPATCH2	28.3799	27.0692	27.162	28.8896
ENSG00000093000.19	NUP50	165.344	153.341	163.576	163.853
ENSG00000093009.11	CDC45	0.34252	0.451572	0.519201	0.342668
ENSG00000093010.15	COMT	18.0967	18.5273	18.8548	19.9069
ENSG00000093072.18	ADA2	107.669	97.9705	118.506	120.134
ENSG00000093100.13	ENSG00000093100	3.11881	0.996055	3.21097	2.76327
ENSG00000093134.15	VNN3	82.7623	75.4975	77.6259	77.6143
ENSG00000093144.19	ECHDC1	37.6229	34.0448	38.1044	33.9614
ENSG00000093167.18	LRRFIP2	69.4418	62.3845	62.4132	63.1555
[truncated: 59,115 more rows]

## Sheet: CPM_SM_polyA
GeneID	GeneName	polyA_1	polyA_17	polyA_19	polyA_18	polyA_23	polyA_21	polyA_16	polyA_20	polyA_22	polyA_2	polyA_3	polyA_4	polyA_5	polyA_6	polyA_7	polyA_8	polyA_9	polyA_10	polyA_11	polyA_12	polyA_13	polyA_14	polyA_15
ENSG00000000003.15	TSPAN6	3.99096	3.58832	2.2298	4.35107	3.10901	2.88835	3.57122	3.22163	3.31189	6.65348	4.0608	5.61848	6.27677	4.32601	3.99699	6.09463	6.32959	6.24227	11.4401	2.47481	4.30561	3.64337	3.91393
ENSG00000000005.6	TNMD	0.102333	0.0646544	0.0576673	0.364033	0	0.108994	0.358916	0.119763	0.259755	10.4346	0.443893	12.7314	0.63061	0.15602	0.58256	0.360274	35.83	9.10758	0.687387	0.202616	1.69914	0.282368	0.284075
ENSG00000000419.14	DPM1	20.1599	20.1389	28.3077	24.9335	19.2365	42.5076	26.0755	31.9293	29.0933	24.4185	29.8544	32.1734	28.7923	27.8603	27.5293	29.3591	23.3593	25.4515	31.5544	26.427	20.093	25.8298	27.7593
ENSG00000000457.14	SCYL3	4.19565	10.9392	8.1699	10.8541	7.11211	12.716	8.14625	13.174	8.20016	8.64933	7.74796	8.69442	8.18476	8.42773	8.84103	7.68234	7.31942	8.10228	9.02356	8.91522	8.8262	7.31696	7.72868
ENSG00000000460.17	C1orf112	0.859596	1.27691	1.57622	1.33479	0.853453	1.08994	1.1306	1.44914	0.860439	1.80131	0.98643	1.25208	1.24655	1.16305	1.0033	1.29146	1.27561	1.04038	2.14399	0.636793	1.05576	0.624181	1.04161
ENSG00000000938.13	FGR	2.74252	1.56787	0.71123	0.710732	0.711211	1.01728	1.54334	6.59896	1.2176	0.957452	1.87422	5.64723	1.4812	0.58153	0.43692	0.705521	2.06682	1.65458	5.94099	0.767046	1.57354	1.50101	0.56815
ENSG00000000971.16	CFH	101.896	30.1114	6.30494	42.1405	6.52282	18.0204	28.9287	19.6412	21.5597	82.0992	32.4862	103.389	46.7458	27.3754	67.776	102.105	132.787	58.4898	159.063	12.7693	22.996	26.1005	31.6719
ENSG00000001036.14	FUCA2	14.8997	7.45141	6.80474	6.36193	5.28328	7.10464	7.75259	6.95825	5.73085	7.46488	7.94076	16.137	7.42065	5.48907	9.72551	10.9884	15.0812	6.92449	22.4056	3.12608	6.25218	5.14206	6.93351
ENSG00000001084.13	GCLC	5.20297	14.0624	18.4152	20.0806	10.2699	24.2696	15.6371	16.3118	18.1001	19.5377	16.2784	22.9849	7.626	8.39676	17.7255	14.2308	13.4153	8.66412	17.4043	12.123	13.4578	10.1801	8.53806
ENSG00000001167.15	NFYA	5.77158	17.829	9.80344	17.1962	5.24264	22.8507	14.5288	20.1358	15.6989	16.9228	13.399	22.9041	9.00453	8.87872	14.3952	13.4188	14.8553	10.5166	15.9987	8.82287	10.2712	10.3287	7.60364
ENSG00000001460.18	STPG1	0.746171	1.49004	0.86501	1.68149	0.914942	1.29781	0.987701	0.766473	1.57477	1.72018	1.06863	1.1783	1.18817	1.17724	1.16515	1.20123	0.581288	0.90397	2.24348	0.989591	1.58367	0.936673	0.757596
ENSG00000001461.17	NIPAL3	6.48791	5.6649	7.68897	5.87654	9.65365	5.8857	8.88318	4.91029	7.02962	9.7368	10.489	9.90061	12.0109	8.73763	8.22057	13.9606	6.32959	6.8051	12.3893	7.06262	8.47921	9.27356	11.9627
ENSG00000001497.18	LAS1L	24.3962	33.5137	39.1019	31.8962	47.7933	34.9872	46.9105	46.637	40.6196	32.6021	29.0507	30.0324	34.8775	30.3828	26.1828	27.1416	37.0572	33.5667	31.9684	26.7483	33.0755	26.1561	22.2209
ENSG00000001561.7	ENPP4	7.02004	24.8111	22.644	25.3554	6.4009	24.7642	18.4124	17.8447	25.9106	41.1542	40.8218	18.8098	67.0647	49.5584	22.9178	34.8103	30.5625	50.7742	34.7458	50.654	30.4196	38.7646	30.0681
ENSG00000001617.12	SEMA3F	9.35497	32.0362	12.9559	47.1858	20.1984	14.3521	45.9951	19.1164	14.1242	16.1306	9.88074	50.0932	5.79281	7.17693	6.34343	8.07614	6.76554	7.04386	11.8001	7.09158	8.00081	6.55392	4.2769
ENSG00000001626.17	CFTR	0	0.0323272	0	0	0	0	0	0	0.0162347	0.048684	0.0164405	0	0.0293307	0	0	0	0.0161469	0.0341108	0	0	0.0164965	0	0.0157819
ENSG00000001629.10	ANKIB1	8.8825	15.8242	9.93802	13.1919	5.28328	21.1344	12.67	14.8746	12.2085	24.0337	18.8737	26.1534	18.8596	19.0345	19.3054	18.5241	19.7638	16.3561	25.4351	19.1472	14.38	15.7086	15.7176
ENSG00000001630.18	CYP51A1	4.44125	4.18676	4.27959	6.67856	3.55605	14.2219	8.981	10.9312	8.53562	9.65857	7.33506	14.6557	9.48155	7.29956	10.5391	11.9182	10.5201	7.86716	11.6858	6.49908	6.04634	3.00946	5.041
ENSG00000001631.17	KRIT1	12.6621	22.0106	19.6299	25.4393	28.6401	26.8727	23.5609	25.2277	24.1181	27.3552	26.9312	24.1663	23.1107	25.911	29.9339	28.5315	24.2766	21.9786	28.3275	27.5389	28.2684	23.4225	20.3278
ENSG00000002016.18	RAD52	3.78632	21.2015	23.3859	9.16055	6.46186	13.2812	17.1028	20.2638	17.9739	17.0905	14.9383	11.226	11.1801	15.8165	15.8159	10.2232	13.5725	8.81032	13.6216	12.219	21.9596	9.72034	8.00395
ENSG00000002079.14	MYH16	0	0	0	0.0173349	0	0	0.089729	0.0119763	0.0324694	0.697804	0.032881	14.269	0.161319	0.0567346	0.0323644	0	0.322938	2.84823	0.0981981	0.0578903	0.0494896	0.0297229	0.110474
ENSG00000002330.14	BAD	16.9668	11.4761	14.9166	19.069	20.3203	8.31991	11.3956	9.58106	9.01024	13.096	11.1138	18.4361	12.6562	9.30448	7.39527	7.2355	15.3396	16.7146	20.0324	10.4637	8.19879	9.92744	11.5997
ENSG00000002549.13	LAP3	32.6033	42.7247	56.4189	89.0842	47.3325	86.271	62.6313	59.3667	57.7309	43.345	49.5845	111.729	46.4749	39.9981	47.5577	50.946	56.5787	42.2633	51.9632	62.7105	36.9357	39.0865	44.2052
ENSG00000002586.20	CD99	74.8053	51.8818	31.2941	57.1716	21.6005	61.5652	104.135	55.4957	40.9076	82.9651	56.7306	175.913	89.1325	45.803	48.5012	63.2264	137.049	124.116	157.856	58.9819	52.9721	55.6128	53.0681
ENSG00000002587.10	HS3ST1	0.675397	0.210127	0.384449	0.312029	0.467367	0.363315	0.430699	0.35929	0.340929	0.16228	0.34525	0.330499	0.117323	0.167325	0.161822	0.0600456	0.613582	0.204665	0.949249	0.0578903	0.412413	0.222922	0.520804
ENSG00000002726.21	AOC1	0	0.0161636	0	0	0	0.0181657	0.0179458	0.0239527	0	0.016228	0.0164405	0.215543	0	0.0283673	0	0	0.113028	0	0.294594	0.0144726	0.0164965	0.0148615	0
ENSG00000002745.13	WNT16	0	0.0323272	0	0	0	0.0363315	0	0.0119763	0	0.064912	0.0164405	0.0287391	0.0146654	0.0141837	0	0	0.145322	0.0170554	0.0327327	0	0	0	0
ENSG00000002746.15	HECW1	1.35118	0.518059	0.579999	1.14677	7.24228	0.689244	0.77901	0.805384	0.656921	1.79887	1.28223	1.32157	1.4813	0.723366	2.62264	0.731911	1.90212	3.59778	1.54804	0.936144	1.4768	1.75447	1.44684
ENSG00000002822.16	MAD1L1	14.0343	25.0595	15.6058	21.7499	43.5261	14.6025	18.8338	27.1582	27.7926	14.946	11.2375	19.527	15.4624	15.2617	8.72888	8.59432	15.4366	16.5574	21.5891	12.3358	10.935	14.49	10.3492
ENSG00000002834.18	LASP1	53.5406	24.698	12.1101	23.9915	9.88745	17.8025	17.3536	23.1502	14.8547	48.2151	37.3934	66.1574	29.1987	20.3299	26.1343	39.1279	53.7239	42.4039	71.7174	19.9143	24.5798	28.1029	28.9576
ENSG00000002919.15	SNX11	6.69257	11.2485	12.7829	11.8571	9.6115	16.9668	10.3278	14.9345	9.7408	10.5969	9.79852	16.4962	7.05403	7.41805	11.1172	9.24703	11.4966	8.83467	14.9752	11.7517	7.57184	8.33727	6.39167
ENSG00000002933.9	TMEM176A	11.1133	6.19065	0.384449	5.51249	1.86947	2.76121	1.77662	3.42523	1.50981	7.23769	2.08793	13.5361	4.72224	1.44672	1.89332	2.53693	9.3006	4.14446	14.4842	1.15781	1.55067	3.40329	1.79914
ENSG00000003056.8	M6PR	26.2586	36.5913	33.4855	35.6372	21.9459	67.1042	38.9754	49.585	41.2361	39.1579	31.4014	53.8377	35.5635	34.01	43.1313	36.5568	45.7262	34.8063	72.5171	33.8613	36.2429	33.4829	24.8363
ENSG00000003096.14	KLHL13	1.78059	3.52366	2.03758	2.60024	0.101602	1.90738	1.97404	1.85634	3.49046	7.51357	3.79776	5.11556	4.97155	4.86501	6.42434	7.67083	7.21768	6.39577	9.55795	3.60367	3.41478	3.64106	3.66141
ENSG00000003137.9	CYP26B1	6.9791	20.6571	2.8257	21.374	2.09299	3.46966	36.9684	27.7492	18.0207	17.6414	2.64692	17.732	18.801	3.51753	63.8183	27.4258	67.6879	20.5688	6.39925	4.19703	6.66211	3.38841	2.73027
ENSG00000003147.19	ICA1	6.18093	2.68317	3.55613	4.95779	6.01483	2.27072	2.49447	5.07798	3.0034	2.19078	2.99217	2.18417	3.51968	2.69489	1.50495	2.28268	3.0356	5.13367	2.22581	2.44587	2.58995	1.8131	2.14636
ENSG00000003249.15	DBNDD1	5.09616	25.6355	6.3242	46.4056	8.16876	22.2712	14.042	12.7193	24.3522	12.8648	19.7286	11.625	40.2419	30.9205	7.15254	8.75165	7.05618	23.1083	11.882	42.9835	15.8202	13.8658	19.5696
ENSG00000003393.16	ALS2	14.7444	30.7194	28.9371	27.1256	26.5345	35.6151	39.253	32.5324	34.6139	39.874	32.9501	36.5934	25.3384	34.9134	43.2131	47.1441	30.4197	31.5835	39.4091	26.89	30.9375	31.5658	25.6685
ENSG00000003400.15	CASP10	9.6398	5.88398	6.34363	7.38468	2.949	4.88175	4.93075	6.93432	4.54571	4.33281	8.15441	5.59743	8.5306	6.72287	4.22034	7.08539	7.31455	6.08923	6.53036	5.00715	9.13908	6.68753	5.26607
ENSG00000003402.21	CFLAR	208.785	238.084	380.002	443.331	1135.25	674.402	567.149	658.729	470.271	221.164	236.105	163.299	177.986	196.578	371.761	279.972	250.075	208.396	141.504	187.904	223.844	171.854	156.568
ENSG00000003436.16	TFPI	47.8222	10.7667	9.02094	18.0667	19.3453	27.7355	8.43462	14.3228	10.4134	15.53	12.7866	34.3148	15.6479	12.5971	27.773	16.3254	22.3384	14.9913	43.494	9.45107	10.9778	10.9535	14.1563
ENSG00000003509.16	NDUFAF7	5.95232	11.4853	19.4915	16.5202	11.2069	19.0251	10.9649	14.8266	15.0992	17.0556	19.1696	13.4356	15.4573	12.7795	16.8781	17.9837	12.8691	15.1627	16.7591	13.4858	15.1603	13.2341	16.8798
ENSG00000003756.17	RBM5	56.2893	123.049	178.922	112.002	106.56	107.015	144.57	141.953	146.916	125.133	124.75	92.7245	109.511	101.667	118.157	126.726	108.297	101.278	156.675	94.3565	132.451	106.988	84.8279
ENSG00000003987.14	MTMR7	0.0818663	0.0323272	0	0.138679	0.121922	0.0544972	0.0179458	0.0239527	0	0.048684	0.180845	0.114956	0.0586614	0.042551	0.0485467	0	0.113028	0.0852769	0.0818318	0	0.0494896	0.0594458	0.0473458
ENSG00000003989.18	SLC7A2	54.2978	187.695	165.646	104.876	95.2616	50.9549	194.142	147.058	219.885	103.664	212.007	48.251	173.044	339.903	161.626	194.152	78.8841	101.582	84.7525	248.901	263.426	209.727	155.515
ENSG00000004059.11	ARF5	83.0739	66.7233	93.451	87.9703	97.5578	80.7899	80.9309	82.2538	79.7272	63.2568	52.1162	71.3845	47.4718	38.8898	63.7913	58.8011	81.1216	61.6107	76.0376	36.2322	38.3216	41.7389	43.2741
ENSG00000004139.14	SARM1	3.95005	3.74717	2.65545	5.24106	2.05233	2.7682	4.21497	2.53898	2.56508	6.6966	4.95152	5.38858	3.74084	3.25895	6.75735	4.52846	5.40921	4.79123	8.46142	3.01785	4.63625	3.00201	3.20529
ENSG00000004142.12	POLDIP2	101.471	162.238	262.616	208.021	195.46	258.167	173.231	208.208	190.79	163.028	169.764	142.798	168.175	152.985	144.742	160.915	147.454	152.28	128.312	166.629	155.426	164.516	194.347
ENSG00000004399.13	PLXND1	45.6609	32.4404	14.8589	39.853	22.4336	24.2876	20.2429	24.7431	19.5466	31.8398	47.2841	40.9388	31.4572	24.8497	20.9236	33.6556	40.3188	34.6907	66.5784	19.1617	40.7629	32.0116	29.1335
ENSG00000004455.17	AK2	45.4972	96.7502	109.741	80.8155	99.285	117.715	103.586	114.601	151.99	61.7314	81.9938	93.359	76.2892	65.0462	54.3729	66.1006	65.8472	61.8428	88.1983	81.5502	66.7451	74.4725	69.9066
ENSG00000004468.13	CD38	3.17232	27.7852	13.5518	8.85814	2.93246	7.19363	12.4364	6.21571	10.7636	10.8241	37.846	8.16189	41.7376	50.0967	21.0045	43.94	5.1993	6.25933	10.7854	57.9338	18.4596	51.2577	24.0216
ENSG00000004478.8	FKBP4	27.589	95.5851	53.0415	125.686	124.646	159.125	53.03	105.392	116.208	57.8447	54.7469	41.2693	45.8879	42.863	61.7722	49.5229	34.8773	33.7381	48.3427	69.8974	57.9523	51.4224	36.8709
ENSG00000004487.18	KDM1A	27.0787	48.447	53.5054	59.4834	68.4823	74.2197	50.5521	67.5133	57.2074	42.7445	42.9385	47.3003	45.1409	44.868	37.1554	41.3205	39.9826	41.87	55.0872	50.285	44.1069	43.0542	37.3552
ENSG00000004534.15	RBM6	75.2774	63.8684	104.561	72.2117	146.688	77.8862	77.024	93.2579	86.0143	75.5128	83.4626	58.815	79.8743	69.6859	62.9621	67.3663	61.2613	53.9803	105.056	59.7526	85.1283	58.4236	60.6025
ENSG00000004660.15	CAMKK1	3.64317	2.80414	2.03543	5.26982	3.20898	2.27072	4.14548	2.62282	1.99997	9.37979	2.30169	8.14753	2.03643	2.62399	6.53608	2.28173	11.1857	6.42988	10.5236	1.96827	2.8374	2.16365	4.04051
ENSG00000004700.16	RECQL	12.0548	10.4417	10.0149	12.7932	4.61271	15.2777	14.8067	17.3896	12.6468	22.5894	15.7171	37.2171	17.3345	16.5949	21.6517	20.8884	24.7351	18.7609	27.6194	15.6738	13.4282	12.432	12.0853
ENSG00000004766.17	VPS50	3.64303	11.9287	11.8026	14.3013	5.42554	18.8582	13.9361	18.6232	17.8906	19.149	17.2132	15.3036	12.8322	15.0205	16.9751	17.8936	12.3685	13.6272	18.0357	18.0618	15.4914	13.2119	10.2625
ENSG00000004776.13	HSPB6	544.632	880.748	1162.2	847.129	662.25	339.334	830.964	491.593	736.998	1697.2	948.52	960.483	413.902	560.297	1644.01	1007.24	1360.86	1057.77	645.245	440.737	818.69	435.148	771.032
ENSG00000004777.19	ARHGAP33	3.54072	6.41694	1.55702	5.51249	1.64594	2.47054	5.24018	5.04203	3.83139	6.8969	4.63622	4.74196	4.50226	3.8012	3.75429	4.24823	4.66645	5.66241	7.02118	2.98135	5.41086	3.18035	2.25682
ENSG00000004779.10	NDUFAB1	41.322	72.0043	124.674	66.1032	71.2783	97.9113	53.6401	66.583	72.8292	70.3693	95.585	75.4146	90.1319	78.9331	62.5982	82.833	66.2515	69.5519	68.2968	47.6169	54.7891	64.5727	114.732
ENSG00000004799.8	PDK4	284.506	1393.52	1290.14	1279.09	3119.05	131.447	1514.69	2095.62	3172.04	114.396	69.1466	45.9538	273.671	70.3861	220.736	1975.31	217.158	116.164	168.028	16.383	825.595	859.376	115.662
ENSG00000004809.14	SLC22A16	0	0	0	0	0	0	0	0	0	0	0	0.0143695	0	0	0	0	0.0645876	0.0852769	0	0	0.0494896	0	0
ENSG00000004838.14	ZMYND10	0.245599	1.12995	1.03801	1.12677	0.65025	0.326965	1.31004	0.970095	0.990316	0.438156	0.65762	0.258652	0.234646	0.297743	0.19417	0.420319	0.367697	0.289942	0.638288	0.665738	0.62761	0.282368	0.441894
ENSG00000004846.17	ABCB5	0.276197	0.202158	0.0384449	0.173349	0.371496	0.327038	0.21535	0.251503	0.260015	0.097368	0.0493215	0.0718477	0.0733854	0.0283673	0.0974817	0.10511	0.188741	0.204665	0.147919	0.0289452	0.0494896	0.222922	0.0631277
ENSG00000004848.8	ARX	2.39459	13.4966	11.7834	8.35543	3.23093	4.66859	14.0336	6.44326	15.0496	26.0137	11.3275	20.8933	14.3428	13.7298	12.1367	10.6581	14.2572	20.1254	13.5593	13.966	12.3889	12.2607	11.5366
ENSG00000004864.14	SLC25A13	8.71874	6.3038	6.3434	5.78986	3.37317	8.6294	5.16839	9.44932	5.53601	6.05478	5.52401	5.60412	8.32991	6.79397	3.51154	3.91772	5.92593	5.90115	6.41561	6.46924	6.30167	4.78539	5.39742
ENSG00000004866.22	ST7	6.40604	14.3067	5.74751	14.2666	5.28127	11.9163	8.79346	10.5193	9.45202	14.7112	7.63862	6.49505	9.35595	8.84902	12.2766	8.79613	8.44013	7.16016	7.15238	7.93096	7.76904	6.19723	7.53144
ENSG00000004897.12	CDC27	19.0953	40.5698	32.1592	32.4087	12.7408	48.2051	35.0839	30.9947	34.046	43.8817	44.8001	65.3814	40.2541	40.2673	39.2441	42.3747	38.4006	38.7659	56.9059	40.5099	33.055	34.7015	27.4125
ENSG00000004939.16	SLC4A1	1.47681	0.40409	0.115335	0.624057	1.39529	0.217989	1.07675	4.551	0.146112	0.016228	0.969989	0.0143695	0.249502	0.0567346	0.0809111	0.0600456	0.407289	0.0511662	0.72012	0.0868355	0.725847	0.193199	0
ENSG00000004948.16	CALCR	0.204666	0.484908	0.192224	0.901416	0.121922	0.308818	0.305079	0.526958	0.616918	1.93113	0.591858	3.37684	1.45187	1.21979	1.39172	1.96649	1.01725	1.09154	4.97537	0.969663	0.593875	1.01058	1.24677
ENSG00000004961.15	HCCS	5.17805	24.1487	29.9293	24.4249	14.021	34.6273	24.6222	24.0836	27.5209	31.3694	36.1691	27.9344	30.3426	33.3599	26.6198	33.5355	27.644	26.9987	27.9701	25.6454	28.0034	33.1606	35.7461
ENSG00000004975.12	DVL2	9.00532	20.8362	15.9931	19.1897	10.6682	18.9832	19.525	19.234	21.3811	16.6023	12.1495	13.7085	15.3559	12.6518	16.6353	13.135	15.5173	13.832	18.4285	11.7373	16.7605	13.4199	9.40605
ENSG00000005001.10	PRSS22	0	0	0	0	0	0	0.0179458	0.035929	0.0162347	0	0.0164405	0.0143695	0	0	0.0161822	0.0150114	0.0484407	0	0.0654654	0	0	0.0148615	0
ENSG00000005007.13	UPF1	52.7424	72.1058	69.3664	56.8585	61.9363	84.2526	63.5579	77.3671	68.1046	70.9651	66.5365	71.5028	40.3737	58.2242	64.0653	53.2605	63.0064	47.6698	59.6227	48.6713	63.6613	50.2763	35.1937
ENSG00000005020.13	SKAP2	6.75397	26.6942	12.187	21.7033	28.3265	26.4856	14.913	24.9587	26.1753	15.0108	13.1688	11.8261	12.8991	15.8978	11.0848	5.92951	12.1748	8.18659	18.9032	13.2569	10.5248	5.33526	10.5108
ENSG00000005022.6	SLC25A5	29.9104	24.504	27.0552	21.1833	32.289	33.1888	25.555	29.2585	33.0863	22.4596	19.3671	35.6077	14.7944	12.4391	19.3062	15.6119	30.4854	18.9485	52.7147	6.90342	9.89813	12.7809	16.3816
ENSG00000005059.16	MCUB	5.56691	1.43856	0.845787	2.01085	0.487687	1.18077	1.25621	1.8204	0.763031	3.81358	1.87422	8.00384	2.39045	1.40418	2.31406	1.54618	5.21545	2.54125	13.3386	1.08544	1.20426	1.66448	1.18364
ENSG00000005073.6	HOXA11	2.37412	9.16476	6.68941	6.34458	3.08869	3.54266	8.81139	7.42532	8.08488	5.2741	6.08298	7.45779	4.97155	5.27632	3.30117	3.87294	5.82903	6.10583	7.57762	7.07709	5.19641	4.23551	3.21951
ENSG00000005075.16	POLR2J	51.6535	34.2748	52.1994	50.9271	89.9376	48.9677	37.1037	51.2851	41.0135	32.5679	32.9628	35.1085	38.075	40.7227	32.2849	26.0742	35.8207	36.6005	37.654	36.4725	29.6012	33.891	43.9444
ENSG00000005100.13	DHX33	11.2976	13.6421	15.1473	14.336	55.2103	23.7063	19.4174	23.6532	19.579	15.1245	13.2675	16.4819	11.1017	10.893	15.2922	12.9832	15.9047	10.0016	14.7462	12.6201	11.1022	9.51555	8.6485
ENSG00000005102.14	MEOX1	4.03192	5.72191	5.6514	13.3999	7.15275	4.46877	2.39237	11.653	3.88009	4.62498	7.49687	6.00647	7.8313	5.88622	2.78334	10.8232	7.31455	6.68766	6.28468	3.61814	7.11	7.75768	8.97993
ENSG00000005108.17	THSD7A	2.43552	1.09912	0.749675	1.99352	3.02773	0.871955	0.323025	0.826367	0.584449	1.39561	1.34812	0.718477	1.18789	0.624081	1.13276	2.1016	1.34019	1.33032	0.638288	0.332869	0.75884	0.401259	0.678623
ENSG00000005156.12	LIG3	8.02992	20.8163	13.7932	25.5345	20.607	38.665	18.5242	28.1915	21.9663	18.5772	18.5921	20.2794	15.9852	17.3264	15.0298	16.2521	16.3506	14.0234	18.4008	17.4944	17.9034	14.2477	12.2479
ENSG00000005175.10	RPAP3	6.63117	20.0486	19.7041	24.2689	12.3751	30.2904	18.8431	28.8618	25.1367	24.896	26.0582	20.2071	27.6295	30.4523	23.4804	21.897	21.5234	21.2914	23.8131	27.686	27.9616	24.3287	19.4118
ENSG00000005187.12	ACSM3	0.102333	1.16378	0	0.572399	1.15826	1.76208	0.281947	1.32938	0.698092	0.0972869	0.904227	0.186804	0.542618	0.326167	0.19642	0.345262	0.0968814	0.119388	0.474624	0.622321	0.659861	0.524728	0.599713
ENSG00000005189.20	REXO5	1.1666	1.27694	0.595896	1.82017	0.934734	1.88924	2.11761	2.024	1.85075	1.9798	0.805584	2.19854	1.26123	1.06376	0.825293	1.11084	1.96991	2.08077	1.96398	0.824937	1.25374	0.535012	0.82066
ENSG00000005194.15	CIAPIN1	16.7212	17.9647	23.5475	20.8366	24.1812	32.1897	21.8939	24.7085	23.1245	16.8609	20.0856	26.9438	19.7542	15.5736	14.1271	16.9779	17.5033	13.9001	24.3204	14.6752	11.8775	19.6171	18.4649
ENSG00000005206.17	SPPL2B	38.0269	52.3216	61.9221	50.2193	129.42	47.542	69.5041	73.3433	93.658	30.8673	33.9169	28.645	28.3845	24.268	16.1178	27.7111	24.1949	25.6342	31.4725	26.2822	32.0714	20.0927	19.8121
ENSG00000005238.20	FAM214B	7.1019	11.6863	7.80433	16.2255	13.4724	17.2031	23.527	10.4793	10.0655	18.3723	9.05873	37.4327	10.7204	8.73713	16.199	14.3059	23.9136	18.9997	30.9162	8.36292	7.91835	6.49445	9.5323
ENSG00000005243.10	COPZ2	29.7175	27.7041	47.4235	41.4131	76.5669	40.8545	46.8631	51.1507	30.648	32.3992	19.3176	54.3025	25.9137	18.6657	39.0202	36.5685	41.6105	34.8614	33.3056	22.1894	17.5193	19.4596	29.528
ENSG00000005249.13	PRKAR2B	2.78346	1.6002	1.34557	2.91227	0.609609	2.83385	1.45361	1.48506	0.990316	38.2023	4.14301	4.13843	2.43445	2.59561	7.97971	7.58286	18.2963	9.4828	4.38618	1.51962	13.769	3.38841	2.30416
ENSG00000005302.19	MSL3	13.5489	22.8448	26.4719	16.9709	19.6701	26.9217	35.102	26.5156	23.0857	29.3403	28.2119	36.1395	25.1804	29.0908	25.0501	26.1349	33.5371	36.3361	38.4609	35.7513	25.3882	27.2856	33.742
ENSG00000005339.15	CREBBP	23.7208	49.7091	48.9224	48.7285	41.0876	53.934	65.4663	68.1933	53.4309	53.0382	59.4836	40.0048	45.7412	52.281	50.5368	45.7247	44.1456	48.0123	38.0682	51.2763	75.3892	50.0831	36.5515
ENSG00000005379.17	TSPOAP1	2.04666	15.3716	12.0524	10.973	6.76666	5.97653	13.1543	14.5153	21.6895	17.4451	19.2682	3.37687	10.4271	14.7411	9.95205	10.0427	7.60517	8.15248	9.26339	8.77212	20.2247	11.5177	8.34866
ENSG00000005381.8	MPO	1.1666	0.840507	0.730453	0.797406	1.0973	2.72486	1.75869	1.42518	1.86699	1.75262	0.706941	2.47156	0.63061	0.836835	1.48876	1.42608	2.40589	1.72259	3.53513	0.289452	0.395917	0.668765	0.962698
ENSG00000005421.9	PON1	0.306999	0.0323272	0.0192224	0	0	0	0.161512	0.107787	0	0	0.0164405	0.0143695	0	0.0283673	0	0	0.0484407	0.0511662	0.0981981	0.0144726	0.0659861	0	0.0473458
ENSG00000005436.14	GCFC2	14.0401	22.7098	45.2112	23.3848	20.2797	61.4522	35.3892	57.2947	38.3464	20.6586	23.0089	26.5981	17.1291	26.5092	17.6224	23.5829	18.9242	14.5824	15.4662	22.3457	23.0801	21.9355	16.9226
ENSG00000005448.17	WDR54	1.92384	1.11529	0.922696	1.31745	1.11762	0.744777	0.538374	1.01799	0.616918	0.681592	0.887787	2.25602	0.718617	0.241122	0.517847	0.555422	1.0334	1.33034	2.27494	0.289452	0.643364	0.564735	0.599698
ENSG00000005469.12	CROT	4.27752	13.0279	10.8991	15.0814	7.35595	13.2973	14.9848	17.1501	18.4922	15.303	12.2821	16.9273	12.7978	13.8716	11.813	12.3094	10.5428	11.6829	14.1405	12.8082	9.83193	9.57076	8.86945
ENSG00000005471.19	ABCB4	2.08759	6.36844	12.9943	3.12027	0.162562	0.871955	2.40474	2.19167	4.40774	7.67586	7.69415	2.60089	8.2176	9.78672	10.9554	9.38212	10.7377	5.96937	8.82145	10.5795	8.6117	10.5665	11.0947
ENSG00000005483.22	KMT2E	67.0076	43.7161	39.186	47.6227	168.455	36.9127	40.6079	54.2767	40.8786	39.7606	40.8711	35.5215	25.6497	26.8497	40.8604	39.9969	38.7204	31.4676	43.1744	35.6384	39.2456	38.9816	20.8637
ENSG00000005486.17	RHBDD2	18.1948	12.1389	14.5322	21.6166	23.2667	17.4754	12.598	17.4375	13.2124	9.4934	8.00652	17.186	7.88996	6.75142	6.76418	8.84172	14.4676	9.99449	14.8443	12.2872	9.18858	5.7068	7.16501
ENSG00000005513.10	SOX8	1.49406	4.05706	0.903455	1.12677	0.365765	1.34426	2.29706	0.574864	0.957847	2.92104	1.70981	10.3892	3.03573	1.88643	1.21367	4.45839	6.97546	3.03586	16.6937	1.41831	0.940302	1.0403	1.35725
ENSG00000005700.15	IBTK	23.4956	48.814	44.9997	38.2928	23.47	72.4813	46.912	41.8812	45.6195	75.4633	87.3639	72.0058	71.5386	80.8545	72.1574	78.57	64.0548	64.2306	79.5405	66.3858	63.7685	70.9348	74.6477
ENSG00000005801.18	ZNF195	6.08015	12.2821	14.4558	19.2263	14.7209	21.5257	18.2954	28.0246	16.9118	15.3146	13.7339	13.4498	12.3836	13.2512	16.8674	15.9122	12.9386	13.0545	16.0749	10.7847	14.2138	11.3845	9.78002
ENSG00000005810.19	MYCBP2	30.4338	35.4144	27.6034	33.4044	90.2831	34.2606	32.411	38.468	28.9313	43.9779	29.4839	41.8728	30.8559	32.3817	35.7741	30.1279	46.9552	39.9448	49.3118	36.9912	32.9814	25.8887	25.4405
ENSG00000005812.11	FBXL3	11.6046	31.5441	25.1429	28.5159	13.7162	35.514	22.9527	31.9289	29.8909	37.9454	41.1333	31.8772	36.5838	40.2816	39.8083	35.288	34.5382	31.0238	36.0878	33.8514	38.2533	31.0902	24.2244
ENSG00000005844.19	ITGAL	1.66774	2.97973	1.86485	4.59377	3.0008	1.51028	2.66773	7.61802	2.06252	0.941224	3.90263	23.1389	2.61043	0.822652	1.3755	1.45612	2.26057	1.6321	11.3808	1.11439	2.46778	2.11031	0.631277
ENSG00000005882.12	PDK2	82.5256	94.8546	384.232	122.347	139.601	79.9259	125.932	104.206	141.251	115.183	128.677	47.1894	152.781	142.809	137.93	141.378	103.41	142.208	95.0244	158.581	172.148	146.107	184.286
ENSG00000005884.18	ITGA3	15.2316	24.1575	23.2408	25.1552	15.2905	19.6008	18.0707	24.285	19.9128	36.6516	15.0291	35.3363	21.734	9.96152	15.0968	8.1512	47.2297	21.9162	41.9933	12.2023	12.8178	6.54657	9.00886
ENSG00000005889.16	ZFX	13.467	38.5512	29.4706	31.7402	15.5044	28.4839	23.5629	25.7652	40.5786	45.589	26.6502	24.0259	28.7518	45.1324	43.0532	26.4351	23.7682	23.059	34.1566	26.0074	27.1533	25.9481	19.8959
ENSG00000005893.16	LAMP2	36.2668	139.702	107.646	95.2645	30.1371	151.176	89.8931	98.7774	135.756	123.463	135.2	121.033	167.845	170.912	135.946	130.045	90.7198	101.369	146.709	149.989	129.611	144.5	71.9682
ENSG00000005961.19	ITGA2B	0.654951	0.40409	0.346004	0.780089	0.853453	0.326983	0.699904	2.04795	0.308459	0.406998	0.443893	0.30176	0.21998	0.269489	0.161822	0.180137	0.549027	0.409329	0.54009	0.173671	0.511392	0.10403	0.299857
ENSG00000005981.13	ASB4	0.818663	20.0105	17.3002	16.9362	1.56466	8.12047	23.5449	7.85744	41.5284	24.3073	24.184	4.19591	41.9135	43.558	18.7066	24.1984	12.643	30.0175	12.3239	31.4873	33.8404	39.5463	25.9613
ENSG00000006007.12	GDE1	36.6352	59.1587	61.5502	55.9398	66.1629	54.5881	62.9242	73.2117	54.3909	67.1013	67.2252	75.0665	76.1866	74.9896	61.2631	78.6797	74.1317	80.2492	80.768	95.1924	74.4488	76.3279	90.6766
ENSG00000006015.18	REX1BD	46.668	41.3912	53.5913	81.5782	166.752	62.7863	50.0523	41.4151	55.8823	42.8101	31.401	38.1508	33.1142	27.9984	27.7849	29.1072	42.756	45.0926	36.212	30.9127	28.7215	26.2304	36.3458
ENSG00000006016.12	CRLF1	32.0302	2.27907	2.26825	5.00979	9.79437	5.61321	10.6239	6.73068	3.71774	8.81181	6.28025	5.30236	9.67913	4.96428	6.61853	5.61427	12.6536	5.87314	4.14069	5.84691	1.8971	5.9706	5.03444
ENSG00000006025.12	OSBPL7	7.49077	90.9364	5.17084	22.7954	6.96986	4.06911	73.9369	6.45524	52.859	22.1188	32.6508	74.0463	65.8034	42.863	5.92268	17.083	27.7424	38.3746	42.9453	58.6718	30.5681	35.1622	23.1942
ENSG00000006042.12	TMEM98	6.91746	3.18424	0.71123	2.73871	1.70284	1.56227	2.31501	2.19167	1.5423	6.91313	3.71557	10.3173	4.57559	2.28364	2.76714	3.37347	8.04114	4.33205	19.8197	1.93423	2.49099	2.11033	3.51599
ENSG00000006047.13	YBX2	1.0438	1.16378	0.941899	0.797424	0.975375	0.672132	1.02291	0.778461	1.72089	1.91492	0.575417	0.704108	0.615945	0.439693	0.954751	0.300228	1.27561	0.852769	0.441892	0.419705	1.28673	0.237783	0.268293
ENSG00000006059.4	KRT33A	0	0	0	0	0	0	0	0	0	0.048684	0	0	0.0146654	0	0	0	0	0	0	0	0	0	0
ENSG00000006062.18	MAP3K14	34.9979	39.4877	33.0242	87.056	64.0186	92.3001	49.3507	89.1159	32.0689	27.0688	22.7701	34.4438	27.3268	12.1554	26.1519	29.5275	52.1384	25.0543	28.4938	16.9329	15.1603	34.865	11.3472
ENSG00000006071.16	ABCC8	1.73964	3.02269	1.74811	3.10297	3.86535	0.277046	12.1989	2.11731	5.35953	5.06465	1.57829	3.57802	2.56644	2.43957	2.37877	7.26552	11.7713	4.12742	3.45332	0.882827	1.22073	5.64735	2.49353
ENSG00000006116.4	CACNG3	0	0	0	0	0	0	0	0	0	0	0	0	0	0	0	0	0	0	0	0	0	0	0
ENSG00000006118.15	TMEM132A	3.43837	2.7963	1.80691	3.2763	4.61271	3.72396	1.57923	2.41923	1.68839	1.99604	2.58116	6.81116	2.96239	2.41121	1.53729	3.87296	1.59854	1.63732	15.0898	2.14194	2.63943	2.2292	3.09326
ENSG00000006125.18	AP2B1	44.5967	112.175	97.5346	110.597	89.4093	157.347	85.1827	127.632	128.036	100.4	102.921	77.9848	95.369	81.5135	83.2992	96.1782	104.067	73.9607	90.195	103.475	89.9859	96.7481	66.2691
ENSG00000006128.12	TAC1	0.429798	0	0.0192224	0.0173349	0	0	0.0538374	0.071858	0.0162347	0.08114	0.0822025	0	0.117323	0.0283673	0.0323644	0	0.0161469	0	0	0	0.0329931	0.0297229	0.173601
ENSG00000006194.10	ZNF263	9.49649	14.9351	12.4562	19.1204	25.8068	15.9132	15.7386	21.3291	20.0666	12.025	10.9411	15.2461	9.92844	9.19379	12.7354	12.5796	13.4181	12.1093	16.7592	10.4203	11.5146	10.8786	8.45913
ENSG00000006210.7	CX3CL1	5.07571	12.3813	7.36377	19.8877	8.35542	4.63226	3.24821	11.9187	13.0527	8.9254	13.5305	6.9836	8.75522	5.9855	7.84838	9.67661	7.9042	6.05952	5.12267	4.09574	7.34095	7.10377	3.3458
ENSG00000006282.21	SPATA20	27.3843	32.2626	45.6917	14.5266	26.3555	42.1293	60.0826	34.2044	32.372	44.5134	30.0039	110.875	32.9694	38.9199	19.7423	33.9108	59.9176	56.5501	62.454	8.94405	40.8289	22.634	26.6083
ENSG00000006283.18	CACNA1G	0.0204666	0.145472	0.0384449	0.10401	0	0.0544972	0.0538374	0.0598816	0.0324694	0.097368	0.443893	0.114956	0.21998	0.0992856	0.226551	0.0900685	0.177616	0.153498	0.589189	0.0868355	0.230951	0.148615	0.0157819
ENSG00000006327.14	TNFRSF12A	33.8518	17.9901	8.8235	24.8756	4.81591	33.7519	20.8351	13.126	20.3908	32.9267	17.2463	114.022	20.0622	5.95712	9.59316	16.5426	78.0331	14.0366	85.7925	13.532	3.24982	19.9292	12.8307
ENSG00000006377.11	DLX6	0.184199	0.0484908	0.0192224	0.0693397	0.0609609	0	0.0538374	0.0479053	0.0811735	0.08114	0	0.129326	0.205315	0.113483	0	0	0.0968814	0.272886	0	0.0434177	0.0329931	0.0148615	0.0789097
ENSG00000006432.16	MAP3K9	7.14218	7.01941	4.09663	8.32166	16.4696	12.8977	7.80652	7.88185	5.74744	2.67655	3.83032	3.69212	1.62825	2.08478	2.02697	4.32282	2.16092	1.44971	2.30766	7.80713	3.48077	3.61133	1.87803
ENSG00000006451.8	RALA	9.74209	18.8467	12.7637	18.8777	11.3794	21.2357	12.1852	16.2998	16.1698	19.36	21.3727	22.9913	19.6222	22.6229	12.8099	17.2031	13.9509	13.0815	34.7622	19.0604	14.2365	17.8337	14.1406
ENSG00000006453.14	BAIAP2L1	2.94719	1.5517	2.44125	5.39456	7.66075	7.33896	4.41467	4.33543	2.88978	2.88859	1.95642	4.98623	1.89183	1.94316	2.41115	5.28402	1.40478	2.59242	3.56787	1.33148	2.30951	1.78337	1.94118
ENSG00000006459.11	KDM7A	24.3962	29.9996	45.4611	51.0687	35.845	114.916	54.6988	71.4268	42.9742	23.5793	31.5822	26.956	19.3583	25.6157	27.623	26.1829	17.148	18.5733	21.8982	30.587	28.7699	26.5311	19.9326
ENSG00000006468.14	ETV1	2.27179	0.662707	0.403671	0.658727	0.223523	0.726629	0.825507	0.634745	0.568214	3.81358	1.72625	4.0091	1.30522	1.41835	1.40785	2.44686	1.93761	1.63732	4.95902	0.419719	0.791833	0.505289	1.13631
ENSG00000006530.18	AGK	5.68969	10.8117	8.63091	9.07232	3.69356	11.5165	7.49245	11.2335	9.01021	11.4083	8.61586	14.0009	10.5908	7.41459	9.09442	8.42128	10.0433	10.6766	12.6512	5.96289	7.60488	7.16269	5.74462
ENSG00000006534.17	ALDH3B1	2.33323	1.99174	2.93982	2.11243	4.3898	1.05419	1.84842	2.10248	1.59759	2.74253	1.95637	5.8484	2.10911	0.964488	2.66524	1.83141	4.08859	3.1723	14.9528	0.610207	1.58398	0.951133	0.836442
ENSG00000006555.11	TTC22	0.0204666	0.129309	0	0.0520048	0	0.0908287	0.0538374	0.239527	0.0324694	0.064912	0.115083	0.373608	0.0293307	0.0141837	0.0161822	0.0150114	0.0484407	0.0170554	0.130931	0.0289452	0.197958	0.0297229	0.0315639
ENSG00000006576.16	PHTF2	25.7265	59.9184	89.6343	59.6982	22.9823	91.4645	88.8963	47.7616	67.7792	111.503	114.229	64.2175	200.223	244.993	128.989	213.124	97.1563	147.099	114.712	259.371	152.246	186.805	192.023
ENSG00000006606.9	CCL26	0.122799	0.0808179	0.0961122	0.0346698	0.0406406	0	0.0179458	0.035929	0.0162347	0.048684	0.098643	0.819064	0.102657	0	0.0647289	0	0.274497	0.0852769	0.801952	0	0.313434	0.0743073	0.142037
ENSG00000006607.14	FARP2	11.7386	18.559	18.9069	15.3065	18.9976	19.0795	16.6413	17.1022	17.9864	15.8223	13.7614	20.0966	17.0594	18.609	11.8277	14.3965	19.3358	13.5158	16.5136	17.9892	16.0511	13.9963	11.6321
ENSG00000006611.17	USH1C	0	0	0	0	0.487687	0.0363315	0	0	0.0324694	0	0.032881	0.0574782	0.0586614	0	0	0	0.0484407	0.0682216	0	0	0	0.0148615	0
ENSG00000006625.18	GGCT	14.5579	11.843	22.1052	14.8907	14.0537	14.351	19.2461	16.6981	13.1637	16.9274	16.5753	27.2187	18.1698	17.2704	13.1873	16.3413	20.591	18.3219	23.1713	10.1869	12.2783	14.4518	19.5203
ENSG00000006634.8	DBF4	1.59639	1.30906	1.26868	2.70425	1.01602	2.48871	2.02678	2.75457	2.37026	1.83376	1.87346	3.17584	1.51053	1.36328	1.84477	1.77135	2.24398	1.63732	2.89685	1.47619	2.14456	1.45641	1.10474
ENSG00000006638.13	TBXA2R	0.83913	1.50436	1.44053	1.83752	1.31531	0.733896	1.29357	0.796989	1.08151	1.0309	1.71622	1.37838	1.06828	1.03575	0.784465	1.09577	1.05656	0.883333	0.82822	0.955393	1.43535	1.26041	1.49258
ENSG00000006652.15	IFRD1	42.4555	25.8593	47.1485	42.453	11.2122	31.5566	51.2728	51.4625	28.5699	54.605	22.4841	39.3852	34.0362	33.5711	39.5618	40.6118	59.5279	19.7557	58.0317	34.0986	27.5628	57.6376	19.3238
ENSG00000006659.13	LGALS14	0	0.0161636	0	0	0	0	0	0	0.0162347	0.032456	0.032881	0.0287391	0	0.0141837	0	0	0.0322938	0	0.0654654	0.0289452	0	0	0.0315639
ENSG00000006695.12	COX10	18.0335	16.4095	40.579	24.8513	27.3511	41.838	25.5204	29.0065	24.5447	32.6904	31.8869	18.2703	30.5864	29.0843	24.7219	26.8847	30.0233	28.5815	19.7355	26.7598	33.215	30.8078	38.0478
ENSG00000006704.11	GTF2IRD1	52.4577	40.0457	85.7513	48.7505	64.5227	28.9199	85.9006	54.0014	48.1034	24.4696	38.4751	36.3693	23.1329	28.452	28.9985	37.7838	29.565	37.0272	34.6027	53.8384	45.2828	29.1436	20.5323
ENSG00000006712.15	PAF1	19.7503	54.6641	53.5558	83.6063	117.594	54.3613	59.9511	72.1133	64.1757	47.5564	38.5863	48.5834	40.5204	36.3264	35.0188	33.6256	51.5628	45.9643	46.0058	43.1572	39.6247	35.7864	34.3102
ENSG00000006715.16	VPS41	9.59889	11.1044	10.4276	11.0597	6.56386	17.7842	11.3245	15.3896	10.8935	15.5464	14.7661	18.5371	14.4454	11.4036	15.9395	14.9363	15.5818	13.2691	27.4627	11.636	11.8629	10.3584	11.5366
ENSG00000006740.18	ARHGAP44	2.98812	3.41052	3.4408	5.58184	2.601	2.57953	2.90722	1.71261	3.42552	5.93945	3.99504	1.9255	5.66084	7.44643	4.87086	2.98727	1.71157	1.46676	3.02776	1.56305	5.29563	5.94457	6.39369
ENSG00000006744.19	ELAC2	33.1559	66.1165	78.985	99.3638	101.033	96.3852	79.6076	93.7148	91.044	62.1048	57.2295	72.5525	54.9217	54.5805	50.5537	50.8184	64.5366	62.7762	50.4575	58.8888	63.6601	54.6906	49.1497
ENSG00000006747.15	SCIN	1.38207	0.914164	0.0961122	1.31572	1.57452	0.290652	0.431579	0.323361	0.290422	1.96367	0.295929	0.558127	0.836864	0.283673	0.679313	0.207803	1.48551	1.10156	0.327327	0.13911	1.90913	0.10403	0.395148
ENSG00000006756.16	ARSD	4.80965	4.12172	1.51857	5.78986	4.14534	2.76119	2.38679	3.24558	2.41897	7.65962	3.50183	13.5217	3.60769	2.97857	4.01321	3.4528	7.92813	7.58965	20.8016	1.51962	2.93638	1.8131	2.09901
ENSG00000006757.12	PNPLA4	5.09618	32.7959	29.349	29.452	11.2575	22.798	18.0176	23.4975	31.3167	22.0376	29.9217	14.0822	26.9407	26.185	31.3611	28.1014	17.1157	18.9485	20.0582	27.0058	25.6191	29.2622	31.5007
ENSG00000006788.14	MYH13	0	0.129341	0.0192224	0	0	0.0181657	0.0718191	0.0239527	0.0162509	0.0811563	0.082334	0.718535	0.161363	0.0709324	0.0809111	0.150114	0.113028	0.289959	1.48942	0.0868355	0	0.0891836	0.157819
ENSG00000006831.10	ADIPOR2	22.5132	72.8493	69.4744	65.1966	54.6616	79.4307	39.7377	61.1272	49.808	68.9214	50.1294	39.3438	46.4452	64.6634	84.8278	76.4681	45.2275	49.2389	41.5869	45.2557	60.9877	60.4085	44.8207
ENSG00000006837.12	CDKL3	1.71258	2.00477	2.82472	2.53159	2.19697	2.19484	2.90763	3.03219	2.7692	2.11522	1.40854	2.58882	2.41967	1.65306	1.98274	2.17133	2.57611	2.23185	2.51785	2.02829	1.57194	1.59918	2.60967
ENSG00000007001.13	UPP2	0	0	0	0	0	0	0	0	0	0.016228	0	0	0	0	0	0	0.0161469	0.0341108	0	0	0.0164965	0	0
ENSG00000007038.11	PRSS21	0	0.0161636	0	0	0	0.0181657	0	0	0	0.032456	0.065762	0.0287391	0.0146654	0	0	0	0	0.0341108	0.196396	0.0289452	0.0164965	0	0
ENSG00000007047.16	MARK4	10.7655	15.517	15.5317	34.0631	18.654	33.2433	28.2826	32.8151	19.3846	16.6989	11.5741	17.5309	11.395	10.964	11.6998	9.70178	13.4378	14.787	17.823	18.1486	13.7416	10.4328	9.4065
ENSG00000007062.12	PROM1	0.429798	1.05063	2.6719	0.468043	0.142242	1.38061	0.681941	0.65871	0.438337	2.30439	1.97286	1.58065	1.08524	1.60275	2.36259	2.8972	3.32625	1.73965	5.38455	0.767046	1.48469	1.20376	1.08895
ENSG00000007080.11	CCDC124	59.4964	65.8343	114.677	95.3924	356.845	89.8114	92.2215	105.883	88.8128	53.3739	41.4137	65.8987	50.9034	40.0263	40.229	38.2491	71.2886	60.7419	56.5621	48.2374	40.1527	47.0514	45.9071
ENSG00000007129.18	CEACAM21	0.102333	0	0.192224	0.0866746	0.101602	0.0544972	0.0179458	0.167669	0.0324694	0.178508	0.0493215	0.574782	0.117337	0.0141837	0.0161822	0.0300228	0.226057	0.136443	0.409159	0.0289452	0.0164965	0.133753	0.0946916
ENSG00000007168.14	PAFAH1B1	73.0807	161.474	171.259	184.932	133.534	313.761	169.906	207.845	177.092	197.803	193.674	225.351	180.577	181.401	150.371	166.421	165.444	159.026	169.382	205.62	169.421	176.682	137.929
ENSG00000007171.18	NOS2	0.552598	1.11218	0.538228	0.121344	0.467367	0.563138	0.466591	0.071858	0.259755	0.615739	1.00287	0.201174	1.5105	0.42551	0.372191	1.51615	1.22716	0.238775	1.32568	0.95519	0.709351	0.980856	0.599713
ENSG00000007174.18	DNAH9	0.0855912	0.177799	0.0384449	0.0346698	0.508008	0.0544972	0.0538374	0.071858	0.114682	0.178508	0.032881	0.0872806	0.0439961	0.113469	0.0809111	0.0450342	0.177616	0.119388	0.229129	0.0578903	0.181462	0.0297229	0.0946916
ENSG00000007202.15	KIAA0100	31.498	110.021	78.8889	91.3724	77.6236	138.423	82.3354	120.877	107.375	99.9645	98.4786	106.651	88.5453	91.4245	94.6692	93.2835	95.0091	86.9163	124.189	123.306	102.41	102.771	98.2893
ENSG00000007216.16	SLC13A2	0	0	0	0	0	0	0.0179458	0	0	0	0	0	0	0	0	0	0	0	0	0	0	0	0
ENSG00000007237.19	GAS7	48.4977	14.011	3.40237	7.14197	2.06406	6.73949	8.9909	5.63577	4.52902	32.8293	21.7673	28.1643	23.8605	13.5312	14.0016	26.7503	25.8371	15.9286	35.4168	14.9936	8.31427	19.9738	13.462
ENSG00000007255.10	TRAPPC6A	8.47314	13.7229	24.6816	20.8019	40.3155	15.9328	16.9097	16.5752	17.1601	16.7473	7.52975	14.2977	11.131	8.79386	15.5026	13.9499	17.7939	16.305	15.9081	6.81657	7.24197	7.60906	11.2052
ENSG00000007264.15	MATK	0.880063	0.646544	0.307559	0.884081	0.934734	0.217989	0.448645	0.790438	0.292224	0.178508	0.542536	2.15543	0.278642	0.0283673	0.178004	0.135103	0.565142	0.44344	4.81171	0.188143	0.37942	0.282368	0.220947
ENSG00000007306.15	CEACAM7	0.0409332	0	0	0	0	0	0	0	0	0	0	0	0	0	0	0	0	0	0	0	0	0.0148615	0
ENSG00000007312.13	CD79B	1.33035	2.8771	2.86412	3.41498	3.84054	2.03456	0.628103	1.71261	1.85074	1.02238	1.69339	1.89678	1.33453	1.09214	0.841475	1.38105	0.645876	0.937995	1.91485	0.709142	1.96309	1.21862	1.1363
ENSG00000007314.12	SCN4A	78.7759	295.188	160.775	220.634	96.0346	240.626	245.204	191.326	269.5	256.388	297.588	162.366	343.377	328.383	231.863	258.157	203.931	312.654	229.735	348.032	296.632	322.805	261.893
ENSG00000007341.19	ST7L	5.23942	8.00098	6.32418	8.94478	8.35165	8.57423	9.06263	13.1261	9.68141	7.6608	7.13518	9.0097	5.32354	6.08477	7.18489	7.49072	7.41141	6.32757	8.49412	7.32366	6.79655	6.18236	5.39744
ENSG00000007350.17	TKTL1	0	0.22629	0.0768897	0.121344	0	0.0181657	0.143566	0.0958106	0.24352	0.924996	0.263048	0.330499	0.322638	0.184387	1.24603	0.345262	0.339085	0.767492	0.36006	0.0578903	0.296937	0.118892	0.252511
ENSG00000007372.25	PAX6	0.0818663	0.193963	0.0576673	0.450708	0	0.0363315	1.34594	0.263479	0.146112	0.48684	0.0822025	0.373608	0.0293307	0.0851019	0.0809111	0	0.0484407	0.0170554	0.0818318	0.144726	0.0494896	0	0.126255
ENSG00000007376.8	RPUSD1	4.91196	6.82103	5.17084	6.86461	9.36766	6.75764	10.2112	7.97622	6.5913	5.42017	4.20875	9.62758	5.32351	4.48203	3.81904	4.00805	6.73324	6.61751	8.46139	4.44308	3.3158	4.3247	5.72886
ENSG00000007384.15	RHBDF1	24.9897	16.8263	14.436	17.3002	7.70298	10.627	17.4304	13.5572	16.2185	20.139	21.5864	23.6092	18.889	17.8998	12.881	16.1823	22.1278	18.9672	42.845	14.3134	15.6717	19.3794	12.8939
ENSG00000007392.17	LUC7L	44.4739	42.09	56.7254	45.4001	81.5657	40.6731	63.4417	48.8395	47.342	48.0688	38.1584	53.1603	35.711	31.0076	36.8469	35.0223	45.0013	36.9761	72.2575	26.2389	35.514	27.7018	27.7791
ENSG00000007402.12	CACNA2D2	1.98526	3.07107	2.4989	3.34562	0.894093	1.59858	2.85338	2.68269	2.69496	2.58025	2.6798	1.89678	4.03296	4.20005	2.94516	1.86141	1.98607	1.68847	3.81335	3.31423	3.20034	2.52645	1.54663
ENSG00000007516.14	BAIAP3	1.12566	3.53983	2.19136	3.60565	2.4994	1.56225	2.29708	2.00005	2.41897	2.35306	2.58116	2.644	3.15307	3.80123	2.37879	2.7771	1.11412	2.28542	2.22582	2.43141	3.84367	2.05088	2.73027
ENSG00000007520.4	TSR3	24.1301	39.9564	50.9971	41.1184	64.6186	34.8782	36.9468	35.7493	39.8889	33.024	28.0141	38.0505	32.7167	30.9749	28.4645	22.9074	42.0853	40.5918	37.3516	29.5241	28.0936	28.6529	34.6115
ENSG00000007541.17	PIGQ	22.9226	13.9492	26.0407	29.2613	64.2731	23.7132	20.237	28.5295	19.7414	13.2956	10.5645	14.2389	9.33483	8.74131	10.0815	10.0697	11.5459	12.7113	16.8822	13.995	12.8178	10.3561	8.49068
ENSG00000007545.16	CRAMP1	11.3097	16.0703	12.9339	17.539	7.63363	20.3839	22.1614	23.7191	20.0247	17.0795	18.0043	15.2085	12.2114	14.0481	16.2863	16.9706	14.1565	15.254	18.9055	13.3242	20.1819	12.1786	9.21157
ENSG00000007866.22	TEAD3	22.4518	30.1252	29.9678	29.244	10.2406	36.4223	15.8338	22.1323	22.5858	22.0377	28.3523	21.583	25.7523	29.0339	28.6911	21.3762	24.6402	21.1316	30.4594	23.7495	24.4642	25.6509	23.0416
ENSG00000007908.16	SELE	0.573064	0.274781	0.0768897	8.94482	0.142242	0.0544972	0	1.48506	1.91569	0.048684	0.164405	0.0431086	0.0586614	0.0141837	0.129458	0.0150114	0.161469	0	0.196396	0.0868355	0.0659861	0.0148615	0.0315639
ENSG00000007923.17	DNAJC11	36.0203	47.138	52.5734	51.7827	52.8835	66.587	45.834	49.8215	58.3475	51.9514	50.1653	56.674	52.3847	49.0569	43.9551	52.9434	59.4086	61.7259	56.5098	41.6257	42.6971	47.2952	47.4563
ENSG00000007933.13	FMO3	8.16617	2.08512	1.05723	1.28278	1.93043	1.67125	4.10959	4.49112	1.60723	3.60262	2.38387	9.69943	6.17178	4.96428	2.42733	5.81069	4.66645	5.57442	5.2045	5.16671	1.86411	1.72394	7.19658
ENSG00000007944.15	MYLIP	12.4641	48.6362	31.1211	42.9759	17.5364	18.6562	21.4632	32.0719	27.7776	39.4179	25.828	27.1339	33.9644	36.8349	31.1022	37.803	27.3468	36.1444	40.025	45.8352	48.342	37.1454	26.6239
ENSG00000007952.18	NOX1	0	0.0808179	0.0384449	0.0866746	0	0	0.125621	0	0	0	0.0822025	0.0287391	0.102657	0.0851019	0.0323644	0	0.0645876	0.0341108	0.0490991	0.0289452	0.0824826	0	0
ENSG00000007968.7	E2F2	0.408984	0.0969815	0.134557	0.208019	0.162562	0.108994	0.0717832	0.383243	0.0162347	0.0524165	0.0977552	0.574782	0.27961	0.0851019	0.0161822	0.225171	0.129175	0.0852769	1.16201	0.130253	0.148469	0.0743073	0.0473458
ENSG00000008018.9	PSMB1	83.2376	89.6831	124.572	157.159	210.051	185.322	86.4862	133.579	118.367	94.3082	72.8643	108.17	76.8023	69.0181	74.5948	75.1945	91.1293	67.9342	89.4248	67.49	60.6838	66.7372	65.4732
ENSG00000008056.14	SYN1	0.491198	0.45258	1.09568	0.693397	0.304805	0	0.807543	0.118805	0.454571	1.11973	0.394572	2.71584	0.307972	0.212755	0.744382	0.375285	1.98607	2.25131	2.63502	0.115781	0.593875	0.0594458	0.173601
ENSG00000008083.14	JARID2	14.9411	21.1743	19.9721	11.233	14.0007	7.26629	17.4792	12.7082	14.7086	24.9269	16.3419	20.894	20.0759	21.9279	24.2248	25.3543	19.9456	19.4432	26.6117	17.5842	17.5687	17.804	16.6863
ENSG00000008086.13	CDKL5	3.62258	5.59819	4.67107	3.92506	2.93608	3.52406	4.84408	5.25017	4.89741	5.62812	6.21461	4.27168	5.13296	3.92257	5.16015	4.96157	4.35517	3.83185	6.03307	3.61332	4.89808	4.86065	3.58867
ENSG00000008118.10	CAMK1G	0.163733	0.0161636	0.173002	0.0346698	0	0.0181657	0	0.119763	0	0.113596	0.0164405	0.0718477	0.0879921	0	0.178004	0.0900685	0.0484407	0.0852769	0.0654654	0.0144726	0.0329931	0.163476	0.0315639
ENSG00000008128.23	CDK11A	50.3227	21.9455	35.4219	86.4359	204.235	47.2002	34.5792	47.9905	42.7563	25.1595	26.0476	27.3528	23.5647	24.0996	28.1179	22.4119	25.5858	21.0202	29.094	38.9916	25.579	22.6158	20.1237
ENSG00000008130.15	NADK	23.7822	20.1075	24.1434	21.5994	26.457	28.0297	24.2089	33.9888	28.5081	19.1328	22.4084	22.7757	12.7295	11.6731	14.8715	13.6004	26.1858	15.5581	31.047	12.8806	17.9647	18.8294	11.7102
ENSG00000008196.13	TFAP2B	0	0	0	0.0346698	0	0	0.0358916	0.0119763	0	0	0.0164405	0	0.0439961	0	0	0.0150114	0	0	0	0	0	0	0
ENSG00000008197.5	TFAP2D	0	0	0	0	0	0	0	0	0	0	0	0	0	0	0	0	0	0	0	0	0	0	0.0157819
ENSG00000008226.20	DLEC1	0.163733	0.177799	0.0576673	0.225354	0.101622	0.0908287	0.305079	0.191621	0.0324694	0.227192	0.197286	0.402347	0.146654	0.0992856	0.14564	0.120091	0.645876	0.460495	0.785585	0.0723629	0.42891	0.20806	0.220947
ENSG00000008256.16	CYTH3	23.291	17.0041	16.6659	18.583	7.39659	16.6035	14.535	17.1621	16.2022	22.041	24.5128	17.9907	22.1301	21.5594	21.2958	22.0969	19.8122	15.3669	22.9456	18.0618	24.5482	17.3136	20.5796
ENSG00000008277.15	ADAM22	2.31272	4.20253	2.28747	2.09753	0.467367	1.25344	1.651	1.20961	3.91256	11.1973	7.00369	12.4584	3.02106	2.36867	21.9431	15.0564	5.50609	4.69023	11.4401	1.27359	2.392	2.49674	8.2066
ENSG00000008282.9	SYPL1	34.7523	85.0728	139.286	73.8988	27.2495	115.927	65.7003	93.919	69.9553	83.172	83.8938	49.6468	86.0229	107.285	106.367	93.1647	73.67	61.9454	70.2512	127.096	122.421	92.0629	73.8438
ENSG00000008283.16	CYB561	8.92343	5.33398	2.11447	7.0097	5.93357	4.05094	3.66093	3.03001	1.91573	6.89689	6.54334	15.7242	5.85149	4.82244	3.9161	6.73798	9.34935	5.70143	9.6726	3.41553	4.30922	3.81938	4.68725
ENSG00000008294.22	SPAG9	49.611	92.504	126.584	129.165	66.0817	262.565	187.168	176.23	139.523	124.064	103.056	137.445	92.5747	105.418	140.568	138.07	118.842	105.308	135.639	122.703	98.0205	100.678	97.8695
ENSG00000008300.17	CELSR3	0.798197	0.872834	1.80691	0.884081	0.629929	0.417812	1.79458	0.694627	0.698076	1.00614	0.822025	1.30763	0.879936	0.567346	0.792929	0.705521	1.2433	0.989212	1.04745	0.578903	1.12208	0.163476	0.252511
ENSG00000008311.16	AASS	23.0592	12.9263	14.7557	15.2387	22.5772	8.41208	17.9215	21.7023	11.2774	27.8522	24.6802	20.8569	23.0074	22.8392	36.3466	39.5316	16.5985	19.3172	32.4463	23.1418	23.0411	24.2126	17.0021
ENSG00000008323.16	PLEKHG6	0.163733	0.0969815	0.0192224	0.156014	0	0.108994	0	0	0	1.6228	0.065762	0.0431086	0.0293307	0.0283673	0.113276	0.165126	0.67817	0.545772	0.130931	0	0.857819	0.0743073	0
ENSG00000008324.12	SS18L2	4.17518	4.2995	5.07472	5.47783	5.05976	4.83209	3.82967	5.74866	4.75451	4.36533	3.61691	6.33697	3.78818	3.36153	4.46628	4.33842	4.39196	3.44519	5.9896	3.2997	2.9359	3.37355	2.62843
ENSG00000008382.16	MPND	6.83586	12.1874	13.5902	14.7173	16.2795	7.62985	7.6449	10.7787	9.28626	7.44865	8.41754	7.96073	9.41519	8.01378	9.12485	7.22049	9.38133	8.18659	9.56015	8.0325	8.39962	9.20722	8.49066
ENSG00000008394.13	MGST1	18.5018	7.04732	1.19179	8.47678	1.46306	5.54053	3.82246	7.22171	5.73085	28.6904	5.62265	2.81643	4.41427	1.43255	8.28742	5.08888	27.256	12.2458	3.28964	1.66435	11.3331	3.68564	1.94118
ENSG00000008405.12	CRY1	8.04337	7.904	5.32461	10.6436	1.64594	12.4072	10.1744	12.7907	12.0137	8.92542	19.6957	10.849	14.416	9.82927	7.07163	11.0184	9.23603	5.71355	13.2404	14.4436	11.0197	16.2882	7.51218
ENSG00000008438.5	PGLYRP1	0.0409332	0.0808179	0.0192224	0	0	0.0181657	0.0179458	0.263479	0	0	0.032881	0	0	0	0	0	0	0	0.0327327	0	0	0	0
ENSG00000008441.19	NFIX	81.9073	433.606	266.615	326.209	200.865	250.427	327.475	321.682	344.655	415.193	401.083	299.194	302.385	390.773	313.728	353.308	322.293	329.267	245.168	419.621	433.796	356.705	303.768
ENSG00000008513.16	ST3GAL1	55.0755	59.9978	56.1732	38.1542	87.2147	38.6567	90.2536	52.7798	54.0712	52.7501	98.7139	60.9846	50.3755	80.9738	71.1371	106.586	68.1239	64.7599	68.8772	113.928	77.5172	150.678	91.643
ENSG00000008516.18	MMP25	0.306999	0.484908	0.173002	0.208019	0.121922	0.145326	0.376862	5.55702	0.113643	0.16228	0.608298	1.52317	0.483957	0.113469	0.372191	0.21016	0.242204	0.0341108	0.36006	0.318397	0.42891	0.534997	0.0473458
ENSG00000008517.19	IL32	35.4901	397.171	151.26	98.6358	88.3324	332.975	147.407	96.7088	144.617	190.913	112.716	858.528	57.6893	65.0322	279.071	671.092	227.858	95.9476	332.654	88.4938	32.8446	87.4597	18.3702
ENSG00000008710.20	PKD1	90.3279	287.18	223.83	234.414	248.527	230.661	311.125	236.994	252.933	238.249	269.504	158.717	164.292	207.244	164.21	185.442	166.184	184.54	153.912	243.449	292.455	183.324	119.602
ENSG00000008735.14	MAPK8IP2	0.71633	0.549562	0.63434	0.329363	0.731531	0.417812	1.11268	0.862296	0.308459	0.503068	0.115248	0.474195	0.982579	0.340408	0.388373	0.405308	1.34019	0.682216	0.409175	0.318397	0.280441	0.133753	0.394548
ENSG00000008838.21	MED24	40.4011	83.6359	89.2499	83.0343	75.0225	88.4058	65.0895	81.1064	94.2331	87.3229	81.2868	59.6623	76.2469	81.4855	78.7916	86.4357	77.4815	75.0409	72.7157	76.4342	76.1645	66.0161	58.5036
ENSG00000008853.18	RHOBTB2	40.708	31.0826	35.7537	39.801	21.5598	55.1512	45.8527	54.121	35.8949	33.1539	29.0339	33.8834	23.6112	21.5592	25.0824	30.2124	37.5059	39.1933	51.6359	38.1063	23.9859	31.536	17.5341
ENSG00000008869.12	HEATR5B	6.79491	8.6637	8.11187	9.27418	3.47477	10.1002	12.1675	10.8506	7.27314	12.4956	8.26957	13.9385	8.63789	9.30448	10.3728	12.3544	11.9164	9.9774	14.9425	6.90348	9.37003	6.28639	6.29699
ENSG00000008952.17	SEC62	132.071	64.1904	54.6302	97.004	277.205	78.1107	54.8635	79.878	60.6691	70.1717	64.8413	86.4913	67.5926	56.4084	61.6543	57.4782	77.6364	63.8039	85.411	61.6245	59.9174	58.6443	55.726
ENSG00000008988.11	RPS20	429.636	344.637	481.161	337.946	606.093	385.228	311.053	496.476	361.432	266.979	236.026	401.227	359.016	333.275	268.853	225.776	351.329	273.651	479.292	300.405	271.826	302.971	346.829
ENSG00000009307.17	CSDE1	295.257	1507.98	1647.13	1765.88	807.472	2671.39	2431.75	2366.67	1907.77	1920.47	1908.15	2304.91	1902.97	2042.72	2390.32	2284.68	2209.62	1881.94	1800.42	2881.64	2442.89	2094.91	2105.57
ENSG00000009335.18	UBE3C	28.9398	82.4717	66.1252	65.3352	23.6325	121.256	85.9349	76.3611	81.4982	88.0207	99.3905	79.1948	82.5423	102.307	88.298	87.0212	75.701	69.586	87.2309	99.6901	97.7764	109.288	95.9284
ENSG00000009413.16	REV3L	17.6532	29.5417	24.8442	26.9413	11.5977	30.8252	32.2429	36.597	23.5545	26.9923	27.313	41.5899	21.1091	20.3104	21.0777	38.6723	25.2933	22.0057	34.435	21.6037	21.6556	19.8867	15.4642
ENSG00000009694.13	TENM1	4.09332	1.77799	0.730453	2.44422	2.82452	1.03545	4.80948	1.71261	1.33124	5.03068	2.43319	4.6701	2.84508	1.90061	9.6446	9.45983	6.60408	2.93353	3.6497	1.15781	1.18775	1.69421	1.3099
ENSG00000009709.12	PAX7	4.72778	8.13101	1.38402	4.80177	2.05235	2.25255	7.69875	3.03001	3.45799	11.603	6.37891	28.3224	15.9559	10.8647	9.61224	15.837	15.2911	11.4101	45.9238	10.5939	4.09114	6.85113	10.2109
ENSG00000009724.17	MASP2	0	0	0.0768897	0	0.0812812	0.0181657	0	0.0239527	0.0162347	0	0.0493215	0.0143695	0	0.0141837	0	0	0	0	0.0163664	0.0289452	0.0164965	0.0148615	0.0157819
ENSG00000009765.15	IYD	0.906097	0.550726	0.701292	1.00627	6.97049	0.334994	0.394664	0.733323	0.71496	1.38586	0.247495	0.753711	1.03405	0.530383	0.288011	0.277696	2.79813	0.582015	0.679138	0.208347	0.25756	0.136265	0.334514
ENSG00000009780.16	FAM76A	10.2538	22.4027	15.4741	13.3826	23.9983	13.3881	12.8671	15.2214	14.6599	18.1591	19.5216	24.2702	14.6214	15.6162	16.0851	17.7589	14.1694	14.8041	22.7485	12.7648	16.2822	18.8146	10.1793
ENSG00000009790.15	TRAF3IP3	0.757264	0.759689	0.71123	1.30012	0.467367	0.635801	1.02291	2.62282	0.600684	2.02848	1.77557	10.0731	1.65721	0.709183	2.29789	2.0434	2.27668	1.96139	6.79206	0.56443	1.05578	0.802518	0.599713
ENSG00000009830.13	POMT2	17.7036	13.7077	29.7372	34.7912	64.1918	72.3248	35.8378	33.9649	28.4432	16.1641	11.4919	16.2376	11.7616	11.4604	12.4603	12.4595	19.8122	17.7546	19.9342	16.9764	11.4816	8.44129	11.6628
ENSG00000009844.16	VTA1	10.5198	40.8959	37.9643	43.4239	18.7365	71.3006	36.82	50.9554	45.311	46.0424	40.0162	45.5052	44.9201	49.6732	46.0384	47.196	40.006	41.5579	44.7302	49.0542	42.8121	41.1073	33.2683
ENSG00000009950.16	MLXIPL	172.485	82.4156	127.695	104.872	524.393	99.0911	45.9833	94.2878	66.4678	59.2326	40.307	14.9738	8.79472	28.5194	52.943	37.936	33.6499	23.0323	14.6292	19.0031	25.9103	28.2305	36.5356
ENSG00000009954.11	BAZ1B	61.236	62.9427	45.0791	74.5248	185.626	76.6401	67.7987	78.3252	74.6144	55.7432	61.0293	49.618	36.5167	45.147	56.4613	54.3566	45.5414	38.477	58.4443	61.494	63.2767	48.2551	36.5225
ENSG00000010017.13	RANBP9	21.5109	42.1385	69.5466	69.1663	23.6935	94.2983	83.2824	73.0077	79.5662	56.214	49.8641	64.6055	52.2187	56.6348	46.4586	54.8607	53.3591	55.5394	54.8109	67.285	59.9319	51.4659	55.4597
ENSG00000010030.14	ETV7	0.184199	0.0969815	0.0768897	0.468043	0.629929	0.0181657	0.305079	0.0239527	0.259755	0.097368	0.098643	4.74195	0.278642	0.0992856	0.0970933	0.0450342	0.984961	0.136443	0.507341	0.622321	0.263944	0.0297229	0.142037
ENSG00000010072.16	SPRTN	3.02907	4.8814	3.65226	5.63385	2.54006	5.59506	4.36081	5.6663	5.16263	5.6798	6.7406	6.38008	6.57008	6.22662	5.90653	5.59926	4.94095	4.63907	5.87654	6.55608	4.81699	5.63249	4.41889
ENSG00000010165.20	METTL13	5.62833	24.8434	17.1656	30.7175	18.8979	33.1161	27.3853	31.6415	27.4366	23.2385	17.9366	25.3335	18.0091	18.9777	20.0012	21.9467	22.5411	22.6496	24.4577	18.5394	17.0079	16.63	14.5038
ENSG00000010219.14	DYRK4	5.30082	6.10984	7.68897	8.84251	9.04252	9.08287	6.15539	7.67683	6.28284	5.93943	5.68843	7.74518	4.85423	4.35438	6.3273	5.07384	6.76555	6.08877	11.6856	5.36934	4.66852	4.84485	4.21441
ENSG00000010244.19	ZNF207	56.6401	48.5866	51.6314	60.6338	156.844	77.7883	54.2116	63.8546	67.7419	62.4317	71.1886	83.0425	65.2184	52.4512	60.6007	59.6482	59.6477	46.8853	75.371	50.0017	55.4457	63.1018	42.2021
ENSG00000010256.11	UQCRC1	183.81	476.8	885.006	445.267	685.553	481.044	404.992	375.66	502.398	386.695	491.598	286.561	465.442	389.986	329.716	421.008	381.641	445.388	289.054	311.954	334.203	440.147	646.014
ENSG00000010270.14	STARD3NL	8.51408	7.11198	5.68984	7.07265	2.11331	10.4271	5.94006	7.1858	5.30876	8.22762	8.11164	13.7331	8.76988	8.99244	4.8061	7.61078	9.63968	7.81138	13.1422	10.4058	7.02752	6.80717	6.32857
ENSG00000010278.15	CD9	35.7756	14.0781	17.6847	20.3512	7.76236	22.1803	15.8927	16.5273	14.4165	38.3949	37.6323	35.1508	31.2079	19.1206	32.769	23.0647	48.0042	32.6099	47.9175	13.8503	22.5507	28.5043	23.6098
ENSG00000010282.15	HHATL	97.7489	158.322	261.837	125.695	73.5386	89.2566	179.37	98.3136	218.979	190.422	162.462	176.183	289.149	268.882	172.515	196.724	269.508	260.402	202.54	193.637	171.844	241.806	228.293
ENSG00000010292.13	NCAPD2	8.24803	11.6866	13.4942	12.5724	8.2094	16.7488	17.2998	12.8746	15.5077	13.096	11.2946	18.4074	10.7351	11.2476	12.509	15.0715	15.2427	13.1668	20.5725	12.9674	12.8013	8.73853	9.56385
ENSG00000010295.20	IFFO1	18.9316	51.0613	23.3745	28.2559	7.74204	18.5291	36.6652	19.9166	25.4073	39.4341	22.6629	108.042	27.2776	18.9097	18.4315	16.6477	56.7605	42.8943	80.2884	23.243	19.5979	15.0695	25.0303
ENSG00000010310.9	GIPR	0.470731	0.176668	0.193935	1.01562	0.439447	0.308818	0.125621	0.275456	0.209931	0.32357	0.344165	0.560398	0.322638	0.212755	0.193912	0.270205	0.549011	0.153498	0.474624	0.143553	0.362924	0.10403	0.110474
ENSG00000010318.22	PHF7	2.16946	2.79628	3.38315	2.11486	4.77529	2.79751	4.34289	3.56895	3.50669	3.57015	2.74556	3.87978	3.76898	3.73027	3.65718	4.11311	4.00445	4.45144	4.4844	2.95241	3.66225	2.92771	4.4505
ENSG00000010319.7	SEMA3G	33.6061	17.1496	30.333	25.6557	10.9323	8.01262	13.8917	16.3597	13.8644	26.9345	28.4421	17.6745	17.6571	13.361	29.6296	14.6812	37.3447	23.9133	11.3419	8.22042	22.1218	13.94	20.5954
ENSG00000010322.16	NISCH	38.7023	66.6101	73.8142	59.3895	54.2552	52.826	87.8447	66.1692	68.6403	59.4065	55.6347	62.5794	36.7367	32.9203	55.5048	46.8821	57.9512	47.5163	66.0898	36.963	53.4227	35.2068	31.3271
ENSG00000010327.10	STAB1	67.1713	33.3616	12.5522	29.7121	26.2132	22.3802	29.9874	29.4857	23.654	24.9632	29.3792	44.7611	25.1657	9.48888	19.3059	18.495	40.3843	28.1415	83.223	10.6084	15.4407	20.9695	11.3788
ENSG00000010361.14	FUZ	15.4318	15.2746	21.5291	32.4163	28.5951	15.2233	14.8124	22.4437	28.0703	14.7999	14.0567	8.37743	12.5829	12.6376	19.8233	18.5241	12.8529	17.0444	12.3075	20.0445	14.8798	12.6174	15.7819
ENSG00000010379.16	SLC6A13	0.0409332	2.37606	0.557451	1.10943	0.915247	0.272486	1.20235	0.275456	2.11051	0.578123	0.624739	1.1783	0.205315	0.524795	0.258915	0.120091	0.710464	0.375219	1.94758	0.405232	0.148469	0.163476	0.378766
ENSG00000010404.18	IDS	31.3437	49.6078	37.3652	37.919	27.8187	42.0805	44.2493	42.3726	49.9641	55.8867	55.4839	62.4966	54.6796	47.945	64.2732	50.525	56.7083	41.2168	66.8645	62.0136	61.9765	48.1182	44.7569
ENSG00000010438.17	PRSS3	0	0	0	0	0.142242	0	0	0	0	0	0	0	0	0.0141837	0.0323644	0	0.0161469	0	0	0	0	0	0
ENSG00000010539.12	ZNF200	2.20247	5.2846	4.44038	4.90632	4.51968	4.65054	3.643	5.59553	5.42257	4.02453	4.07724	6.15016	3.07972	3.53173	5.48579	4.95488	5.07011	3.6328	7.36478	3.79196	4.27262	2.86679	3.36155
ENSG00000010610.10	CD4	2.43552	2.24674	0.153779	0.780071	0.934734	1.85291	2.63803	2.35934	0.487041	4.59253	1.80845	21.2956	3.79833	1.63112	3.52772	3.34754	8.13804	3.12114	33.264	1.62093	1.81462	1.99143	2.00431
ENSG00000010626.15	LRRC23	3.76583	6.03925	6.53874	9.58009	15.0213	6.14002	7.04454	9.27307	5.62289	4.2993	4.4574	7.3362	4.13014	4.35052	3.23055	2.69372	6.81057	6.90701	8.46589	5.42986	2.9738	3.00224	4.18736
ENSG00000010671.17	BTK	1.51453	0.808179	0.230669	0.364033	0.833132	0.672132	0.466591	0.754497	0.0324694	1.29824	0.542536	4.4402	1.08524	0.595713	0.809111	0.975742	1.87304	1.14271	9.29642	0.535485	0.280441	0.624181	0.347202
ENSG00000010704.19	HFE	3.46636	4.64359	3.44095	6.62194	10.7177	2.69338	3.09086	2.85816	3.32842	4.74914	3.49032	4.84202	4.42451	3.18241	4.30355	3.17946	4.45294	5.27158	7.45954	2.89621	3.87939	2.79572	2.48758
ENSG00000010803.16	SCMH1	24.3757	34.8053	35.3885	35.3984	23.5309	37.8392	36.2326	42.2434	38.5737	38.2009	33.5879	28.4948	32.7771	34.7502	33.5457	33.8863	34.7338	28.6019	31.4398	41.985	39.1477	33.2748	35.1622
ENSG00000010810.17	FYN	20.2005	9.06777	4.22892	10.5396	5.54744	7.22998	7.17834	10.096	5.43864	18.9879	11.4962	19.5282	11.5856	6.87906	10.2919	11.6489	18.3267	12.1775	27.6588	6.25215	8.75967	6.92544	7.38691
ENSG00000010818.10	HIVEP2	19.3	54.4564	29.468	43.164	26.7009	44.7603	55.7217	37.0069	48.3318	54.0231	42.6138	52.5063	38.9739	49.0759	56.2818	67.7315	38.8979	36.36	52.1596	56.8234	43.3199	48.3721	38.8393
ENSG00000010932.17	FMO1	0.0613997	0.0646544	0.0768897	0	0	0.0363315	0.0538374	0.0479053	0	0.340788	0.147964	3.77919	0.146654	0.127653	0.0647289	0.135103	1.01725	0.579883	10.4581	0.0434177	0.148469	0.0148615	0.236729
ENSG00000011007.13	ELOA	18.3061	37.1763	28.7567	38.8649	32.9189	74.0638	47.4308	52.3221	45.051	40.1481	39.9667	61.3005	39.9929	43.3736	35.5847	39.6601	44.7446	37.4181	54.2545	51.3399	37.9261	41.2257	34.5854
ENSG00000011009.11	LYPLA2	17.3966	31.1796	29.9293	38.6395	46.0052	42.3484	23.0604	34.7031	31.797	21.4859	19.5495	22.1435	18.8361	15.8999	19.4348	16.873	23.2677	19.2215	28.601	18.713	17.9152	18.1458	14.9613
ENSG00000011021.23	CLCN6	13.9198	23.9544	24.953	20.1674	19.0832	18.1829	27.509	23.7119	23.4286	19.6524	19.4326	19.4276	19.5165	19.644	19.5074	19.729	20.6841	22.2402	23.7149	15.862	21.5775	25.9778	14.3465
ENSG00000011028.14	MRC2	69.8934	31.3116	6.49718	21.8073	6.68536	15.7669	25.9676	7.76065	9.38365	73.6263	35.6763	87.0372	49.041	23.8285	28.9662	82.7408	57.2731	38.6987	142.831	22.5338	17.2719	34.582	28.6284
ENSG00000011052.21	NME1-NME2	1.09365	3.59787	2.28478	2.47747	0.807854	2.22552	2.90394	2.40104	6.72194	1.19273	0.836871	5.55384	1.92908	0.585558	0.996355	0.516332	3.05267	1.6857	3.34185	0.352378	0.517694	0.400442	0.428479
ENSG00000011083.9	SLC6A7	0.0818663	0.0323272	0	0	0	0	0.0179458	0.0239527	0.0162347	0.016228	0.065762	0.0862173	0.0146654	0	0.0161822	0	0	0	0.245495	0.0144726	0	0	0.0157819
ENSG00000011105.14	TSPAN9	18.1334	22.8392	9.99567	23.9742	9.5099	13.806	16.223	13.4385	15.7314	31.9854	26.5848	127.015	40.5692	27.0341	16.4088	25.9095	58.5971	74.839	105.71	14.0074	19.6984	22.8866	23.231
ENSG00000011114.15	BTBD7	14.7564	21.8583	16.9705	19.9111	37.0267	22.7676	18.8779	19.6531	18.9296	21.293	21.1096	22.4582	17.501	18.9497	19.6299	21.0035	16.9381	15.4464	21.9148	18.5112	19.186	17.0858	13.6517
ENSG00000011132.12	APBA3	7.18377	19.6549	18.0599	21.4607	16.3985	20.8041	20.53	20.6711	25.1528	12.7604	16.1939	10.2742	9.26044	9.95691	13.3503	12.4717	12.4654	10.0184	12.7658	9.95443	10.1968	9.27567	7.54375
ENSG00000011143.19	MKS1	8.37482	15.5497	14.8776	9.66711	17.618	12.5337	14.8349	16.4269	17.3418	13.5798	10.9712	10.9735	10.2238	10.7418	11.1934	15.0273	11.6588	10.5267	15.2648	10.1935	13.4148	7.9073	6.7829
ENSG00000011198.10	ABHD5	14.5517	11.4925	13.3019	24.7023	43.8715	31.084	17.0501	23.8209	14.4651	20.0578	22.0303	22.1722	17.3638	19.6295	15.2895	15.5969	18.2429	15.1452	16.2191	21.8547	16.8099	15.976	15.3558
ENSG00000011201.12	ANOS1	7.5317	15.3231	20.4142	26.5051	3.43413	26.4583	29.7183	35.9424	40.7638	19.9745	14.0895	14.2833	20.1942	27.4879	13.8682	17.158	8.00886	17.4531	16.4482	51.3999	24.1892	26.9141	21.3372
ENSG00000011243.19	AKAP8L	59.0052	59.3869	102.504	78.6309	138.564	56.3501	96.5126	75.4241	96.9292	40.8023	47.5131	57.7234	50.9333	47.8415	36.7012	42.6237	51.444	62.4397	60.0121	44.3824	53.2771	41.2851	37.2453
ENSG00000011258.16	MBTD1	5.81484	12.2151	13.4365	10.4876	6.8073	14.4223	8.64986	15.834	12.1742	13.4692	13.4262	14.6426	12.1282	15.2034	14.4038	16.9779	8.86463	10.3113	15.1552	9.94267	15.9191	10.4924	7.99985
ENSG00000011260.14	UTP18	8.04337	13.1087	12.4754	23.3328	15.9718	34.4969	14.3811	39.3901	20.1306	11.0513	12.8729	14.8024	12.6415	13.1624	7.31436	10.1177	12.9175	7.69198	15.4989	17.2397	13.9066	15.0399	10.7948
ENSG00000011275.19	RNF216	27.814	34.1698	20.6641	40.8411	37.0642	40.7094	29.5747	35.3755	35.4568	34.1113	27.4063	41.0825	33.1902	35.7144	28.4483	26.6453	28.0472	27.5588	43.1417	37.3537	25.7523	29.0096	23.1363
ENSG00000011295.16	TTC19	20.9783	22.8071	24.0747	28.1677	35.1537	45.7979	25.2326	38.468	27.0757	22.5263	27.0942	28.9204	24.4472	21.6069	20.8427	25.3103	23.5721	21.234	26.9956	21.9269	22.2373	24.7302	21.6216
ENSG00000011304.22	PTBP1	50.4297	35.9478	43.6926	32.503	27.4324	42.5805	35.0302	42.4561	43.0683	35.0874	39.0919	42.6919	35.9448	32.7784	28.1492	29.4524	41.2554	26.9646	41.526	23.5179	37.0347	30.3619	25.0301
ENSG00000011332.22	DPF1	0.613997	0.0646544	0.0192224	0.208019	0	0.0363315	0.107675	0	0	0	0.032881	0.589166	0.0879921	0.042551	0.0323644	0.0600456	0.274497	0.153498	0.72012	0	0.0659861	0	0.0473458
ENSG00000011347.10	SYT7	13.1395	3.37819	3.28704	2.58292	1.91011	2.37969	1.54334	2.4791	1.70463	2.07718	2.21948	4.03784	3.29969	2.2552	1.61824	3.2725	2.53506	2.45598	20.9489	2.31561	2.55696	2.40757	2.33573
ENSG00000011376.12	LARS2	5.44411	15.5332	14.7629	11.337	6.82762	14.3146	12.6161	13.8329	14.871	19.1166	16.5885	14.4272	14.328	15.1056	18.1726	18.7793	15.4041	11.2054	13.5514	13.9805	10.1784	11.1015	9.83309
ENSG00000011405.14	PIK3C2A	14.9611	12.0904	10.9376	13.4172	7.68782	12.5888	11.3059	14.5872	11.1857	13.6964	22.4577	14.3299	15.0177	14.7814	14.8877	19.1395	11.8357	10.9348	15.7009	13.7634	15.0118	15.8879	11.4261
ENSG00000011422.12	PLAUR	8.35039	1.30923	0.711211	1.92418	0.528328	1.23529	0.699887	1.49704	0.665606	1.10349	0.871346	3.2619	0.879906	0.510597	1.05184	1.02078	1.48551	0.955119	10.0653	0.376301	0.494896	0.624181	0.615495
ENSG00000011426.11	ANLN	0.613997	0.387926	0.0576673	0.260024	0	0.181657	0.574266	0	0.162347	0.746488	0.295929	10.2599	1.12923	0.255306	0.14564	0.420319	1.0657	0.818659	15.3353	0.101308	0.412413	0.0445844	0.189383
ENSG00000011451.21	WIZ	23.4138	23.1265	26.7192	27.1812	20.2797	35.643	26.6316	33.7253	31.2189	17.8995	18.8573	17.6027	17.0118	18.6387	18.383	18.6592	20.1501	18.4198	18.2812	20.2043	22.5342	17.4622	14.8981
ENSG00000011454.18	RABGAP1	15.7599	53.4527	37.849	42.0243	28.9084	63.5256	52.1692	54.3007	51.958	53.7796	53.4357	55.642	40.6231	46.7755	55.1971	52.3223	42.3261	45.7085	47.5115	52.3345	48.0116	47.3634	38.6673
ENSG00000011465.18	DCN	1015.69	200.807	57.9373	250.329	35.6215	184.922	317.372	158.079	97.2945	755.687	289.044	646.461	494.944	226.394	432.846	400.083	951.479	534.088	492.235	193.374	192.878	265.356	371.78
ENSG00000011478.13	QPCTL	1.49298	2.2556	1.38709	2.06871	4.0844	0.708409	1.69958	1.92603	2.23599	1.48444	1.38	2.03849	1.49106	0.921937	1.20583	1.28977	1.3582	1.24985	3.4624	1.11226	1.23554	0.780984	0.767665
ENSG00000011485.15	PPP5C	26.975	49.7888	56.0526	48.6591	44.3592	63.9434	57.9427	64.9574	60.5067	44.8214	42.5974	41.2837	37.4553	36.5513	39.3228	43.4479	58.8733	41.1547	48.4444	32.1857	36.2264	37.0942	35.9513
ENSG00000011523.14	CEP68	15.0012	41.5347	32.5507	65.9088	32.09	88.3951	70.2579	67.6096	55.0241	71.5315	51.2435	53.6773	46.3225	49.3748	76.1538	55.4083	65.9126	48.6058	53.7748	49.9883	60.3841	42.0908	41.8914
ENSG00000011566.15	MAP4K3	12.1776	30.8401	46.2492	25.3263	7.47787	38.3842	38.3322	41.0908	42.511	26.0297	53.1934	40.5077	39.3402	46.4238	35.7514	43.398	31.5652	34.9977	38.0785	42.8967	45.5304	36.7935	24.4462
ENSG00000011590.14	ZBTB32	0.0204666	0.0161636	0	0.0520048	0	0	0	0	0	0	0	0.0718477	0	0	0	0.0150114	0.0484407	0	0	0	0	0	0
ENSG00000011600.12	TYROBP	6.32417	2.48921	0.519006	0.173349	1.46306	1.14446	2.62368	4.13182	0.487041	3.22936	1.1015	22.8763	2.65444	0.865203	1.84479	1.54616	6.10353	2.64359	33.6492	1.04204	0.725864	1.64964	0.994277
ENSG00000011638.11	LDAF1	14.1219	60.0072	71.9303	39.853	11.7655	17.8388	38.0071	26.4078	44.207	101.637	73.6278	20.3329	114.83	116.769	216.404	275.578	113.931	106.826	47.577	64.8516	119.847	113.557	139.687
ENSG00000011677.13	GABRA3	0	0.0323272	0	0	0	0	0	0	0.0162347	0.032456	0	0	0	0	0	0	0	0	0	0	0.0164965	0	0
ENSG00000012048.23	BRCA1	2.25132	4.34799	2.07602	4.81911	3.67798	2.45239	3.08668	3.96415	4.48077	5.6798	3.2059	3.16151	3.57835	3.75865	5.71232	5.6593	4.00442	4.65612	5.2045	5.82295	3.05184	3.16549	2.88809
ENSG00000012061.16	ERCC1	29.558	37.0307	47.5313	38.2977	58.1567	57.8228	35.957	37.0069	38.7788	25.624	28.5736	34.7456	35.6075	26.3816	22.7932	20.9486	37.4785	31.109	38.1827	33.9671	25.8993	26.6169	38.0976
ENSG00000012124.17	CD22	0.613997	0.727362	0.153779	0.887565	1.03634	0.526806	0.628103	0.526958	0.23826	0.421928	0.641179	0.459811	0.366634	0.170204	0.356009	0.255194	0.532864	0.682216	1.45661	0.477595	0.643364	0.505289	0.315639
ENSG00000012171.20	SEMA3B	6.26273	10.0053	6.70865	8.61544	8.04682	1.96188	11.6549	4.63485	7.37053	26.8931	12.1332	14.1971	14.7828	13.744	12.9134	17.1582	20.3932	19.9986	40.3922	8.35069	10.4753	10.8637	14.9771
ENSG00000012174.12	MBTPS2	5.13711	12.7207	10.7069	11.3197	7.7014	18.2814	11.1085	15.635	15.103	16.9563	10.6813	17.8182	14.9648	15.5167	18.5289	17.6504	12.643	10.0497	16.3658	11.4129	10.7228	8.5602	10.6055
ENSG00000012211.13	PRICKLE3	7.7773	8.759	10.3994	10.5223	18.5118	16.0585	16.0103	16.1082	14.1404	8.09776	8.99297	5.60414	6.15945	6.89325	9.33714	9.3671	8.84852	7.43617	5.72823	8.78487	7.58839	8.81284	10.4319
ENSG00000012223.13	LTF	1.20753	1.56787	1.69157	0.797406	1.42242	0.908287	1.7228	2.0719	1.44489	1.08728	1.80845	0.876542	1.5252	1.39	1.19748	1.54619	1.71157	0.750437	1.22748	1.30253	1.53418	1.45642	0.946916
ENSG00000012232.9	EXTL3	22.3101	31.2927	35.1287	32.3192	16.4376	36.6892	24.6575	26.7595	28.0698	31.121	37.4852	28.9115	32.2735	45.3926	20.038	23.9016	30.58	28.1875	38.5593	48.645	33.5761	34.6677	36.2195
ENSG00000012504.15	NR1H4	0	0	0.0192224	0	0	0	0	0	0	0	0	0	0	0.0141837	0	0	0.0322938	0.0341108	0	0	0	0	0.0315639
ENSG00000012660.14	ELOVL5	12.546	5.56027	4.2866	7.246	1.88979	5.7767	4.43261	6.46722	3.11706	18.0178	12.166	18.381	8.94578	6.55285	6.84509	9.93755	19.6023	10.1138	18.6086	3.97996	12.5374	8.66423	6.88094
ENSG00000012779.12	ALOX5	2.80392	0.549546	0.192224	0.398703	0.386086	0.363315	1.38183	3.76057	0.568214	0.89254	1.01931	5.30235	2.34644	0.609897	0.663471	0.555422	1.48551	1.36443	12.0784	0.767046	0.560882	1.07002	0.473442
ENSG00000012817.16	KDM5D	0.225132	0	0	0	0	52.7541	51.0946	55.7139	0	0	64.3822	54.52	46.7101	0	0	51.5342	38.0905	38.1529	0.163664	42.5928	56.5793	42.9199	33.363
ENSG00000012822.16	CALCOCO1	65.8614	148.673	261.916	237.172	174.47	219.388	335.278	232.376	294.959	170.113	137.147	141.014	154.382	167.296	174.84	175.918	155.301	165.129	150.131	190.101	210.183	156.512	130.934
ENSG00000012963.15	UBR7	11.1543	18.8453	19.1451	17.6123	10.6885	25.5229	26.2726	23.5095	21.1615	19.7008	16.6871	24.7165	15.5012	17.2468	22.4609	21.1968	20.9727	15.9468	20.3923	14.1397	16.9419	15.5005	12.9406
ENSG00000012983.12	MAP4K5	11.6864	11.4762	10.4762	13.0185	5.54744	14.9685	13.6567	16.3717	12.3057	18.6785	18.0378	17.0998	17.2325	15.9992	14.0462	16.889	15.5333	12.621	20.1306	15.9777	15.1782	13.6725	11.3156
ENSG00000013016.16	EHD3	1.71919	1.76183	0.326781	1.47347	0.751851	3.30616	1.81253	3.05396	1.5423	2.35306	3.38674	9.39768	6.01279	2.02826	0.420738	0.540411	4.87636	5.06545	4.38618	3.61814	1.4187	1.29295	2.22525
ENSG00000013275.8	PSMC4	62.464	51.7073	71.3345	83.2833	111.701	148.76	83.561	77.9593	75.5563	52.9195	43.7482	106.597	46.4747	38.8349	37.1867	42.0319	61.778	49.0983	56.153	45.3136	35.484	41.2555	40.5268
ENSG00000013288.9	MAN2B2	9.64248	4.69126	2.99191	6.12427	3.7999	5.38523	5.06567	6.3235	3.3605	11.0402	8.05586	11.0055	8.54707	5.26606	6.19721	5.72856	11.1898	6.63455	14.7745	4.54452	6.15413	5.18666	5.25538
ENSG00000013293.6	SLC7A14	1.61639	0.605682	0.864914	1.00591	5.89577	0.45418	0.69951	0.986442	0.967945	0.247023	0.335764	0.315009	0.439359	0.170246	0.370282	0.375285	0.87718	0.320505	0.953602	0.246265	0.319604	0.357968	0.284422
ENSG00000013297.12	CLDN11	3.27467	2.65083	0.807342	2.73892	0.264164	1.47142	1.31004	4.10787	1.12019	3.26185	1.97286	0.63226	1.1585	0.567346	0.485467	1.08082	1.04955	0.869825	0.916516	0.246034	0.676358	1.51587	0.48924
ENSG00000013306.16	SLC25A39	29.0011	37.0469	32.7743	43.3574	48.0575	44.7059	29.7541	46.3604	36.6417	25.2508	29.5764	28.7658	20.7955	17.4884	23.2862	20.6707	24.2042	20.9269	36.988	20.884	19.8116	19.8252	19.5065
ENSG00000013364.19	MVP	68.6865	51.8377	57.3394	48.9192	67.2488	35.2052	50.4583	47.7622	42.5349	58.8106	29.2523	161.083	39.1693	19.6586	24.1313	21.6737	75.6425	63.1068	108.46	32.7705	23.2632	26.8171	22.1572
ENSG00000013374.17	NUB1	25.7879	45.9461	57.5853	70.3895	60.6393	78.1857	63.3968	77.4868	75.0125	54.8196	45.9077	72.5374	41.7292	38.5757	59.5628	49.0644	48.7203	44.2741	46.6127	53.1812	51.0749	41.082	35.2673
ENSG00000013375.16	PGM3	5.40316	8.92232	7.88118	8.13008	4.49079	10.0275	8.59604	10.7547	7.33808	15.3444	8.76279	20.5628	8.54989	7.80101	11.7645	11.3036	13.5634	8.20362	18.7721	8.16253	7.01102	6.61336	4.54518
ENSG00000013392.8	RWDD2A	2.12852	3.94392	3.87974	3.36297	3.71862	3.85114	4.54029	4.49112	3.53916	4.23551	4.24165	5.87714	3.06506	3.92896	5.58287	4.11313	4.40827	2.6777	6.54654	3.84971	2.8704	2.76423	2.60402
ENSG00000013441.17	CLK1	64.7563	71.9618	145.953	53.9524	28.7126	56.5742	127.568	86.8677	87.1904	126.891	142.833	89.7378	86.4376	86.9193	135.78	116.518	107.823	69.8089	103.724	91.0587	142.188	108.427	74.4749
ENSG00000013503.10	POLR3B	1.1666	11.3953	7.47753	8.7888	5.93353	9.97299	8.36275	14.3237	13.1501	12.9175	8.00652	11.1077	8.15394	7.90029	10.211	8.59757	8.6063	9.10758	10.8509	6.17979	6.10371	5.75138	4.86083
ENSG00000013523.11	ANGEL1	8.44156	17.058	16.1297	13.3366	7.98663	24.7235	18.4944	18.2861	18.5002	15.9511	15.4106	18.0707	16.4716	15.6681	17.5292	17.3602	16.124	13.0249	28.4483	16.4129	15.528	12.6071	10.1053
ENSG00000013561.18	RNF14	19.094	30.204	26.997	29.1488	37.4389	47.2079	36.001	29.855	29.0807	36.8679	39.2165	58.638	34.7576	39.1748	38.0011	36.8513	36.2832	33.8057	50.5636	28.6465	29.7062	30.7615	31.295
ENSG00000013563.14	DNASE1L1	38.9479	139.825	138.856	144.813	117.736	145.387	128.752	153.104	201.621	107.835	110.645	105.329	106.061	106.651	94.0186	97.0662	82.1716	89.9334	97.6581	128.902	106.007	109.607	81.7189
ENSG00000013573.17	DDX11	20.136	36.8864	25.7486	28.6727	23.4503	27.0434	32.5478	66.761	27.4883	40.4435	12.17	24.2239	33.7544	20.2635	17.5795	18.878	30.5301	13.1799	44.3493	16.6447	20.3445	11.8954	15.0561
ENSG00000013583.10	HEBP1	10.8678	16.6162	12.8983	19.3978	15.3622	19.4192	12.903	25.0545	19.0271	13.0798	13.0209	12.4153	11.7176	11.5455	11.3276	10.3579	12.2071	10.3185	15.548	12.3017	12.526	10.0018	10.3056
ENSG00000013588.9	GPRC5A	1.90339	0.517235	0.0384449	1.64682	0.101602	0.399646	0.179458	0.275456	0.470806	1.31447	0.361691	0.344869	0.689272	0.15602	0.517831	0.360274	0.500554	0.341108	0.589189	0.173671	0.42891	0.386398	0.252511
ENSG00000013619.15	MAMLD1	2.53786	8.98697	4.05593	5.04444	1.21922	1.23527	4.25316	3.53302	5.30874	8.2276	6.42827	6.17889	9.50316	8.80805	7.0231	6.13968	9.12302	9.58513	8.03588	6.31104	6.92852	6.00403	4.5452
ENSG00000013725.14	CD6	0.368398	0.888997	0.230669	1.0401	0.325125	0.417812	1.04087	0.838343	0.227286	0.32456	0.608298	8.31995	0.498622	0.170204	0.501633	0.570434	0.645876	0.426385	2.96231	0.217089	0.544385	0.594458	0.157819
ENSG00000013810.21	TACC3	4.97338	4.28335	3.01792	3.58833	4.63303	5.15907	4.0019	4.62284	3.42554	3.44032	4.42241	6.337	2.78642	2.69489	3.107	3.8129	5.18316	4.46851	10.9	2.27219	3.00225	1.53073	2.47776
ENSG00000014123.10	UFL1	22.8407	32.109	30.2561	36.7674	41.0877	56.6911	40.6317	39.4261	38.3787	48.1184	40.4609	40.7519	37.426	43.6715	46.5725	41.1313	32.6167	34.3666	38.3464	41.0299	41.4723	34.0476	27.1923
ENSG00000014138.9	POLA2	2.42351	4.71293	5.19752	4.94681	7.19924	3.65814	7.70078	5.77774	5.19031	4.68572	3.7194	5.89236	4.23349	4.55915	4.15254	4.10817	4.78249	3.79854	5.48461	4.43208	5.07166	2.66995	3.30185
ENSG00000014164.7	ZC3H3	13.0577	17.7153	15.2242	18.0342	22.5759	16.44	21.4991	23.3778	17.8257	15.0109	13.0373	19.8875	11.1163	12.0419	18.4154	12.2193	22.7994	15.2646	26.6281	14.0673	12.1084	11.0421	9.64276
ENSG00000014216.16	CAPN1	38.6205	91.098	67.4707	72.512	40.1123	65.1061	87.4953	63.9296	87.1803	72.094	63.822	81.5776	69.0631	65.2589	57.4278	53.8291	76.4287	80.2286	89.5036	75.2574	66.0008	56.5627	53.5323
ENSG00000014257.16	ACP3	0	0.0646544	0	0	0	0.0363315	0.0717832	0.119763	0	0	0.0164405	0.100587	0.0586614	0.0283673	0.0485467	0.10508	0.0807345	0	0.441892	0	0.0164965	0	0.0157819
ENSG00000014641.21	MDH1	79.9629	280.665	485.335	153.275	53.8894	165.454	172.866	171.798	290.773	380.879	424.761	253.626	278.875	277.86	368.396	360.708	330.395	293.445	356.615	169.691	250.769	277.791	420.712
ENSG00000014824.14	SLC30A9	13.6921	42.09	36.6187	27.3892	23.4496	59.7296	47.7389	43.7256	41.8957	59.6101	58.446	63.3599	52.6926	55.4581	64.4376	66.2833	60.2926	63.4121	58.3688	48.4601	47.1808	49.9496	53.469
ENSG00000014914.21	MTMR11	5.89438	2.0851	1.53779	2.96427	1.01602	1.48959	2.08168	2.40723	1.78582	3.94341	4.86642	3.66422	3.44634	2.29777	1.84477	2.4769	3.8914	2.18309	5.40088	1.47622	2.19407	2.60075	2.6365
ENSG00000014919.13	COX15	10.3522	37.9878	46.0679	41.0581	28.8345	47.0215	39.9141	39.5839	43.8677	60.7996	48.4644	87.6676	46.2869	32.003	52.6156	49.2353	68.4672	55.6473	69.9485	33.4021	33.0231	34.9437	47.2759
ENSG00000015133.20	CCDC88C	6.77446	4.07371	2.17214	5.44318	0.975375	2.94285	3.17643	3.60489	1.49359	6.11796	3.88017	18.0216	5.39686	2.59561	2.44351	3.18242	13.854	8.27186	17.3647	1.83802	4.96545	3.00201	3.03015
ENSG00000015153.15	YAF2	39.6438	19.0407	34.2357	26.1757	103.268	38.6749	37.1138	31.845	27.4343	23.3034	23.324	33.8403	21.2355	19.1919	24.419	19.4698	27.1268	17.3283	23.1142	25.217	19.8784	21.46	19.759
ENSG00000015171.20	ZMYND11	29.2467	69.3589	61.1353	60.3775	19.5888	104.405	78.423	91.2485	75.9244	75.8028	81.7811	75.3683	63.758	75.5847	75.9594	68.3218	65.3142	56.3681	63.2069	74.769	73.4755	68.6452	59.8997
ENSG00000015285.11	WAS	1.98524	1.11529	0.595896	1.17877	0.589289	0.635819	1.07675	3.22163	0.389633	0.860084	0.805584	5.53226	0.909252	0.453877	0.695835	0.780593	2.29286	0.989212	6.39925	0.651251	0.824843	0.787657	0.268293
ENSG00000015413.10	DPEP1	0	0.371763	0	0	0.0609609	0	0	0	0.0324694	0	0.0493215	0	0.0439961	0.0283673	0	0	0	0	0	0	0	0	0.0315639
ENSG00000015475.19	BID	6.02495	1.88202	2.12448	3.76454	4.25861	3.179	4.07372	2.86234	0.957847	5.57098	1.20017	12.3011	3.12721	1.30488	3.57627	3.28669	10.7215	7.21533	15.483	0.969663	1.74863	1.4297	1.40753
ENSG00000015479.20	MATR3	75.3543	149.436	143.941	184.788	92.5057	199.785	146.326	237.218	214.422	190.85	159.476	164.499	137.178	112.907	179.178	148.853	163.593	133.775	176.392	116.849	145.823	126.652	106.282
ENSG00000015520.15	NPC1L1	0.0204666	0.888997	0.249892	0.398703	0.101602	0.145326	0.394808	0.143716	0.259755	0.4057	0.197286	0.0862173	0.161319	0.411326	0.566378	0.0600456	0.242204	0.170554	0.130931	0.0723629	0.643364	0.0297229	0.142037
ENSG00000015532.10	XYLT2	6.83584	12.2358	10.6108	12.2211	10.4445	5.81304	8.52424	10.132	9.09088	9.31488	6.69127	11.0502	6.98072	7.3897	7.33054	6.53155	9.73658	6.82216	15.3189	6.45477	9.05659	4.6219	5.27117
ENSG00000015568.13	RGPD5	23.0379	36.3355	30.6266	46.9009	9.6238	69.25	59.2188	42.8556	38.4966	68.5427	49.419	75.1141	49.1473	35.106	37.2641	49.3357	67.9126	57.8753	62.4787	55.8326	39.6594	34.7459	37.5993
ENSG00000015592.17	STMN4	0.102333	0.0323272	0	0.0693397	0.0609609	0.0181657	0.466591	0.0239527	0.0649388	0.032456	0.0164405	0.100587	0.0293307	0.113469	0	0.0300228	0.0161469	0	0.0490991	0	0.0164965	0	0.0315639
ENSG00000015676.18	NUDCD3	53.2336	131.699	92.7517	121.795	99.4069	143.309	139.433	142.228	147.995	119.275	102.359	108.821	92.6271	108.169	108.452	124.924	103.838	103.492	85.2524	101.788	105.917	95.173	90.3269
ENSG00000016082.15	ISL1	0.0818663	0	0.0576673	0.10401	0	0.0181657	0.107675	0.0958106	0	0.178508	0.0493215	0.0287391	0.0439961	0.0992856	0	0	0.0645876	0.0341108	0	0.0289452	0	0	0
ENSG00000016391.11	CHDH	5.80573	9.45476	6.0759	14.3485	15.2674	11.0236	6.90914	8.43375	10.7478	8.27661	11.8818	4.02637	6.68742	8.7089	6.87728	7.2063	3.90085	3.95685	4.08783	5.86042	8.16364	5.90304	5.03641
ENSG00000016402.14	IL20RA	0.0818663	1.27692	1.24946	0.450708	1.95075	0.199823	0.358916	1.84435	0.503275	0.665348	0.854906	2.73023	0.953248	0.382959	1.21367	0.510388	1.08184	0.204665	4.50075	2.44587	0.841323	0.936272	3.17217
ENSG00000016490.16	CLCA1	0	0	0	0	0	0	0	0	0	0	0	0	0	0	0	0	0	0	0	0	0	0	0
ENSG00000016602.9	CLCA4	0	0.0323272	0	0	0	0	0	0	0	0	0	0.0143695	0	0	0	0	0.0161469	0.0511662	0	0	0	0	0
ENSG00000016864.19	GLT8D1	12.1981	10.8135	11.2643	12.6372	8.0062	10.5189	13.0287	15.4375	10.4065	15.2079	12.8072	18.9391	12.1429	9.38958	10.8969	13.6004	14.2416	11.1101	23.322	9.97464	9.89792	7.63879	8.47351
ENSG00000017260.20	ATP2C1	17.7855	34.272	23.5859	30.3881	8.94093	48.999	21.8399	27.1207	27.5061	45.3095	25.7787	50.0779	39.0765	38.3351	36.8148	37.1682	32.701	30.4953	58.1988	25.3125	27.5912	28.6232	26.4505
ENSG00000017427.17	IGF1	21.9183	10.7929	7.3814	10.3836	29.4612	11.8248	10.9111	12.3463	7.02311	30.9288	10.5523	53.0596	26.6604	9.99886	11.2952	35.7868	34.7476	12.8427	14.4024	5.07987	5.22844	9.11007	18.876
ENSG00000017483.16	SLC38A5	3.19279	0.598053	0.346004	0.364033	0.914414	0.38148	0.323025	0.874272	0.194816	0.454384	0.493215	1.2789	0.337303	0.198571	0.226551	0.285217	0.67817	0.255831	1.96395	0.260506	0.412413	0.267506	0.0789097
ENSG00000017797.13	RALBP1	52.9675	58.3021	56.8219	67.2075	186.439	75.6644	63.7435	70.4696	67.7311	67.4226	45.8495	66.6303	51.6087	49.6355	64.9283	53.7148	68.2369	68.3483	74.5323	57.6298	56.6161	45.0462	56.2526
ENSG00000018189.13	RUFY3	18.2357	30.2744	17.2465	34.5837	20.1376	35.2052	28.2826	31.3271	25.7807	28.8534	24.7453	46.0612	33.7311	30.4097	16.344	21.3018	26.1418	30.2051	49.05	33.5611	24.2135	24.6551	22.2999
ENSG00000018236.15	CNTN1	0.859596	0.63038	0.0192224	0.520048	0	0.25432	0.287133	0.203598	0.0324694	2.3206	1.13439	0.732847	1.31988	2.15592	0.744382	4.41337	0.791198	0.682216	3.17507	0.231561	0.742344	1.24836	1.60976
ENSG00000018280.17	SLC11A1	5.23938	2.60231	1.78769	1.31749	3.9015	0.726666	1.90209	8.10799	1.5271	0.64912	1.46319	1.6094	1.26122	0.638264	1.11657	0.825628	1.59854	1.43267	9.7707	0.810464	1.10527	0.832851	0.647059
ENSG00000018408.15	WWTR1	24.1506	20.0752	9.55355	18.4053	6.86826	14.9686	9.2062	14.8147	13.8157	40.278	21.9809	74.548	20.2089	18.226	25.3899	22.1418	32.9234	21.814	77.0728	9.63874	15.9686	9.28841	14.4247
ENSG00000018510.18	AGPS	10.578	26.9665	16.7197	27.0776	18.482	47.8919	28.7585	34.3751	31.4309	39.3635	24.4635	48.157	30.1847	26.8922	24.7917	32.1286	36.1784	31.172	48.5723	23.2867	20.332	21.6232	22.4426
ENSG00000018607.8	ZNF806	0.0204666	0.0161636	0	0.0866746	0	0	0	0	0	0.032456	0.0164405	0	0.0439961	0.0141837	0.0161822	0.0450342	0	0	0.0163664	0.0144726	0.0329931	0	0
ENSG00000018610.15	STEEP1	9.0257	18.9106	18.6189	18.9249	11.6133	9.95677	12.0551	15.6317	18.9222	15.6208	14.3685	17	13.3752	12.963	21.6452	16.6055	16.4862	12.2144	17.1497	13.6056	14.7812	13.0842	10.807
ENSG00000018625.15	ATP1A2	293.613	1247.38	1900.79	1186.96	788.5	1497.37	2807.6	2062.29	2331.74	936.162	1333.44	720.819	1070.61	1387.43	1520.62	1459.92	1150.73	1213	783.179	1777.75	1693.53	1651.13	1333.39
ENSG00000018699.13	TTC27	5.23944	8.93846	7.1123	10.9557	8.27036	14.7325	6.99887	11.7967	10.0168	13.3556	10.3904	12.1566	7.86063	8.02795	8.07493	9.50222	9.72042	13.7759	13.6332	9.69663	7.96782	8.72983	6.36012
ENSG00000018869.18	ZNF582	0.511665	1.37391	1.63391	1.92418	1.56466	1.56225	2.06377	1.85633	1.89946	1.46054	0.953549	2.52904	0.865256	0.624081	2.02278	1.56119	1.88919	1.82493	1.6039	0.593376	1.13826	0.81738	0.520804
ENSG00000019102.12	VSIG2	0.757264	0.307108	0.499783	0.624057	0.792492	0.490475	0.179458	0.431148	0.487041	0.129824	0.67406	0.143695	0.249311	0.226938	0.453102	0.75057	0.274497	0.460495	0.376426	0.231561	0.395917	0.297229	0.347202
ENSG00000019144.20	PHLDB1	122.721	67.4085	66.0671	49.6896	51.4758	30.8168	57.7648	36.4022	41.2992	76.5978	78.2543	89.051	87.5081	67.2905	57.3641	71.3714	100.902	73.6115	117.814	64.9243	80.691	81.2792	66.078
ENSG00000019169.11	MARCO	3.43839	3.37819	0.499783	0.312029	1.88979	1.41693	3.8404	1.00601	0.405867	1.97982	0.65762	1.983	0.689272	0.723366	1.13276	0.780593	0.597435	0.869825	2.61862	0.593376	0.263944	0.772796	0.299857
ENSG00000019186.10	CYP24A1	0	0	0	0	0	0	0.0179458	0.0598816	0	0	0	0	0	0	0	0	0.0161469	0	0	0	0	0	0
ENSG00000019485.14	PRDM11	4.9734	5.88355	6.13196	7.19399	3.04805	6.73989	6.38871	6.83848	4.85417	6.66971	6.97077	3.85104	4.16571	4.68061	7.03927	4.83369	6.73326	4.41741	6.07192	6.59949	7.73687	5.46901	4.34003
ENSG00000019505.8	SYT13	0.0613997	0.0484908	0.134557	0.0173349	0.101602	0	0.0538374	0.0239527	0.0487041	0	0.526096	0	0.19065	0.283673	0.0161822	0.0300228	0.0484407	0.0170554	0.212763	0.361814	0.0989792	0.163476	1.29412
ENSG00000019549.13	SNAI2	4.33892	4.97839	0.538228	2.09753	0.426726	1.01728	6.8553	2.01202	1.18513	9.52584	3.91284	6.53814	4.20896	2.12755	2.16921	3.05192	5.89362	2.54125	10.6054	1.01308	1.73215	1.67934	1.68867
ENSG00000019582.17	CD74	134.033	136.982	77.1593	158.708	160.622	94.0645	125.753	160.803	112.195	94.5816	157.619	1033.95	189.551	102.426	119.333	111.427	278.942	139.195	569.094	114.812	140.165	140.787	90.197
ENSG00000019991.18	HGF	3.54072	1.32541	0.442116	1.38679	0	0.526806	0.233296	0.682651	0.438337	3.09953	2.1044	3.90853	1.42254	0.666632	0.7282	1.06581	3.85909	1.55202	7.47943	0.44865	0.923805	0.81738	0.804863
ENSG00000019995.6	ZRANB1	32.3883	51.5455	82.641	54.9755	47.265	115.335	90.6639	91.716	99.2498	72.4552	58.7581	93.2237	81.6374	64.6756	101.545	82.6295	96.9364	99.0853	71.0731	74.1048	76.3722	78.982	94.2018
ENSG00000020129.16	NCDN	5.1576	15.0321	10.2071	16.4335	9.04254	16.1675	18.5739	14.6111	18.4589	17.9157	11.8208	27.4746	11.175	9.51723	12.5574	11.3186	15.6948	13.2861	21.9309	11.3176	10.5413	7.77252	8.00144
ENSG00000020181.18	ADGRA2	22.7737	13.9815	3.9406	15.6374	3.33253	8.02926	9.38566	7.77264	7.33808	32.0729	21.685	20.0743	13.8001	12.5525	11.7835	16.6326	24.398	18.6074	24.1013	8.24937	13.7746	11.4136	11.868
ENSG00000020219.9	CCT8L1P	0	0.0646544	0	0.0520048	0	0	0.0358916	0.035929	0.0649388	0.048684	0.0822025	0.0431086	0.0146654	0	0.0161822	0	0.0484407	0	0	0.0144726	0.0164965	0.0445844	0.0157819
ENSG00000020256.20	ZFP64	2.16946	4.31569	3.65224	4.69776	1.46306	3.99646	3.58923	3.85638	3.3768	5.71226	4.48089	5.64723	3.769	4.49622	4.91938	4.0831	4.45656	3.97392	5.17179	5.29696	4.685	2.40756	2.55186
ENSG00000020426.11	MNAT1	13.2214	26.0893	35.8691	36.698	26.7618	50.3373	29.1441	33.0187	37.5293	30.808	26.6994	27.1298	25.6346	27.208	36.3287	37.9172	27.0299	29.3154	27.4137	24.2112	25.6847	25.5915	29.4445
ENSG00000020577.14	SAMD4A	38.252	104.805	112.163	55.8531	28.042	77.9514	88.7982	42.0254	78.933	149.745	130.96	148.11	122.062	152.321	113.023	106.724	127.916	142.096	163.606	193.744	151.635	162.64	161.889
ENSG00000020633.19	RUNX3	0.90053	2.19825	0.730453	1.85484	0.894093	0.454143	1.14853	3.41325	0.714326	0.4057	1.15083	11.2226	1.56928	0.58153	0.647289	0.810616	1.95378	1.43265	7.46306	0.332869	1.08877	0.965994	0.473458
ENSG00000020922.13	MRE11	13.2679	10.278	13.8088	13.3985	10.902	11.4446	15.9363	15.9195	13.012	17.7951	12.0998	18.3068	12.6119	12.4816	13.3342	14.1107	13.8312	13.5932	20.2009	12.0412	11.8622	11.822	8.45912
ENSG00000021300.14	PLEKHB1	0.757264	4.91371	2.19136	3.50165	1.97107	0.962784	1.88431	2.05994	2.58197	3.40788	7.20094	3.52055	7.1127	4.75416	1.58586	1.00576	2.87415	4.09329	6.93934	4.60228	3.97566	3.98287	6.50214
ENSG00000021355.13	SERPINB1	28.4982	25.1021	15.8008	32.0349	22.2507	37.5061	10.7136	20.228	17.5751	23.693	13.6456	35.8668	12.7442	10.5526	17.7519	12.9925	17.5032	11.3589	28.101	18.353	14.4673	12.3659	11.8522
ENSG00000021461.18	CYP3A43	0.0204666	0.0808179	0.0768897	0.0866746	0.345445	0	0.143566	0.165956	0.0811735	0.032456	0.0164405	0.0718477	0.117323	0.170218	0.194187	0.0900685	0.0815903	0.119388	0.147297	0.188143	0.0989792	0.0891687	0.189399
ENSG00000021488.13	SLC7A9	0	0.258617	0.0192224	0.156014	0	0	0.0358916	0.13174	0.0974081	0.146052	0.065762	0.0287391	0.0733268	0.141837	0.0161822	0.0300228	0.0322938	0.0852769	0.114565	0.0868355	0.0989792	0.0445844	0.0473458
ENSG00000021574.13	SPAST	5.87426	12.7656	9.13473	14.2808	10.292	23.075	14.2105	13.6278	13.1263	13.0795	13.9937	18.6707	13.1908	16.4572	12.0613	13.3838	11.6571	11.0613	16.1198	14.0121	12.9948	12.2155	11.1483
ENSG00000021645.20	NRXN3	0.241833	1.22943	0.105781	0.783452	1.21922	0.293994	0.233296	0.280917	0.373414	0.957469	0.443893	0.61779	0.264064	0.212301	0.292575	0.128453	0.565142	0.733382	0.47487	0.274993	0.560898	0.252645	0.173601
ENSG00000021762.20	OSBPL5	15.5341	8.88997	8.28489	10.4356	8.57517	8.39257	10.9828	7.74868	6.83481	10.6618	8.22027	11.3397	6.13012	5.85783	6.78035	8.82672	9.05843	8.69825	11.931	6.22321	9.33703	5.7068	5.31851
ENSG00000021776.11	AQR	10.2333	12.9632	9.43824	12.5678	11.6232	14.8598	11.2879	14.7189	12.6468	12.4794	13.8265	16.2376	10.4564	9.37539	12.1416	11.5752	12.7561	9.3293	17.3712	11.1729	11.5641	8.35215	8.033
ENSG00000021826.18	CPS1	3.14148	3.02455	2.36159	3.6279	22.7111	2.09643	2.71384	2.6984	3.13164	2.33341	2.87418	3.2429	3.72029	1.74937	1.71865	1.50071	3.05252	3.24639	7.05343	1.86999	2.04613	1.76987	2.39802
ENSG00000021852.13	C8B	0	0	0	0	0	0	0	0	0	0	0	0	0	0	0	0	0	0	0	0	0	0	0
ENSG00000022267.19	FHL1	741.782	5439.07	3679.63	4539.44	723.317	3724.94	4578.28	3558.32	5370.03	11481.2	8872.61	6409.36	6895.33	8019.2	12911.4	8542.86	8349.77	7927.67	7942.43	7742	7984.7	7757.49	6948.18
ENSG00000022277.13	RTF2	37.0842	84.7297	112.169	89.6215	70.8341	117.005	91.253	120.027	102.444	78.8829	70.6941	88.3664	75.3946	70.0673	70.2795	70.8792	81.9617	74.7775	82.6169	70.0268	68.7574	69.6271	65.0055
ENSG00000022355.18	GABRA1	0	0	0	0	0	0	0.0179458	0	0	0	0	0	0	0	0	0	0	0	0	0	0	0	0.0157819
ENSG00000022556.16	NLRP2	0.184199	0.0969815	0.192224	0.121344	0	0	0.0179458	0.0958106	0.0811735	0	0.032881	0.416717	0.161319	0.0283673	0.0323644	0	0.0161469	0	0.327327	0.0578903	0.0164965	0.0891687	0
ENSG00000022567.10	SLC45A4	3.21325	5.26933	3.84449	6.86463	4.57207	7.42979	11.0187	9.0062	6.4127	5.33901	3.94572	6.46629	3.98898	3.23387	5.72851	4.32329	7.10464	5.13367	8.73965	7.16392	5.65831	4.50302	3.18795
ENSG00000022840.17	RNF10	106.422	193.397	240.225	226.478	189.244	373.799	243.918	211.022	240.799	234.629	249.919	286.521	276.623	239.811	214.332	225.742	268.299	283.417	266.396	224.566	242.075	250.428	283.421
ENSG00000022976.16	ZNF839	11.1338	16.406	20.5488	22.5701	14.9761	16.8941	21.8939	24.0724	22.7257	14.9959	11.4919	13.1049	16.2931	15.3753	13.3828	15.1317	12.6762	14.5141	12.0144	14.6607	15.4656	14.594	17.297
ENSG00000023041.12	ZDHHC6	15.2788	16.4001	18.3574	14.3307	11.2169	17.6902	16.6716	17.6531	18.2798	17.3976	17.3118	21.3043	18.2144	16.5098	18.3031	16.541	18.28	15.1281	23.6502	12.3596	17.8327	12.039	13.1148
ENSG00000023171.20	GRAMD1B	0.90053	20.1883	4.47883	9.15282	3.47477	7.39345	5.97597	3.28151	7.40302	14.2319	5.39248	13.8666	14.9338	7.40416	10.9554	12.7597	12.1748	15.2987	21.7018	7.94546	7.48941	11.0867	7.33858
ENSG00000023191.17	RNH1	63.8148	103.515	65.9789	143.826	139.664	131.841	96.8373	115.294	142.299	78.5116	66.025	92.0844	64.5764	51.7704	62.0103	52.618	90.9192	72.6239	104.712	57.6016	58.4139	58.668	51.2519
ENSG00000023228.14	NDUFS1	58.5666	277.881	380.674	213.952	113.592	316.447	221.273	187.57	297.692	410.851	485.822	244.497	332.025	364.672	346.472	435.228	284.474	338.861	275.426	295.718	296.655	391.288	502.609
ENSG00000023287.13	RB1CC1	89.8687	44.0546	78.9658	79.0675	223.401	111.119	78.0822	86.2415	62.4224	61.1634	57.6754	55.6389	53.7485	66.3653	60.0054	64.8645	55.0671	61.6723	55.9893	82.5516	64.3624	63.2209	65.9545
ENSG00000023318.9	ERP44	17.765	14.5149	17.3963	16.3642	17.9227	24.1826	17.7206	24.3958	17.3541	18.6129	15.8829	21.9998	15.5013	14.169	17.5415	16.4675	18.1653	14.4246	24.5986	15.8185	13.1312	13.7766	12.0469
ENSG00000023330.15	ALAS1	9.90583	50.4314	46.8643	41.2918	18.8776	46.6678	29.0722	24.9227	21.8519	75.2544	96.5715	71.1867	85.851	68.4503	66.2149	47.814	72.4996	84.2366	41.7351	59.815	67.1408	63.4504	71.2761
ENSG00000023445.16	BIRC3	2.84485	8.95463	1.59546	6.41392	3.49509	4.95925	3.85833	7.52113	4.13985	7.93519	4.61978	13.0624	16.426	5.58834	3.47918	3.49766	13.7895	11.086	5.94099	5.23906	3.3323	3.26952	2.68293
ENSG00000023516.9	AKAP11	7.30657	15.7918	9.07299	15.3761	1.97107	26.522	16.761	14.5512	11.3968	24.4069	16.3583	32.9063	18.9916	15.2906	24.0953	17.3549	21.3154	16.7313	22.7329	18.5265	15.1438	12.1269	14.806
ENSG00000023572.10	GLRX2	9.35247	10.7326	11.7834	17.0056	11.5013	35.2751	18.377	16.5513	14.6762	15.1245	18.6435	27.995	16.3812	16.4389	12.5756	17.9876	20.878	16.1173	23.944	13.0977	9.76594	15.4411	20.9592
ENSG00000023608.5	SNAPC1	2.27179	4.26719	3.67149	4.10838	3.33253	3.03368	2.29706	3.90428	4.41584	4.73858	4.42249	5.83212	3.85699	3.31897	4.5472	4.77363	3.76223	3.92274	6.89024	3.21291	3.44777	2.43728	4.25577
ENSG00000023697.13	DERA	5.48506	11.1205	12.2255	14.0586	7.07147	15.4954	11.5022	15.0782	14.6275	11.6517	10.4562	15.2604	10.4528	10.4362	12.3147	12.5195	10.7861	8.68119	16.7363	8.68357	8.67717	10.3287	12.8465
ENSG00000023734.11	STRAP	48.2807	88.8587	104.359	105.085	54.8039	168.463	107.459	121.613	104.032	107.024	110.233	139.87	107.871	98.0626	83.5165	89.4604	126.577	99.9276	109.459	97.9359	82.9282	96.6013	104.226
ENSG00000023839.12	ABCC2	1.14611	2.94177	1.42246	1.35212	0.325125	0.690298	2.1535	1.20961	1.39618	3.29429	1.41388	2.644	2.81575	2.70908	2.68625	1.36604	4.6346	1.85904	1.88213	2.09852	3.48077	1.08489	1.10474
ENSG00000023892.11	DEF6	2.86532	1.16473	1.65313	1.56014	1.70691	0.454143	2.27912	2.76652	0.584449	1.1035	0.822025	8.3487	1.71585	0.865203	0.970933	1.02078	2.21213	1.68848	7.88858	0.680211	1.17125	0.81738	0.662841
ENSG00000023902.14	PLEKHO1	33.7291	15.7571	20.9909	38.7439	28.4484	34.1516	18.2688	21.4855	17.3197	33.6355	22.4248	92.3196	45.1086	31.0197	27.5907	15.6941	77.4406	80.3456	102.82	31.5415	22.5344	26.3494	33.1421
ENSG00000023909.10	GCLM	23.2101	15.3069	46.156	29.5204	63.8928	53.5498	34.4677	28.7314	35.0823	32.3374	23.0172	36.4065	22.2431	39.7014	38.6111	55.3022	22.4603	20.637	38.4282	23.9087	22.5183	18.5838	30.9125
ENSG00000024048.11	UBR2	20.3847	48.9921	46.1816	47.637	24.0796	65.0878	49.8965	50.8396	45.8468	59.2042	56.7554	63.6006	48.3959	56.4511	55.1653	59.9272	41.2715	43.8665	57.1841	57.0466	48.8966	52.4314	47.1866
ENSG00000024422.12	EHD2	45.5791	36.1095	21.3753	47.671	29.9521	25.5047	14.1984	28.309	19.0843	51.7673	56.1905	33.869	30.8119	24.7788	27.2994	45.0503	50.2462	34.7077	49.8035	19.7117	41.3428	28.0375	30.4276
ENSG00000024526.17	DEPDC1	0.143266	0.145472	0.0768897	0.225354	0	0.236155	0.21535	0.347314	0.357163	0.097368	0.295945	0.431086	0.249311	0.340408	0.0809111	0.165126	0.25835	0.0341108	0.90015	0.202616	0.197958	0.237783	0.205165
ENSG00000024862.18	CCDC28A	6.01717	7.16047	9.72655	11.0597	10.0179	7.68411	7.3765	12.4674	10.4389	7.91927	6.92145	7.26265	6.15945	6.83652	9.54751	9.12694	6.83014	5.96939	10.3435	4.94959	6.79657	5.14206	5.12913
ENSG00000025039.15	RRAGD	34.5885	109.402	102.071	102.301	53.0766	140.616	105.619	117.775	120.672	100.95	132.448	110.786	136.841	154.76	110.99	138.334	105.106	140.291	111.198	122.763	106.716	129.131	135.741
ENSG00000025156.13	HSF2	12.1571	32.0201	35.9652	21.5646	9.28638	40.3153	46.3028	33.6656	35.3267	32.0463	38.4543	35.4491	46.9145	48.5725	35.0507	22.127	29.5004	29.7958	39.2793	42.752	32.6961	39.2957	29.7815
ENSG00000025293.17	PHF20	66.4959	64.1955	45.8071	65.3972	221.358	99.035	63.0736	80.191	60.3598	51.8009	47.7925	59.5339	63.4722	67.4991	43.4006	38.3691	55.7668	47.4155	56.5947	74.5925	56.8978	47.2869	39.9466
ENSG00000025423.11	HSD17B6	0	0.0808179	0.0192224	0.0346698	0.121922	0.163492	0.0538374	0.0958106	0	0.048684	0.32881	0.0718477	0.0146654	0.0709183	0.0485467	0.0450342	0.129175	0.102332	0.278228	0.0578903	0.0329931	0.0297229	0
ENSG00000025434.19	NR1H3	10.9087	8.64754	6.86241	13.2439	13.3911	8.33809	8.13024	7.50919	5.22757	6.52363	3.43608	5.79094	4.17964	3.27642	6.89869	3.69281	6.89471	5.09958	21.8328	2.98134	6.53266	2.97231	3.91392
ENSG00000025708.14	TYMP	29.8898	16.8813	19.961	27.689	24.6691	10.8593	7.61826	19.1562	14.8243	8.41096	7.89011	68.1006	12.5651	6.27207	9.95483	11.3431	31.9958	11.9013	41.6788	13.6573	9.14211	12.8691	8.33913
ENSG00000025770.19	NCAPH2	20.1687	41.5164	41.1227	45.6255	61.5705	28.6473	33.3433	44.2645	43.0746	24.8126	23.5757	21.6778	17.0556	17.3891	22.2182	18.8093	24.3172	20.0913	21.3581	20.7103	24.2935	18.7552	16.5079
ENSG00000025772.8	TOMM34	7.67497	13.4158	11.9179	15.0294	13.4724	27.1245	12.4184	18.8268	16.5432	11.9438	8.20381	12.9182	8.32992	7.55989	10.3902	9.50222	12.2716	9.65335	11.08	7.98886	7.32446	6.76196	6.26543
ENSG00000025796.14	SEC63	36.5328	28.0276	29.2566	35.1205	66.9554	61.0007	38.8168	53.6899	35.7762	36.0936	33.9168	42.2538	31.8091	27.6014	27.6513	31.1187	44.1295	34.8452	56.2185	32.6067	29.5288	26.7808	27.5079
ENSG00000025800.14	KPNA6	122.256	83.6769	103.172	120.741	364.024	132.139	91.0388	100.689	88.6257	86.8602	84.1258	88.8065	94.5859	94.8161	79.8627	80.8078	81.9679	86.1955	87.0167	103.547	77.6246	90.9637	80.8847
ENSG00000026025.16	VIM	593.244	213.974	87.4429	283.497	79.8994	115.439	187.687	299.502	129.684	477.038	340.412	377.422	252.89	125.414	215.952	188.412	605.65	406.898	863.854	79.7292	227.35	138.672	209.454
ENSG00000026036.22	RTEL1-TNFRSF6B	10.4731	16.046	17.9522	13.528	12.057	14.4117	18.6656	16.5048	25.7053	10.8908	11.7071	11.6136	11.4245	7.84526	5.52694	6.95506	12.7707	11.4138	7.79949	6.56187	9.97179	8.74836	9.43228
ENSG00000026103.23	FAS	4.97336	3.64169	1.86458	5.36003	1.18325	2.72486	5.86835	6.94627	3.24692	9.55828	3.58405	9.59885	6.84872	2.8509	7.91309	6.00459	11.0607	7.55671	7.72492	1.60646	3.11786	1.91713	2.8092
ENSG00000026297.17	RNASET2	5.91517	9.26306	4.19045	8.38369	6.62513	5.90385	7.62699	11.3316	4.82178	8.31038	5.8833	20.3499	10.222	7.12988	7.30862	6.66508	9.26563	9.43161	38.2834	4.48617	8.06137	4.97954	5.47601
ENSG00000026508.21	CD44	50.5934	15.9211	7.20841	16.7899	4.97847	9.86399	15.7205	14.3357	5.24379	44.1564	23.6743	87.193	32.1714	15.1056	47.2536	47.362	66.5254	50.8592	89.1967	12.2872	13.5931	22.9461	20.0746
ENSG00000026559.14	KCNG1	0.349426	0.208834	0.24993	0.641687	3.03772	0.173919	0.180355	0.268162	0.211441	0.162361	0.131524	0.127055	0.176981	0.0706346	0.0694703	0.0742614	0.0996264	0.147955	0.21381	0.188809	0.0991111	0.162064	0.0947547
ENSG00000026652.15	AGPAT4	4.13427	2.4407	1.49935	2.80826	1.58498	1.70758	1.59718	2.65876	1.29878	2.8399	3.00863	3.47743	2.7864	1.78714	1.89332	3.1524	2.90646	2.40481	10.8018	1.12886	2.01258	2.1252	1.97274
ENSG00000026751.17	SLAMF7	0.316352	1.45277	0.406285	0.84818	0.380294	0.326983	0.39531	1.18509	0.227302	0.32456	0.783488	12.5442	0.90824	0.242214	0.279661	0.390312	1.1318	0.726542	2.06257	0.260506	0.428893	0.655212	0.185311
ENSG00000026950.17	BTN3A1	5.31216	10.4422	8.25361	16.411	5.89547	5.87529	12.9469	13.5299	6.90565	11.6621	9.70565	54.1926	15.2231	10.7481	12.7616	12.1371	12.3486	15.5289	17.4754	28.0594	15.7731	8.9858	10.0077
ENSG00000027001.10	MIPEP	3.31559	12.3813	18.0499	12.4638	6.11641	19.0559	12.0237	11.2338	15.8613	13.0149	12.429	12.0992	11.2923	10.8505	10.0653	16.6927	12.8045	14.1389	15.1552	10.0584	7.75337	10.1504	13.825
ENSG00000027075.17	PRKCH	9.14856	9.92443	14.0132	19.3631	15.7279	59.3293	7.55519	59.5583	14.1566	8.53593	15.4047	11.51	14.152	15.9708	10.2434	17.8335	10.3824	11.1713	11.391	8.81378	12.092	8.88713	17.8445
ENSG00000027644.5	INSRR	0.286532	0.145472	0	0.156014	0	0.108994	0.0538374	0.0239527	0	0.16228	0.098643	0.330499	0.117323	0.0567346	0.0647289	0.10508	0.145322	0.102332	1.39114	0.0434177	0.0659861	0.0743073	0.0157819
ENSG00000027697.15	IFNGR1	29.6561	23.6662	16.7235	26.5744	11.6435	32.6075	23.9229	37.0667	24.9365	30.8274	26.4363	29.7019	27.8495	24.5631	31.7334	27.5291	28.7254	19.8184	42.5525	21.7378	22.193	23.7337	18.165
ENSG00000027847.14	B4GALT7	16.6803	12.7692	15.8585	16.8322	27.7575	16.8215	13.4893	18.4076	17.1276	10.678	9.45225	11.6824	8.63791	6.93579	8.13966	7.82094	11.9487	12.007	14.206	7.74283	8.97566	7.13351	6.70499
ENSG00000027869.12	SH2D2A	0.450265	0.598053	0.230669	0.988108	0.0609609	0.217989	0.251241	0.347314	0.27599	0.24342	0.230167	1.8393	0.469277	0.0567346	0.0323644	0.240183	0.46826	0.119388	1.44024	0.101308	0.164965	0.20806	0.0473458
ENSG00000028116.18	VRK2	4.25705	6.14215	9.70733	10.0543	4.42078	14.3691	10.294	11.617	10.0168	9.62321	9.28888	9.55576	11.219	10.3966	10.7288	10.1177	9.41363	8.31994	11.5874	11.6836	9.12258	8.32243	8.09613
ENSG00000028137.19	TNFRSF1B	21.2238	12.3652	9.88033	22.8994	21.0925	12.3286	8.86523	25.0066	9.51369	7.02673	15.3554	21.9279	13.9908	7.94284	16.7486	9.30706	22.0567	12.9948	27.4627	8.98747	13.5766	15.1141	10.2425
ENSG00000028203.19	VEZT	22.063	45.9732	54.5341	53.3222	38.9948	115.422	74.92	78.048	56.2694	77.0171	62.096	81.073	66.8377	70.5771	63.6349	76.8925	84.2545	76.4763	73.2933	83.7692	67.03	64.8554	53.2729
ENSG00000028277.22	POU2F2	4.25705	2.40839	1.82613	2.25354	5.3036	0.944618	2.20733	2.92221	1.26631	1.46052	1.34812	6.17889	1.67185	0.567346	1.21375	0.885673	2.19598	1.60321	8.95238	0.723629	0.791817	1.50101	0.631277
ENSG00000028310.18	BRD9	39.1927	33.6211	37.0432	37.5821	121.576	47.6661	28.2294	43.5948	35.3633	26.7094	25.1709	25.3247	27.4353	22.9576	25.1843	26.0202	25.6922	26.9225	32.5235	22.4217	29.2303	23.3814	20.9733
ENSG00000028528.15	SNX1	47.8304	78.7813	80.2921	72.9915	53.991	73.5712	64.8051	95.6789	95.6431	80.1829	76.0209	59.1016	57.0222	56.6239	82.1111	68.3422	70.1145	66.0766	77.5127	58.1231	77.7003	56.612	51.7375
ENSG00000028839.10	TBPL1	3.09045	3.81461	3.05637	4.24706	1.82883	5.01374	2.63857	4.82644	3.1839	3.84604	3.10725	4.12406	2.59577	2.02825	3.70574	4.05308	2.6158	2.40481	3.53512	2.92384	3.29947	1.99143	1.79914
ENSG00000029153.15	ARNTL2	1.45313	0.502882	0.301888	0.638705	0.243844	0.341879	0.341114	0.886248	0.291624	0.588281	0.723382	2.73231	0.718602	0.198571	0.243526	0.435331	1.94244	0.733382	2.40585	0.274979	0.559463	0.455905	0.583931
ENSG00000029363.17	BCLAF1	48.076	69.9237	53.9402	75.1122	67.7682	105.513	59.6764	75.2713	76.6277	95.5367	84.0293	90.475	88.878	84.3941	98.7555	90.7554	74.8571	72.4451	95.2358	87.1867	85.8326	76.6803	50.9767
ENSG00000029364.12	SLC39A9	9.04623	14.3687	9.24599	11.4466	4.47047	16.7306	11.9663	14.1668	11.7214	14.3456	13.2346	19.3558	12.4215	10.3261	13.1885	14.7112	15.4531	11.8023	20.6707	11.2307	11.8115	9.28841	9.04305
ENSG00000029534.21	ANK1	116.389	522.006	238.954	168.159	40.1123	48.2992	396.667	125.48	345.729	416.854	462.028	483.388	441.637	458.634	347.349	408.225	401.34	539.916	432.348	267.353	258.669	433.843	415.687
ENSG00000029559.7	IBSP	0	0.0969815	0.0384449	0.0346698	0	0.12716	0.0179458	0.119763	0.0162347	0	0.098643	0	0	0.0141837	0.0485467	0.135103	0.0322938	0	0.0490991	0.361814	0.263944	0.297229	0
ENSG00000029639.11	TFB1M	3.85247	8.78582	7.69836	10.1967	9.21465	15.9406	6.72126	11.0271	11.0313	8.01779	6.81857	7.46673	8.00796	6.99231	7.13586	6.60532	4.86734	6.44641	7.61324	6.31168	5.78178	4.24442	4.94811
ENSG00000029725.17	RABEP1	27.5685	78.6197	55.6874	85.4156	44.1967	141.318	94.9154	82.7917	86.7198	95.6644	106.157	111.651	89.6786	120.249	83.3235	88.3572	87.7423	94.1513	101.512	143.119	95.2308	110.689	131.953
ENSG00000029993.15	HMGB3	2.59926	5.09153	4.97861	18.479	60.9406	59.729	26.7038	47.081	34.3364	10.6942	5.93502	34.645	5.76348	3.94306	5.00031	6.55999	12.4319	10.3015	25.2206	4.2839	3.16733	1.93197	2.74606
ENSG00000030066.13	NUP160	8.28897	17.0969	15.3011	16.5201	11.2574	16.1315	15.9918	18.7908	16.6406	21.0478	18.2161	22.1866	14.6947	12.8504	15.7453	18.9591	13.6926	12.8257	17.2668	18.3657	18.5586	13.6577	10.5423
ENSG00000030110.14	BAK1	13.6307	10.7811	15.1665	10.3836	8.75805	10.1394	11.5571	11.8925	7.06922	13.613	13.251	24.7731	19.4993	14.3284	11.0848	11.7835	17.5675	18.3194	22.9947	12.5046	10.3433	8.32241	15.9108
ENSG00000030304.15	MUSK	1.76013	6.36845	1.34557	4.05637	3.98278	6.48515	18.4483	6.34745	6.98092	15.6301	1.54541	37.3828	5.26486	1.95734	4.19119	2.02654	17.9876	8.49358	24.435	2.19983	0.874316	0.787657	3.51937
ENSG00000030419.17	IKZF2	1.14613	11.0397	3.99827	6.51793	1.32082	3.19717	3.69684	3.67673	8.08488	5.3877	4.12657	3.62112	5.00088	10.1414	4.07792	5.98955	2.45433	3.10408	5.56456	4.22599	5.01494	3.92342	4.05854
ENSG00000030582.18	GRN	39.9712	49.1535	46.5828	59.6321	52.3045	54.7697	54.0707	52.2288	43.1165	49.5441	35.7252	97.6123	47.7652	33.0337	46.0222	49.4207	70.0129	57.2385	202.517	32.2322	33.8179	31.967	30.8379
ENSG00000031003.11	FAM13B	5.25991	8.89069	6.22807	6.6046	1.17858	8.12008	8.68577	6.37141	6.7374	15.0271	14.5005	24.4857	12.6122	11.1909	9.14295	12.0992	15.5656	10.6767	22.2419	7.45336	9.45251	11.5176	9.05883
ENSG00000031081.11	ARHGAP31	8.04337	8.32425	3.21015	11.8051	3.25125	6.77582	4.61207	8.56307	5.03275	7.52979	12.2482	9.98683	7.80197	6.34009	7.36291	9.32209	6.73326	7.77726	8.31411	6.04343	10.7887	8.12927	6.56528
ENSG00000031691.7	CENPQ	2.35366	2.45687	1.8838	2.20153	2.78388	2.05273	3.03284	3.23361	2.69496	4.70612	3.05793	4.56951	3.47569	3.30479	5.2754	4.90875	3.03562	3.85452	4.23889	3.66156	4.12413	2.94257	2.00431
ENSG00000031698.13	SARS1	37.679	80.6992	81.8193	76.8399	96.2776	96.4323	101.715	107.594	88.4141	72.0361	65.8936	96.2788	67.446	53.7702	66.7172	59.0977	100.105	79.8197	93.6289	63.4622	58.8101	58.8169	58.7505
ENSG00000031823.14	RANBP3	23.6593	34.1853	33.1779	37.1487	35.2354	32.6438	30.3923	33.869	36.0085	27.6525	22.7208	26.213	23.8313	22.4102	25.309	21.7816	28.4028	26.3676	28.6248	24.6468	24.1179	20.8359	19.538
ENSG00000032219.19	ARID4A	40.9741	17.182	13.9555	27.9785	123.547	14.5326	16.2881	24.1203	19.4167	16.501	14.2888	18.8959	12.9788	12.9213	18.8199	16.9113	14.7906	16.5608	26.3571	13.8792	15.6257	12.7511	10.0215
ENSG00000032389.13	EIPR1	6.67209	10.571	8.55396	11.4237	7.33563	10.0457	9.95992	9.65292	9.546	12.004	9.22312	14.1397	7.71398	7.61662	8.85167	10.6731	11.9003	11.6829	15.7935	6.93236	6.64808	8.367	7.62267
ENSG00000032444.17	PNPLA6	36.7989	38.7441	49.8354	64.3477	92.7419	63.2168	42.8008	58.8637	45.6358	29.8758	33.6373	32.8775	40.0071	37.2037	28.8499	22.7873	37.2993	35.407	43.6491	51.7252	41.7037	36.8414	28.9599
ENSG00000032742.18	IFT88	8.3913	5.22084	13.3471	8.85814	10.1468	11.9894	10.911	14.2159	11.7539	8.19516	9.79854	12.3578	6.54075	7.54572	7.08797	7.43065	8.47704	10.3015	11.4564	5.73113	8.09986	5.45415	6.65998
ENSG00000033011.14	ALG1	6.42653	9.06782	8.72699	7.51649	12.9937	7.49667	7.62584	8.71626	8.65483	6.78241	5.86811	9.03827	6.04818	5.29937	5.97127	7.671	6.94317	7.57075	10.7696	5.18075	5.96881	4.77008	4.36254
ENSG00000033030.15	ZCCHC8	17.1231	19.9599	30.2121	20.0247	20.3242	26.2131	24.2806	29.7707	29.0589	20.446	20.1708	22.8842	18.3352	20.4245	24.2082	19.646	19.4731	15.3839	20.5389	17.2928	21.3135	24.7563	16.0133
ENSG00000033050.9	ABCF2	32.1084	36.8448	66.4557	69.6327	96.551	103.878	57.2843	82.7488	58.38	37.7036	30.4183	46.0976	38.6342	32.0006	29.3934	30.7133	36.1941	38.9353	34.6721	41.919	34.4463	31.4433	28.1254
ENSG00000033100.17	CHPF2	13.6602	16.9735	11.2259	15.6188	16.717	23.5428	29.5029	16.8794	23.7028	13.9723	12.1989	35.991	12.7442	8.16977	11.0201	14.456	21.3648	13.8831	39.132	9.88478	9.37032	10.6259	7.82782
ENSG00000033122.21	LRRC7	6.8726	4.63363	8.3389	7.34957	40.007	4.02376	3.72009	3.90748	7.72718	6.18409	2.31459	3.13631	3.15321	2.51631	15.5703	18.0839	2.2765	2.49752	5.36769	1.56449	3.37377	3.11729	2.50873
ENSG00000033170.17	FUT8	5.29	4.6257	2.82893	4.50776	11.3972	2.63131	4.07205	4.65557	3.50721	6.85542	4.20841	9.32402	5.61488	3.73671	5.5317	4.64477	7.58389	5.22338	8.13066	3.04154	3.84125	2.45048	4.00583
ENSG00000033178.13	UBA6	9.55826	17.5375	12.2831	18.8777	6.01481	24.3422	11.252	16.7908	11.478	21.9078	18.4341	23.135	17.5691	17.8856	15.5216	17.6846	14.8713	13.559	26.5953	17.762	14.3355	15.0844	12.6255
ENSG00000033327.13	GAB2	14.3266	4.83291	3.88293	6.03255	5.28328	9.15553	8.36287	5.89235	4.20479	12.2197	9.20668	15.6197	8.5939	8.2407	25.131	23.5529	31.1151	21.4045	27.969	4.70359	6.76358	5.75138	9.24821
ENSG00000033627.17	ATP6V0A1	77.4455	89.2567	150.943	144.071	329.15	236.7	177.88	208.401	174.724	83.9155	66.4192	84.6412	66.9925	72.2644	91.7314	75.282	71.9345	57.9201	66.5293	93.671	79.5753	74.4707	72.8696
ENSG00000033800.14	PIAS1	12.0343	25.1831	14.9551	24.3382	17.3129	24.9597	26.5863	26.7789	26.2353	26.5478	23.2799	30.6502	24.468	24.1973	26.636	24.8439	24.0428	21.5068	30.4251	28.5689	23.3753	23.4811	15.0718
ENSG00000033867.17	SLC4A7	18.2562	7.74244	17.8192	8.78908	12.9237	8.17458	5.00688	6.00014	11.7702	15.0109	12.5276	13.2344	10.3244	9.63069	39.517	17.9074	11.545	19.085	25.5806	3.56025	13.8571	17.0758	12.9127
ENSG00000034053.15	APBA2	0.306999	0.371763	0.115335	0.0693397	0.883791	0.0940985	0.0179458	0.467077	0.146112	0.064912	0.32881	1.06335	0.205315	0.0851019	0.14564	0.075057	0.242204	0.170554	0.327327	0.173671	0.148469	0.0297229	0.173601
ENSG00000034152.19	MAP2K3	80.8021	85.4239	109.587	112.61	51.3088	68.557	93.9336	77.8623	68.9163	114.582	82.1328	134.111	135.228	67.7179	83.4498	132.07	151.267	135.121	101.03	82.0884	65.6563	143.394	113.615
ENSG00000034239.11	EFCAB1	0	0.0484908	0	0.0346698	0.0406406	0.0181657	0	0	0	0.016228	0.0822025	0	0.102657	0.0283673	0	0.0450342	0.0161469	0.0170554	0.0490991	0.0289452	0.115476	0.0148615	0.0631277
ENSG00000034510.6	TMSB10	217.449	73.1869	58.417	102.241	139.194	53.916	53.0474	93.4393	37.6807	75.7459	52.6923	280.087	78.1362	38.2319	30.796	42.1996	129.435	76.5436	329.613	28.4531	36.7362	52.0597	46.1232
ENSG00000034533.12	ASTE1	0.573064	2.02045	1.15335	2.72158	0.568969	1.98008	1.79458	2.85037	1.89946	2.77497	2.48252	3.86542	1.95049	1.90061	1.86096	2.98727	2.13139	2.59242	3.58425	2.22878	2.50746	1.59018	1.26255
ENSG00000034677.13	RNF19A	13.9582	25.0859	17.3579	28.1519	7.43723	30.1006	31.6385	28.5508	25.0176	38.3003	36.9583	48.2255	36.4727	32.1836	27.882	30.5933	39.6083	33.685	38.387	31.7847	30.3536	28.103	21.4534
ENSG00000034693.15	PEX3	3.22676	6.85247	4.85295	8.77069	1.66626	9.88937	4.93323	6.83024	7.44359	9.90991	9.56877	10.0879	9.67042	8.62255	8.55853	7.41556	8.79351	8.1222	8.18316	6.33899	7.1826	7.1766	7.36017
ENSG00000034713.8	GABARAPL2	25.1331	64.1562	62.2001	86.5872	42.4898	88.3598	59.778	76.3973	82.6175	85.2775	54.9287	106.001	60.1987	65.5278	95.3406	75.7959	86.395	56.6068	61.4066	54.4024	67.4474	45.8437	49.4606
ENSG00000034971.17	MYOC	101.406	5.17235	1.55702	18.531	2.98708	9.73683	27.764	15.6291	6.57505	47.7969	20.8301	3.95162	23.6699	21.4742	53.9306	30.7434	98.1246	50.6034	0.654654	17.4546	15.7542	25.5914	42.7533
ENSG00000035115.22	SH3YL1	4.19565	15.6948	15.7624	7.81801	3.86086	11.8259	13.3941	18.5154	15.8782	15.8386	17.7228	12.7458	16.0738	15.6446	11.4412	12.3094	14.9681	14.6847	16.4809	10.1453	16.6285	8.45614	10.4792
ENSG00000035141.8	FAM136A	9.1281	19.0185	15.0319	23.3675	17.1707	27.1033	17.3357	17.8208	18.7512	21.778	20.6075	31.1263	25.4004	19.6302	16.3547	19.1846	25.1892	22.3596	33.9438	14.0095	15.5068	16.4293	19.2866
ENSG00000035403.18	VCL	65.227	196.132	84.9674	101.496	31.6124	79.3652	115.332	86.7296	136.052	157.573	170.832	206.87	162.961	161.864	74.7174	119.881	146.06	134.303	223.896	165.031	147.881	199.528	93.1778
ENSG00000035499.13	DEPDC1B	0.0204666	0	0.0192224	0	0	0.0181657	0.161512	0	0	0.08114	0	0.344869	0.0879921	0	0.0161822	0.0450342	0.0968814	0.0852769	0.212763	0.0144726	0.0164965	0.0148615	0
ENSG00000035664.11	DAPK2	50.3676	84.9945	122.695	122.413	161.876	66.034	166.323	137.49	104.462	102.981	140.913	93.9052	92.5446	108.58	123.312	139.467	93.1295	127.977	63.0089	111.222	140.984	112.1	94.6792
ENSG00000035681.9	NSMAF	14.2448	14.628	16.5121	20.8366	12.0906	39.2397	23.9038	24.0844	17.501	22.5931	18.4298	30.0469	24.0659	21.9367	19.4535	18.6444	24.1235	19.0529	27.2336	28.0627	20.2836	18.6809	20.9584
ENSG00000035687.10	ADSS2	11.1134	7.27362	6.15118	10.2623	2.9058	24.6146	6.78352	9.97628	9.09143	9.03796	12.0016	11.4094	8.88719	5.9146	6.48907	8.21124	8.80006	7.6067	12.6348	7.68974	8.66076	8.77019	6.18652
ENSG00000035720.8	STAP1	0.245599	0.0646544	0.0192224	0.121344	0.101602	0.0726629	0.0717832	0.0598816	0.259755	0.194736	0.0493215	0.0862173	0.0586614	0.113469	0.0970933	0.0450342	0.161469	0.0852769	0.130931	0.0434177	0.148469	0	0.0157819
ENSG00000035862.12	TIMP2	121.194	34.0922	10.9952	44.2083	10.5056	25.65	33.5946	33.1269	14.4976	117.871	66.2542	105.53	44.744	38.9483	48.2344	59.3268	123.588	60.8536	135.284	19.813	35.7071	36.262	46.4305
ENSG00000035928.17	RFC1	15.6774	20.059	13.3596	21.2179	24.425	21.4356	18.295	26.6234	20.8455	23.9525	19.7779	28.8253	20.6196	21.0344	22.8655	26.9905	25.0277	24.3208	28.8703	28.8149	17.2554	14.7871	17.7547
ENSG00000036054.13	TBC1D23	14.1015	30.2582	28.776	23.7488	6.66506	30.7364	23.5467	26.9467	28.5731	38.1358	21.2576	45.3647	27.1016	24.543	31.1131	21.4247	24.6053	23.7411	35.6623	29.0754	28.0512	20.0481	19.8041
ENSG00000036257.14	CUL3	23.3319	70.748	75.1884	96.0201	42.9368	159.269	115.092	125.405	105.266	99.4934	106.059	97.5246	118.468	126.759	76.4816	84.3396	99.7278	99.8783	86.218	125.931	114.147	115.444	103.035
ENSG00000036448.10	MYOM2	172.472	1086.66	280.185	574.574	100.037	192.573	546.367	256.078	637.688	1016.82	1110.71	433.806	1184.85	1264.51	2148.34	1449.59	848.877	1189.33	765.624	848.438	1390.71	1497.01	1188.84
ENSG00000036473.8	OTC	0	0.0161636	0	0.0173349	0	0	0.0179458	0.0119763	0.113643	0	0.263048	0	0.0293307	0.0141837	0.0161822	0	0.0484407	0	0	0	0.0164965	0	0
ENSG00000036530.9	CYP46A1	2.1546	3.25992	2.40636	3.69702	11.735	1.14444	3.89069	3.58025	2.85929	3.24958	2.15422	2.56269	2.22384	1.95734	2.77459	3.69209	3.01947	3.12114	3.96671	2.02683	2.25079	1.67294	1.67287
ENSG00000036549.13	ZZZ3	9.72163	14.4602	12.8598	11.9611	7.01158	26.631	14.729	20.6592	15.3256	21.6319	14.9609	19.9162	15.7506	17.2757	18.6905	16.6627	17.7127	14.2242	18.2321	16.2239	17.3874	12.9295	12.4203
ENSG00000036565.15	SLC18A1	0	0	0	0	0.223523	0.0363315	0.0358916	0	0	0	0.032881	0.0143695	0.0146654	0.0141837	0	0	0	0	0.0327327	0	0	0	0
ENSG00000036672.16	USP2	69.6468	104.476	74.0191	52.9062	23.8967	61.8187	58.7431	39.8452	73.1696	90.4549	95.1889	105.08	111.532	97.1722	90.4101	85.9886	82.9184	74.6173	113.675	94.347	64.6049	139.326	83.9541
ENSG00000036828.17	CASR	1.13725	2.69127	1.10848	1.06455	1.36325	1.31364	1.34464	1.45763	1.19939	0.879834	1.30279	1.74708	1.72761	1.36257	1.22876	1.04859	1.04705	1.20807	1.88017	0.91911	1.11048	1.1771	1.47771
ENSG00000037042.9	TUBG2	7.04357	4.24294	6.88013	4.91943	4.54153	2.14421	9.67561	4.57788	3.85816	8.55688	7.07982	11.3507	4.81868	3.76175	5.13735	6.23125	11.6186	7.96667	9.89805	4.81935	5.05249	2.8659	5.9061
ENSG00000037241.7	RPL26L1	6.59767	5.35259	9.38053	8.30343	11.2214	14.7142	8.16538	11.0182	7.35432	7.95374	5.62263	14.3536	6.18871	4.38272	7.10398	5.13392	11.7872	6.97555	14.2223	5.16985	4.10763	4.63677	5.98129
ENSG00000037280.16	FLT4	12.7097	5.80273	3.92138	8.39008	3.6983	5.64956	3.24819	5.16211	4.44831	1.99604	12.0673	1.75307	5.32352	5.95712	3.78787	6.18482	3.35856	2.86531	2.71682	4.29837	8.15131	7.44557	6.2659
ENSG00000037474.15	NSUN2	23.3524	42.7463	46.4799	48.9018	28.3468	82.7391	52.8325	69.7382	62.6822	49.5116	45.6553	52.2189	45.7999	46.7347	47.867	45.6099	48.2145	47.0729	49.2955	46.6451	43.9962	44.6481	37.2296
ENSG00000037637.11	FBXO42	11.318	30.9854	26.9306	37.8061	28.4521	33.1736	30.5796	32.88	31.4076	27.9609	31.3766	31.7712	23.6248	26.878	27.2669	27.2163	24.7819	23.6959	24.4841	31.3925	27.7353	25.6476	18.7647
ENSG00000037749.13	MFAP3	7.36809	13.933	8.57642	16.6762	5.24309	20.7271	11.8801	15.2698	12.7767	18.1916	16.0953	20.6406	15.9852	16.4247	18.4154	21.1961	15.8886	12.9791	23.4039	15.5582	14.121	14.906	11.1894
ENSG00000037757.14	MRI1	9.46925	19.8146	19.9069	18.2446	24.6322	14.4581	20.0381	29.5024	23.2458	19.0313	11.6836	15.0168	14.3736	10.8549	14.847	11.4662	16.2208	15.4423	9.97971	11.057	10.9847	4.09347	8.16166
ENSG00000037897.17	METTL1	4.87105	4.07457	4.78637	7.85272	23.6325	14.9686	5.67759	14.0602	11.413	3.74867	2.99217	7.88852	3.12372	2.07081	1.99041	1.89144	4.7149	2.95058	5.89189	2.15643	2.02907	1.76853	1.24677
ENSG00000037965.6	HOXC8	13.5079	11.6701	14.5897	14.5613	22.1453	5.1954	8.30891	9.72479	8.68556	12.7583	9.27244	11.4094	9.76712	10.3557	0.534013	6.40237	7.47602	8.93702	6.9066	14.6176	12.5064	7.54962	9.24821
ENSG00000038002.9	AGA	1.84199	3.39435	3.36393	2.86831	1.76787	2.87019	4.30699	3.56895	3.29564	4.85216	4.19233	7.17927	8.7259	7.43223	3.94904	4.87871	5.82903	6.51516	6.67747	8.0757	5.85627	5.37985	4.46629
ENSG00000038210.14	PI4K2B	4.31845	4.59046	3.42159	3.9697	1.56466	4.03279	3.96602	5.20993	4.04244	4.20305	6.36247	6.16453	3.71033	3.10622	3.0908	4.05308	4.6826	3.44519	7.62672	3.25633	3.61274	2.64534	1.9254
ENSG00000038219.13	BOD1L1	76.7088	32.2791	38.7909	55.4198	202.187	37.1126	43.6801	52.7118	41.3011	33.9814	30.1189	34.2147	25.8697	25.0059	35.3422	33.5841	39.237	37.5389	46.6605	28.3816	31.5782	23.496	22.0805
ENSG00000038274.17	MAT2B	14.5313	40.5282	38.714	30.7348	7.35597	45.2146	35.6452	36.9111	37.5186	44.6021	35.7388	50.0922	31.2079	39.6367	55.8791	49.2029	40.2704	33.6844	42.5199	45.1686	48.6978	36.3617	31.2324
ENSG00000038295.8	TLL1	3.23372	0.743525	0.346004	1.4908	0.223523	0.908287	0.699887	0.766485	0.811751	1.31447	1.47964	0.94839	0.63061	0.496428	0.792929	0.900685	0.88808	1.68848	0.621922	0.274979	1.27023	0.416121	0.631277
ENSG00000038358.15	EDC4	21.0855	46.9668	36.7172	46.2634	37.9154	47.2661	38.9663	49.109	51.5456	31.4061	37.1167	30.5101	29.0489	27.2549	29.7752	25.5038	32.0583	24.7161	45.2723	33.2566	31.0208	30.4651	21.7077
ENSG00000038382.21	TRIO	32.2758	50.2673	32.6397	23.7662	7.62011	36.9309	26.3624	29.2821	32.8369	73.0422	40.7902	79.2255	49.2004	45.9832	44.9604	41.2665	58.5042	48.4792	100.048	39.2352	42.9419	44.9265	45.594
ENSG00000038427.16	VCAN	30.4338	11.7186	1.8838	6.53528	3.84054	4.5051	4.98893	13.2099	4.69183	31.3363	12.5441	37.6339	14.5627	6.62378	8.98113	14.5291	32.488	13.1326	88.7384	4.92068	3.94267	7.90819	6.32857
ENSG00000038532.16	CLEC16A	13.2009	19.917	23.3745	23.3155	18.8166	28.3023	25.5189	25.381	23.5891	22.3622	19.6959	20.6778	19.5293	17.4601	17.9299	14.5164	21.9114	19.5882	20.7853	18.6841	18.8885	17.3076	16.4921
ENSG00000038945.15	MSR1	1.39173	0.824343	0.538228	0.312029	0.101602	0.690298	2.02789	0.215574	0.129878	2.23958	0.608298	10.4898	2.22915	0.964488	2.21696	1.36604	5.48995	0.903936	27.5446	0.752574	0.247448	0.802518	0.489256
ENSG00000039068.20	CDH1	0.0798197	0.242454	0.0860781	0.0866746	0	0.108994	0	0.035929	0	1.23333	0.065762	0.804694	1.46784	0.31204	0.258737	0.21016	1.61225	1.14271	0.18003	0.0144726	0.115476	0.0743073	0.110474
ENSG00000039123.16	MTREX	19.5707	49.5127	43.3421	55.0269	39.1579	89.2915	46.9066	74.0976	65.8723	62.1029	57.5517	53.2838	54.3614	54.9949	53.5958	54.9718	49.187	47.9113	51.7334	59.5192	55.4947	53.7241	40.78
ENSG00000039139.11	DNAH5	0.0409332	0.0323272	0.115335	0.0346698	0.331201	0	0	0.0479053	0.227286	0.275876	0.131524	0.431086	0.21998	0.0567346	0.356009	0.645476	0.435966	0.289942	1.12928	0.0289452	0.230951	0.118892	0.110474
ENSG00000039319.17	ZFYVE16	10.4857	24.31	17.9086	22.4292	17.2645	26.9906	23.0741	21.9723	21.0292	33.9345	30.3334	37.1531	22.7163	28.3136	35.674	31.192	28.6279	20.7975	48.8656	21.9123	25.3224	20.9342	20.3947
ENSG00000039523.20	RIPOR1	36.0826	43.3022	41.0976	56.8066	38.9947	41.6439	58.1966	41.1507	46.3309	38.071	31.0561	41.1975	29.2288	29.3743	39.5818	40.2746	41.5298	34.7927	46.5609	23.1713	35.0795	27.464	26.4505
ENSG00000039537.14	C6	4.35936	0.371763	0.115335	0.537383	0.142242	0.363315	0.394808	0.538935	0.470806	2.1908	0.953549	0.30176	1.29057	0.751734	1.37549	1.09583	8.76777	2.50714	0.0818318	0.101308	3.99216	0.505289	0.48924
ENSG00000039560.14	RAI14	8.67783	2.2629	0.78812	3.12029	1.5037	1.81657	1.61512	1.71261	1.36371	3.97586	5.75417	11.7974	2.34646	1.70204	5.3725	4.47339	7.37915	3.87157	10.0162	1.14333	1.94659	2.19949	4.95553
ENSG00000039600.11	SOX30	0	0	0	0.0346698	0	0	0.0358916	0	0	0.016228	0.0493215	0.0718477	0.0439961	0	0.0161822	0	0.0322938	0.0511662	0.114565	0	0	0	0.0631277
ENSG00000039650.12	PNKP	15.1849	17.489	16.7043	20.9926	26.9041	14.6598	16.7819	21.2789	19.8874	14.6376	12.3468	15.5335	13.3601	9.16338	8.91639	12.3844	17.5195	15.6804	17.4645	8.57797	9.9479	9.34785	7.48401
ENSG00000039987.7	BEST2	0	0.0323272	0	0	0.101602	0	0.0179458	0.0119763	0.0324694	0	0.0164405	0	0.0146654	0	0	0.0150114	0	0	0	0	0.0164965	0	0
ENSG00000040199.18	PHLPP2	2.66066	3.26506	2.57581	4.22972	1.72723	6.90302	4.01986	4.21568	2.75991	4.39777	4.30741	11.0933	2.88909	3.1204	3.89991	3.34754	4.66702	2.2172	7.56126	4.55886	2.60643	3.5519	1.95696
ENSG00000040275.17	SPDL1	1.78059	3.13575	2.21058	3.39764	0.548648	2.87019	4.95715	4.33543	3.31186	4.94954	4.17587	6.16453	4.8689	4.73734	4.51482	5.25398	5.37692	4.92897	4.99174	3.73391	3.94267	3.90856	2.99855
ENSG00000040341.18	STAU2	13.2009	52.1761	43.3511	69.0277	27.4121	67.5046	64.91	52.8276	62.6822	83.8894	85.6572	85.3982	76.8758	90.5768	87.3874	104.545	66.4445	80.4444	94.7449	80.7239	72.2693	76.9896	87.8888
ENSG00000040487.13	SLC66A1	10.3152	5.41351	5.83003	8.40745	15.8188	8.6832	9.34219	6.575	7.06522	5.1933	4.45539	7.32857	3.79642	3.63103	3.66278	3.5577	5.92601	4.38325	8.54422	3.86416	3.46427	4.61499	3.21956
ENSG00000040531.16	CTNS	4.0933	9.77899	11.1298	13.1052	19.345	16.5853	16.7614	14.2649	13.215	9.75303	5.60623	9.12466	5.2502	4.80826	7.76746	7.61078	8.38024	7.29971	8.91965	5.80353	5.88924	4.8894	6.88094
ENSG00000040608.14	RTN4R	0.388865	0.792016	0.211447	0.468043	0	0.217989	0.484537	0.203598	0.405867	0.665348	0.279488	4.13844	0.483957	0.283673	0.161822	0.255194	0.904226	0.579883	2.58588	0.173671	0.230951	0.297229	0.252511
ENSG00000040633.13	PHF23	8.02292	15.8888	11.4374	21.842	17.5771	27.2688	17.3357	18.0723	17.2899	10.3372	11.4097	23.1493	5.73415	6.48193	12.0558	10.6431	11.7872	9.43163	18.7148	13.3003	7.47293	11.7703	6.51794
ENSG00000040731.10	CDH10	0	0.0161636	0.0384449	0	0	0.0363315	0	0.035929	0	0	0	0	0	0	0	0	0	0	0	0	0.0659861	0	0.0315639
ENSG00000040933.16	INPP4A	12.546	16.1798	14.3015	15.6188	7.53883	19.8189	17.9817	19.0903	13.215	19.8631	19.6125	25.0895	22.9513	21.0911	17.2534	19.2747	22.8156	21.4216	30.0323	17.9605	18.6576	17.782	18.0681
ENSG00000041353.10	RAB27B	0.102333	0.0969815	0.0192224	0.10401	0	0.0726629	0.0538374	0.107787	0.0324694	0.454384	0.180845	0.546043	0.21998	0.0709183	0.43692	0.165126	0.516701	0.22172	0.278228	0.130253	0.0659861	0.163476	0.142037
ENSG00000041357.16	PSMA4	70.0366	49.2008	73.6017	115.626	202.919	163.109	69.1956	97.0692	82.1654	89.2867	76.2722	98.7039	78.7224	73.3222	64.0007	67.0109	72.496	67.2701	94.4471	72.735	60.4877	64.3431	62.1649
ENSG00000041515.16	MYO16	0.0409332	0.0161636	0.307559	0.138679	0	0.0726629	0.107675	0	0.357163	0.129824	0.098643	0	0.0439961	0.0992856	0.307462	0.075057	0.435966	0.102332	0.18003	0	0.329931	0.118892	0.0157819
ENSG00000041802.11	LSG1	16.4346	26.6699	21.4522	34.1498	35.5809	35.3128	28.2108	47.2706	26.9983	26.3705	19.9094	29.6019	21.4114	21.8428	19.8556	20.0253	23.0717	20.4324	25.286	20.2347	19.598	21.3113	16.2554
ENSG00000041880.15	PARP3	5.52596	12.6763	11.7449	8.32076	6.76666	11.4081	13.0107	10.6704	14.1242	11.9276	16.0514	16.5394	14.0494	11.2618	7.02308	9.81748	13.6121	14.48	17.2501	11.6215	10.6238	9.95717	14.188
ENSG00000041982.16	TNC	17.3761	4.92989	1.38402	3.79636	0.162562	1.85291	7.25009	0.790438	1.55853	12.8571	15.6514	44.0139	17.0998	3.20551	1.40785	3.78288	34.4413	5.96939	20.7034	1.92485	2.44149	5.9	5.64993
ENSG00000041988.16	THAP3	11.196	10.2316	10.6877	13.9719	12.6598	7.68412	10.5162	11.6649	12.2897	9.31488	7.9572	9.77127	6.01279	6.58121	7.60563	7.23566	9.57535	8.0672	9.50884	7.97439	6.6646	6.06347	5.80775
ENSG00000042062.13	RIPOR3	38.8135	10.3973	7.60117	10.5352	11.0508	10.8994	10.0732	13.762	10.2518	4.28599	9.60036	2.71084	8.13928	8.46765	7.08781	5.91202	5.06643	5.92091	5.20904	6.9918	12.3889	7.49004	3.93174
ENSG00000042088.14	TDP1	1.35079	2.03663	0.615118	2.72158	0.345445	3.08818	2.31501	2.1797	1.93193	2.35306	1.33168	4.28212	1.84783	1.33325	1.14895	1.68126	2.42204	1.85904	5.76097	1.23017	1.58365	0.772796	0.505022
ENSG00000042286.15	AIFM2	13.467	7.82318	11.0337	15.1344	22.7791	26.631	11.0051	9.71228	11.4292	18.5648	9.79854	17.0743	5.42618	5.55999	11.3763	8.16621	19.2116	10.1138	19.2305	8.6112	9.86594	6.34586	8.25711
ENSG00000042304.13	C2orf83	0.0204666	0	0.0384449	0	0.162562	0	0	0.0119763	0	0	0.0822025	0	0.0293307	0	0	0	0.0161469	0	0	0.0144726	0.0164965	0	0
ENSG00000042317.17	SPATA7	2.66068	4.33184	3.7676	5.5125	3.41381	3.94195	6.74762	6.94628	3.7989	3.58637	3.79776	6.45194	3.62234	3.27642	3.54391	4.93874	5.47378	5.06545	8.75602	3.51682	4.20661	2.63049	2.93542
ENSG00000042429.12	MED17	5.28676	11.2059	9.86799	12.398	8.37585	8.09685	10.2958	13.3137	12.6981	12.5116	9.55293	14.3573	7.26919	8.69584	14.0038	11.2325	10.2168	7.04232	14.9083	8.02241	7.93917	8.10004	6.61572
ENSG00000042445.14	RETSAT	35.9189	30.7593	92.7073	50.2366	86.8286	56.9734	77.9927	80.9233	77.2086	71.4307	54.3852	45.494	34.038	31.0764	64.8506	72.2199	109.369	74.4127	69.9662	31.7824	83.0663	50.5732	47.0459
ENSG00000042493.16	CAPG	4.1138	1.68103	1.84537	5.04446	9.44894	6.32168	6.37078	4.92228	1.91569	6.47497	0.969989	16.525	5.19152	1.3049	1.61822	1.90645	11.2513	7.74315	53.2398	1.82354	2.40849	1.72394	2.967
ENSG00000042753.12	AP2S1	32.4191	34.4288	38.7909	44.3601	101.642	36.7899	28.1244	36.7793	32.0952	29.7622	23.0331	39.0852	24.0952	18.1976	21.5911	22.1568	29.1936	24.0481	42.4543	19.8858	17.14	17.7369	22.9627
ENSG00000042781.14	USH2A	0	0	0	0.0173349	0	0	0.0358916	0	0.0162347	0.064912	0	0.0718477	0.0293307	0.0141837	0.0323644	0.0150114	0.145322	0.0682216	0.0327327	0	0.0329931	0	0.0157819
ENSG00000042813.8	ZPBP	0	0	0	0	0	0	0	0	0	0	0	0	0	0	0	0	0	0	0	0	0	0	0
ENSG00000042832.12	TG	0	0.323272	0.115335	0.0173349	0.0406406	0.272486	0.21535	0.107787	0.0649388	0.048684	0.279488	0.215543	0.161319	0.042551	0.161822	0.0450342	0.532848	0.0341108	0.90015	0.144726	0.181462	0.0891687	0.0789097
ENSG00000042980.13	ADAM28	0.552598	0.323272	0.0961122	0.242672	0.264164	0.199823	0.143566	0.443124	0	0.616648	0.279488	3.47743	1.36388	0.482244	0.7282	0.810616	1.72772	1.17682	5.87554	0.217089	0.164965	0.282368	0.441894
ENSG00000043039.7	BARX2	0.184199	0.290945	0.0192224	0.155841	1.23956	0.0363315	0	0.035929	0.0324694	0.048684	0.0493215	0.0574782	0.0146654	0	0.0323644	0.0150114	0.0807345	0.0170554	0.0163664	0	0.0494896	0.0148615	0.0157819
ENSG00000043093.15	DCUN1D1	11.359	32.2988	24.2129	36.7327	17.7396	43.0165	36.361	35.3202	30.3751	31.6771	33.1769	40.7397	41.2437	44.7556	31.7319	25.8598	30.8713	27.4762	31.0648	37.0643	31.9374	24.1499	22.0695
ENSG00000043143.22	JADE2	13.2214	20.0752	18.4151	23.2419	11.8874	11.176	21.2656	21.8927	20.9288	11.9601	20.8139	11.3519	11.263	10.6372	19.4996	10.3128	13.2889	9.87509	12.0293	22.1865	18.7895	11.0477	11.0473
ENSG00000043355.12	ZIC2	0	0.0484908	0	0.208019	0	0.0363315	0	0.0119763	0.0649388	0.032456	0.032881	0	0	0.0141837	0.0323644	0	0.145322	0.0341108	0	0	0.0824826	0.0148615	0
ENSG00000043462.13	LCP2	3.97052	1.19611	1.1149	1.64682	0.629929	1.30793	1.79458	3.41335	1.03902	2.74253	2.38386	15.9933	2.41977	1.4609	2.1037	2.74709	3.85911	1.56908	9.70527	1.2157	1.76514	1.60504	0.994262
ENSG00000043514.17	TRIT1	7.65452	5.39862	8.49632	6.34458	4.63303	8.68342	5.15045	9.79665	6.46139	6.1342	6.67484	10.2024	5.00087	4.85081	6.45671	5.27013	4.32737	4.80964	13.0604	4.77595	5.2459	3.68566	3.15639
ENSG00000043591.6	ADRB1	1.08473	0.113145	0.269114	0.190684	0.0406406	0.799292	0.251241	0.263479	0.162347	0.535524	0.246607	0.158065	0.161319	0.141837	0.987115	0.720548	0.339085	0.341108	0.212763	0.0434177	0.115476	0.579597	0.394548
ENSG00000044012.4	GUCA2B	0	0	0	0	0	0	0	0	0	0	0	0.114956	0	0	0	0	0	0	0	0	0	0	0
ENSG00000044090.13	CUL7	12.9963	42.4321	26.7802	48.7631	26.2945	46.9279	38.1172	35.4379	50.0282	35.3771	25.3019	28.3368	32.327	34.5996	31.2358	34.2928	30.974	30.2282	48.3148	27.8308	31.1773	22.1395	21.9464
ENSG00000044115.21	CTNNA1	67.1509	93.1283	62.2412	106.974	48.5655	130.036	77.1849	120.721	110.459	115.251	97.5393	128.549	97.2606	102.945	93.1125	86.0916	127.787	100.32	190.483	87.4433	85.5276	94.8607	83.251
ENSG00000044446.12	PHKA2	11.6455	25.0554	36.521	22.8821	21.885	23.9061	34.9046	29.9169	33.9955	21.7455	24.5785	13.9672	19.2116	17.4884	21.8024	31.9605	19.445	17.7719	22.6183	15.3409	25.0407	19.097	17.9599
ENSG00000044459.15	CNTLN	5.40318	3.15229	2.57581	3.20696	8.22974	1.63457	1.68691	4.45519	2.71119	3.18069	3.63335	3.42083	3.71033	3.09204	3.1879	2.25171	3.39085	3.15525	7.51497	4.54439	3.26631	2.68991	2.49355
ENSG00000044524.11	EPHA3	2.53786	1.81032	0.249892	1.35212	0	1.2171	1.52539	0.838343	0.633153	10.9377	5.37604	7.51527	1.62785	1.14888	3.22026	3.01729	2.98718	2.26837	5.82642	1.14333	1.4022	1.6199	2.11489
ENSG00000044574.9	HSPA5	138.661	142.094	145.937	155.689	94.652	340.487	113.537	276.576	228.489	139.939	111.816	312.722	146.507	99.3848	87.741	104.645	256.488	109.803	211.157	123.48	88.1265	112.323	74.1255
ENSG00000046604.14	DSG2	2.75896	1.88	1.53499	2.25578	10.0941	1.46142	1.89554	3.57908	2.2257	2.20243	2.5975	0.838779	1.93701	2.12583	2.28551	1.41143	1.43766	1.79295	1.91851	1.72506	3.6668	2.49674	2.39791
ENSG00000046647.14	GEMIN8	12.1116	9.20369	8.41574	13.818	62.398	8.02758	8.43482	10.9964	9.36651	6.28418	5.22147	8.07883	5.79233	3.95904	4.65159	4.93931	6.19868	7.12455	11.2087	4.18901	5.07504	3.74072	3.31935
ENSG00000046651.16	OFD1	14.2857	14.9681	12.6676	24.1822	27.9404	15.023	12.4548	19.4409	16.4744	16.7474	13.404	16.8405	11.483	8.82227	14.208	14.1931	13.6666	12.8427	24.3372	9.30587	10.1457	7.60912	8.8063
ENSG00000046653.15	GPM6B	3.19279	2.00429	0.672785	1.21344	1.76787	0.708482	2.26119	1.86831	0.665622	2.4342	2.03862	9.4839	3.03573	2.2552	2.70243	3.39258	4.48884	3.29169	19.7542	0.738101	1.33622	0.832241	2.00431
ENSG00000046774.10	MAGEC2	0	0	0	0	0	0	0	0	0	0	0	0	0	0	0	0	0	0	0	0	0.0164965	0	0
ENSG00000046889.19	PREX2	12.239	5.99669	5.36306	6.32725	2.23523	6.84303	2.72776	4.76658	3.91256	9.88286	10.4068	6.07832	8.41797	8.01376	11.4246	11.5138	6.94293	5.50889	7.34849	4.22599	8.59469	5.17179	8.36442
ENSG00000047056.17	WDR37	11.6046	22.3381	30.3522	19.7098	10.7088	42.7986	35.8721	32.0756	28.0048	24.3907	29.0832	20.8789	19.9392	20.6656	33.4486	38.0689	25.1831	22.2743	22.5365	20.3195	22.7157	23.7337	23.0101
ENSG00000047188.16	YTHDC2	17.5603	23.8251	29.7948	24.8409	9.69279	38.3138	29.9875	32.0009	29.466	33.6893	40.6409	33.596	29.5214	30.3388	29.3328	29.7226	28.9191	26.2924	28.2483	32.5054	26.4439	32.9924	23.7833
ENSG00000047230.15	CTPS2	4.48218	7.92016	8.16954	7.38468	5.4052	4.94108	6.63993	8.47925	7.84136	7.85436	7.64483	6.06396	6.71673	6.97836	7.67037	6.71106	6.47491	6.2252	7.88858	5.90481	6.73058	5.43929	4.67145
ENSG00000047249.18	ATP6V1H	12.853	26.9609	29.468	37.5648	24.5469	42.3287	30.6873	39.3619	36.0897	30.6709	25.974	30.763	26.2657	25.332	26.8596	29.2049	24.5383	25.7195	27.1027	24.5508	24.0354	24.1223	20.911
ENSG00000047315.17	POLR2B	29.5128	91.0657	79.4281	83.5197	33.3253	113.572	90.995	107.234	107.896	104.038	91.4108	117.643	96.1607	95.5255	101.011	90.7791	82.7206	77.2439	100.986	98.4111	85.4924	90.862	66.0316
ENSG00000047346.13	FAM214A	20.0572	40.5221	56.3217	62.8754	29.3628	215.202	73.0213	82.2175	59.143	75.5901	49.6996	89.9819	40.843	44.636	107.998	101.089	49.0228	68.5456	50.7316	43.2057	61.7607	34.7461	37.561
ENSG00000047365.13	ARAP2	0.675397	1.32541	0.653563	2.01085	0	0.544972	0.933182	1.19763	0.779265	1.39561	1.41388	8.11879	1.34921	0.723366	0.58256	0.705536	1.00111	0.750437	2.45495	1.09992	1.31972	0.847103	0.773315
ENSG00000047410.14	TPR	35.9539	51.6926	43.7355	66.9299	56.6623	77.7383	69.6824	86.8775	79.3997	66.7375	55.619	60.8367	49.8076	50.0196	65.8146	63.4095	59.7255	55.691	72.2163	58.2517	48.0181	51.3017	35.2763
ENSG00000047457.14	CP	20.2619	4.08939	0.615118	9.20486	0.751851	2.6522	2.58418	5.8684	2.15921	6.58857	1.72625	3.72171	3.31437	0.780087	1.4564	0.660502	19.3279	11.3248	2.92958	0.56443	1.08877	1.09976	1.32567
ENSG00000047578.14	KATNIP	4.42078	4.20253	4.74792	4.45507	3.21061	6.03102	7.03476	6.37141	4.70804	6.53989	4.76774	11.4094	5.6315	3.98561	5.06503	6.33483	7.07236	7.74315	10.4908	5.73113	4.84998	3.34381	3.89812
ENSG00000047579.20	DTNBP1	8.30943	8.77685	16.589	16.3642	28.7532	13.8968	10.9111	10.9244	9.57847	8.71446	5.1952	9.7117	8.16422	8.60948	8.41477	9.56227	10.6408	10.9496	12.3402	10.5216	7.21398	6.82141	10.7317
ENSG00000047597.7	XK	0.634464	9.30451	4.09438	5.32182	0.792492	4.66859	5.86828	4.17974	7.40302	8.48725	7.71059	5.96345	10.3382	13.5023	11.4253	10.2828	7.33069	6.83921	6.97207	7.38101	5.49334	6.67279	5.36674
ENSG00000047617.17	ANO2	2.06712	1.01831	0.692008	2.06286	0.69089	0.999115	0.448645	1.56911	1.26631	0.616664	2.05513	0.445456	1.49587	0.73755	0.970933	1.60639	0.839639	1.05743	0.932882	0.535485	1.53418	0.60932	0.741751
ENSG00000047621.12	C12orf4	4.58451	10.1507	10.6877	13.5039	5.22232	15.223	13.8362	13.7129	10.7489	13.7272	14.1389	17.5674	11.5856	12.7795	13.2047	15.3563	12.6753	11.086	16.4482	13.2863	10.7557	10.3921	9.29556
ENSG00000047634.15	SCML1	8.7597	13.836	22.1827	15.8441	3.86086	18.1657	18.4842	19.7969	20.3583	18.8894	31.6815	18.6373	28.0703	26.6936	25.309	18.2849	21.0879	21.4215	21.0144	21.8105	21.4636	23.6244	21.0749
ENSG00000047644.20	WWC3	11.4613	17.6021	15.7047	13.4542	6.29929	17.8578	27.512	23.258	26.8696	19.6359	21.274	19.6719	11.9513	12.7511	11.1495	15.0715	16.7605	11.0178	13.3386	15.9791	18.905	12.7511	9.3429
ENSG00000047648.23	ARHGAP6	7.8387	6.98267	5.45917	4.80177	1.58498	8.02955	14.1054	10.3236	5.03275	6.97803	10.5548	11.8692	15.5013	12.3398	4.59575	7.64081	21.0555	23.8434	13.6496	23.5324	13.5767	16.407	22.0474
ENSG00000047662.5	FAM184B	0.204666	14.5311	3.92138	31.4109	8.0062	11.4081	69.6773	25.9589	30.0666	30.0218	4.73486	2.29913	30.7124	10.9781	26.4417	11.859	20.5048	31.8188	2.52042	15.6927	14.154	8.61964	1.78184
ENSG00000047849.22	MAP4	413.608	939.572	743.505	1122.98	1043.96	1229.22	1681.29	1260.25	1162.98	1560.69	1045.31	1297.19	816.871	1009.06	1617.89	1153.01	1561.78	1473.96	1083.24	1435.64	1255.73	911.884	909.452
ENSG00000047932.14	GOPC	12.6893	28.5566	22.298	25.0316	15.606	32.0444	29.0191	29.6294	30.4076	39.0424	32.47	37.979	28.6561	30.0126	39.6465	36.7995	30.4418	26.0777	40.6049	27.1409	23.6233	22.5745	19.1908
ENSG00000047936.11	ROS1	0	0.0328606	0.0576673	0.0866746	0	0.12716	0.0179458	0.0119763	0.083284	0.097368	0.065762	0.0718477	0.117323	0.170204	0.0161822	0.0150114	0.0322938	0.0511662	0.137477	0.0289452	0.0676358	0.0445844	0.0473458
ENSG00000048028.11	USP28	15.6365	59.1426	52.7272	37.5994	20.747	82.9811	37.8836	48.32	56.3019	66.0318	67.6352	100.917	81.2785	71.7835	57.9835	57.7949	59.8889	52.8396	87.9365	64.0362	58.0185	79.2547	54.3583
ENSG00000048052.24	HDAC9	1.51455	17.489	6.20885	8.96215	1.5037	1.08994	3.24817	3.0899	9.67588	38.5756	8.54906	33.3908	26.9862	26.1972	26.3618	15.1165	29.4216	21.7797	26.268	12.9819	16.2161	11.5325	16.8207
ENSG00000048140.18	TSPAN17	18.3585	30.1289	46.4491	34.5312	43.3026	50.7187	37.3326	40.2405	30.4725	30.0218	26.5156	52.9087	35.4755	28.3535	27.2996	23.1476	42.3199	38.5111	41.4397	41.1311	33.059	31.105	31.8479
ENSG00000048162.22	NOP16	15.3933	9.0193	19.9913	18.8257	43.6074	41.1459	23.3654	34.0607	23.9624	13.6315	11.0488	23.2499	14.8267	12.8362	7.50855	10.508	24.5594	13.6273	15.4826	10.5216	8.38025	10.8637	16.5868
ENSG00000048342.18	CC2D2A	5.70352	4.31395	2.98526	6.25714	15.0284	2.07033	3.28843	3.39003	3.43063	7.60938	5.14272	6.44029	3.59703	4.02814	5.46876	6.00417	5.44217	6.00488	11.4022	2.24323	4.39568	2.23582	3.20361
ENSG00000048392.13	RRM2B	16.4551	58.0306	40.2326	49.6299	27.3511	95.163	89.544	104.953	96.8641	52.595	50.0449	56.5358	59.5108	62.8903	51.3806	59.4602	44.1779	36.9078	47.8183	64.9097	48.8819	59.8768	48.9139
ENSG00000048405.11	ZNF800	4.09332	5.12391	4.95939	4.85378	4.1047	8.24724	8.09356	8.17983	5.24381	6.86445	5.91858	7.90325	6.3061	6.1557	6.50525	6.00456	6.91089	4.92901	7.08663	4.70111	6.40164	5.21637	3.51937
ENSG00000048462.11	TNFRSF17	0	0.371763	0	0.190684	0	0.0363315	0.089729	0.0958106	0.0162347	0.048684	0.032881	0.186804	0.0146654	0	0.0161822	0	0.0161469	0.375219	0.163664	0.0868355	0.0494896	0	0.0315639
ENSG00000048471.14	SNX29	11.973	12.7165	8.37975	11.5509	14.304	15.6543	18.4993	17.8447	13.1497	15.9692	11.0644	23.9253	12.8615	12.3398	12.4562	11.4987	17.6326	15.998	25.2805	12.5767	13.2283	10.0017	10.3951
ENSG00000048540.16	LMO3	9.49649	1.17994	0.326781	1.10943	0.833132	0.799292	0.699887	0.922177	0.568214	2.69385	0.953549	0.474195	0.41063	0.368775	0.517831	0.0150114	2.13137	4.82667	1.65299	0.0289452	0.610371	0.282368	0.110474
ENSG00000048544.6	MRPS10	22.063	49.2655	60.5646	52.9191	41.494	73.6141	49.1918	49.2792	55.6688	62.8673	59.2637	83.2514	74.2682	69.7424	43.6434	51.6229	59.8289	86.5107	69.1615	53.7031	55.1487	47.1109	65.0848
ENSG00000048545.17	GUCA1A	0.893264	0.385033	0.433024	0.470088	5.9673	0.286692	0.561865	0.516419	0.441811	0.259048	0.230151	0.229913	0.205315	0.0427353	0.226551	0.162769	0.323406	0.204545	0.520647	0.0690631	0.230984	0.193214	0.291997
ENSG00000048649.14	RSF1	58.8876	39.5361	34.7215	47.1856	184.955	36.8934	38.5283	45.7354	35.7932	31.8245	28.1642	35.5284	25.0199	26.7194	34.5227	28.2386	30.358	28.5833	41.473	30.2912	26.4414	22.3762	20.4218
ENSG00000048707.15	VPS13D	32.5623	70.6026	73.9796	58.8174	69.9531	102.748	75.9126	85.4736	76.673	58.6276	60.4159	44.4914	68.4638	75.9393	60.9705	72.5628	57.0352	56.2816	56.5959	75.8364	79.6124	72.1522	57.3798
ENSG00000048740.19	CELF2	33.1171	63.9324	23.6628	46.6913	66.5897	69.6839	47.4667	57.0037	49.7328	44.5945	29.0504	74.3201	41.063	35.3315	20.4705	32.5597	43.0153	30.2904	73.3945	26.2533	29.8422	20.7174	14.3307
ENSG00000048828.17	FAM120A	37.5766	105.042	97.5444	71.2292	50.2318	134.29	130.942	137.117	112.99	122.988	108.524	126.181	94.1463	113.581	109.861	99.0367	114.954	96.7899	137.657	121.355	115.694	95.7821	86.4339
ENSG00000048991.17	R3HDM1	7.4089	21.4006	26.7576	20.6751	8.02654	19.3465	35.8917	20.5634	24.0604	22.7532	26.1732	32.6763	21.8222	33.8473	36.8145	29.6475	38.1068	25.9532	32.5363	39.843	24.6788	21.3955	28.6126
ENSG00000049089.15	COL9A2	0.593531	0.45258	0	0.312029	0	0.0726629	0.915236	0.682651	0.0974081	1.44429	0.197286	0.962759	0.322638	0.127653	1.68295	0.765582	1.43707	0.648105	2.63498	0.115781	0.280441	0.133753	0.189383
ENSG00000049130.16	KITLG	7.5931	3.94392	2.42203	4.14305	0.223523	3.179	2.18939	2.89827	3.08459	10.2561	11.492	7.83142	9.38583	8.63784	6.45671	11.5588	6.65254	6.32757	10.6836	3.76287	6.58211	9.27355	7.25969
ENSG00000049167.16	ERCC8	4.14774	6.98668	6.17615	4.40402	10.928	4.57544	5.58834	4.14801	5.68503	6.42522	7.31538	7.15773	5.79163	6.25452	4.92763	7.44724	5.13641	6.17226	10.1053	4.95858	6.37611	4.31285	5.45621
ENSG00000049192.15	ADAMTS6	2.10806	0.565726	0.307559	0.312029	0	0.272486	0.484537	0.0958106	0.146112	0.421928	0.772703	1.96863	0.982579	0.340408	0.534013	0.345262	0.984961	1.21093	7.21756	0.260506	0.395917	0.490428	0.189399
ENSG00000049239.13	H6PD	107.324	136.676	218.396	81.8563	163.416	99.1507	115.647	133.232	100.412	101.681	63.2376	53.9861	112.283	158.091	168.585	118.923	107.417	113.299	67.6259	114.597	133.357	72.8216	102.721
ENSG00000049245.13	VAMP3	24.4278	66.0188	48.0283	75.1994	37.8364	87.8666	48.865	71.6384	63.7536	70.072	63.545	75.9865	64.2223	61.6989	72.3998	60.3795	60.7933	56.1105	77.0002	62.0855	61.9279	60.2781	53.2325
ENSG00000049246.15	PER3	11.1338	97.0297	33.8699	23.4368	5.85225	31.2996	25.52	23.8329	23.1669	83.1882	51.5465	42.7373	56.1399	66.649	69.4878	43.8633	45.4858	41.274	16.2681	24.1113	48.3692	61.0508	47.2985
ENSG00000049247.14	UTS2	0.0409332	0	0	0	0	0.0181657	0	0	0	0.016228	0.0164405	0.0862173	0	0	0.0161822	0	0	0.0170554	0.0654654	0	0.0164965	0	0
ENSG00000049249.9	TNFRSF9	0.245599	0.387926	0.346004	0.225354	0.162562	0.0726629	0.143566	0.215574	0.340929	0.584208	0.295929	1.86804	0.381299	0.352776	0.129458	0.450342	0.500554	0.289942	0.425525	0.217089	0.164965	0.401259	0.347202
ENSG00000049283.19	EPN3	0	0.0323272	0.0576673	0	0	0	0.0179458	0	0.0487041	0.08114	0.032881	0.129326	0.0146654	0.0141837	0.0161822	0	0.0484407	0.204665	0.0490991	0	0.0824826	0.0445844	0
ENSG00000049323.16	LTBP1	26.1972	22.8715	8.51554	20.4725	11.5216	26.3767	27.152	13.8686	20.105	66.9402	28.5736	30.5209	28.1281	29.8708	48.2878	60.1976	54.7991	26.2653	31.8489	13.9087	19.8618	21.1033	24.9197
ENSG00000049449.10	RCN1	34.3414	26.7992	16.9734	33.9121	36.9423	35.2415	26.5171	34.2987	18.9612	41.832	28.2783	90.5076	37.411	25.8142	39.0505	34.6613	52.4825	32.175	75.6745	42.6795	28.6895	29.2828	25.2113
ENSG00000049540.19	ELN	66.2704	68.8569	9.47666	48.0004	14.2649	19.6917	43.9556	30.7672	56.5941	82.3563	59.005	53.7105	19.9449	12.5221	25.1795	28.2215	76.4717	24.3551	30.8342	10.4637	14.7308	12.5133	13.2726
ENSG00000049541.11	RFC2	7.71588	13.6884	18.2806	14.2837	18.2682	12.4388	12.5982	19.3897	17.3874	10.6105	9.0916	15.0509	9.8551	10.1413	8.05873	9.35211	12.8567	12.1811	12.1441	9.53788	9.4855	8.58992	7.90675
ENSG00000049618.24	ARID1B	46.0704	70.1016	59.1315	67.0887	123.326	58.7363	74.2878	67.1097	64.8019	64.1982	54.5003	56.2711	59.16	62.6776	57.7136	56.7025	61.4391	56.3442	58.6243	74.94	64.8808	59.7282	46.5498
ENSG00000049656.14	CLPTM1L	18.2971	20.9157	20.0298	20.8087	18.9182	31.7537	22.1272	28.839	23.0372	18.0618	14.0574	25.0461	15.0467	12.6802	15.849	15.3267	21.1202	14.77	25.597	13.7055	14.385	12.6322	12.6887
ENSG00000049759.20	NEDD4L	17.5399	64.4966	31.5272	32.4146	42.6206	34.4798	47.1452	36.0863	45.5014	52.6612	23.9866	52.5695	48.1456	43.3312	46.0242	43.8934	49.3774	51.3913	42.3004	32.6004	34.379	23.4513	26.1191
ENSG00000049768.17	FOXP3	0	0.0161636	0	0	0	0.0181657	0.143566	0.035929	0.0324694	0.146052	0.032881	0.876542	0.0733268	0.0567346	0	0.075057	0.484407	0.102332	0.229129	0.0289452	0.0824826	0.0594458	0.0157819
ENSG00000049769.14	PPP1R3F	11.0724	25.1505	28.8065	41.4478	15.7889	55.0967	33.11	30.0725	25.3173	24.5658	21.4074	28.5666	23.6845	20.9067	21.2958	18.2021	26.7877	28.3119	15.6626	24.0679	24.1344	19.3942	21.7633
ENSG00000049860.14	HEXB	33.0331	14.3891	22.2596	26.6264	26.457	31.7537	24.2089	37.6932	21.446	18.8083	13.81	28.1643	19.417	16.0981	16.6526	17.4716	23.1224	13.8149	42.0779	18.7709	12.026	15.2033	17.6284
ENSG00000049883.15	PTCD2	2.70159	15.8256	12.6484	14.7	5.62872	16.6216	10.283	11.641	17.6633	17.3802	16.8515	15.3434	13.3895	13.7156	14.92	16.0031	10.0757	12.3993	14.9589	14.1397	12.026	11.5622	11.8522
ENSG00000050030.16	NEXMIF	0.0818663	0.161636	0.0961122	0.0693397	0	0.0726629	0.179458	0.071858	0.0974081	0.097368	0.131524	0.0862173	0.146654	0.113469	0.14564	0.075057	0.20991	0.119388	0.196396	0.0723629	0.148469	0.133753	0.0473458
ENSG00000050130.18	JKAMP	6.20135	12.64	15.9407	14.041	4.42702	15.0512	10.9469	14.288	13.2255	17.3518	16.0452	18.1637	12.4805	12.7937	17.4795	17.6551	14.9849	13.31	24.0101	14.0095	12.9164	11.3096	10.0215
ENSG00000050165.19	DKK3	12.5462	5.52795	2.80657	8.58094	2.07267	4.17823	29.9698	7.50915	3.52294	23.9039	18.4462	80.3401	11.8496	7.82936	13.1568	18.6899	46.4616	12.6551	30.8015	3.06846	5.39436	5.63248	12.6732
ENSG00000050327.15	ARHGEF5	0.802617	0.491955	0.249892	0.551372	0.284484	0.285874	0.453849	0.480023	0.308784	0.948965	1.10416	0.976511	0.642078	0.53722	0.390477	0.686277	1.34228	0.810745	1.05308	0.310335	0.820686	0.538951	0.524954
ENSG00000050344.9	NFE2L3	1.1052	0.743525	0.980344	1.00543	0.528328	1.01728	0.682102	1.07787	0.568214	0.616664	0.887787	2.62963	1.26122	0.538979	0.598742	0.840639	0.88808	0.528717	2.01306	0.419705	0.75884	0.995717	0.394548
ENSG00000050393.12	MCUR1	13.491	13.238	21.2792	15.5841	13.1247	19.5115	15.3019	14.3379	12.2897	15.0137	14.6485	18.9154	17.2174	15.2474	15.7453	15.2547	18.4854	15.5475	21.9146	14.1686	12.6033	13.301	21.4641
ENSG00000050405.14	LIMA1	41.9156	48.3776	18.2421	30.2668	5.64904	33.6458	38.685	30.1803	40.6679	86.6575	54.5167	133.676	63.4864	39.7001	37.2059	34.181	90.5214	67.42	97.444	28.7283	48.8627	38.3777	31.6586
ENSG00000050426.16	LETMD1	13.7152	41.9126	19.2227	27.1292	40.6004	54.2256	34.3489	55.3912	52.601	20.5613	17.8877	24.7028	20.6341	13.5066	17.0725	19.4101	22.0997	19.6481	28.3142	13.4978	17.8166	14.0754	15.404
ENSG00000050438.17	SLC4A8	3.62189	2.61781	2.90428	2.88188	17.9818	1.53188	2.13054	2.33555	2.4085	1.91203	1.60369	2.09183	1.48047	1.41707	1.49514	1.46537	2.34996	1.46381	4.33689	1.44988	1.12638	1.65863	1.49325
ENSG00000050555.19	LAMC3	1.69889	1.06665	0.345985	0.686602	1.25628	0.7499	0.75376	0.712053	0.464312	0.924996	0.230183	0.416717	1.42352	0.397171	0.210369	0.885673	2.05066	0.989212	0.818334	0.105954	0.181462	0.282486	0.315639
ENSG00000050628.21	PTGER3	1.08471	0.0969815	0.230669	0.832076	0.0406406	0.381462	0.269187	0.227562	0.211051	5.14429	0.624739	0.531659	0.542618	0.241122	0.825293	1.21592	5.40923	1.73965	0.621922	0.231561	2.392	0.520151	0.220947
ENSG00000050730.16	TNIP3	0	0.0323272	0	0.138679	0.101602	0	0	0.0119763	0	0.016228	0	0.416717	0.0439961	0.0141837	0.0161822	0	0.113028	0.0170554	0.0818318	0	0	0	0
ENSG00000050748.18	MAPK9	21.3671	46.341	32.1207	39.1775	22.2101	52.4559	38.7809	46.6117	40.1294	49.3224	46.3371	38.8385	36.871	44.7931	45.9091	48.2408	36.2014	38.1409	42.6671	46.7464	50.9083	40.4499	42.0459
ENSG00000050767.18	COL23A1	1.14613	2.65083	0.884232	1.57748	4.16566	0.999115	1.47156	1.3174	2.92226	1.41184	0.542536	1.86804	0.806609	0.567346	1.16512	1.51614	1.0657	1.22797	1.78393	0.274979	0.907309	0.401259	0.82066
ENSG00000050820.17	BCAR1	40.1964	54.0443	49.6584	90.4363	75.7744	96.8641	75.163	56.9532	57.4742	32.3784	54.5948	60.5589	38.0375	26.6936	29.6299	26.2495	36.6819	33.088	52.7488	50.2509	39.6745	52.835	25.3762
ENSG00000051009.11	FHIP1B	11.2157	25.4632	16.5313	18.2017	13.2285	24.3972	22.3605	22.6952	20.8778	16.9096	15.75	17.574	14.68	12.9355	14.1271	15.7172	14.403	18.1469	21.5217	13.5319	17.5523	13.5536	11.9785
ENSG00000051108.15	HERPUD1	36.8603	70.4191	100.052	69.7163	36.5765	86.3038	81.0596	108.745	76.6851	69.3425	64.0536	103.188	72.4761	71.6085	100.54	105.71	70.9927	76.3907	67.233	91.9877	76.7088	78.009	73.796
ENSG00000051128.19	HOMER3	58.4525	55.2685	46.0066	48.2431	51.6949	96.8241	76.3759	22.2026	63.3998	41.4788	30.2341	97.0627	70.6562	50.0683	25.0824	27.9512	74.8787	81.1822	86.6753	38.0629	33.9646	16.199	36.902
ENSG00000051180.17	RAD51	0.306999	0.0484908	0.615118	0.502713	0.325125	0.599469	0.681941	0.467077	0.373398	0.519296	0.246607	0.761586	0.498622	0.553162	0.420738	0.390297	0.775067	1.07449	0.867417	0.752574	0.42891	0.475566	0.694405
ENSG00000051341.15	POLQ	0.388865	0.22629	1.36479	0.329363	1.78819	0.199823	1.61512	0.538935	0.324694	0.454384	0.443893	1.73871	0.513287	0.297857	0.954751	0.705536	2.92259	0.682216	1.17838	0.260506	0.329931	0.133753	0.647059
ENSG00000051382.9	PIK3CB	7.34748	17.5213	21.1255	17.1096	8.77835	28.7019	30.7103	22.4436	26.3976	15.9034	22.655	14.6426	25.503	34.0975	16.0234	21.1211	10.9153	16.9189	16.8083	38.6019	22.3543	29.5892	22.3472
ENSG00000051523.11	CYBA	16.6188	10.8458	4.38272	8.44209	5.4052	5.35889	6.13745	9.54513	4.7243	12.6903	7.57905	34.3863	14.592	7.84357	5.92269	5.32905	15.0166	10.3185	51.3413	5.09435	8.16578	7.26727	8.033
ENSG00000051596.10	THOC3	5.59329	8.86198	11.9296	10.3083	3.86582	11.8545	10.8538	16.8671	15.9049	8.26809	13.2734	6.19694	11.0366	11.1697	7.33184	9.91492	9.03437	13.607	17.2276	9.92797	8.6668	9.38076	7.70564
ENSG00000051620.11	HEBP2	53.0494	48.119	72.8534	66.2887	57.5877	67.1241	60.0467	64.3967	58.315	50.3555	46.4609	99.5165	40.2857	44.4657	38.9307	37.7537	56.9017	46.4756	67.8713	57.181	48.0155	45.0906	58.1725
ENSG00000051825.15	MPHOSPH9	2.26819	8.93866	6.88159	5.73786	4.18596	7.94696	9.61895	7.50567	8.49074	10.6293	11.4577	7.86014	7.49163	8.09885	12.3956	13.1272	7.073	8.06875	11.7671	6.78764	9.16959	7.0783	6.83356
ENSG00000052126.15	PLEKHA5	4.58451	2.23058	0.78812	3.29363	2.38101	1.96192	2.67393	1.87303	1.39618	8.32495	3.58403	27.4336	3.59301	2.15592	2.79951	4.5636	5.86142	4.09331	13.6495	1.38938	2.62293	1.59018	2.52662
ENSG00000052344.16	PRSS8	0	0	0	0	0	0	0	0.0119763	0	0	0	0	0	0	0	0	0.0322938	0	0	0	0	0.0148615	0
ENSG00000052723.12	SIKE1	10.2537	13.4481	20.3112	14.7174	6.8886	21.6544	22.0734	14.1081	18.3058	17.6561	22.5892	38.0218	16.2649	18.3142	17.6063	23.7525	21.9921	17.5159	26.5135	13.9515	17.4476	15.8572	17.5968
ENSG00000052749.14	RRP12	33.6185	38.718	47.2683	91.0161	293.848	136.264	80.7042	112.238	92.1839	37.6584	27.6231	67.0826	22.8497	37.0528	22.2407	29.3615	60.5566	41.9391	45.3085	34.2076	30.6163	78.8502	95.767
ENSG00000052795.13	FNIP2	20.6712	16.9979	11.7077	9.34352	6.46186	11.4989	8.59604	10.4553	10.1631	21.778	22.5074	27.893	29.8882	20.9493	18.0496	21.001	45.179	14.637	30.1632	13.8213	13.7746	32.7992	28.0478
ENSG00000052802.13	MSMO1	3.25419	5.46329	4.97861	4.6978	2.3978	5.08642	6.0115	6.66129	4.02703	6.09949	5.18911	8.24812	5.16219	5.17703	5.06505	6.06462	5.53839	3.68374	7.08663	3.44447	3.81093	3.26952	2.85653
ENSG00000052841.15	TTC17	25.5832	26.8482	36.119	30.9255	19.3856	34.894	33.5586	40.9111	32.1962	30.3635	28.6229	28.1787	27.5126	25.0341	32.1667	28.1764	29.9849	26.2653	35.5314	26.0507	27.9121	21.9949	19.2224
ENSG00000052850.8	ALX4	0.83913	0.307108	0.0961122	0.703104	0.264164	0.417812	0.592212	0.922177	0.162347	2.09341	1.18372	3.66423	1.65718	0.382959	1.42404	0.675513	6.92702	15.3328	0.490991	2.73532	0.560882	0.60932	2.55667
ENSG00000053108.17	FSTL4	0.306528	0.0983878	0.0384833	0.40978	0	0.29116	0.334941	0.167669	0.389373	0.428225	0.249567	1.14791	0.355004	0.113923	0.0516051	0.25036	0.178892	0.0682216	1.53942	0.168417	0.298901	0.148733	0.276673
ENSG00000053254.16	FOXN3	73.8025	135.646	132.064	125.349	297.53	183.889	118.647	145.555	123.532	161.981	124.74	117.671	161.695	170.239	210.108	207.676	131.356	128.838	99.6056	223.092	194.559	147.931	158.624
ENSG00000053328.9	METTL24	0.102333	0.0808179	0.0384449	0.0173349	0.142242	0.0181657	0.0179458	0.0239527	0.0487041	0.24342	0.32881	0.114956	0.0146654	0.0709183	0.161822	0.075057	0.242204	0.119388	0.36006	0.0723629	0.115789	0.0445844	0.0946916
ENSG00000053371.13	AKR7A2	20.9373	40.8221	47.4184	36.1433	20.2797	29.5557	27.5391	33.4648	40.7653	29.1253	25.6308	26.3105	28.4215	23.6016	24.2895	22.8023	24.4456	21.5751	26.939	21.2638	27.1863	22.2748	23.8005
ENSG00000053372.5	MRTO4	31.539	21.5946	28.7568	28.8107	104.568	35.6048	25.6625	45.031	35.6676	18.0618	13.0209	27.7045	15.2666	13.1482	12.0558	13.3706	26.6586	15.6568	31.6525	13.2135	11.3991	13.5536	12.1679
ENSG00000053438.11	NNAT	0.0613997	1.50321	0.153779	1.10943	1.05666	0.181657	1.54332	1.78447	3.19823	1.37938	0.0822025	0.560412	0.322638	0.297857	0.0970933	0.0300228	3.98828	3.15526	2.55315	0.0144726	0.148469	0	0.110474
ENSG00000053501.14	USE1	14.4799	18.297	19.7809	28.724	51.838	25.3594	16.7075	26.1563	18.6375	13.9802	12.8768	16.3382	12.1465	10.5526	11.0039	11.4531	17.3095	15.8176	17.5628	11.3728	10.6732	13.3039	17.1392
ENSG00000053524.13	MCF2L2	2.0211	1.60824	1.42556	3.4878	3.80195	2.774	3.5366	1.3557	1.74484	1.77147	1.75241	2.93279	1.35446	1.45911	1.39125	2.19779	2.61565	2.20953	1.94766	2.60757	1.56372	1.20957	0.604637
ENSG00000053702.15	NRIP2	1.82153	1.42	0.0855591	4.56628	0.685648	1.22626	0.928606	1.53478	0.992962	1.63509	3.88895	1.61323	0.818825	1.09052	2.07615	1.12845	1.60977	1.27922	3.74344	0.394074	1.97737	0.60067	0.856785
ENSG00000053747.17	LAMA3	4.56405	3.5075	1.23024	4.31641	1.32082	2.45237	3.12259	4.50309	2.04557	7.64867	3.94572	3.56365	4.81024	3.50335	2.54061	3.51267	4.77948	7.33383	2.99504	1.41831	5.03142	2.54131	3.40888
ENSG00000053770.12	AP5M1	6.9791	20.7379	20.4527	18.6177	9.92436	35.2597	21.3569	18.6471	21.1958	30.7721	35.5279	29.2851	29.3161	28.1545	27.1713	29.0171	24.4626	21.7907	29.1991	25.7612	23.722	27.5682	25.8855
ENSG00000053900.11	ANAPC4	10.0491	14.2724	14.6859	15.5321	9.44894	20.0368	11.4136	16.2519	16.2996	14.4474	15.2897	15.0601	13.1695	15.2616	12.6086	13.3001	16.0823	15.2646	20.1306	17.3671	16.9254	12.6174	9.70589
ENSG00000053918.18	KCNQ1	1.45313	0.598053	0.326781	0.745402	0.345445	0.799292	0.681941	0.754509	0.194816	1.36315	0.411012	2.28476	0.923917	0.468061	0.906204	1.0508	2.13139	1.29621	3.20781	0.260506	0.643364	0.564735	0.804878
ENSG00000054116.12	TRAPPC3	16.8849	23.8898	34.9464	33.7511	43.2275	38.3479	28.3185	31.8211	27.3555	22.703	19.3998	28.3367	17.3082	17.1622	21.2473	22.7926	24.0427	20.7216	29.9013	20.1118	16.8099	16.526	18.0388
ENSG00000054118.15	THRAP3	82.2143	144.357	204.1	195.296	245.388	278.047	254.686	218.855	220.688	171.386	178.421	123.276	122.032	116.977	199.592	164.851	147.04	137.593	149.589	159.099	179.006	152.703	104.393
ENSG00000054148.18	PHPT1	85.0303	79.0124	109.878	90.943	101.317	75.3024	51.3722	81.2421	86.0307	80.8167	76.218	87.8802	69.7342	64.1421	73.9892	60.984	72.036	62.1399	77.4121	51.3363	58.4567	68.4523	93.1771
ENSG00000054179.12	ENTPD2	2.41506	0.759689	0.807342	0.641392	0.711211	1.30793	0.143566	0.431148	0.487041	0.470612	1.11795	0.143695	1.05591	1.07796	0.469284	0.465354	0.25835	0.528717	0.327327	0.723629	1.28673	1.15919	1.76758
ENSG00000054219.11	LY75	1.66189	1.13396	0.855725	1.66767	1.29103	0.660869	0.907896	0.970897	0.617503	0.452696	1.06904	4.70886	0.945314	0.823801	0.763768	1.04831	1.59175	0.735735	4.10398	0.550059	1.24938	0.65218	0.592911
ENSG00000054267.22	ARID4B	58.8605	28.1391	25.5466	47.3714	159.892	32.3449	31.9557	48.0531	33.3219	25.4231	24.2991	32.204	19.5675	17.7296	24.5237	24.4832	24.5409	23.8689	39.6502	25.0439	23.0111	19.1861	15.1136
ENSG00000054277.14	OPN3	2.19649	2.79498	1.19191	1.58706	0.975375	1.95385	4.8194	1.5297	0.947213	2.45759	1.90379	6.39344	4.39587	3.97399	2.29561	1.70959	2.48833	2.85311	6.87253	2.74566	1.70977	3.43705	4.52219
ENSG00000054282.16	SDCCAG8	11.2043	12.8784	13.4173	20.6056	33.6818	18.4571	16.649	24.0397	18.4105	12.8039	10.6534	10.1448	9.5296	11.5882	13.221	11.5333	11.9411	13.7637	16.7756	12.0872	11.5935	9.09515	9.46916
ENSG00000054356.14	PTPRN	0.0409332	0.0323272	0.0192224	0.0520048	0.182883	0	0.287133	0.0598816	0.0324694	0.194736	0	0.0718477	0.0293307	0.0141837	0.0161822	0	0.177616	0.0341108	0.0490991	0	0.0494896	0.0148615	0
ENSG00000054392.13	HHAT	0.532131	0.646544	0.211447	0.554717	0.711211	0.345149	0.305079	0.4551	0.357163	0.957452	0.838465	1.39385	0.747933	0.538979	0.647289	0.690525	0.775051	1.05743	3.48603	0.159198	0.412413	0.535012	0.457676
ENSG00000054523.19	KIF1B	132.841	465.755	269.712	265.801	218.319	377.725	488.684	310.191	434.119	506.798	487.763	667.598	554.695	641.341	390.641	490.848	442.723	505.134	569.618	651.198	401.653	594.876	409.823
ENSG00000054598.9	FOXC1	4.78918	2.0851	0.884232	5.58184	3.41381	2.0164	1.9202	3.96416	2.8086	2.69385	5.40892	2.74458	1.39321	1.46092	1.16512	1.15588	2.79341	2.98469	2.63498	1.17228	2.8374	1.76851	1.57819
ENSG00000054611.14	TBC1D22A	13.2044	16.7382	22.6037	25.1553	47.8178	35.7765	22.2349	29.2349	27.2884	20.3685	12.6921	28.6609	14.1863	12.6802	17.946	14.7412	20.1675	20.6369	29.1106	17.005	14.4345	12.2307	12.2401
ENSG00000054654.20	SYNE2	57.8154	295.978	225.877	166.008	117.668	251.703	278.918	266.391	337.55	254.436	232.956	116.024	224.734	261.329	297.748	286.953	160.404	188.714	136.203	218.043	229.093	201.26	149.119
ENSG00000054690.14	PLEKHH1	5.26519	7.40527	4.25321	5.34269	37.663	10.2097	2.14095	4.66295	3.13638	3.67271	5.29792	5.8329	2.67634	2.18308	2.49813	2.26575	3.24929	1.98161	5.79377	3.392	2.18538	2.56363	1.22244
ENSG00000054793.14	ATP9A	7.5317	21.8532	17.4732	25.8117	7.78268	33.4618	37.2734	19.3058	13.9943	70.3647	24.8416	150.012	43.8145	32.4522	27.5421	40.3377	73.7267	62.184	150.089	46.3701	38.239	34.003	42.8743
ENSG00000054796.13	SPO11	0	0	0	0	0	0	0	0	0	0	0	0	0	0	0	0	0	0	0	0	0	0	0
ENSG00000054803.4	CBLN4	0	0.0969815	0	0.242689	0	0.145326	0.0717832	0.0119763	0.0649388	3.79735	0.312369	0.373608	1.4372	0.510611	1.65059	3.09238	0.452113	0.136443	1.47297	0.868355	0.692854	0.505289	0.347202
ENSG00000054938.17	CHRDL2	1.00286	0.759705	1.09568	1.85484	1.05666	0.363315	0.376862	0.742532	0.779265	5.07956	3.05793	9.88623	7.96488	2.92185	2.20078	4.26326	7.5729	4.19564	4.69714	1.83802	0.841323	3.2398	3.48781
ENSG00000054965.11	FAM168A	14.4699	40.118	18.8615	33.4911	27.7169	26.7763	33.0269	26.4437	33.7682	42.3064	44.9154	34.649	52.5606	56.6211	30.4908	40.0054	36.4597	34.1108	40.4576	38.8733	41.6208	40.9501	35.7886
ENSG00000054967.13	RELT	14.8178	13.6744	8.70778	13.8159	19.6294	13.0621	15.9538	11.7847	10.5038	3.66753	10.6699	10.36	7.86063	18.9897	3.22026	4.95377	8.10573	8.35714	9.31246	25.2402	10.5413	27.9645	6.18652
ENSG00000054983.17	GALC	6.56975	9.97293	8.63087	11.4438	4.04374	19.3647	9.5121	15.3297	11.2831	14.9622	11.5906	18.1775	15.12	13.3184	13.2543	15.5368	10.1564	11.1201	22.3237	14.4002	11.5971	10.1801	9.09041
ENSG00000055044.11	NOP58	65.2884	33.1545	36.4265	49.8726	224.377	44.7059	32.3563	61.566	47.001	32.6433	27.2255	38.0387	27.7755	22.4276	26.0385	23.2079	34.5707	28.6019	37.2662	25.8481	23.1776	27.1519	19.4318
ENSG00000055070.17	SZRD1	70.8557	116.701	74.0286	133.202	80.7732	169.723	78.6924	106.901	108.286	101.312	104.134	102.814	116.663	89.0592	77.4776	77.1576	115.24	112.816	100.693	126.547	94.5251	105.736	96.8072
ENSG00000055118.17	KCNH2	0	0.533398	0.173002	0.606705	0	0.0181657	0.448645	0.0958106	0.357163	0.89254	0.378131	1.40822	0.719424	0.496442	0.485467	1.23094	0.839639	0.562828	2.71682	0.115781	0.329931	0.133753	0.41033
ENSG00000055130.18	CUL1	29.3491	69.7	61.2191	81.6475	42.6726	113.427	80.1639	91.6908	85.819	65.5777	70.908	76.8052	70.731	79.7409	60.7086	60.5605	62.8559	64.8122	73.7084	79.136	70.3412	67.1796	57.289
ENSG00000055147.19	FAM114A2	7.30655	18.0386	15.3203	15.8615	10.404	22.7435	13.6567	20.8268	18.9783	18.5168	16.6707	18.939	13.8881	15.7013	16.6404	18.6442	14.1931	13.6614	22.4383	14.0766	13.3952	13.8509	12.3415
ENSG00000055163.20	CYFIP2	2.78346	4.84908	4.01749	8.3381	5.58808	2.28888	7.33985	7.06602	10.5526	7.87057	7.875	12.6308	9.72313	9.64488	3.77046	5.5392	6.3296	15.0087	7.61037	11.607	4.15792	10.2395	7.7016
ENSG00000055208.19	TAB2	19.7093	49.2344	41.482	64.678	26.2945	96.2973	57.2471	71.0674	57.6007	69.3853	69.5617	55.1549	75.8151	90.0378	69.4213	70.4345	59.2982	67.0837	64.5178	88.2248	82.3548	76.2843	73.892
ENSG00000055211.14	GINM1	29.7183	29.4662	45.2892	37.3391	25.2206	46.4668	38.2547	50.3858	34.8107	34.5977	31.4016	43.3327	40.6541	37.1958	33.5813	36.8682	36.5775	38.0635	39.8684	40.3061	38.3335	35.6967	33.0474
ENSG00000055332.19	EIF2AK2	11.1719	19.2083	10.827	19.8648	20.0934	12.7665	14.9292	16.8287	14.2812	22.7207	15.4048	28.7389	17.1865	18.8545	17.6968	22.6686	21.929	15.4188	27.1456	20.4694	17.1232	13.1377	13.3521
ENSG00000055483.20	USP36	35.8575	39.8594	31.7939	42.4376	114.993	46.9584	43.9625	53.2794	50.636	32.2152	32.7711	29.5438	26.6993	28.0836	25.8268	24.8071	32.1804	24.1163	31.0306	31.8107	35.2531	31.5954	22.4735
ENSG00000055609.21	KMT2C	34.7727	104.473	56.5535	72.2235	81.0578	81.9872	78.7578	75.8185	74.0794	62.6859	64.9768	57.4435	60.4073	76.0405	57.2534	54.9566	47.9563	46.1878	61.1477	75.7061	71.8203	55.6809	41.5173
ENSG00000055732.13	MCOLN3	1.18706	0.662707	0.480561	1.04011	0.508008	0.926453	1.43566	0.514982	0.24352	2.9048	1.43034	0.61789	0.703937	1.07796	1.94187	2.0621	0.145322	0.255831	3.45332	0.303924	0.80833	0.906549	0.41033
ENSG00000055813.6	CCDC85A	0.84222	2.38867	0.854879	1.15345	0	1.99409	2.13173	1.76207	2.51613	4.19823	2.66601	2.46441	3.15355	2.85775	3.83708	3.34253	1.55982	2.74061	1.2287	2.23778	3.29799	2.77162	2.34445
ENSG00000055917.16	PUM2	25.7355	54.8915	43.2313	46.3605	21.1128	62.3811	50.1406	55.2348	57.9173	65.3429	49.2886	52.9087	44.4947	45.9054	67.309	50.1536	48.8282	37.6072	57.7242	39.1343	47.0649	37.3092	31.6428
ENSG00000055950.17	MRPL43	27.5889	34.089	39.8097	48.4511	32.8783	39.3927	32.1589	43.6626	37.762	34.7928	28.2449	41.2514	32.997	29.346	24.4837	26.1198	31.9224	35.6006	35.4004	28.8873	28.5734	25.7409	34.5309
ENSG00000055955.17	ITIH4	43.9349	112.309	62.0243	84.0067	42.7026	32.9866	203.557	40.0762	87.297	155.846	68.2264	211.34	102.35	75.5912	137.896	110.908	150.02	89.0246	265.473	52.2434	66.7257	62.4627	131.39
ENSG00000055957.11	ITIH1	0	0.0646544	0	0	0	0.0181657	0	0.035929	0	0	0.0493215	0.0862173	0.0293307	0	0.0647289	0	0.0484407	0.0170554	0	0	0	0.0445844	0.0157819
ENSG00000056050.7	HPF1	7.36797	11.2822	11.0721	11.5277	10.0179	14.6416	10.6957	16.3483	11.1857	11.2785	9.74922	15.9358	8.66722	9.64488	9.72322	9.32209	11.6904	11.1372	16.1863	8.67936	7.52235	7.46211	7.63845
ENSG00000056097.16	ZFR	24.0482	46.7951	34.4466	55.8878	19.6091	106.028	50.8987	56.8444	55.9778	72.0333	58.8479	80.4838	55.0459	61.0817	71.7519	62.7781	67.8008	65.0322	69.1314	67.8619	55.61	55.3143	48.151
ENSG00000056277.16	ZNF280C	1.4135	2.2629	1.80691	2.79092	0.508008	5.2869	3.62505	2.76653	2.09463	2.46722	1.64405	4.08095	1.39321	1.40418	2.15224	1.80137	3.19709	1.79082	4.20615	1.57751	1.33622	0.980856	0.741751
ENSG00000056291.19	NPFFR2	0	0.0484908	0	0.10401	0	0	0	0.0239527	0.0162347	0.146052	0	0.689738	0.0586614	0	0.0161822	0	0.0484407	0.0511662	0	0	0	0	0
ENSG00000056487.16	PHF21B	0.552598	0.274781	0.288337	0.468043	0	0.399646	1.68691	0.838343	0.373398	1.05482	0.115083	1.81056	0.454641	0.170204	0.469284	0.135103	0.984961	0.613994	1.98031	0.202616	0.263944	0.0891687	0.0946916
ENSG00000056558.11	TRAF1	3.00859	4.62279	4.13282	4.45507	2.31651	2.87019	5.00688	3.31744	4.69183	3.81358	4.84995	10.2455	6.76111	3.8154	3.38208	4.92374	6.65252	7.28289	7.38123	1.78013	4.89947	3.3141	3.53515
ENSG00000056586.16	RC3H2	13.0986	22.8241	19.8184	24.4076	17.3129	36.0227	19.7526	24.6717	19.644	25.8188	21.3562	58.0604	23.0246	23.8144	27.704	30.077	26.3842	19.8354	35.3841	21.2885	19.5997	19.0672	17.297
ENSG00000056736.10	IL17RB	0.675397	1.71334	2.71036	1.94151	1.91011	1.83474	5.27607	2.04796	3.81515	1.96359	1.62761	1.22141	2.81575	2.26938	1.68295	1.17089	1.90533	1.39854	1.12928	2.02616	2.72193	1.41184	2.03587
ENSG00000056972.20	TRAF3IP2	11.8947	9.56796	10.3258	12.2509	19.7717	12.9686	12.8258	14.2036	15.21	9.89837	7.23517	18.3639	4.82744	4.44011	6.16606	8.11206	10.097	5.93947	13.4448	3.88564	5.86381	3.72941	3.53984
ENSG00000056998.20	GYG2	0.920996	0.517235	0.173002	2.40954	0	0.599469	0.21535	0.323361	0.503275	17.6236	0.871346	0.129326	0.0733268	0.141837	3.52772	0.885673	8.78391	3.71809	2.42222	0.0144726	7.68736	0.549874	0.142037
ENSG00000057019.16	DCBLD2	7.93227	11.8317	8.57321	11.2157	3.73894	8.90121	12.041	10.2517	9.33496	15.4021	10.8675	15.6197	11.8936	12.6381	26.801	15.762	12.8368	8.32276	15.8917	10.8111	11.696	10.3584	7.57539
ENSG00000057149.16	SERPINB3	0	0	0	0	0	0	0	0.0239527	0	0	0	0.0143695	0.0146654	0	0	0	0	0	0.0490991	0	0	0.0297229	0.0157819
ENSG00000057252.13	SOAT1	7.67497	5.40509	2.8257	4.56813	1.88979	6.23085	4.5044	4.61084	4.15608	5.29156	5.49113	10.4754	3.81299	3.84377	4.16833	3.78291	4.56957	2.93353	12.733	2.98135	3.62924	4.14635	2.16212
ENSG00000057294.16	PKP2	1.98526	1.30925	8.22722	2.5309	2.45882	3.59682	31.2479	14.4195	5.09771	6.29645	7.80924	4.94312	9.10718	7.13438	8.22057	5.11889	8.04114	8.95408	3.6988	12.7359	6.54912	3.62619	6.92827
ENSG00000057468.7	MSH4	0.71633	1.61636	0.672785	1.28296	0.487687	2.06673	0.55632	0.838343	2.17389	0.681674	1.41388	0.531673	1.07057	0.780101	1.92568	0.705686	1.08911	0.852769	1.08018	0.44865	0.923805	0.535012	0.836442
ENSG00000057593.14	F7	0.347932	0.0161636	0	0.0173349	0	0.0363315	0.0179458	0.0838343	0.0162347	0.210964	0.032881	0.30176	0.161319	0.0141837	0.0161822	0.135103	0.0645876	0.0341108	0.261862	0	0	0	0.205165
ENSG00000057608.17	GDI2	39.7052	79.0076	85.8666	96.4515	64.2528	169.533	103.532	160.698	101.331	93.4437	72.0916	129.038	64.5569	75.8257	78.1911	73.044	98.657	81.0475	125.197	79.3472	75.1252	66.6536	61.8189
ENSG00000057657.17	PRDM1	0.429798	1.84265	0.768897	2.21887	0.548648	0.762961	0.77167	2.38329	0.811735	1.46052	0.871346	3.46306	0.645275	0.496428	0.87384	0.990753	1.00111	0.682216	3.99339	0.56443	1.10527	0.668765	0.457676
ENSG00000057663.16	ATG5	11.6046	12.8994	13.1866	18.7911	7.94524	26.6128	14.4284	20.731	16.5683	18.0619	14.8622	18.12	15.9119	16.5807	18.383	17.7435	18.6012	15.0769	19.3778	15.167	15.0166	14.2967	15.5136
ENSG00000057704.13	TMCC3	9.04623	25.3122	21.26	59.0841	57.7503	122.855	28.3006	45.9651	58.7577	44.0753	25.7952	37.8781	21.954	22.6088	36.6851	26.7503	32.5199	31.6037	33.2073	20.6379	23.0786	13.2572	12.7834
ENSG00000057757.10	PITHD1	16.4961	48.7171	39.4444	53.2355	35.8247	51.4454	36.1249	55.4396	46.9183	38.7849	34.3278	41.8448	34.5956	35.8967	36.554	30.9986	34.4252	30.7509	34.3366	33.229	33.8266	30.4065	24.2568
ENSG00000057935.14	MTA3	11.1958	13.429	9.55355	15.4454	8.37203	19.1858	10.1752	13.7488	16.6801	13.9885	11.4791	21.4825	12.5389	8.75133	10.81	11.2436	13.2243	11.9047	21.7182	8.68355	10.5742	9.33301	8.41177
ENSG00000058056.10	USP13	125.767	277.017	464.016	362.425	557.715	552.042	553.598	384.452	358.262	493.742	329.837	370.475	316.208	356.399	649.333	612.121	480.538	408.203	295.927	452.18	454.834	407.157	401.975
ENSG00000058063.16	ATP11B	10.1514	15.5817	13.994	14.908	5.1004	20.2556	17.1921	17.4256	10.3902	22.9951	20.0081	24.6294	14.9733	15.1198	24.4513	23.8381	24.3011	12.3822	27.2991	13.8647	16.1336	13.7024	11.2683
ENSG00000058085.15	LAMC2	5.87307	1.66485	1.17257	1.76816	2.21325	1.34426	1.56129	0.934154	1.88322	1.68771	1.39744	4.23902	1.45187	1.17724	1.42404	1.18593	2.53498	1.6534	2.29129	0.709156	2.27652	0.965994	0.615495
ENSG00000058091.17	CDK14	5.05525	7.27362	3.55615	6.13656	1.23954	10.4816	4.25316	5.42528	5.6172	12.2529	8.43398	9.64196	9.20984	6.18407	10.8583	8.51147	7.73437	5.54694	8.10149	7.54021	6.05422	5.72166	6.23386
ENSG00000058262.10	SEC61A1	81.8049	63.1888	48.7866	88.3387	122.978	144.169	71.0296	88.5051	71.5304	66.1636	66.4818	115.89	70.9071	45.5579	70.2775	86.9559	105.698	68.051	111.864	61.3493	51.4856	70.9931	68.7619
ENSG00000058272.19	PPP1R12A	59.4964	41.7667	37.6952	56.1478	128.973	54.1894	37.1837	48.4339	38.395	61.7405	50.7354	64.8066	42.8962	40.9908	58.8744	48.1116	51.8154	50.3304	59.4753	38.5457	42.1487	36.901	32.055
ENSG00000058335.16	RASGRF1	0.102333	0	0	0	0	0	0	0.0119763	0	0.032456	0.0164405	0.258652	0	0.042551	0.0161822	0.0300228	0.113028	0.0682216	0.294594	0	0.0164965	0	0
ENSG00000058404.20	CAMK2B	210.008	222.212	306.031	260.232	437.821	199.622	259.632	263.417	262.375	182.033	189.738	158.927	136.155	178.813	181.803	195.286	138.188	162.861	156.086	182.403	195.854	170.802	160.157
ENSG00000058453.17	CROCC	21.73	31.9499	20.6389	36.095	28.0819	24.4249	62.6222	50.4041	32.0105	43.2045	19.3037	17.3793	23.9492	18.3692	21.3713	21.6253	27.5174	33.3831	22.1704	15.6842	19.5448	17.0104	14.0659
ENSG00000058600.16	POLR3E	22.2472	33.2478	48.3252	56.9626	64.7663	103.218	65.5097	78.3611	59.1105	36.2093	37.8625	31.2969	35.5257	36.7303	42.4325	34.6764	40.2381	38.0336	30.6215	45.9078	39.7478	40.334	39.8652
ENSG00000058668.15	ATP2B4	21.0192	30.3067	20.6257	34.1845	11.8264	24.5067	16.1879	19.6891	16.397	46.4283	38.9804	56.2847	36.8077	28.9205	46.1355	61.2831	44.1618	30.3654	78.444	24.1692	40.3505	30.3174	32.7949
ENSG00000058673.17	ZC3H11A	63.1992	109.616	85.881	120.857	45.7409	139.985	127.06	108.657	124.079	129.622	126.628	125.881	132.514	130.477	111.17	132.564	106.768	121.574	133.481	136.799	127.86	109.43	97.5459
ENSG00000058729.11	RIOK2	5.9157	14.3892	13.1097	21.8247	13.9194	23.1795	14.9668	26.1842	24.0598	17.545	18.2983	16.1083	14.9733	13.8007	16.8942	14.3209	14.839	12.0923	19.3124	14.5888	16.414	16.3476	9.18508
ENSG00000058799.15	YIPF1	6.8563	7.35443	13.4942	10.3489	11.7858	16.8602	11.6648	15.0543	7.98166	7.83811	5.60623	11.3663	8.05129	8.75131	7.49235	7.7609	10.5278	9.94329	12.5694	10.8049	7.48942	6.94028	8.26465
ENSG00000058804.12	NDC1	3.23372	7.58072	6.32418	6.56993	6.21801	11.2809	6.26309	8.7069	6.81857	6.84822	5.77062	7.21357	7.88889	7.6308	5.89033	6.75513	6.03894	5.66239	8.57597	7.82127	6.68109	6.34584	6.26543
ENSG00000058866.15	DGKG	3.49979	1.66485	4.61338	3.98703	5.05976	6.61233	4.25971	4.52705	5.11393	4.57631	3.30454	3.87978	1.74516	1.85806	7.92929	1.68128	5.02169	6.20816	4.20615	3.32869	3.03536	2.09546	2.31994
ENSG00000059122.17	FLYWCH1	32.3984	62.7585	63.5102	90.0376	89.166	133.422	159.616	114.261	91.3526	47.1573	51.8073	47.2071	53.2097	40.1823	41.3132	72.8354	62.1108	71.6142	47.1679	42.6651	63.4126	38.0751	27.4759
ENSG00000059145.19	UNKL	36.9012	21.5622	57.7439	40.0413	52.2842	49.2868	39.1526	30.837	52.7872	22.8166	19.9934	19.3215	15.208	14.6659	24.5485	29.5715	18.9076	19.5191	17.5775	13.8977	22.1713	13.3311	15.8293
ENSG00000059377.18	TBXAS1	1.63731	0.85667	0.442116	0.658727	0.243844	0.835624	1.14855	1.83239	0.129878	1.41184	0.706941	4.74196	1.1439	0.638264	0.43692	1.03579	2.53506	1.1086	13.6168	0.405232	0.461919	0.757919	0.489224
ENSG00000059378.13	PARP12	9.0667	8.32425	8.70774	10.1236	15.1996	7.33896	8.07561	18.6711	8.19852	7.9513	8.25313	25.8652	10.1338	6.86489	6.94219	6.38269	14.7098	10.472	12.4057	21.1879	9.19655	5.87026	5.52368
ENSG00000059573.9	ALDH18A1	5.79204	7.20894	2.15291	8.11274	3.25125	10.4462	4.54029	5.36541	4.62689	8.43855	5.40892	17.6171	5.26486	3.41826	5.12976	4.50342	11.0123	5.11668	16.0063	3.67603	3.81604	4.51788	3.77188
ENSG00000059588.10	TARBP1	17.3709	33.3777	33.2271	30.0608	25.6569	20.2263	32.267	37.3717	43.112	35.8791	39.3589	32.8713	30.5097	36.536	28.4482	31.5927	30.1724	32.0033	36.6727	29.5472	36.6123	28.3647	27.2789
ENSG00000059691.12	GATB	8.65736	23.7605	31.6401	24.8409	20.1267	30.3186	18.4481	22.8571	26.0405	26.7602	28.3272	24.4237	20.6195	21.8006	24.3703	25.5194	22.5976	27.4592	22.5529	13.2713	16.4635	18.7553	19.9406
ENSG00000059728.11	MXD1	4.64591	6.5624	6.55487	7.10732	3.39349	16.9305	8.50631	20.4438	7.93876	8.89374	7.20094	12.0417	4.92756	5.31925	12.3956	10.2078	6.41032	5.42361	9.17212	8.46669	7.2586	6.25667	5.30273
ENSG00000059758.8	CDK17	15.9025	8.25959	7.65051	9.11817	2.74324	15.6952	12.58	12.6829	9.01024	11.0675	14.8787	15.749	9.25391	9.09172	10.9124	12.8948	11.0121	9.72157	17.7084	9.0295	9.91441	9.12493	7.16501
ENSG00000059769.20	DNAJC25	4.73644	4.46833	5.78593	5.16541	4.7553	7.18064	6.15394	8.38936	4.38218	5.49362	6.04895	6.51654	6.84147	4.88644	4.23078	5.31667	7.48428	5.18484	6.25396	5.77006	4.48559	5.82371	6.36536
ENSG00000059804.16	SLC2A3	69.7828	10.1668	3.51657	40.8877	9.28603	7.46608	2.89875	21.9009	5.30371	2.44292	5.68912	9.88331	5.737	1.54602	4.2719	3.35346	5.42513	5.27032	11.1925	2.31561	3.38385	2.86826	2.75442
ENSG00000059915.17	PSD	0.122799	0.85667	0.961295	1.19611	0.69089	0.399646	2.42268	0.970083	1.54228	0.340788	0.230167	0.991498	0.571949	0.411326	0.29128	0.240183	0.758904	0.358163	1.27659	0.231561	0.395917	0.133753	0.299857
ENSG00000060069.18	CTDP1	15.4932	8.08179	12.2639	12.7585	15.2199	18.0931	17.1203	17.1731	12.5576	7.9355	8.0394	16.0939	7.34734	6.49613	8.57658	8.36136	12.5138	11.4271	14.1078	8.10464	8.71017	6.58362	6.69154
ENSG00000060138.13	YBX3	1415.2	1969.41	4063.64	3130.51	2938.27	4094.59	3316.23	7226.22	4070.07	1474.46	1667.22	801.808	2308.72	2310.21	2043.75	1986.6	1604.73	1602.77	1174.36	3409.39	2344.18	2492.46	2425.34
ENSG00000060140.9	STYK1	0.102333	0.0808179	0.0576673	0.173349	0.711211	0	0.0538374	0.119763	0.129878	0.016228	0.098643	1.09209	0.0293307	0.0567346	0.0161822	0.10508	0.0968814	0.170554	0.261862	0.0434177	0.0824826	0.0148615	0.0315639
ENSG00000060237.19	WNK1	52.2512	134.576	103.455	123.705	88.8607	349.487	137.914	155.62	117.187	182.949	181.576	179.586	138.891	171.807	166.434	157.949	180.621	159.091	179.506	185.878	178.548	182.156	182.137
ENSG00000060303.5	RPS17P5	0	0	0	0	0	0	0	0	0	0	0	0	0	0	0	0	0	0	0	0	0	0	0
ENSG00000060339.14	CCAR1	110.559	46.2404	58.0694	77.1929	259.877	61.6941	64.0248	84.7407	60.4444	44.4927	47.4589	63.2591	44.3671	37.2152	44.128	42.0193	57.8442	56.8103	77.1926	46.9664	42.5805	41.7627	42.8993
ENSG00000060491.17	OGFR	43.9417	24.3747	32.0054	43.3893	51.4713	20.3638	45.9414	42.983	37.1126	21.8429	14.2704	39.7174	18.713	16.0275	24.2926	18.8093	28.3055	24.0488	26.8245	22.527	19.6804	12.662	13.4875
ENSG00000060558.4	GNA15	2.21039	0.565726	0.134557	0.381368	0.0812812	0.417812	0.448645	0.658698	0.113643	0.941224	0.312369	3.11819	0.483957	0.241122	0.31078	0.435331	2.24442	0.88688	3.99339	0.159198	0.115476	0.430982	0.457676
ENSG00000060566.14	CREB3L3	0	0	0	0	0	0	0	0	0	0	0	0	0	0	0	0	0	0	0	0	0	0	0
ENSG00000060642.12	PIGV	1.7606	5.8674	2.96077	4.26439	4.07607	4.15994	4.12755	3.83241	6.15298	5.01444	4.25807	5.04372	3.94496	3.53173	3.80376	4.35332	4.18205	3.10406	6.00642	4.15451	4.35507	1.81311	2.19369
ENSG00000060656.20	PTPRU	14.4085	21.3036	26.1826	28.2559	16.7846	33.4431	38.404	37.438	50.0516	10.1912	16.3912	9.95926	5.51419	10.4392	10.9448	5.40409	12.7724	10.148	16.4646	17.5914	19.796	6.02586	6.10761
ENSG00000060688.13	SNRNP40	8.59596	14.8059	18.492	17.8717	13.6756	18.6036	13.8901	20.7439	16.8354	13.5991	13.1524	15.1886	10.9844	8.44156	12.8649	11.7239	14.3384	10.2674	17.1029	11.1728	11.6795	11.1907	9.22081
ENSG00000060709.16	RIMBP2	0.409332	0.0808179	0	0.225354	0.589289	0.672132	0.0717832	0.0119763	0.0487041	0.373244	0.246591	0.158065	0.131988	0.31204	0.0809111	0.180137	0.113028	0.0511662	0.294594	1.50515	0.280441	0.222922	0.315639
ENSG00000060718.22	COL11A1	0.368398	0.501071	0.0192224	0.433373	0	0.0726629	0.681941	0	0.0324694	7.59472	0.263048	8.5786	1.73051	0.127653	0.517831	0.795605	4.52113	2.50714	2.65135	0.0289452	0.37942	0.0445844	0.631277
ENSG00000060749.16	QSER1	4.48218	15.7433	8.95766	13.2439	3.21061	13.2428	9.24209	11.629	10.1629	18.0942	13.5634	16.7836	12.3771	13.6305	15.2113	12.9098	12.8533	10.3868	21.8	14.241	12.8013	11.1164	9.32722
ENSG00000060762.19	MPC1	32.0097	56.2493	154.627	29.4638	21.5802	41.3065	39.0097	45.546	59.8248	56.2159	61.8085	34.9468	61.5736	69.6275	79.6831	71.348	56.272	47.0729	54.009	40.4074	57.3569	76.3014	104.524
ENSG00000060971.19	ACAA1	29.3696	44.5469	73.6796	43.1469	43.3432	37.7294	47.2698	43.3184	47.0645	43.2314	42.8768	53.7852	34.7862	32.8635	39.5008	40.2906	51.9284	38.9886	53.6653	36.2104	29.7267	29.6783	44.2209
ENSG00000060982.15	BCAT1	4.76871	1.69718	0.557451	0.606722	3.92182	1.52592	2.1535	3.14977	1.03902	2.87236	1.18372	6.62436	4.28228	1.80132	2.16842	1.86141	5.53839	1.89315	31.8653	0.853882	0.758939	1.73879	1.38881
ENSG00000061273.18	HDAC7	56.2626	36.1094	54.6503	41.7078	24.6079	22.7799	28.3364	31.1864	34.3851	34.0303	46.6252	27.3021	36.2381	27.3335	41.1513	34.6314	36.4768	33.5991	35.1058	28.786	48.3441	31.7886	27.9184
ENSG00000061337.15	LZTS1	7.1633	2.58617	1.49935	1.8375	0.69089	1.67125	1.57927	1.84435	1.26631	1.26578	2.13726	5.35985	2.22913	1.87224	1.55357	0.525399	2.26057	1.31326	8.69054	1.54857	1.38571	1.47128	1.34146
ENSG00000061455.11	PRDM6	0.368398	0.436417	0.288337	0.658727	0	0.163492	0.430699	0.13174	0.227286	0.665348	0.624739	0.31613	0.542618	0.58153	0.792929	0.465354	0.452113	0.306997	0.883783	0.246034	0.280441	0.178337	0.56815
ENSG00000061492.12	WNT8A	0	0	0	0	0	0	0.0179458	0	0	0.016228	0	0	0	0	0	0	0.0161469	0.0170554	0	0	0	0	0.0157819
ENSG00000061656.11	SPAG4	0.920976	0.484908	0.538228	0.485378	0.182883	0.163492	0.233296	0.239539	0.259755	0.243436	0.180845	0.402347	0.175984	0.0851019	0.226567	0.240183	0.242204	0.648105	0.572839	0.115781	0.148469	0.0445844	0.0789097
ENSG00000061676.15	NCKAP1	46.7457	83.2706	67.299	89.786	57.1315	216.221	92.4132	90.4541	90.7011	107.388	112.286	127.832	117.849	117.746	75.6411	81.9465	94.2995	87.2663	104.293	134.24	100.889	112.694	94.1599
[truncated: 60,283 more rows]

## Sheet: CPM_SM_riboD
GeneID	GeneName	riboD_1	riboD_2	riboD_3	riboD_4	riboD_5	riboD_6	riboD_7	riboD_8	riboD_9	riboD_10	riboD_11	riboD_12	riboD_13	riboD_14	riboD_15	riboD_16	riboD_17	riboD_18	riboD_19	riboD_20	riboD_21	riboD_22	riboD_23
[truncated: 61,114 more rows]
