# Supplementary material for: Poly(A)+ selection limits detection of long and alternatively spliced transcripts compared with rRNA depletion in RNA-Sequencing
Source: BMC Genomics. 2026 May 13;27:591. doi: 10.1186/s12864-026-12944-z (PMC13339413; doi:10.1186/s12864-026-12944-z)
Supplement: Supplementary file 9 — Supplementary Material 9. [file 12864_2026_12944_MOESM9_ESM.xlsx]

## Sheet: SM_riboD
Sample ID in paper	RNA RIN	Gender	Group	Batch	Library prep kit	cDNA priming (random vs oligo-dT)	Sequencer platform	Read length	input_reads	mapped_reads	mapped_pct
riboD_1	8.4	M*	Control	2	Ribo-Zero Plus rRNA Depletion Kit	Random primers	NovaSeq6000 Illumina	PE150	153701531	149762791	97.4374
riboD_2	8.3	F*	Control	2	Ribo-Zero Plus rRNA Depletion Kit	Random primers	NovaSeq6000 Illumina	PE150	130787899	127478946	97.47
riboD_3	8.7	F*	Control	2	Ribo-Zero Plus rRNA Depletion Kit	Random primers	NovaSeq6000 Illumina	PE150	123171490	119973257	97.4034
riboD_4	7	M*	Control	2	Ribo-Zero Plus rRNA Depletion Kit	Random primers	NovaSeq6000 Illumina	PE150	109676227	106011033	96.6582
riboD_5	8.5	M	Myopathy	2	Ribo-Zero Plus rRNA Depletion Kit	Random primers	NovaSeq6000 Illumina	PE150	112205905	109148941	97.2756
riboD_6	8.5	F	Myopathy	2	Ribo-Zero Plus rRNA Depletion Kit	Random primers	NovaSeq6000 Illumina	PE150	122542262	118409531	96.6275
riboD_7	6.6	M	Myopathy	2	Ribo-Zero Plus rRNA Depletion Kit	Random primers	NovaSeq6000 Illumina	PE150	129134731	124452157	96.3739
riboD_8	3.8	F	Myopathy	2	Ribo-Zero Plus rRNA Depletion Kit	Random primers	NovaSeq6000 Illumina	PE150	99948556	96706540	96.7563
riboD_9	6.3	M	Myopathy	2	Ribo-Zero Plus rRNA Depletion Kit	Random primers	NovaSeq6000 Illumina	PE150	100412962	97414551	97.0139
riboD_10	7.4	M*	Myopathy	2	Ribo-Zero Plus rRNA Depletion Kit	Random primers	NovaSeq6000 Illumina	PE150	125891607	122104650	96.9919
riboD_11	8	F*	Myopathy	2	Ribo-Zero Plus rRNA Depletion Kit	Random primers	NovaSeq6000 Illumina	PE150	113993774	110689708	97.1015
riboD_12	7.2	M	Myopathy	2	Ribo-Zero Plus rRNA Depletion Kit	Random primers	NovaSeq6000 Illumina	PE150	83465936	81101959	97.1677
riboD_13	8.4	F	Myopathy	2	Ribo-Zero Plus rRNA Depletion Kit	Random primers	NovaSeq6000 Illumina	PE150	103551218	100875880	97.4164
riboD_14	7.6	M*	Myopathy	2	Ribo-Zero Plus rRNA Depletion Kit	Random primers	NovaSeq6000 Illumina	PE150	104836063	102056118	97.3483
riboD_15	7.3	F	Myopathy	2	Ribo-Zero Plus rRNA Depletion Kit	Random primers	NovaSeq6000 Illumina	PE150	129292354	125551120	97.1064
riboD_16	8.6	F*	Myopathy	2	Ribo-Zero Plus rRNA Depletion Kit	Random primers	NovaSeq6000 Illumina	PE150	136948069	132491258	96.7456
riboD_17	6.4	M*	Neuropathy	2	Ribo-Zero Plus rRNA Depletion Kit	Random primers	NovaSeq6000 Illumina	PE150	133485931	129755069	97.2051
riboD_18	8.7	F	Myopathy	2	Ribo-Zero Plus rRNA Depletion Kit	Random primers	NovaSeq6000 Illumina	PE150	143216219	139185694	97.1857
riboD_19	8.2	M	Myopathy	2	Ribo-Zero Plus rRNA Depletion Kit	Random primers	NovaSeq6000 Illumina	PE150	110613132	107955386	97.5973
riboD_20	7.1	F*	Myopathy	2	Ribo-Zero Plus rRNA Depletion Kit	Random primers	NovaSeq6000 Illumina	PE150	120505400	117070527	97.1496
riboD_21	7.9	M*	Myopathy	2	Ribo-Zero Plus rRNA Depletion Kit	Random primers	NovaSeq6000 Illumina	PE150	123454703	119913569	97.1316
riboD_22	5.3	M	Myopathy	2	Ribo-Zero Plus rRNA Depletion Kit	Random primers	NovaSeq6000 Illumina	PE150	120264694	116917379	97.2167
riboD_23	7.9	F*	Control	2	Ribo-Zero Plus rRNA Depletion Kit	Random primers	NovaSeq6000 Illumina	PE150	101510847	98578841	97.1116
average RIN	7.48261	* Inferred sex (code provided in Supplementary 12)

## Sheet: SM_polyA
Sample ID	RNA RIN	Gender	Group	Batch	Library prep kit	cDNA priming	Sequencer platform	Read length	input_reads	mapped_reads	mapped_pct
polyA_1	5.5	M*	Control	1	NEBNext Ultra II Directional RNA Library Prep kit (E7760)	Random primers	NovaSeq Illumina	PE150	60249874	57851733	96.0197
polyA_2	7.6	F	Myopathy	1	NEBNext Ultra II Directional RNA Library Prep kit (E7760)	Random primers	NovaSeq Illumina	PE150	69753469	68347009	97.9837
polyA_3	7.9	F*	Myopathy	1	NEBNext Ultra II Directional RNA Library Prep kit (E7760)	Random primers	NovaSeq Illumina	PE150	68815069	67430626	97.9882
polyA_4	8.3	M	Myopathy	1	NEBNext Ultra II Directional RNA Library Prep kit (E7760)	Random primers	NovaSeq Illumina	PE150	79114657	77415620	97.8524
polyA_5	6.7	M	Myopathy	1	NEBNext Ultra II Directional RNA Library Prep kit (E7760)	Random primers	NovaSeq Illumina	PE150	77522769	75928156	97.943
polyA_6	7.6	F	Myopathy	1	NEBNext Ultra II Directional RNA Library Prep kit (E7760)	Random primers	NovaSeq Illumina	PE150	79160007	77365701	97.7333
polyA_7	7.9	F	Myopathy	1	NEBNext Ultra II Directional RNA Library Prep kit (E7760)	Random primers	NovaSeq Illumina	PE150	69784560	68321022	97.9028
polyA_8	8.3	F*	Myopathy	1	NEBNext Ultra II Directional RNA Library Prep kit (E7760)	Random primers	NovaSeq Illumina	PE150	75099074	73570156	97.9641
polyA_9	7.8	M	Myopathy	1	NEBNext Ultra II Directional RNA Library Prep kit (E7760)	Random primers	NovaSeq Illumina	PE150	71343977	69660893	97.6409
polyA_10	7.4	M	Myopathy	1	NEBNext Ultra II Directional RNA Library Prep kit (E7760)	Random primers	NovaSeq Illumina	PE150	66159500	64555461	97.5755
polyA_11	7.4	F	Myopathy	1	NEBNext Ultra II Directional RNA Library Prep kit (E7760)	Random primers	NovaSeq Illumina	PE150	70943117	69305158	97.6912
polyA_12	7.9	F*	Myopathy	1	NEBNext Ultra II Directional RNA Library Prep kit (E7760)	Random primers	NovaSeq Illumina	PE150	76829686	75347390	98.0707
polyA_13	7.5	M	Myopathy	1	NEBNext Ultra II Directional RNA Library Prep kit (E7760)	Random primers	NovaSeq Illumina	PE150	68448897	66952553	97.8139
polyA_14	8.2	M	Myopathy	1	NEBNext Ultra II Directional RNA Library Prep kit (E7760)	Random primers	NovaSeq Illumina	PE150	75077760	73524573	97.9312
polyA_15	8.2	M	Myopathy	1	NEBNext Ultra II Directional RNA Library Prep kit (E7760)	Random primers	NovaSeq Illumina	PE150	70591864	69112597	97.9045
polyA_16	7.9	M*	Control	1	NEBNext Ultra II Directional RNA Library Prep kit (E7760)	Random primers	NovaSeq Illumina	PE150	63570077	62243268	97.9128
polyA_17	6.5	F*	Control	1	NEBNext Ultra II Directional RNA Library Prep kit (E7760)	Random primers	NovaSeq Illumina	PE150	75333914	73444359	97.4918
polyA_18	4.5	F*	Control	1	NEBNext Ultra II Directional RNA Library Prep kit (E7760)	Random primers	NovaSeq Illumina	PE150	67656165	65932780	97.4527
polyA_19	6.6	F*	Control	1	NEBNext Ultra II Directional RNA Library Prep kit (E7760)	Random primers	NovaSeq Illumina	PE150	60569657	59038671	97.4724
polyA_20	6.3	M*	Control	1	NEBNext Ultra II Directional RNA Library Prep kit (E7760)	Random primers	NovaSeq Illumina	PE150	96401392	94099282	97.612
polyA_21	6.4	M*	Control	1	NEBNext Ultra II Directional RNA Library Prep kit (E7760)	Random primers	NovaSeq Illumina	PE150	62234883	60826949	97.7377
polyA_22	7.1	F*	Control	1	NEBNext Ultra II Directional RNA Library Prep kit (E7760)	Random primers	NovaSeq Illumina	PE150	70702573	69044734	97.6552
polyA_23	1.9	M*	Control	1	NEBNext Ultra II Directional RNA Library Prep kit (E7760)	Random primers	NovaSeq Illumina	PE150	72237019	68050074	94.2039
average RIN	7.01739	* Inferred sex (code provided in Supplementary 12)
