# Supplementary material for: Poly(A)+ selection limits detection of long and alternatively spliced transcripts compared with rRNA depletion in RNA-Sequencing
Source: BMC Genomics. 2026 May 13;27:591. doi: 10.1186/s12864-026-12944-z (PMC13339413; doi:10.1186/s12864-026-12944-z)
Supplement: Supplementary file 10 — Supplementary Material 10. [file 12864_2026_12944_MOESM10_ESM.csv]

gene_id	Gene	Transcription length
ENSG00000000003.15	TSPAN6	4536
ENSG00000000005.6	TNMD	1476
ENSG00000000419.14	DPM1	9276
ENSG00000000457.14	SCYL3	6883
ENSG00000000460.17	C1orf112	5970
ENSG00000000938.13	FGR	3382
ENSG00000000971.16	CFH	7980
ENSG00000001036.14	FUCA2	2822
ENSG00000001084.13	GCLC	8618
ENSG00000001167.15	NFYA	6209
ENSG00000001460.18	STPG1	8511
ENSG00000001461.17	NIPAL3	9396
ENSG00000001497.18	LAS1L	12555
ENSG00000001561.7	ENPP4	4644
ENSG00000001617.12	SEMA3F	4826
ENSG00000001626.17	CFTR	12116
ENSG00000001629.10	ANKIB1	7389
ENSG00000001630.18	CYP51A1	4171
ENSG00000001631.17	KRIT1	21110
ENSG00000002016.18	RAD52	4503
ENSG00000002079.14	MYH16	6307
ENSG00000002330.14	BAD	1708
ENSG00000002549.13	LAP3	3779
ENSG00000002586.20	CD99	4858
ENSG00000002586.20_PAR_Y	CD99	4858
ENSG00000002587.10	HS3ST1	7435
ENSG00000002726.21	AOC1	3786
ENSG00000002745.13	WNT16	3264
ENSG00000002746.15	HECW1	13935
ENSG00000002822.16	MAD1L1	6955
ENSG00000002834.18	LASP1	7061
ENSG00000002919.15	SNX11	4133
ENSG00000002933.9	TMEM176A	3477
ENSG00000003056.8	M6PR	3585
ENSG00000003096.14	KLHL13	6983
ENSG00000003137.9	CYP26B1	4839
ENSG00000003147.19	ICA1	4883
ENSG00000003249.15	DBNDD1	4462
ENSG00000003393.16	ALS2	33513
ENSG00000003400.15	CASP10	7581
ENSG00000003402.21	CFLAR	22478
ENSG00000003436.16	TFPI	11714
ENSG00000003509.16	NDUFAF7	3651
ENSG00000003756.17	RBM5	10357
ENSG00000003987.14	MTMR7	6928
ENSG00000003989.18	SLC7A2	7905
ENSG00000004059.11	ARF5	1825
ENSG00000004139.14	SARM1	11105
ENSG00000004142.12	POLDIP2	2670
ENSG00000004399.13	PLXND1	9557
ENSG00000004455.17	AK2	9625
ENSG00000004468.13	CD38	6857
ENSG00000004478.8	FKBP4	5163
ENSG00000004487.18	KDM1A	18325
ENSG00000004534.15	RBM6	7299
ENSG00000004660.15	CAMKK1	7433
ENSG00000004700.16	RECQL	3779
ENSG00000004766.17	VPS50	9559
ENSG00000004776.13	HSPB6	1724
ENSG00000004777.19	ARHGAP33	5260
ENSG00000004779.10	NDUFAB1	1548
ENSG00000004799.8	PDK4	4544
ENSG00000004809.14	SLC22A16	3907
ENSG00000004838.14	ZMYND10	2889
ENSG00000004846.17	ABCB5	8796
ENSG00000004848.8	ARX	3114
ENSG00000004864.14	SLC25A13	3710
ENSG00000004866.22	ST7	6526
ENSG00000004897.12	CDC27	6824
ENSG00000004939.16	SLC4A1	5125
ENSG00000004948.16	CALCR	4222
ENSG00000004961.15	HCCS	2343
ENSG00000004975.12	DVL2	5321
ENSG00000005001.10	PRSS22	2384
ENSG00000005007.13	UPF1	8573
ENSG00000005020.13	SKAP2	5361
ENSG00000005022.6	SLC25A5	1555
ENSG00000005059.16	MCUB	3555
ENSG00000005073.6	HOXA11	2669
ENSG00000005075.16	POLR2J	937
ENSG00000005100.13	DHX33	5789
ENSG00000005102.14	MEOX1	2674
ENSG00000005108.17	THSD7A	10915
ENSG00000005156.12	LIG3	12901
ENSG00000005175.10	RPAP3	5350
ENSG00000005187.12	ACSM3	7510
ENSG00000005189.20	REXO5	4111
ENSG00000005194.15	CIAPIN1	3383
ENSG00000005206.17	SPPL2B	7419
ENSG00000005238.20	FAM214B	6375
ENSG00000005243.10	COPZ2	1866
ENSG00000005249.13	PRKAR2B	4262
ENSG00000005302.19	MSL3	9780
ENSG00000005339.15	CREBBP	15479
ENSG00000005379.17	TSPOAP1	11389
ENSG00000005381.8	MPO	3527
ENSG00000005421.9	PON1	2657
ENSG00000005436.14	GCFC2	5462
ENSG00000005448.17	WDR54	2852
ENSG00000005469.12	CROT	4995
ENSG00000005471.19	ABCB4	7728
ENSG00000005483.22	KMT2E	12667
ENSG00000005486.17	RHBDD2	2390
ENSG00000005513.10	SOX8	4470
ENSG00000005700.15	IBTK	8719
ENSG00000005801.18	ZNF195	11711
ENSG00000005810.19	MYCBP2	18170
ENSG00000005812.11	FBXL3	7076
ENSG00000005844.19	ITGAL	9864
ENSG00000005882.12	PDK2	5471
ENSG00000005884.18	ITGA3	9802
ENSG00000005889.16	ZFX	9037
ENSG00000005893.16	LAMP2	9404
ENSG00000005961.19	ITGA2B	5695
ENSG00000005981.13	ASB4	4606
ENSG00000006007.12	GDE1	4390
ENSG00000006015.18	REX1BD	3371
ENSG00000006016.12	CRLF1	2967
ENSG00000006025.12	OSBPL7	6572
ENSG00000006042.12	TMEM98	5187
ENSG00000006047.13	YBX2	4631
ENSG00000006059.4	KRT33A	1303
ENSG00000006062.18	MAP3K14	5668
ENSG00000006071.16	ABCC8	27254
ENSG00000006116.4	CACNG3	1917
ENSG00000006118.15	TMEM132A	7274
ENSG00000006125.18	AP2B1	7591
ENSG00000006128.12	TAC1	1712
ENSG00000006194.10	ZNF263	6403
ENSG00000006210.7	CX3CL1	5960
ENSG00000006282.21	SPATA20	5337
ENSG00000006283.18	CACNA1G	10062
ENSG00000006327.14	TNFRSF12A	1801
ENSG00000006377.11	DLX6	3445
ENSG00000006432.16	MAP3K9	12386
ENSG00000006451.8	RALA	3579
ENSG00000006453.14	BAIAP2L1	4821
ENSG00000006459.11	KDM7A	9378
ENSG00000006468.14	ETV1	9615
ENSG00000006530.18	AGK	10697
ENSG00000006534.17	ALDH3B1	6622
ENSG00000006555.11	TTC22	6111
ENSG00000006576.16	PHTF2	8646
ENSG00000006606.9	CCL26	703
ENSG00000006607.14	FARP2	14371
ENSG00000006611.17	USH1C	4904
ENSG00000006625.18	GGCT	1594
ENSG00000006634.8	DBF4	4595
ENSG00000006638.13	TBXA2R	2827
ENSG00000006652.15	IFRD1	7902
ENSG00000006659.13	LGALS14	904
ENSG00000006695.12	COX10	6756
ENSG00000006704.11	GTF2IRD1	6499
ENSG00000006712.15	PAF1	2850
ENSG00000006715.16	VPS41	7752
ENSG00000006740.18	ARHGAP44	9322
ENSG00000006744.19	ELAC2	7002
ENSG00000006747.15	SCIN	11626
ENSG00000006756.16	ARSD	7026
ENSG00000006757.12	PNPLA4	3411
ENSG00000006788.14	MYH13	6120
ENSG00000006831.10	ADIPOR2	5831
ENSG00000006837.12	CDKL3	3149
ENSG00000007001.13	UPP2	2957
ENSG00000007038.11	PRSS21	1967
ENSG00000007047.16	MARK4	6656
ENSG00000007062.12	PROM1	7457
ENSG00000007080.11	CCDC124	1661
ENSG00000007129.18	CEACAM21	1977
ENSG00000007168.14	PAFAH1B1	13771
ENSG00000007171.18	NOS2	4399
ENSG00000007174.18	DNAH9	16941
ENSG00000007202.15	KIAA0100	9232
ENSG00000007216.16	SLC13A2	3226
ENSG00000007237.19	GAS7	10158
ENSG00000007255.10	TRAPPC6A	933
ENSG00000007264.15	MATK	4138
ENSG00000007306.15	CEACAM7	2653
ENSG00000007312.13	CD79B	2062
ENSG00000007314.12	SCN4A	8243
ENSG00000007341.19	ST7L	8108
ENSG00000007350.17	TKTL1	3526
ENSG00000007372.25	PAX6	20639
ENSG00000007376.8	RPUSD1	2769
ENSG00000007384.15	RHBDF1	4914
ENSG00000007392.17	LUC7L	6176
ENSG00000007402.12	CACNA2D2	6508
ENSG00000007516.14	BAIAP3	6109
ENSG00000007520.4	TSR3	1210
ENSG00000007541.17	PIGQ	7856
ENSG00000007545.16	CRAMP1	8596
ENSG00000007866.22	TEAD3	3049
ENSG00000007908.16	SELE	4586
ENSG00000007923.17	DNAJC11	12182
ENSG00000007933.13	FMO3	3439
ENSG00000007944.15	MYLIP	3072
ENSG00000007952.18	NOX1	2543
ENSG00000007968.7	E2F2	5462
ENSG00000008018.9	PSMB1	2219
ENSG00000008056.14	SYN1	3733
ENSG00000008083.14	JARID2	6244
ENSG00000008086.13	CDKL5	19056
ENSG00000008118.10	CAMK1G	3328
ENSG00000008128.23	CDK11A	5085
ENSG00000008130.15	NADK	5570
ENSG00000008196.13	TFAP2B	6155
ENSG00000008197.5	TFAP2D	2203
ENSG00000008226.20	DLEC1	8338
ENSG00000008256.16	CYTH3	5808
ENSG00000008277.15	ADAM22	13668
ENSG00000008282.9	SYPL1	2783
ENSG00000008283.16	CYB561	5296
ENSG00000008294.22	SPAG9	11951
ENSG00000008300.17	CELSR3	13850
ENSG00000008311.16	AASS	10816
ENSG00000008323.16	PLEKHG6	4316
ENSG00000008324.12	SS18L2	3118
ENSG00000008382.16	MPND	2049
ENSG00000008394.13	MGST1	7441
ENSG00000008405.12	CRY1	4782
ENSG00000008438.5	PGLYRP1	708
ENSG00000008441.19	NFIX	6486
ENSG00000008513.16	ST3GAL1	8852
ENSG00000008516.18	MMP25	4745
ENSG00000008517.19	IL32	3209
ENSG00000008710.20	PKD1	18534
ENSG00000008735.14	MAPK8IP2	5793
ENSG00000008838.21	MED24	6962
ENSG00000008853.18	RHOBTB2	7408
ENSG00000008869.12	HEATR5B	8238
ENSG00000008952.17	SEC62	7928
ENSG00000008988.11	RPS20	6765
ENSG00000009307.17	CSDE1	9830
ENSG00000009335.18	UBE3C	9215
ENSG00000009413.16	REV3L	12425
ENSG00000009694.13	TENM1	12896
ENSG00000009709.12	PAX7	6473
ENSG00000009724.17	MASP2	4257
ENSG00000009765.15	IYD	10362
ENSG00000009780.16	FAM76A	4046
ENSG00000009790.15	TRAF3IP3	7750
ENSG00000009830.13	POMT2	13203
ENSG00000009844.16	VTA1	7258
ENSG00000009950.16	MLXIPL	4815
ENSG00000009954.11	BAZ1B	7060
ENSG00000010017.13	RANBP9	3618
ENSG00000010030.14	ETV7	2374
ENSG00000010072.16	SPRTN	5906
ENSG00000010165.20	METTL13	3831
ENSG00000010219.14	DYRK4	7050
ENSG00000010244.19	ZNF207	15818
ENSG00000010256.11	UQCRC1	3204
ENSG00000010270.14	STARD3NL	4324
ENSG00000010278.15	CD9	5829
ENSG00000010282.15	HHATL	2888
ENSG00000010292.13	NCAPD2	6470
ENSG00000010295.20	IFFO1	4945
ENSG00000010310.9	GIPR	5069
ENSG00000010318.22	PHF7	3364
ENSG00000010319.7	SEMA3G	5047
ENSG00000010322.16	NISCH	9062
ENSG00000010327.10	STAB1	10588
ENSG00000010361.14	FUZ	2953
ENSG00000010379.16	SLC6A13	4243
ENSG00000010404.18	IDS	9294
ENSG00000010438.17	PRSS3	1425
ENSG00000010539.12	ZNF200	7498
ENSG00000010610.10	CD4	4557
ENSG00000010626.15	LRRC23	3052
ENSG00000010671.17	BTK	4575
ENSG00000010704.19	HFE	5675
ENSG00000010803.16	SCMH1	4447
ENSG00000010810.17	FYN	7411
ENSG00000010818.10	HIVEP2	10655
ENSG00000010932.17	FMO1	3602
ENSG00000011007.13	ELOA	5348
ENSG00000011009.11	LYPLA2	2021
ENSG00000011021.23	CLCN6	8173
ENSG00000011028.14	MRC2	6591
ENSG00000011052.21	NME1-NME2	1241
ENSG00000011083.9	SLC6A7	4277
ENSG00000011105.14	TSPAN9	6905
ENSG00000011114.15	BTBD7	11333
ENSG00000011132.12	APBA3	5596
ENSG00000011143.19	MKS1	11285
ENSG00000011198.10	ABHD5	7539
ENSG00000011201.12	ANOS1	7082
ENSG00000011243.19	AKAP8L	8576
ENSG00000011258.16	MBTD1	7184
ENSG00000011260.14	UTP18	2703
ENSG00000011275.19	RNF216	7576
ENSG00000011295.16	TTC19	6054
ENSG00000011304.22	PTBP1	7521
ENSG00000011332.22	DPF1	4800
ENSG00000011347.10	SYT7	7552
ENSG00000011376.12	LARS2	12407
ENSG00000011405.14	PIK3C2A	9207
ENSG00000011422.12	PLAUR	4457
ENSG00000011426.11	ANLN	5997
ENSG00000011451.21	WIZ	10037
ENSG00000011454.18	RABGAP1	7656
ENSG00000011465.18	DCN	12941
ENSG00000011478.13	QPCTL	2825
ENSG00000011485.15	PPP5C	7089
ENSG00000011523.14	CEP68	8623
ENSG00000011566.15	MAP4K3	6056
ENSG00000011590.14	ZBTB32	2739
ENSG00000011600.12	TYROBP	907
ENSG00000011638.11	LDAF1	2558
ENSG00000011677.13	GABRA3	4150
ENSG00000012048.23	BRCA1	9306
ENSG00000012061.16	ERCC1	5575
ENSG00000012124.17	CD22	6165
ENSG00000012171.20	SEMA3B	5768
ENSG00000012174.12	MBTPS2	8945
ENSG00000012211.13	PRICKLE3	3656
ENSG00000012223.13	LTF	3989
ENSG00000012232.9	EXTL3	13046
ENSG00000012504.15	NR1H4	3628
ENSG00000012660.14	ELOVL5	3813
ENSG00000012779.12	ALOX5	3728
ENSG00000012817.16	KDM5D	9463
ENSG00000012822.16	CALCOCO1	8898
ENSG00000012963.15	UBR7	3509
ENSG00000012983.12	MAP4K5	7580
ENSG00000013016.16	EHD3	4825
ENSG00000013275.8	PSMC4	2550
ENSG00000013288.9	MAN2B2	8884
ENSG00000013293.6	SLC7A14	10496
ENSG00000013297.12	CLDN11	4321
ENSG00000013306.16	SLC25A39	3526
ENSG00000013364.19	MVP	6141
ENSG00000013374.17	NUB1	5338
ENSG00000013375.16	PGM3	7478
ENSG00000013392.8	RWDD2A	3769
ENSG00000013441.17	CLK1	5117
ENSG00000013503.10	POLR3B	4768
ENSG00000013523.11	ANGEL1	6525
ENSG00000013561.18	RNF14	4988
ENSG00000013563.14	DNASE1L1	4132
ENSG00000013573.17	DDX11	8367
ENSG00000013583.10	HEBP1	3428
ENSG00000013588.9	GPRC5A	7663
ENSG00000013619.15	MAMLD1	6664
ENSG00000013725.14	CD6	5958
ENSG00000013810.21	TACC3	8825
ENSG00000014123.10	UFL1	4539
ENSG00000014138.9	POLA2	5568
ENSG00000014164.7	ZC3H3	3721
ENSG00000014216.16	CAPN1	7506
ENSG00000014257.16	ACP3	4280
ENSG00000014641.21	MDH1	4990
ENSG00000014824.14	SLC30A9	7199
ENSG00000014914.21	MTMR11	4572
ENSG00000014919.13	COX15	5215
ENSG00000015133.20	CCDC88C	12426
ENSG00000015153.15	YAF2	10839
ENSG00000015171.20	ZMYND11	5325
ENSG00000015285.11	WAS	2361
ENSG00000015413.10	DPEP1	2737
ENSG00000015475.19	BID	4420
ENSG00000015479.20	MATR3	12064
ENSG00000015520.15	NPC1L1	5267
ENSG00000015532.10	XYLT2	5472
ENSG00000015568.13	RGPD5	14185
ENSG00000015592.17	STMN4	3309
ENSG00000015676.18	NUDCD3	9893
ENSG00000016082.15	ISL1	2817
ENSG00000016391.11	CHDH	7787
ENSG00000016402.14	IL20RA	4730
ENSG00000016490.16	CLCA1	3310
ENSG00000016602.9	CLCA4	3447
ENSG00000016864.19	GLT8D1	3785
ENSG00000017260.20	ATP2C1	8510
ENSG00000017427.17	IGF1	8115
ENSG00000017483.16	SLC38A5	4017
ENSG00000017797.13	RALBP1	8041
ENSG00000018189.13	RUFY3	9405
ENSG00000018236.15	CNTN1	7492
ENSG00000018280.17	SLC11A1	8676
ENSG00000018408.15	WWTR1	8353
ENSG00000018510.18	AGPS	15223
ENSG00000018607.8	ZNF806	5310
ENSG00000018610.15	STEEP1	2581
ENSG00000018625.15	ATP1A2	6298
ENSG00000018699.13	TTC27	3443
ENSG00000018869.18	ZNF582	3341
ENSG00000019102.12	VSIG2	1447
ENSG00000019144.20	PHLDB1	21691
ENSG00000019169.11	MARCO	2051
ENSG00000019186.10	CYP24A1	3988
ENSG00000019485.14	PRDM11	13976
ENSG00000019505.8	SYT13	5445
ENSG00000019549.13	SNAI2	3281
ENSG00000019582.17	CD74	4526
ENSG00000019991.18	HGF	9753
ENSG00000019995.6	ZRANB1	5993
ENSG00000020129.16	NCDN	4917
ENSG00000020181.18	ADGRA2	7084
ENSG00000020219.9	CCT8L1P	1674
ENSG00000020256.20	ZFP64	6790
ENSG00000020426.11	MNAT1	3877
ENSG00000020577.14	SAMD4A	12333
ENSG00000020633.19	RUNX3	4922
ENSG00000020922.13	MRE11	7674
ENSG00000021300.14	PLEKHB1	4933
ENSG00000021355.13	SERPINB1	3047
ENSG00000021461.18	CYP3A43	2628
ENSG00000021488.13	SLC7A9	2598
ENSG00000021574.13	SPAST	9481
ENSG00000021645.20	NRXN3	15534
ENSG00000021762.20	OSBPL5	7473
ENSG00000021776.11	AQR	13431
ENSG00000021826.18	CPS1	11018
ENSG00000021852.13	C8B	2732
ENSG00000022267.19	FHL1	5862
ENSG00000022277.13	RTF2	4063
ENSG00000022355.18	GABRA1	8420
ENSG00000022556.16	NLRP2	6313
ENSG00000022567.10	SLC45A4	8608
ENSG00000022840.17	RNF10	5900
ENSG00000022976.16	ZNF839	5595
ENSG00000023041.12	ZDHHC6	9250
ENSG00000023171.20	GRAMD1B	14932
ENSG00000023191.17	RNH1	7374
ENSG00000023228.14	NDUFS1	12174
ENSG00000023287.13	RB1CC1	7613
ENSG00000023318.9	ERP44	14212
ENSG00000023330.15	ALAS1	2536
ENSG00000023445.16	BIRC3	7518
ENSG00000023516.9	AKAP11	9915
ENSG00000023572.10	GLRX2	6210
ENSG00000023608.5	SNAPC1	2593
ENSG00000023697.13	DERA	2813
ENSG00000023734.11	STRAP	2215
ENSG00000023839.12	ABCC2	7837
ENSG00000023892.11	DEF6	2579
ENSG00000023902.14	PLEKHO1	6629
ENSG00000023909.10	GCLM	5426
ENSG00000024048.11	UBR2	8874
ENSG00000024422.12	EHD2	3844
ENSG00000024526.17	DEPDC1	5904
ENSG00000024862.18	CCDC28A	1247
ENSG00000025039.15	RRAGD	5095
ENSG00000025156.13	HSF2	2697
ENSG00000025293.17	PHF20	8372
ENSG00000025423.11	HSD17B6	2272
ENSG00000025434.19	NR1H3	4534
ENSG00000025708.14	TYMP	3600
ENSG00000025770.19	NCAPH2	4459
ENSG00000025772.8	TOMM34	1973
ENSG00000025796.14	SEC63	8606
ENSG00000025800.14	KPNA6	7457
ENSG00000026025.16	VIM	5176
ENSG00000026036.22	RTEL1-TNFRSF6B	9093
ENSG00000026103.23	FAS	19060
ENSG00000026297.17	RNASET2	19532
ENSG00000026508.21	CD44	9992
ENSG00000026559.14	KCNG1	5415
ENSG00000026652.15	AGPAT4	14253
ENSG00000026751.17	SLAMF7	4833
ENSG00000026950.17	BTN3A1	5539
ENSG00000027001.10	MIPEP	3388
ENSG00000027075.17	PRKCH	8947
ENSG00000027644.5	INSRR	5200
ENSG00000027697.15	IFNGR1	3276
ENSG00000027847.14	B4GALT7	4878
ENSG00000027869.12	SH2D2A	2498
ENSG00000028116.18	VRK2	3531
ENSG00000028137.19	TNFRSF1B	3778
ENSG00000028203.19	VEZT	8766
ENSG00000028277.22	POU2F2	9072
ENSG00000028310.18	BRD9	9549
ENSG00000028528.15	SNX1	9789
ENSG00000028839.10	TBPL1	5039
ENSG00000029153.15	ARNTL2	7001
ENSG00000029363.17	BCLAF1	9533
ENSG00000029364.12	SLC39A9	7138
ENSG00000029534.21	ANK1	10797
ENSG00000029559.7	IBSP	1573
ENSG00000029639.11	TFB1M	4111
ENSG00000029725.17	RABEP1	7059
ENSG00000029993.15	HMGB3	3914
ENSG00000030066.13	NUP160	8576
ENSG00000030110.14	BAK1	2212
ENSG00000030304.15	MUSK	9176
ENSG00000030419.17	IKZF2	12243
ENSG00000030582.18	GRN	3524
ENSG00000031003.11	FAM13B	6808
ENSG00000031081.11	ARHGAP31	9374
ENSG00000031691.7	CENPQ	1741
ENSG00000031698.13	SARS1	3849
ENSG00000031823.14	RANBP3	7445
ENSG00000032219.19	ARID4A	7449
ENSG00000032389.13	EIPR1	5723
ENSG00000032444.17	PNPLA6	7161
ENSG00000032742.18	IFT88	6049
ENSG00000033011.14	ALG1	10637
ENSG00000033030.15	ZCCHC8	9125
ENSG00000033050.9	ABCF2	5158
ENSG00000033100.17	CHPF2	6498
ENSG00000033122.21	LRRC7	30043
ENSG00000033170.17	FUT8	6976
ENSG00000033178.13	UBA6	11408
ENSG00000033327.13	GAB2	6775
ENSG00000033627.17	ATP6V0A1	10926
ENSG00000033800.14	PIAS1	10647
ENSG00000033867.17	SLC4A7	9616
ENSG00000034053.15	APBA2	6869
ENSG00000034152.19	MAP2K3	3775
ENSG00000034239.11	EFCAB1	5822
ENSG00000034510.6	TMSB10	461
ENSG00000034533.12	ASTE1	3427
ENSG00000034677.13	RNF19A	5852
ENSG00000034693.15	PEX3	2830
ENSG00000034713.8	GABARAPL2	3010
ENSG00000034971.17	MYOC	2104
ENSG00000035115.22	SH3YL1	11132
ENSG00000035141.8	FAM136A	3086
ENSG00000035403.18	VCL	9992
ENSG00000035499.13	DEPDC1B	3806
ENSG00000035664.11	DAPK2	13612
ENSG00000035681.9	NSMAF	6170
ENSG00000035687.10	ADSS2	3441
ENSG00000035720.8	STAP1	1951
ENSG00000035862.12	TIMP2	5633
ENSG00000035928.17	RFC1	6713
ENSG00000036054.13	TBC1D23	5176
ENSG00000036257.14	CUL3	11505
ENSG00000036448.10	MYOM2	7056
ENSG00000036473.8	OTC	1683
ENSG00000036530.9	CYP46A1	9358
ENSG00000036549.13	ZZZ3	9008
ENSG00000036565.15	SLC18A1	3910
ENSG00000036672.16	USP2	4523
ENSG00000036828.17	CASR	12020
ENSG00000037042.9	TUBG2	2793
ENSG00000037241.7	RPL26L1	1164
ENSG00000037280.16	FLT4	8852
ENSG00000037474.15	NSUN2	5506
ENSG00000037637.11	FBXO42	9009
ENSG00000037749.13	MFAP3	10159
ENSG00000037757.14	MRI1	3466
ENSG00000037897.17	METTL1	1947
ENSG00000037965.6	HOXC8	2417
ENSG00000038002.9	AGA	2605
ENSG00000038210.14	PI4K2B	3685
ENSG00000038219.13	BOD1L1	15862
ENSG00000038274.17	MAT2B	5135
ENSG00000038295.8	TLL1	8105
ENSG00000038358.15	EDC4	6140
ENSG00000038382.21	TRIO	17860
ENSG00000038427.16	VCAN	14678
ENSG00000038532.16	CLEC16A	12523
ENSG00000038945.15	MSR1	7812
ENSG00000039068.20	CDH1	6076
ENSG00000039123.16	MTREX	6347
ENSG00000039139.11	DNAH5	24848
ENSG00000039319.17	ZFYVE16	15490
ENSG00000039523.20	RIPOR1	6729
ENSG00000039537.14	C6	4857
ENSG00000039560.14	RAI14	7581
ENSG00000039600.11	SOX30	3489
ENSG00000039650.12	PNKP	4545
ENSG00000039987.7	BEST2	2646
ENSG00000040199.18	PHLPP2	12493
ENSG00000040275.17	SPDL1	4775
ENSG00000040341.18	STAU2	8964
ENSG00000040487.13	SLC66A1	2686
ENSG00000040531.16	CTNS	4949
ENSG00000040608.14	RTN4R	3126
ENSG00000040633.13	PHF23	2733
ENSG00000040731.10	CDH10	3660
ENSG00000040933.16	INPP4A	13189
ENSG00000041353.10	RAB27B	7154
ENSG00000041357.16	PSMA4	6994
ENSG00000041515.16	MYO16	8816
ENSG00000041802.11	LSG1	4801
ENSG00000041880.15	PARP3	3198
ENSG00000041982.16	TNC	9639
ENSG00000041988.16	THAP3	4067
ENSG00000042062.13	RIPOR3	6023
ENSG00000042088.14	TDP1	6223
ENSG00000042286.15	AIFM2	5135
ENSG00000042304.13	C2orf83	3486
ENSG00000042317.17	SPATA7	6872
ENSG00000042429.12	MED17	16610
ENSG00000042445.14	RETSAT	4049
ENSG00000042493.16	CAPG	2419
ENSG00000042753.12	AP2S1	1558
ENSG00000042781.14	USH2A	20633
ENSG00000042813.8	ZPBP	2625
ENSG00000042832.12	TG	11132
ENSG00000042980.13	ADAM28	9318
ENSG00000043039.7	BARX2	3752
ENSG00000043093.15	DCUN1D1	8307
ENSG00000043143.22	JADE2	11091
ENSG00000043355.12	ZIC2	3290
ENSG00000043462.13	LCP2	6823
ENSG00000043514.17	TRIT1	6533
ENSG00000043591.6	ADRB1	3039
ENSG00000044012.4	GUCA2B	604
ENSG00000044090.13	CUL7	7873
ENSG00000044115.21	CTNNA1	8830
ENSG00000044446.12	PHKA2	8547
ENSG00000044459.15	CNTLN	11064
ENSG00000044524.11	EPHA3	6577
ENSG00000044574.9	HSPA5	6530
ENSG00000046604.14	DSG2	9492
ENSG00000046647.14	GEMIN8	4001
ENSG00000046651.16	OFD1	15550
ENSG00000046653.15	GPM6B	5767
ENSG00000046774.10	MAGEC2	1994
ENSG00000046889.19	PREX2	12132
ENSG00000047056.17	WDR37	6301
ENSG00000047188.16	YTHDC2	10805
ENSG00000047230.15	CTPS2	5531
ENSG00000047249.18	ATP6V1H	5104
ENSG00000047315.17	POLR2B	5891
ENSG00000047346.13	FAM214A	9848
ENSG00000047365.13	ARAP2	12427
ENSG00000047410.14	TPR	12350
ENSG00000047457.14	CP	7072
ENSG00000047578.14	KATNIP	9759
ENSG00000047579.20	DTNBP1	3046
ENSG00000047597.7	XK	5174
ENSG00000047617.17	ANO2	6064
ENSG00000047621.12	C12orf4	4932
ENSG00000047634.15	SCML1	5497
ENSG00000047644.20	WWC3	7416
ENSG00000047648.23	ARHGAP6	8893
ENSG00000047662.5	FAM184B	6731
ENSG00000047849.22	MAP4	14994
ENSG00000047932.14	GOPC	4628
ENSG00000047936.11	ROS1	8890
ENSG00000048028.11	USP28	5719
ENSG00000048052.24	HDAC9	17269
ENSG00000048140.18	TSPAN17	5215
ENSG00000048162.22	NOP16	2806
ENSG00000048342.18	CC2D2A	14588
ENSG00000048392.13	RRM2B	5391
ENSG00000048405.11	ZNF800	5793
ENSG00000048462.11	TNFRSF17	1015
ENSG00000048471.14	SNX29	11299
ENSG00000048540.16	LMO3	10002
ENSG00000048544.6	MRPS10	2100
ENSG00000048545.17	GUCA1A	3190
ENSG00000048649.14	RSF1	15579
ENSG00000048707.15	VPS13D	20768
ENSG00000048740.19	CELF2	11029
ENSG00000048828.17	FAM120A	7246
ENSG00000048991.17	R3HDM1	7898
ENSG00000049089.15	COL9A2	4215
ENSG00000049130.16	KITLG	6205
ENSG00000049167.16	ERCC8	26458
ENSG00000049192.15	ADAMTS6	8565
ENSG00000049239.13	H6PD	9322
ENSG00000049245.13	VAMP3	2733
ENSG00000049246.15	PER3	8128
ENSG00000049247.14	UTS2	1793
ENSG00000049249.9	TNFRSF9	6354
ENSG00000049283.19	EPN3	4503
ENSG00000049323.16	LTBP1	7348
ENSG00000049449.10	RCN1	4472
ENSG00000049540.19	ELN	6572
ENSG00000049541.11	RFC2	2211
ENSG00000049618.24	ARID1B	45931
ENSG00000049656.14	CLPTM1L	6549
ENSG00000049759.20	NEDD4L	34097
ENSG00000049768.17	FOXP3	3086
ENSG00000049769.14	PPP1R3F	4378
ENSG00000049860.14	HEXB	5015
ENSG00000049883.15	PTCD2	12115
ENSG00000050030.16	NEXMIF	12338
ENSG00000050130.18	JKAMP	4350
ENSG00000050165.19	DKK3	11958
ENSG00000050327.15	ARHGEF5	5818
ENSG00000050344.9	NFE2L3	4303
ENSG00000050393.12	MCUR1	6057
ENSG00000050405.14	LIMA1	6291
ENSG00000050426.16	LETMD1	6032
ENSG00000050438.17	SLC4A8	17920
ENSG00000050555.19	LAMC3	8939
ENSG00000050628.21	PTGER3	9510
ENSG00000050730.16	TNIP3	3749
ENSG00000050748.18	MAPK9	8955
ENSG00000050767.18	COL23A1	4359
ENSG00000050820.17	BCAR1	9199
ENSG00000051009.11	FHIP1B	4726
ENSG00000051108.15	HERPUD1	5062
ENSG00000051128.19	HOMER3	3422
ENSG00000051180.17	RAD51	3084
ENSG00000051341.15	POLQ	9185
ENSG00000051382.9	PIK3CB	7841
ENSG00000051523.11	CYBA	3253
ENSG00000051596.10	THOC3	3449
ENSG00000051620.11	HEBP2	10352
ENSG00000051825.15	MPHOSPH9	10304
ENSG00000052126.15	PLEKHA5	12577
ENSG00000052344.16	PRSS8	2975
ENSG00000052723.12	SIKE1	5894
ENSG00000052749.14	RRP12	8529
ENSG00000052795.13	FNIP2	10981
ENSG00000052802.13	MSMO1	2852
ENSG00000052841.15	TTC17	11296
ENSG00000052850.8	ALX4	5727
ENSG00000053108.17	FSTL4	6711
ENSG00000053254.16	FOXN3	11154
ENSG00000053328.9	METTL24	3839
ENSG00000053371.13	AKR7A2	1779
ENSG00000053372.5	MRTO4	2556
ENSG00000053438.11	NNAT	1329
ENSG00000053501.14	USE1	2431
ENSG00000053524.13	MCF2L2	20884
ENSG00000053702.15	NRIP2	2814
ENSG00000053747.17	LAMA3	14488
ENSG00000053770.12	AP5M1	13019
ENSG00000053900.11	ANAPC4	7444
ENSG00000053918.18	KCNQ1	4420
ENSG00000054116.12	TRAPPC3	3527
ENSG00000054118.15	THRAP3	4720
ENSG00000054148.18	PHPT1	1612
ENSG00000054179.12	ENTPD2	2640
ENSG00000054219.11	LY75	8805
ENSG00000054267.22	ARID4B	11073
ENSG00000054277.14	OPN3	3724
ENSG00000054282.16	SDCCAG8	5321
ENSG00000054356.14	PTPRN	8228
ENSG00000054392.13	HHAT	6645
ENSG00000054523.19	KIF1B	17955
ENSG00000054598.9	FOXC1	3983
ENSG00000054611.14	TBC1D22A	5315
ENSG00000054654.20	SYNE2	32359
ENSG00000054690.14	PLEKHH1	10828
ENSG00000054793.14	ATP9A	8073
ENSG00000054796.13	SPO11	1823
ENSG00000054803.4	CBLN4	3154
ENSG00000054938.17	CHRDL2	3114
ENSG00000054965.11	FAM168A	7887
ENSG00000054967.13	RELT	6187
ENSG00000054983.17	GALC	6736
ENSG00000055044.11	NOP58	3274
ENSG00000055070.17	SZRD1	4742
ENSG00000055118.17	KCNH2	7207
ENSG00000055130.18	CUL1	4152
ENSG00000055147.19	FAM114A2	6523
ENSG00000055163.20	CYFIP2	10498
ENSG00000055208.19	TAB2	5922
ENSG00000055211.14	GINM1	2250
ENSG00000055332.19	EIF2AK2	11036
ENSG00000055483.20	USP36	9269
ENSG00000055609.21	KMT2C	53322
ENSG00000055732.13	MCOLN3	6624
ENSG00000055813.6	CCDC85A	4114
ENSG00000055917.16	PUM2	6969
ENSG00000055950.17	MRPL43	3578
ENSG00000055955.17	ITIH4	4659
ENSG00000055957.11	ITIH1	4541
ENSG00000056050.7	HPF1	1422
ENSG00000056097.16	ZFR	6771
ENSG00000056277.16	ZNF280C	4638
ENSG00000056291.19	NPFFR2	2499
ENSG00000056487.16	PHF21B	6007
ENSG00000056558.11	TRAF1	4476
ENSG00000056586.16	RC3H2	11563
ENSG00000056736.10	IL17RB	3044
ENSG00000056972.20	TRAF3IP2	7871
ENSG00000056998.20	GYG2	3621
ENSG00000057019.16	DCBLD2	11280
ENSG00000057149.16	SERPINB3	1707
ENSG00000057252.13	SOAT1	7005
ENSG00000057294.16	PKP2	6970
ENSG00000057468.7	MSH4	3270
ENSG00000057593.14	F7	3799
ENSG00000057608.17	GDI2	3918
ENSG00000057657.17	PRDM1	6750
ENSG00000057663.16	ATG5	5655
ENSG00000057704.13	TMCC3	6512
ENSG00000057757.10	PITHD1	2173
ENSG00000057935.14	MTA3	10580
ENSG00000058056.10	USP13	15296
ENSG00000058063.16	ATP11B	9187
ENSG00000058085.15	LAMC2	6770
ENSG00000058091.17	CDK14	7017
ENSG00000058262.10	SEC61A1	4640
ENSG00000058272.19	PPP1R12A	11864
ENSG00000058335.16	RASGRF1	9977
ENSG00000058404.20	CAMK2B	8159
ENSG00000058453.17	CROCC	8875
ENSG00000058600.16	POLR3E	9486
ENSG00000058668.15	ATP2B4	9495
ENSG00000058673.17	ZC3H11A	12829
ENSG00000058729.11	RIOK2	5489
ENSG00000058799.15	YIPF1	2036
ENSG00000058804.12	NDC1	4720
ENSG00000058866.15	DGKG	10975
ENSG00000059122.17	FLYWCH1	8425
ENSG00000059145.19	UNKL	7494
ENSG00000059377.18	TBXAS1	6271
ENSG00000059378.13	PARP12	5510
ENSG00000059573.9	ALDH18A1	3759
ENSG00000059588.10	TARBP1	7819
ENSG00000059691.12	GATB	11741
ENSG00000059728.11	MXD1	6351
ENSG00000059758.8	CDK17	6467
ENSG00000059769.20	DNAJC25	2604
ENSG00000059804.16	SLC2A3	6071
ENSG00000059915.17	PSD	5979
ENSG00000060069.18	CTDP1	6196
ENSG00000060138.13	YBX3	8621
ENSG00000060140.9	STYK1	3440
ENSG00000060237.19	WNK1	17280
ENSG00000060303.5	RPS17P5	408
ENSG00000060339.14	CCAR1	6059
ENSG00000060491.17	OGFR	4702
ENSG00000060558.4	GNA15	2753
ENSG00000060566.14	CREB3L3	2648
ENSG00000060642.12	PIGV	8084
ENSG00000060656.20	PTPRU	6682
ENSG00000060688.13	SNRNP40	3887
ENSG00000060709.16	RIMBP2	10780
ENSG00000060718.22	COL11A1	9091
ENSG00000060749.16	QSER1	10908
ENSG00000060762.19	MPC1	1546
ENSG00000060971.19	ACAA1	7106
ENSG00000060982.15	BCAT1	11415
ENSG00000061273.18	HDAC7	9928
ENSG00000061337.15	LZTS1	5706
ENSG00000061455.11	PRDM6	9230
ENSG00000061492.12	WNT8A	1991
ENSG00000061656.11	SPAG4	2348
ENSG00000061676.15	NCKAP1	22520
ENSG00000061794.13	MRPS35	1930
ENSG00000061918.14	GUCY1B1	3944
ENSG00000061936.10	SFSWAP	10158
ENSG00000061938.21	TNK2	12245
ENSG00000061987.16	MON2	16014
ENSG00000062038.15	CDH3	6392
ENSG00000062096.15	ARSF	2205
ENSG00000062194.16	GPBP1	6472
ENSG00000062282.15	DGAT2	7904
ENSG00000062370.17	ZNF112	3848
ENSG00000062485.19	CS	6401
ENSG00000062524.16	LTK	3491
ENSG00000062582.14	MRPS24	2607
ENSG00000062598.18	ELMO2	6597
ENSG00000062650.20	WAPL	7205
ENSG00000062716.13	VMP1	6854
ENSG00000062725.10	APPBP2	9890
ENSG00000062822.16	POLD1	4934
ENSG00000063015.21	SEZ6	4946
ENSG00000063046.18	EIF4B	6028
ENSG00000063127.16	SLC6A16	3589
ENSG00000063169.12	BICRA	7496
ENSG00000063176.16	SPHK2	6009
ENSG00000063177.13	RPL18	3857
ENSG00000063180.9	CA11	1946
ENSG00000063241.8	ISOC2	4408
ENSG00000063244.13	U2AF2	4116
ENSG00000063245.15	EPN1	17616
ENSG00000063322.15	MED29	3839
ENSG00000063438.20	AHRR	9480
ENSG00000063515.3	GSC2	2625
ENSG00000063587.15	ZNF275	8147
ENSG00000063601.17	MTMR1	6328
ENSG00000063660.9	GPC1	6522
ENSG00000063761.16	ADCK1	5293
ENSG00000063854.13	HAGH	5839
ENSG00000063978.16	RNF4	7141
ENSG00000064012.23	CASP8	6808
ENSG00000064042.18	LIMCH1	10862
ENSG00000064102.15	INTS13	3059
ENSG00000064115.11	TM7SF3	5504
ENSG00000064195.7	DLX3	2715
ENSG00000064199.7	SPA17	5159
ENSG00000064201.16	TSPAN32	3797
ENSG00000064205.11	CCN5	4981
ENSG00000064218.5	DMRT3	2697
ENSG00000064225.13	ST3GAL6	6304
ENSG00000064270.13	ATP2C2	7352
ENSG00000064300.9	NGFR	4141
ENSG00000064309.16	CDON	19924
ENSG00000064313.13	TAF2	16255
ENSG00000064393.16	HIPK2	15622
ENSG00000064419.14	TNPO3	4676
ENSG00000064489.23	BORCS8-MEF2B	1929
ENSG00000064490.14	RFXANK	2503
ENSG00000064545.15	TMEM161A	3281
ENSG00000064547.14	LPAR2	2975
ENSG00000064601.21	CTSA	8633
ENSG00000064607.17	SUGP2	8468
ENSG00000064651.14	SLC12A2	10653
ENSG00000064652.11	SNX24	3474
ENSG00000064655.19	EYA2	3618
ENSG00000064666.15	CNN2	3640
ENSG00000064687.13	ABCA7	9591
ENSG00000064692.20	SNCAIP	7266
ENSG00000064703.13	DDX20	8778
ENSG00000064726.10	BTBD1	4066
ENSG00000064763.12	FAR2	13684
ENSG00000064787.14	BCAS1	10533
ENSG00000064835.12	POU1F1	1566
ENSG00000064886.14	CHI3L2	3295
ENSG00000064932.16	SBNO2	6610
ENSG00000064933.19	PMS1	5448
ENSG00000064961.19	HMG20B	3857
ENSG00000064989.13	CALCRL	7309
ENSG00000064995.19	TAF11	6904
ENSG00000064999.15	ANKS1A	8498
ENSG00000065000.19	AP3D1	8613
ENSG00000065029.15	ZNF76	6782
ENSG00000065054.14	SLC9A3R2	3516
ENSG00000065057.9	NTHL1	2430
ENSG00000065060.18	UHRF1BP1	9567
ENSG00000065135.12	GNAI3	9044
ENSG00000065150.21	IPO5	9664
ENSG00000065154.12	OAT	3388
ENSG00000065183.16	WDR3	10276
ENSG00000065243.20	PKN2	6897
ENSG00000065268.11	WDR18	2283
ENSG00000065308.5	TRAM2	7047
ENSG00000065320.9	NTN1	6415
ENSG00000065325.13	GLP2R	5696
ENSG00000065328.17	MCM10	5456
ENSG00000065357.20	DGKA	10098
ENSG00000065361.17	ERBB3	11711
ENSG00000065371.18	ROPN1	4518
ENSG00000065413.20	ANKRD44	12826
ENSG00000065427.15	KARS1	4051
ENSG00000065457.11	ADAT1	6118
ENSG00000065485.20	PDIA5	4067
ENSG00000065491.8	TBC1D22B	3462
ENSG00000065518.8	NDUFB4	1877
ENSG00000065526.12	SPEN	14336
ENSG00000065534.20	MYLK	31537
ENSG00000065548.18	ZC3H15	3026
ENSG00000065559.15	MAP2K4	5709
ENSG00000065600.13	PACC1	2917
ENSG00000065609.15	SNAP91	6651
ENSG00000065613.15	SLK	8107
ENSG00000065615.14	CYB5R4	9621
ENSG00000065618.21	COL17A1	6989
ENSG00000065621.15	GSTO2	9926
ENSG00000065665.21	SEC61A2	3916
ENSG00000065675.16	PRKCQ	3285
ENSG00000065717.15	TLE2	4150
ENSG00000065802.12	ASB1	7407
ENSG00000065809.14	FAM107B	7019
ENSG00000065833.9	ME1	3338
ENSG00000065882.17	TBC1D1	9030
ENSG00000065883.17	CDK13	24618
ENSG00000065911.13	MTHFD2	11443
ENSG00000065923.10	SLC9A7	9980
ENSG00000065970.9	FOXJ2	6297
ENSG00000065978.19	YBX1	3395
ENSG00000065989.16	PDE4A	6762
ENSG00000066027.12	PPP2R5A	3942
ENSG00000066032.19	CTNNA2	7535
ENSG00000066044.15	ELAVL1	6962
ENSG00000066056.14	TIE1	6705
ENSG00000066084.13	DIP2B	10351
ENSG00000066117.15	SMARCD1	4903
ENSG00000066135.13	KDM4A	5184
ENSG00000066136.21	NFYC	5990
ENSG00000066185.13	ZMYND12	2181
ENSG00000066230.12	SLC9A3	5754
ENSG00000066248.15	NGEF	4647
ENSG00000066279.19	ASPM	11994
ENSG00000066294.15	CD84	9255
ENSG00000066322.15	ELOVL1	2506
ENSG00000066336.12	SPI1	2040
ENSG00000066379.15	POLR1H	3672
ENSG00000066382.17	MPPED2	8114
ENSG00000066405.13	CLDN18	3715
ENSG00000066422.6	ZBTB11	8209
ENSG00000066427.25	ATXN3	9624
ENSG00000066455.13	GOLGA5	3205
ENSG00000066468.24	FGFR2	18813
ENSG00000066557.6	LRRC40	2843
ENSG00000066583.12	ISOC1	1942
ENSG00000066629.18	EML1	8930
ENSG00000066651.20	TRMT11	5722
ENSG00000066654.14	THUMPD1	6501
ENSG00000066697.15	MSANTD3	3289
ENSG00000066735.15	KIF26A	6892
ENSG00000066739.12	ATG2B	14256
ENSG00000066777.9	ARFGEF1	11059
ENSG00000066813.14	ACSM2B	8158
ENSG00000066827.16	ZFAT	8900
ENSG00000066855.16	MTFR1	4629
ENSG00000066923.18	STAG3	8736
ENSG00000066926.13	FECH	11128
ENSG00000066933.16	MYO9A	20320
ENSG00000067048.17	DDX3Y	5720
ENSG00000067057.18	PFKP	7728
ENSG00000067064.12	IDI1	4294
ENSG00000067066.17	SP100	14134
ENSG00000067082.15	KLF6	6139
ENSG00000067113.17	PLPP1	1935
ENSG00000067141.17	NEO1	8137
ENSG00000067167.8	TRAM1	4131
ENSG00000067177.15	PHKA1	6350
ENSG00000067182.8	TNFRSF1A	4005
ENSG00000067191.16	CACNB1	7097
ENSG00000067208.16	EVI5	8278
ENSG00000067221.14	STOML1	10458
ENSG00000067225.20	PKM	8568
ENSG00000067248.11	DHX29	4890
ENSG00000067334.14	DNTTIP2	7518
ENSG00000067365.15	METTL22	8254
ENSG00000067369.14	TP53BP1	12976
ENSG00000067445.22	TRO	6716
ENSG00000067533.6	RRP15	7877
ENSG00000067560.14	RHOA	4805
ENSG00000067596.12	DHX8	10439
ENSG00000067601.9	PMS2P4	7876
ENSG00000067606.17	PRKCZ	7695
ENSG00000067646.12	ZFY	5557
ENSG00000067704.10	IARS2	4135
ENSG00000067715.14	SYT1	6389
ENSG00000067798.16	NAV3	13278
ENSG00000067829.20	IDH3G	2699
ENSG00000067836.13	ROGDI	3613
ENSG00000067840.13	PDZD4	4341
ENSG00000067842.18	ATP2B3	10071
ENSG00000067900.8	ROCK1	11075
ENSG00000067955.15	CBFB	4652
ENSG00000067992.17	PDK3	17456
ENSG00000068001.14	HYAL2	4421
ENSG00000068024.18	HDAC4	14179
ENSG00000068028.18	RASSF1	3683
ENSG00000068078.20	FGFR3	4848
ENSG00000068079.8	IFI35	1958
ENSG00000068097.16	HEATR6	7043
ENSG00000068120.15	COASY	4032
ENSG00000068137.15	PLEKHH3	4803
ENSG00000068305.18	MEF2A	7128
ENSG00000068308.15	OTUD5	3333
ENSG00000068323.17	TFE3	4207
ENSG00000068354.16	TBC1D25	3966
ENSG00000068366.21	ACSL4	9971
ENSG00000068383.19	INPP5A	3739
ENSG00000068394.11	GPKOW	1658
ENSG00000068400.13	GRIPAP1	6841
ENSG00000068438.15	FTSJ1	2872
ENSG00000068489.13	PRR11	6743
ENSG00000068615.20	REEP1	6937
ENSG00000068650.19	ATP11A	14024
ENSG00000068654.17	POLR1A	19694
ENSG00000068697.7	LAPTM4A	1546
ENSG00000068724.17	TTC7A	7180
ENSG00000068745.15	IP6K2	5624
ENSG00000068781.21	STON1-GTF2A1L	4294
ENSG00000068784.13	SRBD1	5045
ENSG00000068796.19	KIF2A	13050
ENSG00000068831.19	RASGRP2	6084
ENSG00000068878.15	PSME4	10392
ENSG00000068885.15	IFT80	7080
ENSG00000068903.21	SIRT2	6206
ENSG00000068912.15	ERLEC1	16419
ENSG00000068971.14	PPP2R5B	3360
ENSG00000068976.14	PYGM	4658
ENSG00000068985.5	PAGE1	659
ENSG00000069011.16	PITX1	3442
ENSG00000069018.19	TRPC7	3768
ENSG00000069020.19	MAST4	14654
ENSG00000069122.19	ADGRF5	6601
ENSG00000069188.17	SDK2	11963
ENSG00000069206.15	ADAM7	4483
ENSG00000069248.12	NUP133	6081
ENSG00000069275.13	NUCKS1	6449
ENSG00000069329.18	VPS35	9733
ENSG00000069345.12	DNAJA2	4951
ENSG00000069399.15	BCL3	3094
ENSG00000069424.16	KCNAB2	17362
ENSG00000069431.14	ABCC9	17483
ENSG00000069482.7	GAL	1300
ENSG00000069493.15	CLEC2D	6955
ENSG00000069509.6	FUNDC1	1257
ENSG00000069535.14	MAOB	2895
ENSG00000069667.16	RORA	17023
ENSG00000069696.7	DRD4	1501
ENSG00000069702.11	TGFBR3	8577
ENSG00000069764.10	PLA2G10	752
ENSG00000069812.11	HES2	5407
ENSG00000069849.11	ATP1B3	2617
ENSG00000069869.17	NEDD4	9036
ENSG00000069943.10	PIGB	4542
ENSG00000069956.14	MAPK6	6592
ENSG00000069966.19	GNB5	13330
ENSG00000069974.16	RAB27A	5603
ENSG00000069998.12	HDHD5	4936
ENSG00000070010.19	UFD1	8722
ENSG00000070018.9	LRP6	10369
ENSG00000070019.5	GUCY2C	4191
ENSG00000070031.4	SCT	526
ENSG00000070047.13	PHRF1	5785
ENSG00000070061.16	ELP1	24261
ENSG00000070081.18	NUCB2	9023
ENSG00000070087.15	PFN2	3608
ENSG00000070159.14	PTPN3	9995
ENSG00000070182.21	SPTB	14796
ENSG00000070190.13	DAPP1	4590
ENSG00000070193.5	FGF10	6399
ENSG00000070214.16	SLC44A1	12172
ENSG00000070269.14	TMEM260	8072
ENSG00000070366.14	SMG6	10568
ENSG00000070367.16	EXOC5	12472
ENSG00000070371.16	CLTCL1	10052
ENSG00000070388.12	FGF22	2780
ENSG00000070404.10	FSTL3	3033
ENSG00000070413.20	DGCR2	5605
ENSG00000070423.18	RNF126	3452
ENSG00000070444.15	MNT	8701
ENSG00000070476.15	ZXDC	7329
ENSG00000070495.15	JMJD6	5969
ENSG00000070501.12	POLB	4106
ENSG00000070526.15	ST6GALNAC1	3396
ENSG00000070540.13	WIPI1	3403
ENSG00000070601.10	FRMPD1	5913
ENSG00000070610.14	GBA2	4803
ENSG00000070614.15	NDST1	9510
ENSG00000070669.17	ASNS	4896
ENSG00000070718.12	AP3M2	6276
ENSG00000070729.14	CNGB1	7310
ENSG00000070731.11	ST6GALNAC2	3002
ENSG00000070748.19	CHAT	6588
ENSG00000070756.17	PABPC1	9546
ENSG00000070759.17	TESK2	3319
ENSG00000070761.8	CFAP20	2302
ENSG00000070770.10	CSNK2A2	10363
ENSG00000070778.13	PTPN21	7670
ENSG00000070785.17	EIF2B3	3411
ENSG00000070808.17	CAMK2A	9481
ENSG00000070814.22	TCOF1	11439
ENSG00000070831.17	CDC42	16278
ENSG00000070882.13	OSBPL3	8089
ENSG00000070886.12	EPHA8	5434
ENSG00000070915.10	SLC12A3	6180
ENSG00000070950.10	RAD18	6984
ENSG00000070961.16	ATP2B1	9500
ENSG00000070985.13	TRPM5	3962
ENSG00000071051.14	NCK2	2975
ENSG00000071054.17	MAP4K4	11958
ENSG00000071073.13	MGAT4A	9636
ENSG00000071082.11	RPL31	5277
ENSG00000071127.17	WDR1	7827
ENSG00000071189.21	SNX13	16418
ENSG00000071203.9	MS4A12	1839
ENSG00000071205.12	ARHGAP10	10755
ENSG00000071242.12	RPS6KA2	8251
ENSG00000071243.16	ING3	5200
ENSG00000071246.11	VASH1	7223
ENSG00000071282.12	LMCD1	9025
ENSG00000071462.12	BUD23	7943
ENSG00000071537.14	SEL1L	9553
ENSG00000071539.14	TRIP13	3319
ENSG00000071553.18	ATP6AP1	5683
ENSG00000071564.17	TCF3	6090
ENSG00000071575.12	TRIB2	4567
ENSG00000071626.17	DAZAP1	9201
ENSG00000071655.18	MBD3	7909
ENSG00000071677.1	PRLH	264
ENSG00000071794.16	HLTF	6024
ENSG00000071859.15	FAM50A	2552
ENSG00000071889.17	FAM3A	5098
ENSG00000071894.17	CPSF1	6058
ENSG00000071909.19	MYO3B	8236
ENSG00000071967.12	CYBRD1	5172
ENSG00000071991.9	CDH19	6864
ENSG00000071994.11	PDCD2	6476
ENSG00000072041.18	SLC6A15	20154
ENSG00000072042.13	RDH11	5498
ENSG00000072062.15	PRKACA	7764
ENSG00000072071.17	ADGRL1	8487
ENSG00000072080.11	SPP2	1265
ENSG00000072110.16	ACTN1	14320
ENSG00000072121.17	ZFYVE26	15884
ENSG00000072133.11	RPS6KA6	8794
ENSG00000072134.16	EPN2	8492
ENSG00000072135.13	PTPN18	5732
ENSG00000072163.20	LIMS2	8731
ENSG00000072182.14	ASIC4	5250
ENSG00000072195.15	SPEG	17066
ENSG00000072201.14	LNX1	5624
ENSG00000072210.19	ALDH3A2	15331
ENSG00000072274.13	TFRC	7794
ENSG00000072310.18	SREBF1	8234
ENSG00000072315.4	TRPC5	12143
ENSG00000072364.13	AFF4	11281
ENSG00000072401.15	UBE2D1	3480
ENSG00000072415.10	PALS1	14825
ENSG00000072422.17	RHOBTB1	4779
ENSG00000072501.19	SMC1A	10830
ENSG00000072506.14	HSD17B10	2822
ENSG00000072518.22	MARK2	12010
ENSG00000072571.20	HMMR	3932
ENSG00000072609.18	CHFR	17113
ENSG00000072657.10	TRHDE	12264
ENSG00000072682.20	P4HA2	10128
ENSG00000072694.22	FCGR2B	6655
ENSG00000072736.19	NFATC3	8806
ENSG00000072756.17	TRNT1	5802
ENSG00000072778.20	ACADVL	4820
ENSG00000072786.13	STK10	8915
ENSG00000072803.18	FBXW11	5577
ENSG00000072818.12	ACAP1	7420
ENSG00000072832.15	CRMP1	5851
ENSG00000072840.13	EVC	7144
ENSG00000072849.11	DERL2	6383
ENSG00000072858.11	SIDT1	7798
ENSG00000072864.16	NDE1	8217
ENSG00000072952.20	IRAG1	7700
ENSG00000072954.7	TMEM38A	2987
ENSG00000072958.9	AP1M1	14094
ENSG00000073008.15	PVR	6098
ENSG00000073050.12	XRCC1	2745
ENSG00000073060.17	SCARB1	14887
ENSG00000073067.14	CYP2W1	2791
ENSG00000073111.14	MCM2	4715
ENSG00000073146.16	MOV10L1	6872
ENSG00000073150.14	PANX2	3103
ENSG00000073169.15	SELENOO	2331
ENSG00000073282.14	TP63	7479
ENSG00000073331.18	ALPK1	12326
ENSG00000073350.14	LLGL2	7939
ENSG00000073417.15	PDE8A	8004
ENSG00000073464.13	CLCN4	7562
ENSG00000073536.18	NLE1	5475
ENSG00000073578.18	SDHA	8703
ENSG00000073584.20	SMARCE1	18470
ENSG00000073598.6	FNDC8	1352
ENSG00000073605.19	GSDMB	5905
ENSG00000073614.13	KDM5A	12029
ENSG00000073670.14	ADAM11	4813
ENSG00000073711.11	PPP2R3A	7785
ENSG00000073712.15	FERMT2	8463
ENSG00000073734.10	ABCB11	7715
ENSG00000073737.17	DHRS9	3750
ENSG00000073754.6	CD5L	2469
ENSG00000073756.13	PTGS2	5484
ENSG00000073792.16	IGF2BP2	5330
ENSG00000073803.14	MAP3K13	12604
ENSG00000073849.16	ST6GAL1	11142
ENSG00000073861.3	TBX21	2625
ENSG00000073905.8	VDAC1P1	848
ENSG00000073910.23	FRY	18852
ENSG00000073921.18	PICALM	6342
ENSG00000073969.18	NSF	5005
ENSG00000074047.22	GLI2	7720
ENSG00000074054.20	CLASP1	10941
ENSG00000074071.15	MRPS34	1092
ENSG00000074181.9	NOTCH3	9408
ENSG00000074201.9	CLNS1A	4581
ENSG00000074211.14	PPP2R2C	9366
ENSG00000074219.14	TEAD2	2980
ENSG00000074266.22	EED	6807
ENSG00000074276.11	CDHR2	5397
ENSG00000074317.11	SNCB	2008
ENSG00000074319.13	TSG101	3558
ENSG00000074356.17	NCBP3	14720
ENSG00000074370.18	ATP2A3	6893
ENSG00000074410.14	CA12	6998
ENSG00000074416.16	MGLL	11298
ENSG00000074527.13	NTN4	4365
ENSG00000074582.15	BCS1L	3379
ENSG00000074590.14	NUAK1	5924
ENSG00000074603.19	DPP8	10211
ENSG00000074621.14	SLC24A1	9084
ENSG00000074657.14	ZNF532	11754
ENSG00000074660.17	SCARF1	4954
ENSG00000074695.6	LMAN1	6070
ENSG00000074696.13	HACD3	7094
ENSG00000074706.14	IPCEF1	8485
ENSG00000074755.15	ZZEF1	15888
ENSG00000074771.4	NOX3	1980
ENSG00000074800.16	ENO1	5216
ENSG00000074803.21	SLC12A1	12838
ENSG00000074842.8	MYDGF	1670
ENSG00000074855.11	ANO8	5005
ENSG00000074935.14	TUBE1	7087
ENSG00000074964.17	ARHGEF10L	7954
ENSG00000074966.11	TXK	3466
ENSG00000075035.10	WSCD2	6740
ENSG00000075043.20	KCNQ2	12777
ENSG00000075073.16	TACR2	2922
ENSG00000075089.10	ACTR6	3813
ENSG00000075131.10	TIPIN	2739
ENSG00000075142.14	SRI	4226
ENSG00000075151.24	EIF4G3	11885
ENSG00000075188.9	NUP37	3488
ENSG00000075213.11	SEMA3A	9259
ENSG00000075218.19	GTSE1	4113
ENSG00000075223.14	SEMA3C	6100
ENSG00000075234.17	TTC38	3578
ENSG00000075239.14	ACAT1	5869
ENSG00000075240.17	GRAMD4	4901
ENSG00000075275.18	CELSR1	16045
ENSG00000075290.8	WNT8B	2144
ENSG00000075292.19	ZNF638	12474
ENSG00000075303.13	SLC25A40	5084
ENSG00000075336.12	TIMM21	5197
ENSG00000075340.23	ADD2	12673
ENSG00000075388.4	FGF4	3165
ENSG00000075391.17	RASAL2	16081
ENSG00000075399.14	VPS9D1	3340
ENSG00000075407.19	ZNF37A	13190
ENSG00000075413.19	MARK3	21530
ENSG00000075415.15	SLC25A3	8896
ENSG00000075420.13	FNDC3B	13324
ENSG00000075426.12	FOSL2	7162
ENSG00000075429.9	CACNG5	10576
ENSG00000075461.6	CACNG4	3583
ENSG00000075539.15	FRYL	18165
ENSG00000075568.17	TMEM131	13042
ENSG00000075618.18	FSCN1	3699
ENSG00000075624.17	ACTB	4405
ENSG00000075643.6	MOCOS	6303
ENSG00000075651.17	PLD1	9954
ENSG00000075673.12	ATP12A	4424
ENSG00000075702.19	WDR62	12217
ENSG00000075711.21	DLG1	16552
ENSG00000075785.14	RAB7A	7194
ENSG00000075790.12	BCAP29	5625
ENSG00000075826.17	SEC31B	7934
ENSG00000075856.12	SART3	7637
ENSG00000075884.14	ARHGAP15	6127
ENSG00000075886.11	TUBA3D	1572
ENSG00000075891.23	PAX2	6582
ENSG00000075914.13	EXOSC7	4429
ENSG00000075945.13	KIFAP3	4978
ENSG00000075975.17	MKRN2	9783
ENSG00000076003.5	MCM6	4135
ENSG00000076043.11	REXO2	3650
ENSG00000076053.12	RBM7	7885
ENSG00000076067.13	RBMS2	8914
ENSG00000076108.12	BAZ2A	10936
ENSG00000076201.16	PTPN23	6866
ENSG00000076242.16	MLH1	7970
ENSG00000076248.11	UNG	2544
ENSG00000076258.10	FMO4	2542
ENSG00000076321.11	KLHL20	4244
ENSG00000076344.16	RGS11	4798
ENSG00000076351.13	SLC46A1	7954
ENSG00000076356.7	PLXNA2	13845
ENSG00000076382.17	SPAG5	5218
ENSG00000076513.17	ANKRD13A	7350
ENSG00000076554.16	TPD52	8111
ENSG00000076555.16	ACACB	14513
ENSG00000076604.16	TRAF4	4567
ENSG00000076641.4	PAG1	11023
ENSG00000076650.7	GPATCH1	4469
ENSG00000076662.10	ICAM3	2788
ENSG00000076685.19	NT5C2	9137
ENSG00000076706.17	MCAM	7422
ENSG00000076716.9	GPC4	4959
ENSG00000076770.15	MBNL3	12846
ENSG00000076826.10	CAMSAP3	4884
ENSG00000076864.21	RAP1GAP	5743
ENSG00000076924.12	XAB2	4653
ENSG00000076928.18	ARHGEF1	8624
ENSG00000076944.17	STXBP2	5301
ENSG00000076984.18	MAP2K7	5145
ENSG00000077009.14	NMRK2	1175
ENSG00000077044.11	DGKD	9784
ENSG00000077063.11	CTTNBP2	6969
ENSG00000077080.10	ACTL6B	2376
ENSG00000077092.20	RARB	9445
ENSG00000077097.16	TOP2B	6341
ENSG00000077147.16	TM9SF3	7494
ENSG00000077150.20	NFKB2	4714
ENSG00000077152.11	UBE2T	1652
ENSG00000077157.22	PPP1R12B	21069
ENSG00000077232.19	DNAJC10	25053
ENSG00000077235.18	GTF3C1	11562
ENSG00000077238.14	IL4R	5884
ENSG00000077254.14	USP33	6918
ENSG00000077264.16	PAK3	10446
ENSG00000077274.9	CAPN6	3532
ENSG00000077279.20	DCX	10203
ENSG00000077312.9	SNRPA	2353
ENSG00000077327.16	SPAG6	3876
ENSG00000077348.10	EXOSC5	3712
ENSG00000077380.16	DYNC1I2	6433
ENSG00000077420.16	APBB1IP	3843
ENSG00000077454.17	LRCH4	7117
ENSG00000077458.13	FAM76B	6031
ENSG00000077463.15	SIRT6	2749
ENSG00000077498.9	TYR	2593
ENSG00000077514.9	POLD3	5501
ENSG00000077522.15	ACTN2	17976
ENSG00000077549.19	CAPZB	19094
ENSG00000077585.14	GPR137B	2307
ENSG00000077616.11	NAALAD2	7168
ENSG00000077684.16	JADE1	9052
ENSG00000077713.19	SLC25A43	2839
ENSG00000077721.16	UBE2A	5207
ENSG00000077782.22	FGFR1	17201
ENSG00000077800.13	FKBP6	4746
ENSG00000077935.17	SMC1B	4253
ENSG00000077942.19	FBLN1	7285
ENSG00000077943.8	ITGA8	7320
ENSG00000077984.6	CST7	891
ENSG00000078018.21	MAP2	11813
ENSG00000078043.16	PIAS2	17535
ENSG00000078053.17	AMPH	5489
ENSG00000078061.14	ARAF	3409
ENSG00000078070.14	MCCC1	4311
ENSG00000078081.8	LAMP3	3785
ENSG00000078098.15	FAP	6968
ENSG00000078114.19	NEBL	17810
ENSG00000078124.13	ACER3	23102
ENSG00000078140.14	UBE2K	5180
ENSG00000078142.14	PIK3C3	15154
ENSG00000078177.14	N4BP2	9811
ENSG00000078237.7	TIGAR	9444
ENSG00000078246.17	TULP3	3179
ENSG00000078269.15	SYNJ2	12517
ENSG00000078295.17	ADCY2	17608
ENSG00000078304.19	PPP2R5C	14289
ENSG00000078319.11	PMS2P1	7124
ENSG00000078328.23	RBFOX1	15742
ENSG00000078369.18	GNB1	6417
ENSG00000078399.19	HOXA9	3033
ENSG00000078401.7	EDN1	2035
ENSG00000078403.17	MLLT10	9130
ENSG00000078487.18	ZCWPW1	3318
ENSG00000078549.15	ADCYAP1R1	6985
ENSG00000078579.9	FGF20	1840
ENSG00000078589.13	P2RY10	3576
ENSG00000078596.11	ITM2A	2051
ENSG00000078618.23	NRDC	6640
ENSG00000078668.14	VDAC3	3181
ENSG00000078674.19	PCM1	14321
ENSG00000078687.17	TNRC6C	11111
ENSG00000078699.22	CBFA2T2	9457
ENSG00000078725.13	BRINP1	3874
ENSG00000078747.16	ITCH	10639
ENSG00000078795.17	PKD2L2	4653
ENSG00000078804.13	TP53INP2	4179
ENSG00000078808.19	SDF4	4744
ENSG00000078814.18	MYH7B	8247
ENSG00000078898.7	BPIFB2	1788
ENSG00000078900.15	TP73	6767
ENSG00000078902.16	TOLLIP	5983
ENSG00000078967.13	UBE2D4	4715
ENSG00000079101.17	CLUL1	3846
ENSG00000079102.16	RUNX1T1	13535
ENSG00000079112.10	CDH17	3878
ENSG00000079134.13	THOC1	8099
ENSG00000079150.19	FKBP7	6710
ENSG00000079156.17	OSBPL6	11488
ENSG00000079215.15	SLC1A3	21227
ENSG00000079246.16	XRCC5	5463
ENSG00000079257.8	LXN	1459
ENSG00000079263.19	SP140	5582
ENSG00000079277.22	MKNK1	8071
ENSG00000079308.20	TNS1	16281
ENSG00000079313.15	REXO1	5579
ENSG00000079332.15	SAR1A	6914
ENSG00000079335.20	CDC14A	6510
ENSG00000079337.16	RAPGEF3	12106
ENSG00000079385.23	CEACAM1	5527
ENSG00000079387.14	SENP1	6114
ENSG00000079393.21	DUSP13	2339
ENSG00000079432.9	CIC	11031
ENSG00000079435.10	LIPE	5161
ENSG00000079459.13	FDFT1	5197
ENSG00000079462.8	PAFAH1B3	1419
ENSG00000079482.14	OPHN1	20704
ENSG00000079557.5	AFM	2182
ENSG00000079616.14	KIF22	7169
ENSG00000079689.14	SCGN	1482
ENSG00000079691.18	CARMIL1	6853
ENSG00000079739.17	PGM1	4077
ENSG00000079785.16	DDX1	10125
ENSG00000079805.19	DNM2	17565
ENSG00000079819.19	EPB41L2	10320
ENSG00000079841.19	RIMS1	12943
ENSG00000079931.15	MOXD1	5223
ENSG00000079950.14	STX7	16387
ENSG00000079974.19	RABL2B	6297
ENSG00000079999.14	KEAP1	3573
ENSG00000080007.8	DDX43	2724
ENSG00000080031.10	PTPRH	4345
ENSG00000080166.16	DCT	7540
ENSG00000080189.15	SLC35C2	7708
ENSG00000080200.10	CRYBG3	10979
ENSG00000080224.18	EPHA6	18310
ENSG00000080293.10	SCTR	3415
ENSG00000080298.16	RFX3	11169
ENSG00000080345.18	RIF1	18166
ENSG00000080371.6	RAB21	16048
ENSG00000080493.18	SLC4A4	9153
ENSG00000080503.24	SMARCA2	18595
ENSG00000080511.5	RDH8	2001
ENSG00000080546.14	SESN1	7276
ENSG00000080561.14	MID2	7554
ENSG00000080572.14	DNAAF6	1956
ENSG00000080573.7	COL5A3	6783
ENSG00000080603.17	SRCAP	13644
ENSG00000080608.10	PUM3	2573
ENSG00000080618.17	CPB2	6699
ENSG00000080644.16	CHRNA3	4761
ENSG00000080709.16	KCNN2	6108
ENSG00000080802.20	CNOT4	6999
ENSG00000080815.19	PSEN1	9947
ENSG00000080819.9	CPOX	3157
ENSG00000080822.17	CLDND1	5210
ENSG00000080823.23	MOK	10986
ENSG00000080824.19	HSP90AA1	5097
ENSG00000080839.12	RBL1	5956
ENSG00000080845.19	DLGAP4	8785
ENSG00000080854.16	IGSF9B	17862
ENSG00000080910.13	CFHR2	2750
ENSG00000080947.15	CROCCP3	6905
ENSG00000080986.13	NDC80	3554
ENSG00000081014.11	AP4E1	7354
ENSG00000081019.14	RSBN1	6819
ENSG00000081026.19	MAGI3	8414
ENSG00000081041.9	CXCL2	1398
ENSG00000081051.8	AFP	3201
ENSG00000081052.14	COL4A4	11820
ENSG00000081059.20	TCF7	10093
ENSG00000081087.15	OSTM1	5325
ENSG00000081138.14	CDH7	14528
ENSG00000081148.12	IMPG2	8352
ENSG00000081154.12	PCNP	3045
ENSG00000081177.19	EXD2	6276
ENSG00000081181.8	ARG2	2284
ENSG00000081189.16	MEF2C	11755
ENSG00000081237.20	PTPRC	9168
ENSG00000081248.12	CACNA1S	7266
ENSG00000081277.13	PKP1	6211
ENSG00000081307.15	UBA5	8072
ENSG00000081320.11	STK17B	6566
ENSG00000081377.17	CDC14B	10475
ENSG00000081386.13	ZNF510	7233
ENSG00000081479.15	LRP2	16109
ENSG00000081665.14	ZNF506	9537
ENSG00000081692.13	JMJD4	4315
ENSG00000081721.12	DUSP12	1762
ENSG00000081760.17	AACS	16039
ENSG00000081791.9	DELE1	6000
ENSG00000081800.9	SLC13A1	4401
ENSG00000081803.17	CADPS2	6353
ENSG00000081818.4	PCDHB4	3806
ENSG00000081842.18	PCDHA6	6136
ENSG00000081853.15	PCDHGA2	6720
ENSG00000081870.12	HSPB11	3006
ENSG00000081913.14	PHLPP1	9051
ENSG00000081923.15	ATP8B1	7028
ENSG00000081985.13	IL12RB2	6067
ENSG00000082014.17	SMARCD3	4919
ENSG00000082068.9	WDR70	6966
ENSG00000082074.19	FYB1	8823
ENSG00000082126.18	MPP4	4924
ENSG00000082146.13	STRADB	3177
ENSG00000082153.18	BZW1	8085
ENSG00000082175.16	PGR	14692
ENSG00000082196.21	C1QTNF3	4547
ENSG00000082212.13	ME2	15897
ENSG00000082213.18	C5orf22	4146
ENSG00000082258.13	CCNT2	9081
ENSG00000082269.17	FAM135A	10476
ENSG00000082293.13	COL19A1	11018
ENSG00000082397.18	EPB41L3	12203
ENSG00000082438.18	COBLL1	17176
ENSG00000082458.12	DLG3	7870
ENSG00000082482.14	KCNK2	4294
ENSG00000082497.12	SERTAD4	5470
ENSG00000082512.15	TRAF5	9022
ENSG00000082515.18	MRPL22	5264
ENSG00000082516.9	GEMIN5	5644
ENSG00000082556.14	OPRK1	5670
ENSG00000082641.16	NFE2L1	5883
ENSG00000082684.16	SEMA5B	8517
ENSG00000082701.17	GSK3B	17871
ENSG00000082781.12	ITGB5	6515
ENSG00000082805.21	ERC1	15826
ENSG00000082898.19	XPO1	23843
ENSG00000082929.8	LINC01587	1164
ENSG00000082996.20	RNF13	3573
ENSG00000083067.24	TRPM3	20015
ENSG00000083093.10	PALB2	4747
ENSG00000083097.15	DOP1A	10045
ENSG00000083099.11	LYRM2	8675
ENSG00000083123.15	BCKDHB	4071
ENSG00000083168.11	KAT6A	24143
ENSG00000083223.18	TUT7	6707
ENSG00000083290.20	ULK2	9868
ENSG00000083307.12	GRHL2	6053
ENSG00000083312.19	TNPO1	13099
ENSG00000083444.17	PLOD1	5320
ENSG00000083454.22	P2RX5	4026
ENSG00000083457.12	ITGAE	6602
ENSG00000083520.15	DIS3	10835
ENSG00000083535.16	PIBF1	4179
ENSG00000083544.16	TDRD3	7823
ENSG00000083622.8	ENSG00000083622	376
ENSG00000083635.8	NUFIP1	3480
ENSG00000083642.19	PDS5B	13187
ENSG00000083720.13	OXCT1	4100
ENSG00000083750.13	RRAGB	2715
ENSG00000083782.8	EPYC	1802
ENSG00000083799.18	CYLD	12952
ENSG00000083807.10	SLC27A5	8025
ENSG00000083812.13	ZNF324	5653
ENSG00000083814.13	ZNF671	3532
ENSG00000083817.9	ZNF416	2545
ENSG00000083828.16	ZNF586	5480
ENSG00000083838.17	ZNF446	4768
ENSG00000083844.10	ZNF264	12532
ENSG00000083845.9	RPS5	3617
ENSG00000083857.15	FAT1	16158
ENSG00000083896.13	YTHDC1	7033
ENSG00000083937.10	CHMP2B	8243
ENSG00000084070.12	SMAP2	3601
ENSG00000084072.17	PPIE	11124
ENSG00000084073.10	ZMPSTE24	4022
ENSG00000084090.14	STARD7	4416
ENSG00000084092.7	NOA1	2218
ENSG00000084093.19	REST	9408
ENSG00000084110.11	HAL	5146
ENSG00000084112.15	SSH1	14538
ENSG00000084207.18	GSTP1	1764
ENSG00000084234.18	APLP2	7463
ENSG00000084444.14	FAM234B	6710
ENSG00000084453.17	SLCO1A2	11524
ENSG00000084463.8	WBP11	5258
ENSG00000084623.12	EIF3I	9756
ENSG00000084628.10	NKAIN1	3320
ENSG00000084636.18	COL16A1	9253
ENSG00000084652.16	TXLNA	5114
ENSG00000084674.15	APOB	14828
ENSG00000084676.16	NCOA1	8982
ENSG00000084693.16	AGBL5	5283
ENSG00000084710.14	EFR3B	10643
ENSG00000084731.15	KIF3C	6401
ENSG00000084733.11	RAB10	3654
ENSG00000084734.9	GCKR	3149
ENSG00000084754.12	HADHA	4331
ENSG00000084764.12	MAPRE3	3628
ENSG00000084774.14	CAD	8443
ENSG00000085063.17	CD59	10557
ENSG00000085117.12	CD82	4039
ENSG00000085185.16	BCORL1	7984
ENSG00000085224.23	ATRX	22740
ENSG00000085231.14	AK6	2140
ENSG00000085265.12	FCN1	7588
ENSG00000085274.16	MYNN	5165
ENSG00000085276.19	MECOM	9260
ENSG00000085365.18	SCAMP1	6746
ENSG00000085377.15	PREP	8917
ENSG00000085382.12	HACE1	9237
ENSG00000085415.16	SEH1L	10481
ENSG00000085433.17	WDR47	4417
ENSG00000085449.15	WDFY1	5485
ENSG00000085465.13	OVGP1	2520
ENSG00000085491.17	SLC25A24	6726
ENSG00000085511.20	MAP3K4	7522
ENSG00000085514.16	PILRA	1990
ENSG00000085552.18	IGSF9	6637
ENSG00000085563.15	ABCB1	6422
ENSG00000085644.14	ZNF213	6442
ENSG00000085662.14	AKR1B1	3654
ENSG00000085719.13	CPNE3	6737
ENSG00000085721.13	RRN3	4139
ENSG00000085733.16	CTTN	6949
ENSG00000085741.14	WNT11	2371
ENSG00000085760.15	MTIF2	3374
ENSG00000085788.14	DDHD2	10548
ENSG00000085831.16	TTC39A	9491
ENSG00000085832.17	EPS15	7378
ENSG00000085840.13	ORC1	3121
ENSG00000085871.9	MGST2	3172
ENSG00000085872.15	CHERP	6015
ENSG00000085978.22	ATG16L1	6047
ENSG00000085982.15	USP40	9355
ENSG00000085998.15	POMGNT1	9028
ENSG00000085999.13	RAD54L	4078
ENSG00000086015.23	MAST2	8062
ENSG00000086061.16	DNAJA1	2668
ENSG00000086062.13	B4GALT1	4896
ENSG00000086065.14	CHMP5	2391
ENSG00000086102.19	NFX1	7146
ENSG00000086159.13	AQP6	5129
ENSG00000086189.11	DIMT1	10981
ENSG00000086200.17	IPO11	7540
ENSG00000086205.18	FOLH1	5335
ENSG00000086232.13	EIF2AK1	5492
ENSG00000086288.12	NME8	2435
ENSG00000086289.12	EPDR1	2780
ENSG00000086300.16	SNX10	3605
ENSG00000086475.15	SEPHS1	3884
ENSG00000086504.18	MRPL28	3053
ENSG00000086506.3	HBQ1	528
ENSG00000086544.3	ITPKC	3376
ENSG00000086548.9	CEACAM6	2956
ENSG00000086570.13	FAT2	14712
ENSG00000086589.12	RBM22	3587
ENSG00000086598.11	TMED2	3833
ENSG00000086619.15	ERO1B	15361
ENSG00000086666.19	ZFAND6	5153
ENSG00000086696.11	HSD17B2	9529
ENSG00000086712.13	TXLNG	4455
ENSG00000086717.19	PPEF1	4372
ENSG00000086730.17	LAT2	4545
ENSG00000086758.16	HUWE1	17379
ENSG00000086827.9	ZW10	2916
ENSG00000086848.15	ALG9	8070
ENSG00000086967.10	MYBPC2	3719
ENSG00000086991.13	NOX4	6099
ENSG00000087008.16	ACOX3	3846
ENSG00000087053.20	MTMR2	13952
ENSG00000087074.8	PPP1R15A	3065
ENSG00000087076.9	HSD17B14	1112
ENSG00000087077.14	TRIP6	2553
ENSG00000087085.16	ACHE	4074
ENSG00000087086.15	FTL	871
ENSG00000087087.20	SRRT	4858
ENSG00000087088.21	BAX	2587
ENSG00000087095.13	NLK	4769
ENSG00000087111.21	PIGS	5903
ENSG00000087116.16	ADAMTS2	8755
ENSG00000087128.10	TMPRSS11E	2124
ENSG00000087152.16	ATXN7L3	5333
ENSG00000087157.19	PGS1	5058
ENSG00000087191.13	PSMC5	4279
ENSG00000087206.17	UIMC1	4767
ENSG00000087237.12	CETP	3391
ENSG00000087245.13	MMP2	4706
ENSG00000087250.9	MT3	1679
ENSG00000087253.13	LPCAT2	7361
ENSG00000087258.16	GNAO1	14555
ENSG00000087263.17	OGFOD1	5779
ENSG00000087266.17	SH3BP2	13918
ENSG00000087269.16	NOP14	3559
ENSG00000087274.19	ADD1	13240
ENSG00000087299.12	L2HGDH	6560
ENSG00000087301.9	TXNDC16	4733
ENSG00000087302.9	RTRAF	8287
ENSG00000087303.19	NID2	6217
ENSG00000087338.5	GMCL1	4892
ENSG00000087365.16	SF3B2	9795
ENSG00000087448.11	KLHL42	7594
ENSG00000087460.29	GNAS	22221
ENSG00000087470.19	DNM1L	7282
ENSG00000087494.16	PTHLH	3405
ENSG00000087495.17	PHACTR3	6103
ENSG00000087502.19	ERGIC2	5826
ENSG00000087510.7	TFAP2C	3001
ENSG00000087586.18	AURKA	2928
ENSG00000087589.17	CASS4	5070
ENSG00000087842.11	PIR	2512
ENSG00000087884.15	AAMDC	1936
ENSG00000087903.13	RFX2	9094
ENSG00000087995.16	METTL2A	6398
ENSG00000088002.12	SULT2B1	2725
ENSG00000088035.18	ALG6	5487
ENSG00000088038.19	CNOT3	6821
ENSG00000088053.11	GP6	2703
ENSG00000088179.9	PTPN4	13276
ENSG00000088205.13	DDX18	7808
ENSG00000088247.19	KHSRP	5162
ENSG00000088256.9	GNA11	6285
ENSG00000088280.20	ASAP3	4988
ENSG00000088298.13	EDEM2	1884
ENSG00000088305.18	DNMT3B	4630
ENSG00000088320.4	REM1	1660
ENSG00000088325.16	TPX2	3605
ENSG00000088340.17	FER1L4	10228
ENSG00000088356.6	PDRG1	1957
ENSG00000088367.23	EPB41L1	9676
ENSG00000088386.17	SLC15A1	4210
ENSG00000088387.21	DOCK9	14808
ENSG00000088448.14	ANKRD10	4563
ENSG00000088451.11	TGDS	2571
ENSG00000088538.13	DOCK3	9069
ENSG00000088543.15	C3orf18	3244
ENSG00000088682.14	COQ9	4319
ENSG00000088726.16	TMEM40	3297
ENSG00000088727.14	KIF9	5878
ENSG00000088756.13	ARHGAP28	11912
ENSG00000088766.12	CRLS1	5367
ENSG00000088782.5	DEFB127	530
ENSG00000088808.18	PPP1R13B	9573
ENSG00000088812.18	ATRN	8771
ENSG00000088826.18	SMOX	2946
ENSG00000088827.13	SIGLEC1	8126
ENSG00000088832.18	FKBP1A	5973
ENSG00000088833.18	NSFL1C	5757
ENSG00000088836.14	SLC4A11	4319
ENSG00000088854.13	DNAAF9	8584
ENSG00000088876.13	ZNF343	4643
ENSG00000088881.21	EBF4	3541
ENSG00000088882.8	CPXM1	2376
ENSG00000088888.18	MAVS	11771
ENSG00000088899.16	LZTS3	5352
ENSG00000088926.14	F11	3995
ENSG00000088930.8	XRN2	3408
ENSG00000088970.16	KIZ	5207
ENSG00000088986.11	DYNLL1	2931
ENSG00000088992.18	TESC	1926
ENSG00000089006.17	SNX5	7953
ENSG00000089009.16	RPL6	4442
ENSG00000089012.14	SIRPG	2242
ENSG00000089022.14	MAPKAPK5	13740
ENSG00000089041.17	P2RX7	5546
ENSG00000089048.15	ESF1	3249
ENSG00000089050.16	RBBP9	3843
ENSG00000089053.13	ANAPC5	12259
ENSG00000089057.15	SLC23A2	7526
ENSG00000089060.12	SLC8B1	6768
ENSG00000089063.15	TMEM230	3051
ENSG00000089091.16	DZANK1	6619
ENSG00000089094.20	KDM2B	13632
ENSG00000089101.19	CFAP61	7915
ENSG00000089116.4	LHX5	3063
ENSG00000089123.16	TASP1	2897
ENSG00000089127.15	OAS1	13021
ENSG00000089154.11	GCN1	9660
ENSG00000089157.16	RPLP0	3988
ENSG00000089159.17	PXN	7460
ENSG00000089163.4	SIRT4	1222
ENSG00000089169.15	RPH3A	10276
ENSG00000089177.19	KIF16B	7735
ENSG00000089195.15	TRMT6	3783
ENSG00000089199.10	CHGB	4447
ENSG00000089220.5	PEBP1	1514
ENSG00000089225.20	TBX5	4443
ENSG00000089234.16	BRAP	4656
ENSG00000089248.7	ERP29	3049
ENSG00000089250.20	NOS1	13113
ENSG00000089280.19	FUS	6989
ENSG00000089289.16	IGBP1	1864
ENSG00000089327.15	FXYD5	2991
ENSG00000089335.22	ZNF302	5032
ENSG00000089351.15	GRAMD1A	5906
ENSG00000089356.19	FXYD3	3390
ENSG00000089472.18	HEPH	9888
ENSG00000089486.17	CDIP1	4274
ENSG00000089505.18	CMTM1	1465
ENSG00000089558.9	KCNH4	3788
ENSG00000089597.18	GANAB	5030
ENSG00000089639.11	GMIP	3730
ENSG00000089682.17	RBM41	9177
ENSG00000089685.15	BIRC5	3815
ENSG00000089692.9	LAG3	3056
ENSG00000089693.11	MLF2	3367
ENSG00000089723.10	OTUB2	4241
ENSG00000089737.18	DDX24	8597
ENSG00000089775.12	ZBTB25	12222
ENSG00000089818.18	NECAP1	8785
ENSG00000089820.16	ARHGAP4	5580
ENSG00000089847.13	ANKRD24	4522
ENSG00000089876.12	DHX32	3925
ENSG00000089902.10	RCOR1	6199
ENSG00000089916.18	GPATCH2L	21987
ENSG00000090006.18	LTBP4	8110
ENSG00000090013.11	BLVRB	1613
ENSG00000090020.11	SLC9A1	6195
ENSG00000090054.16	SPTLC1	10589
ENSG00000090060.19	PAPOLA	13609
ENSG00000090061.17	CCNK	8220
ENSG00000090097.22	PCBP4	3738
ENSG00000090104.12	RGS1	4074
ENSG00000090238.12	YPEL3	3181
ENSG00000090263.16	MRPS33	5245
ENSG00000090266.13	NDUFB2	4447
ENSG00000090273.14	NUDC	2848
ENSG00000090316.16	MAEA	9821
ENSG00000090339.9	ICAM1	3448
ENSG00000090372.15	STRN4	7637
ENSG00000090376.11	IRAK3	9688
ENSG00000090382.7	LYZ	1724
ENSG00000090402.8	SI	6139
ENSG00000090432.7	MUL1	2428
ENSG00000090447.12	TFAP4	7867
ENSG00000090470.15	PDCD7	3235
ENSG00000090487.11	SPG21	3983
ENSG00000090512.12	FETUB	2024
ENSG00000090520.12	DNAJB11	9385
ENSG00000090530.10	P3H2	5573
ENSG00000090534.20	THPO	2705
ENSG00000090539.15	CHRD	6620
ENSG00000090554.13	FLT3LG	2846
ENSG00000090565.17	RAB11FIP3	6287
ENSG00000090581.11	GNPTG	5718
ENSG00000090612.22	ZNF268	14096
ENSG00000090615.16	GOLGA3	14822
ENSG00000090621.15	PABPC4	10274
ENSG00000090659.18	CD209	4414
ENSG00000090661.12	CERS4	4059
ENSG00000090674.16	MCOLN1	3958
ENSG00000090686.16	USP48	9497
ENSG00000090776.6	EFNB1	3303
ENSG00000090857.14	PDPR	9679
ENSG00000090861.17	AARS1	10248
ENSG00000090863.12	GLG1	14111
ENSG00000090889.12	KIF4A	4573
ENSG00000090905.19	TNRC6A	12968
ENSG00000090924.15	PLEKHG2	9116
ENSG00000090932.11	DLL3	2618
ENSG00000090971.5	NAT14	1979
ENSG00000090975.14	PITPNM2	9499
ENSG00000090989.18	EXOC1	5367
ENSG00000091009.8	RBM27	6664
ENSG00000091010.6	POU4F3	2575
ENSG00000091039.17	OSBPL8	9198
ENSG00000091073.20	DTX2	5042
ENSG00000091106.19	NLRC4	3788
ENSG00000091127.14	PUS7	4433
ENSG00000091128.13	LAMB4	7021
ENSG00000091129.22	NRCAM	7975
ENSG00000091136.15	LAMB1	18592
ENSG00000091137.14	SLC26A4	5607
ENSG00000091138.13	SLC26A3	3382
ENSG00000091140.15	DLD	5102
ENSG00000091157.15	WDR7	8899
ENSG00000091164.13	TXNL1	11297
ENSG00000091181.20	IL5RA	6602
ENSG00000091262.17	ABCC6	6908
ENSG00000091317.8	CMTM6	3857
ENSG00000091409.16	ITGA6	6679
ENSG00000091428.18	RAPGEF4	7125
ENSG00000091436.17	MAP3K20	13804
ENSG00000091482.8	SMPX	1324
ENSG00000091483.8	FH	9350
ENSG00000091490.11	SEL1L3	7483
ENSG00000091513.16	TF	26038
ENSG00000091527.17	CDV3	4411
ENSG00000091536.20	MYO15A	19944
ENSG00000091542.9	ALKBH5	3601
ENSG00000091583.11	APOH	1332
ENSG00000091592.16	NLRP1	11682
ENSG00000091622.16	PITPNM3	10671
ENSG00000091640.8	SPAG7	2776
ENSG00000091651.9	ORC6	4309
ENSG00000091656.19	ZFHX4	15851
ENSG00000091664.9	SLC17A6	4615
ENSG00000091704.10	CPA1	2837
ENSG00000091732.17	ZC3HC1	3010
ENSG00000091831.25	ESR1	13726
ENSG00000091844.8	RGS17	7932
ENSG00000091879.14	ANGPT2	6794
ENSG00000091947.10	TMEM101	3029
ENSG00000091972.18	CD200	2991
ENSG00000091986.16	CCDC80	13068
ENSG00000092009.10	CMA1	937
ENSG00000092010.15	PSME1	1776
ENSG00000092020.11	PPP2R3C	3863
ENSG00000092036.19	HAUS4	2539
ENSG00000092051.18	JPH4	5294
ENSG00000092054.13	MYH7	6027
ENSG00000092067.6	CEBPE	1191
ENSG00000092068.21	SLC7A8	5991
ENSG00000092094.11	OSGEP	5031
ENSG00000092096.19	SLC22A17	4270
ENSG00000092098.17	RNF31	5056
ENSG00000092108.22	SCFD1	29169
ENSG00000092140.16	G2E3	9319
ENSG00000092148.14	HECTD1	21483
ENSG00000092199.19	HNRNPC	7293
ENSG00000092200.13	RPGRIP1	5547
ENSG00000092201.10	SUPT16H	6900
ENSG00000092203.15	TOX4	7091
ENSG00000092208.19	GEMIN2	2695
ENSG00000092295.12	TGM1	3735
ENSG00000092330.18	TINF2	2712
ENSG00000092345.14	DAZL	3555
ENSG00000092377.15	TBL1Y	2625
ENSG00000092421.17	SEMA6A	10906
ENSG00000092439.16	TRPM7	12380
ENSG00000092445.12	TYRO3	10770
ENSG00000092470.12	WDR76	4054
ENSG00000092529.25	CAPN3	12774
ENSG00000092531.10	SNAP23	5852
ENSG00000092607.15	TBX15	4344
ENSG00000092621.13	PHGDH	9187
ENSG00000092758.18	COL9A3	4841
ENSG00000092820.19	EZR	3286
ENSG00000092841.19	MYL6	4424
ENSG00000092847.13	AGO1	13890
ENSG00000092850.12	TEKT2	1959
ENSG00000092853.14	CLSPN	9591
ENSG00000092871.17	RFFL	8367
ENSG00000092929.12	UNC13D	7485
ENSG00000092931.12	MFSD11	6347
ENSG00000092964.18	DPYSL2	7296
ENSG00000092969.12	TGFB2	6050
ENSG00000092978.11	GPATCH2	8841
ENSG00000093000.19	NUP50	8236
ENSG00000093009.11	CDC45	2978
ENSG00000093010.15	COMT	7376
ENSG00000093072.18	ADA2	8704
ENSG00000093100.13	ENSG00000093100	4328
ENSG00000093134.15	VNN3	6016
ENSG00000093144.19	ECHDC1	5676
[truncated: 59,534 more rows]
